# Supplementary material for: Quantitative proteomic landscape of metaplastic breast carcinoma pathological subtypes and their relationship to triple-negative tumors
Source: Nat Commun. 2020 Apr 7;11:1723. doi: 10.1038/s41467-020-15283-z (PMC7138853; doi:10.1038/s41467-020-15283-z)
Supplement: Supplementary file 4 — Supplementary Data 1 [file 41467_2020_15283_MOESM4_ESM.xlsx]

## Sheet: C2_MBC
pathway	pval	padj	ES	NES	nMoreExtreme	size	leadingEdge
NABA_MATRISOME	0.00223214	0.0401926	0.609933	2.85902	0	294	ACAN COL11A2 FBN2 S100A2 LPA SDC1 S100A7 ITIH6 CLEC11A MMP1 S100A8 NCAN ECM2 COL2A1 SRPX S100A9 ELANE MFGE8 SERPINB3 COL9A1 COL8A1 EMILIN1 LGALS7 CTHRC1 SDC2 S100A12 S100A13 MATN2 MATN3 HAPLN1 MATN4 TNC CD109 LGALS1 PLOD1 COL1A2 IGFALS COL1A1 CLC S100A14 LAMB1 HRNR MFAP4 ANGPTL2 S100P CRELD1 P3H1 CSTA P3H3 TGFBI MMP9 LAMC1 ANXA8 SERPINB5 PLOD3 HAPLN3 PRELP COL4A2 PCOLCE GPC4 SERPINE2 CSPG4 PZP MF…
NABA_CORE_MATRISOME	0.0021978	0.0401926	0.642695	2.69483	0	127	ACAN COL11A2 FBN2 NCAN ECM2 COL2A1 SRPX MFGE8 COL9A1 COL8A1 EMILIN1 CTHRC1 MATN2 MATN3 HAPLN1 MATN4 TNC COL1A2 IGFALS COL1A1 LAMB1 MFAP4 CRELD1 TGFBI LAMC1 HAPLN3 PRELP COL4A2 PCOLCE MFAP2 BGN FGB FMOD THSD4 SRPX2 FGA CRELD2 FGG NID1 COL5A3 SPON1 LAMB2 COL4A1 COL6A1 THBS3 HSPG2 LAMA5 COL11A1 FBN1 COL16A1 COL6A3 THBS1 ECM1 LTBP1 PXDN SMOC2 COL15A1 COL3A1 CHAD LAMA2 FN1 LAMA4 COL6A2 AGRN ADIPOQ COL…
REACTOME_ECM_PROTEOGLYCANS	0.00211416	0.0401926	0.726329	2.67102	0	54	ACAN NCAN COL2A1 COL9A1 MATN3 HAPLN1 ITGA8 MATN4 TNC COL1A2 COL1A1 LAMB1 LAMC1 COL4A2 BGN FMOD ITGA2B TGFB3 COL5A3 LAMB2 COL4A1 COL6A1 HSPG2 LAMA5 COL6A3 COL3A1 LAMA2 FN1 LAMA4 COL6A2 AGRN ITGB5 ITGAV
REACTOME_EXTRACELLULAR_MATRIX_ORGANIZATION	0.00212766	0.0401926	0.595374	2.64556	0	176	ACAN COL11A2 FBN2 SDC1 MMP1 NCAN COL2A1 ELANE COL9A1 COL8A1 EMILIN1 SDC2 MATN3 HAPLN1 ITGA8 MATN4 TNC CRTAP PLOD1 COL1A2 COL1A1 LAMB1 MFAP4 P3H1 P3H3 MMP9 LAMC1 PLOD3 COL4A2 PCOLCE ITGAM MFAP2 BGN CD44 FGB FMOD BSG ITGA2B FGA TTR P4HA1 FGG CTSK TIMP2 MMP14 TGFB3 NID1 CTSG DDR2 ADAMTS4 COL5A3 LAMB2 COL4A1 COL6A1 HSPG2 LAMA5 COL11A1 FBN1 COL16A1 SDC4 ICAM3 COL6A3 THBS1 KLKB1 LTBP1 FGF2 COLGALT1 SER…
REACTOME_COLLAGEN_BIOSYNTHESIS_AND_MODIFYING_ENZYMES	0.00204918	0.0401926	0.742871	2.52127	0	38	COL11A2 COL2A1 COL9A1 COL8A1 CRTAP PLOD1 COL1A2 COL1A1 P3H1 P3H3 PLOD3 COL4A2 PCOLCE P4HA1 COL5A3 COL4A1 COL6A1 COL11A1 COL16A1 COL6A3 COLGALT1 SERPINH1 COL15A1 COL3A1 COL6A2 COL12A1 COL7A1
NABA_MATRISOME_ASSOCIATED	0.00217865	0.0401926	0.568525	2.51441	0	167	S100A2 LPA SDC1 S100A7 ITIH6 CLEC11A MMP1 S100A8 S100A9 ELANE SERPINB3 LGALS7 SDC2 S100A12 S100A13 CD109 LGALS1 PLOD1 CLC S100A14 HRNR ANGPTL2 S100P P3H1 CSTA P3H3 MMP9 ANXA8 SERPINB5 PLOD3 GPC4 SERPINE2 CSPG4 PZP HGF GREM1 SERPINA4 CLEC3B GPC1 ANXA1 S100B P4HA1 COLEC12 CTSK TIMP2 MMP14 TGFB3 CTSG GPC6 SERPINF1 S100A6 CPN2 ADAMTS4 SDC4 FGF2 SERPINH1 ANXA11 AGT S100A1 SERPIND1 SERPING1 MMP8 SLPI C…
PID_INTEGRIN1_PATHWAY	0.00209644	0.0401926	0.681187	2.51167	0	55	COL11A2 COL2A1 ITGA8 TNC COL1A2 COL1A1 LAMB1 TGFBI LAMC1 CSPG4 FGB FGA FGG NID1 PLAUR LAMB2 COL4A1 COL6A1 LAMA5 COL11A1 FBN1 COL6A3 THBS1 COL3A1 LAMA2 FN1 LAMA4 ITGA11 COL6A2 COL7A1 ITGAV
REACTOME_NON_INTEGRIN_MEMBRANE_ECM_INTERACTIONS	0.00217391	0.0401926	0.722061	2.50398	0	45	COL11A2 SDC1 COL2A1 SDC2 TNC COL1A2 COL1A1 LAMB1 LAMC1 COL4A2 TTR DDR2 COL5A3 LAMB2 COL4A1 HSPG2 LAMA5 COL11A1 SDC4 THBS1 FGF2 COL3A1 LAMA2 FN1 LAMA4 PRKCA AGRN ITGB5 ITGAV
KEGG_ECM_RECEPTOR_INTERACTION	0.00207039	0.0401926	0.661485	2.48481	0	61	COL11A2 SDC1 COL2A1 SDC2 ITGA8 TNC COL1A2 COL1A1 LAMB1 LAMC1 COL4A2 CD44 ITGA2B COL5A3 LAMB2 COL4A1 COL6A1 THBS3 HSPG2 LAMA5 COL11A1 SDC4 COL6A3 THBS1 COL3A1 CHAD LAMA2 FN1 LAMA4 ITGA11 COL6A2 AGRN ITGB5 ITGAV
REACTOME_ANTIMICROBIAL_PEPTIDES	0.00208768	0.0401926	0.845589	2.46572	0	21	PRTN3 DEFA1 S100A7 CAMP S100A8 S100A9 ELANE RNASE3 LYZ PLA2G2A LCN2 BPI LTF CTSG
PID_INTEGRIN3_PATHWAY	0.00208768	0.0401926	0.76187	2.43585	0	30	SDC1 TNC COL1A2 COL1A1 LAMB1 TGFBI LAMC1 FGB ITGA2B FGA FGG PVR PLAUR COL4A1 FBN1 SDC4 THBS1 PECAM1 FN1 LAMA4 ITGAV
NABA_ECM_GLYCOPROTEINS	0.00214592	0.0401926	0.603628	2.40325	0	85	FBN2 ECM2 SRPX MFGE8 EMILIN1 CTHRC1 MATN2 MATN3 MATN4 TNC IGFALS LAMB1 MFAP4 CRELD1 TGFBI LAMC1 PCOLCE MFAP2 FGB THSD4 SRPX2 FGA CRELD2 FGG NID1 SPON1 LAMB2 THBS3 LAMA5 FBN1 THBS1 ECM1 LTBP1 PXDN SMOC2 LAMA2 FN1 LAMA4 AGRN ADIPOQ VWA1 IGFBP7 IGFBP3
PID_SYNDECAN_1_PATHWAY	0.00211864	0.0401926	0.737856	2.40295	0	33	COL11A2 SDC1 MMP1 COL2A1 COL9A1 COL8A1 COL1A2 COL1A1 MMP9 HGF BSG SDCBP COL4A1 COL6A1 LAMA5 COL11A1 COL16A1 COL6A3 COL15A1 COL3A1 COL6A2 COL12A1 COL7A1
REACTOME_DEGRADATION_OF_THE_EXTRACELLULAR_MATRIX	0.00212314	0.0401926	0.609057	2.38724	0	76	ACAN COL11A2 FBN2 MMP1 COL2A1 ELANE COL9A1 COL8A1 COL1A2 COL1A1 LAMB1 MMP9 LAMC1 COL4A2 CD44 BSG CTSK TIMP2 MMP14 NID1 CTSG ADAMTS4 COL5A3 COL4A1 COL6A1 HSPG2 LAMA5 COL11A1 FBN1 COL16A1 COL6A3 KLKB1 COL15A1 COL3A1 FN1 MMP8 COL6A2 COL12A1 COL7A1
REACTOME_COLLAGEN_FORMATION	0.00211416	0.0401926	0.646863	2.37879	0	54	COL11A2 COL2A1 COL9A1 COL8A1 CRTAP PLOD1 COL1A2 COL1A1 P3H1 P3H3 MMP9 PLOD3 COL4A2 PCOLCE P4HA1 COL5A3 COL4A1 COL6A1 COL11A1 COL16A1 COL6A3 COLGALT1 SERPINH1 PXDN COL15A1 COL3A1 COL6A2 COL12A1 COL7A1 PLEC LOXL2
REACTOME_INTEGRIN_CELL_SURFACE_INTERACTIONS	0.00207039	0.0401926	0.618767	2.32435	0	61	COL2A1 COL9A1 COL8A1 ITGA8 TNC COL1A2 COL1A1 COL4A2 ITGAM CD44 FGB BSG ITGA2B FGA FGG COL5A3 COL4A1 COL6A1 HSPG2 FBN1 COL16A1 ICAM3 COL6A3 THBS1 PECAM1 COL3A1 FN1 ITGA11 COL6A2 AGRN COL7A1 ITGB5 ITGAV
NABA_SECRETED_FACTORS	0.00204918	0.0401926	0.681994	2.31466	0	38	S100A2 S100A7 S100A8 S100A9 S100A12 S100A13 S100A14 HRNR ANGPTL2 S100P HGF S100B TGFB3 S100A6 FGF2 S100A1 CCL21 CRLF3 S100A16
REACTOME_COLLAGEN_DEGRADATION	0.00207039	0.0401926	0.680817	2.31358	0	39	COL11A2 MMP1 COL2A1 ELANE COL9A1 COL8A1 COL1A2 COL1A1 MMP9 COL4A2 CTSK MMP14 COL5A3 COL4A1 COL6A1 COL11A1 COL16A1 COL6A3 COL15A1 COL3A1 MMP8 COL6A2 COL12A1 COL7A1
NABA_BASEMENT_MEMBRANES	0.00205339	0.0401926	0.779156	2.30914	0	22	LAMB1 LAMC1 COL4A2 NID1 LAMB2 COL4A1 COL6A1 HSPG2 LAMA5 COL6A3 COL15A1 LAMA2 LAMA4 COL6A2 AGRN
REACTOME_REGULATION_OF_INSULIN_LIKE_GROWTH_FACTOR_IGF_TRANSPORT_AND_UPTAKE_BY_INSULIN_LIKE_GROWTH_FACTOR_BINDING_PROTEINS_IGFBPS	0.00208333	0.0401926	0.591523	2.27856	0	70	MMP1 MFGE8 SDC2 MATN3 TNC LGALS1 IGFALS LAMB1 ALB CALU CKAP4 LAMC1 C4A APOB WFS1 FGA FGG CTSG LAMB2 FBN1 PDIA6 LTBP1 C3 RCN1 SERPIND1 FN1 CHGB APOA2 HSP90B1 APOA1 VWA1 APOL1 IGFBP7 IGFBP3 ITIH2
KEGG_COMPLEMENT_AND_COAGULATION_CASCADES	0.00211864	0.0401926	0.633723	2.25845	0	49	C4BPB C4A C4BPA FGB FGA C8B C4B CPB2 FGG F11 PLAUR C8A PROS1 KLKB1 C2 C6 C3 C1S SERPIND1 SERPING1 C8G CFI C5 CFB C9 CFH F10 F2 C1R PLG A2M
REACTOME_MET_ACTIVATES_PTK2_SIGNALING	0.00206612	0.0401926	0.74403	2.25392	0	25	COL11A2 COL2A1 COL1A2 COL1A1 LAMB1 LAMC1 HGF COL5A3 LAMB2 LAMA5 COL11A1 COL3A1 LAMA2 FN1 LAMA4
REACTOME_DISEASES_ASSOCIATED_WITH_GLYCOSAMINOGLYCAN_METABOLISM	0.00208333	0.0401926	0.746614	2.2389	0	24	ACAN SDC1 NCAN SDC2 PRELP GPC4 CSPG4 BGN FMOD GPC1 GPC6 HSPG2 SDC4 PAPSS2 AGRN OMD
REACTOME_GLYCOSAMINOGLYCAN_METABOLISM	0.00207469	0.0401926	0.643563	2.22007	0	41	ACAN SDC1 NCAN SDC2 PRELP GPC4 CSPG4 BGN CD44 FMOD GPC1 HS2ST1 CHP1 SLC35B2 GPC6 HSPG2 SDC4 LYVE1 PAPSS2 AGRN OMD CHPF
PID_AVB3_INTEGRIN_PATHWAY	0.00211416	0.0401926	0.602862	2.21698	0	54	COL11A2 SDC1 COL2A1 MFGE8 COL9A1 COL8A1 COL1A2 COL1A1 COL4A1 COL6A1 COL11A1 COL16A1 COL6A3 FGF2 COL15A1 COL3A1 FN1 COL6A2 COL12A1 COL7A1 ITGAV IGF1R COL5A1 ITGB3 COL5A2 VTN ADGRA2
REACTOME_BINDING_AND_UPTAKE_OF_LIGANDS_BY_SCAVENGER_RECEPTORS	0.00203666	0.0401926	0.586846	2.20808	0	60	FTL SCARB1 HP IGLV1-51 FTH1 COL1A2 COL1A1 ALB STAB1 MSR1 COL4A2 APOB HBB IGHV1-2 HBA1 COLEC12 IGKV3-15 COL4A1 IGLV7-43 IGLV2-23 COL3A1 IGHA2 CD163 SAA1 HSP90B1 APOA1 APOL1 IGKV2-28 IGLV3-27 LRP1 IGLC2 APOE SPARC
NABA_COLLAGENS	0.00206612	0.0401926	0.714703	2.16508	0	25	COL11A2 COL2A1 COL9A1 COL8A1 COL1A2 COL1A1 COL4A2 COL5A3 COL4A1 COL6A1 COL11A1 COL16A1 COL6A3 COL15A1 COL3A1 COL6A2 COL12A1 COL7A1
REACTOME_COLLAGEN_CHAIN_TRIMERIZATION	0.00206612	0.0401926	0.714703	2.16508	0	25	COL11A2 COL2A1 COL9A1 COL8A1 COL1A2 COL1A1 COL4A2 COL5A3 COL4A1 COL6A1 COL11A1 COL16A1 COL6A3 COL15A1 COL3A1 COL6A2 COL12A1 COL7A1
REACTOME_COMPLEMENT_CASCADE	0.00210084	0.0401926	0.564709	2.16221	0	68	ELANE IGLV1-51 C4BPB CRP C4A C4BPA IGHV1-2 C8B C4B CPB2 CPN1 C8A CPN2 IGKV3-15 CFHR3 PROS1 CFP IGLV7-43 C2 CFHR1 IGLV2-23 C6 C3 C1S SERPING1 C8G IGKV2-28 IGHG1 CFI C5 IGLV3-27 IGLC2 CFB C9 CFH IGKV4-1 VTN F2
REACTOME_NONSENSE_MEDIATED_DECAY_NMD_INDEPENDENT_OF_THE_EXON_JUNCTION_COMPLEX_EJC	0.00214592	0.0401926	0.542706	2.1607	0	85	RPS29 FAU RPL36A EIF4G1 RPS28 RPS10 RPS27 RPLP2 RPS19 RPL5 RPL39 RPL36AL RPS18 RPS5 RPS13 RPL11 RPS17 RPL27A RPS20 RPS3A RPL13 RPS15A RPS12 RPL3 RPS14 RPS25 RPLP1 RPL10A RPS21 RPS9 PABPC1 RPL7A RPL31 RPS6 RPL38 RPS7 NCBP2 RPL30 RPL22 RPL21 RPL35 RPL7 RPL4 RPL17 RPL10 RPL12 GSPT1 RPS16 RPL34 RPL23A RPL35A RPLP0 RPL29 RPS24 RPL15 RPL8 ETF1 RPS3
REACTOME_SCAVENGING_BY_CLASS_A_RECEPTORS	0.00206186	0.0401926	0.822329	2.15888	0	14	FTL FTH1 COL1A2 COL1A1 MSR1 COL4A2 APOB COLEC12 COL4A1 COL3A1 HSP90B1 APOA1 APOE
REACTOME_FORMATION_OF_FIBRIN_CLOT_CLOTTING_CASCADE	0.00211416	0.0401926	0.722688	2.14824	0	23	PRTN3 SERPINE2 FGB FGA FGG F11 PROS1 KLKB1 CD177 SERPIND1 SERPING1
REACTOME_EUKARYOTIC_TRANSLATION_INITIATION	0.0021645	0.0401926	0.513807	2.11719	0	109	RPS29 FAU RPL36A EIF4G1 RPS28 RPS10 RPS27 RPLP2 EIF3H RPS19 EIF3J RPL5 RPL39 RPL36AL RPS18 RPS5 RPS13 RPL11 EIF4B RPS17 RPL27A RPS20 RPS3A RPL13 RPS15A EIF3D RPS12 RPL3 RPS14 RPS25 EIF2B3 RPLP1 RPL10A RPS21 RPS9 PABPC1 RPL7A EIF3A RPL31 EIF3E RPS6 RPL38 RPS7 EIF4H RPL30 RPL22 EIF3M EIF3L RPL21 RPL35 RPL7 RPL4 RPL17 RPL10 RPL12 EIF3G RPS16 RPL34 RPL23A RPL35A RPLP0 RPL29 EIF2B4 RPS24 EIF3B RPL15 R…
REACTOME_HS_GAG_BIOSYNTHESIS	0.00210084	0.0401926	0.883964	2.10979	0	10	SDC1 SDC2 GPC4 GPC1 HS2ST1 GPC6 HSPG2 SDC4 AGRN
REACTOME_A_TETRASACCHARIDE_LINKER_SEQUENCE_IS_REQUIRED_FOR_GAG_SYNTHESIS	0.00210084	0.0401926	0.816626	2.09476	0	13	SDC1 NCAN SDC2 GPC4 CSPG4 BGN GPC1 GPC6 HSPG2 SDC4 AGRN
REACTOME_DEFECTIVE_B4GALT7_CAUSES_EDS_PROGEROID_TYPE	0.00210084	0.0401926	0.816626	2.09476	0	13	SDC1 NCAN SDC2 GPC4 CSPG4 BGN GPC1 GPC6 HSPG2 SDC4 AGRN
NABA_ECM_REGULATORS	0.00209205	0.0401926	0.519505	2.09243	0	91	LPA ITIH6 MMP1 ELANE SERPINB3 CD109 PLOD1 P3H1 CSTA P3H3 MMP9 SERPINB5 PLOD3 SERPINE2 PZP SERPINA4 P4HA1 CTSK TIMP2 MMP14 CTSG SERPINF1 CPN2 ADAMTS4 SERPINH1 AGT SERPIND1 SERPING1 MMP8 SLPI CTSZ ITIH4 LOXL2 ITIH2 HTRA1
REACTOME_ASSEMBLY_OF_COLLAGEN_FIBRILS_AND_OTHER_MULTIMERIC_STRUCTURES	0.00209205	0.0401926	0.61061	2.08762	0	40	COL11A2 COL2A1 COL9A1 COL8A1 COL1A2 COL1A1 MMP9 COL4A2 PCOLCE COL5A3 COL4A1 COL6A1 COL11A1 COL6A3 PXDN COL15A1 COL3A1 COL6A2 COL12A1 COL7A1 PLEC LOXL2 COL5A1
REACTOME_SYNDECAN_INTERACTIONS	0.00206612	0.0401926	0.686055	2.0783	0	25	SDC1 SDC2 TNC COL1A2 COL1A1 COL5A3 SDC4 THBS1 FGF2 COL3A1 FN1 PRKCA ITGB5 ITGAV COL5A1 ITGB3 COL5A2 VTN
REACTOME_HEPARAN_SULFATE_HEPARIN_HS_GAG_METABOLISM	0.002079	0.0401926	0.722033	2.07362	0	20	SDC1 NCAN SDC2 GPC4 CSPG4 BGN GPC1 HS2ST1 GPC6 HSPG2 SDC4 AGRN
KEGG_RIBOSOME	0.0021097	0.0401926	0.525551	2.06858	0	78	RPS29 FAU RPL36A RPS28 RPS10 RPS27 RPLP2 RPS19 RPL5 RPL39 RPL36AL RPS18 RPS5 RPS13 RPL11 RPS17 RPL27A RPS20 RPS3A RPL13 RPS15A RPS12 RPL3 RPS25 RPLP1 RPL10A RPS21 RPS9 RPL7A RPL31 RPS6 RPL38 RPS7 RPL30 RPL22 RPL21 RPL35 RPL7 RPL4 RPL17 RPL10 RPL12 RPS16 RPL34 RPL23A RPL35A RPLP0 RPL29 RPS24
REACTOME_CHONDROITIN_SULFATE_DERMATAN_SULFATE_METABOLISM	0.0021645	0.0401926	0.744222	2.04285	0	18	SDC1 NCAN SDC2 GPC4 CSPG4 BGN GPC1 GPC6 HSPG2 SDC4 AGRN CHPF
REACTOME_NCAM1_INTERACTIONS	0.00210526	0.0401926	0.750389	2.04204	0	16	NCAN COL2A1 COL9A1 COL4A2 COL5A3 COL4A1 COL6A1 COL6A3 COL3A1 COL6A2 AGRN COL5A1 COL5A2
REACTOME_MET_PROMOTES_CELL_MOTILITY	0.00202429	0.0401926	0.603159	2.02421	0	35	COL11A2 COL2A1 COL1A2 COL1A1 LAMB1 LAMC1 HGF COL5A3 LAMB2 LAMA5 COL11A1 COL3A1 LAMA2 FN1 LAMA4
PID_UPA_UPAR_PATHWAY	0.00210526	0.0401926	0.625736	2.01045	0	31	ELANE MMP9 ITGAM HGF FGB FGA FGG PLAUR CTSG FN1 ITGB5 ITGAV LRP1 ITGB3 EGFR VTN NCL CRK PLG ITGA5 GPLD1
REACTOME_NONSENSE_MEDIATED_DECAY_NMD	0.00215054	0.0401926	0.493759	1.99758	0	96	RPS29 FAU RPL36A EIF4G1 RPS28 RPS10 RPS27 RPLP2 RPS19 RPL5 RPL39 RPL36AL RPS18 RPS5 RPS13 RPL11 RPS17 RPL27A SMG8 RPS20 RPS3A RPL13 RPS15A RPS12 RPL3 RPS14 RPS25 RPLP1 RPL10A RPS21 SMG9 RPS9 PABPC1 RPL7A RPL31 RPS6 RPL38 RPS7 NCBP2 RPL30 RPL22 RPL21 RPL35 RPL7 RPL4 RPL17 RPL10 RPL12 GSPT1 RPS16 RPL34 PPP2R2A RPL23A RPL35A RPLP0 RPL29 RPS24 RPL15 RPL8 ETF1 RPS3 MAGOHB RPS4X
REACTOME_COMMON_PATHWAY_OF_FIBRIN_CLOT_FORMATION	0.00210084	0.0401926	0.773449	1.98401	0	13	PRTN3 SERPINE2 FGB FGA FGG PROS1 CD177 SERPIND1 F10 F2
REACTOME_ACTIVATION_OF_THE_MRNA_UPON_BINDING_OF_THE_CAP_BINDING_COMPLEX_AND_EIFS_AND_SUBSEQUENT_BINDING_TO_43S	0.00204499	0.0401926	0.530568	1.98152	0	57	RPS29 FAU EIF4G1 RPS28 RPS10 RPS27 EIF3H RPS19 EIF3J RPS18 RPS5 RPS13 EIF4B RPS17 RPS20 RPS3A RPS15A EIF3D RPS12 RPS14 RPS25 RPS21 RPS9 PABPC1 EIF3A EIF3E RPS6 RPS7 EIF4H EIF3M EIF3L EIF3G RPS16 RPS24 EIF3B EIF3I RPS3 EIF3F EIF3K RPS4X EIF4E
REACTOME_DEFECTIVE_EXT2_CAUSES_EXOSTOSES_2	0.00213675	0.0401926	0.886436	1.97869	0	8	SDC1 SDC2 GPC4 GPC1 GPC6 HSPG2 SDC4 AGRN
REACTOME_PLASMA_LIPOPROTEIN_REMODELING	0.00212314	0.0401926	0.788627	1.96798	0	12	LPA APOC3 ALB APOC2 APOB APOA2 APOA1 APOE
BIOCARTA_INTRINSIC_PATHWAY	0.002079	0.0401926	0.738665	1.96489	0	15	COL4A2 FGB FGA FGG F11 COL4A1 PROS1 KLKB1 SERPING1 F10 F2
REACTOME_SRP_DEPENDENT_COTRANSLATIONAL_PROTEIN_TARGETING_TO_MEMBRANE	0.00214592	0.0401926	0.483354	1.96381	0	100	TRAM1 SEC61B RPS29 FAU RPL36A RPS28 RPS10 RPS27 RPLP2 RPS19 SEC61A1 RPL5 RPL39 SRP19 SSR1 RPL36AL RPS18 RPS5 RPS13 RPL11 RPS17 RPL27A RPS20 RPS3A RPL13 RPS15A RPS12 RPL3 RPS14 RPS25 RPLP1 RPL10A RPS21 RPS9 RPL7A RPL31 RPS6 RPL38 RPS7 SRPRB RPL30 RPL22 RPL21 RPL35 RPL7 RPL4 RPL17 RPL10 RPL12 RPS16 RPL34 RPL23A RPL35A RPLP0 RPL29 RPS24
NABA_ECM_AFFILIATED	0.00204918	0.0401926	0.572251	1.9422	0	38	SDC1 CLEC11A LGALS7 SDC2 LGALS1 CLC ANXA8 GPC4 CSPG4 GREM1 CLEC3B GPC1 ANXA1 COLEC12 GPC6 SDC4 ANXA11
REACTOME_METAL_SEQUESTRATION_BY_ANTIMICROBIAL_PROTEINS	0.00210084	0.0401926	0.967343	1.90789	0	5	S100A7 S100A8 S100A9 LCN2 LTF
BIOCARTA_COMP_PATHWAY	0.00210526	0.0401926	0.698139	1.89985	0	16	C4A C4B C8A C2 C6 C3 C1S C5 CFB C9 C1R
REACTOME_CROSSLINKING_OF_COLLAGEN_FIBRILS	0.00213675	0.0401926	0.849062	1.89526	0	8	COL1A2 COL1A1 COL4A2 PCOLCE COL4A1 PXDN LOXL2
REACTOME_POST_TRANSLATIONAL_MODIFICATION:_SYNTHESIS_OF_GPI_ANCHORED_PROTEINS	0.00205339	0.0401926	0.639157	1.89423	0	22	LY6D CD109 DPM1 LYPD3 CPM PLAUR ALPL FOLR2 PIGS MELTF PIGT GPLD1
REACTOME_DISEASES_OF_GLYCOSYLATION	0.00203666	0.0401926	0.501618	1.8874	0	60	ACAN SDC1 NCAN SDC2 DPM1 PRELP GPC4 CSPG4 BGN FMOD THSD4 GPC1 GPC6 ADAMTS4 SPON1 HSPG2 CFP SDC4 GNE THBS1
REACTOME_TP53_REGULATES_TRANSCRIPTION_OF_SEVERAL_ADDITIONAL_CELL_DEATH_GENES_WHOSE_SPECIFIC_ROLES_IN_P53_DEPENDENT_APOPTOSIS_REMAIN_UNCERTAIN	0.00211416	0.0401926	0.9096	1.87816	0	6	NDRG1 TP53 TP53I3
REACTOME_NCAM_SIGNALING_FOR_NEURITE_OUT_GROWTH	0.00208768	0.0401926	0.587159	1.87726	0	30	NCAN COL2A1 COL9A1 COL4A2 COL5A3 COL4A1 COL6A1 COL6A3 SPTA1 COL3A1 SPTB COL6A2 AGRN COL5A1 CREB1 COL5A2
NABA_PROTEOGLYCANS	0.00215983	0.0401926	0.680115	1.86086	0	17	ACAN NCAN HAPLN1 HAPLN3 PRELP BGN FMOD HSPG2 CHAD OMD
KEGG_SMALL_CELL_LUNG_CANCER	0.00206186	0.0401926	0.550229	1.85483	0	37	TP53 LAMB1 LAMC1 COL4A2 ITGA2B LAMB2 COL4A1 LAMA5 RXRA LAMA2 CDK2 FN1 LAMA4 CDK6 ITGAV IKBKG
REACTOME_SELENOAMINO_ACID_METABOLISM	0.00214592	0.0401926	0.455721	1.85154	0	100	RPS29 FAU RPL36A PAPSS2 RPS28 RPS10 RPS27 RPLP2 RPS19 RPL5 RPL39 RPL36AL RPS18 RPS5 RPS13 RPL11 RPS17 RPL27A GSR RPS20 RPS3A RPL13 RPS15A RPS12 RPL3 RPS14 RPS25 RPLP1 RPL10A RPS21 RPS9 RPL7A RPL31 RPS6 RPL38 RPS7 NNMT RPL30 RPL22 EEFSEC RPL21 RPL35 RPL7 RPL4 RPL17 RPL10 RPL12 RPS16 RPL34 RPL23A RPL35A RPLP0 RPL29 PAPSS1 RPS24
BIOCARTA_CLASSIC_PATHWAY	0.00412371	0.0622971	0.704508	1.84957	1	14	C4A C4B C8A C2 C6 C3 C1S C5 C9 C1R
BIOCARTA_LECTIN_PATHWAY	0.00212314	0.0401926	0.799266	1.84797	0	9	C4A C4B C8A C2 C6 C3 C5 C9
REACTOME_ERYTHROCYTES_TAKE_UP_OXYGEN_AND_RELEASE_CARBON_DIOXIDE	0.00215983	0.0401926	0.857867	1.84254	0	7	CA2 CA1 HBB HBA1 SLC4A1
REACTOME_VISUAL_PHOTOTRANSDUCTION	0.00205761	0.0401926	0.546533	1.83823	0	36	SDC1 APOC3 SDC2 APOC2 RBP4 GPC4 APOB GPC1 TTR RDH10 GPC6 HSPG2 SDC4 DHRS3 PRKCA AGRN APOA2 METAP2 APOA1 LRP1 APOE
REACTOME_HSF1_ACTIVATION	0.004158	0.0622971	0.636472	1.8279	1	20	HSPB1 DNAJB6 HSPA1A SERPINH1 DNAJB1 HSP90AB1 HSBP1 FKBP4
REACTOME_HS_GAG_DEGRADATION	0.00630252	0.08583	0.711359	1.82474	2	13	SDC1 SDC2 GPC4 GPC1 GPC6 HSPG2 SDC4 AGRN
PID_AP1_PATHWAY	0.00413223	0.0622971	0.602057	1.82384	1	25	MMP1 TP53 HLA-A COL1A2 MMP9 GJA1 AGT CRTC1 FOSL2 CREB1 CBFB
BIOCARTA_AMI_PATHWAY	0.0105263	0.126794	0.747759	1.82095	4	11	AHSP COL4A2 FGB FGA FGG COL4A1 PROS1 F10 F2 PLG
REACTOME_ATTENUATION_PHASE	0.004158	0.0622971	0.683935	1.8193	1	15	HSPB1 DNAJB6 HSPA1A SERPINH1 DNAJB1 HSP90AB1 HSBP1 FKBP4
REACTOME_PLASMA_LIPOPROTEIN_ASSEMBLY	0.00630252	0.08583	0.708228	1.81671	2	13	APOC3 APOC1 APOC2 APOB APOA2 APOA1 APOE
REACTOME_CHYLOMICRON_ASSEMBLY	0.00424628	0.0622971	0.783346	1.81116	1	9	APOC3 APOC2 APOB APOA2 APOA1 APOE
REACTOME_RRNA_PROCESSING_IN_THE_NUCLEUS_AND_CYTOSOL	0.00219298	0.0401926	0.409906	1.804	0	160	EXOSC4 RPS29 FAU RPL36A RRP9 UTP15 RPS28 RPS10 RPP30 UTP11 RPS27 RPP38 RPLP2 TSR1 RPS19 ISG20L2 HEATR1 RPL5 EXOSC6 RPL39 EMG1 RPL36AL RPS18 RPS5 RPS13 EXOSC7 RPL11 RPS17 RPL27A GAR1 RPS20 RPS3A RPL13 RPS15A NOL11 RPS12 RPL3 RPS14 EXOSC8 NCL NOL6 RPS25 NOP2 RPLP1 RPL10A RPS21 DDX47 RPS9 WDR46 RPL7A WDR43 RPL31 EXOSC10 C1D RPS6 RPL38 RPS7 PES1 EXOSC9 PDCD11 WDR12 RBM28 RPL30 NOC4L RPL22 NHP2 RPL21 …
REACTOME_ACTIVATION_OF_C3_AND_C5	0.00431965	0.0622971	0.833304	1.78979	1	7	C4A C4B CFP C2 C3 C5 CFB
REACTOME_PLASMA_LIPOPROTEIN_ASSEMBLY_REMODELING_AND_CLEARANCE	0.00211864	0.0401926	0.54865	1.78677	0	33	LPA SCARB1 APOC3 ALB APOC1 APOC2 APOB APOA2 APOA1 CLTA APOE LCAT HDLBP A2M NPC1
REACTOME_REGULATION_OF_TLR_BY_ENDOGENOUS_LIGAND	0.0105263	0.126794	0.73314	1.78535	4	11	S100A8 S100A9 APOB FGB FGA FGG S100A1
REACTOME_CHYLOMICRON_REMODELING	0.00431965	0.0622971	0.825939	1.77397	1	7	APOC3 APOC2 APOB APOA2 APOA1 APOE
REACTOME_NEUTROPHIL_DEGRANULATION	0.00223714	0.0401926	0.372821	1.77132	0	350	CHI3L1 PRTN3 FABP5 DEFA1 S100A7 PTX3 CAMP S100A8 S100A9 ELANE SERPINB3 HLA-B FTL RNASE3 LYZ S100A12 MPO HP FTH1 HLA-A LCN2 HLA-C HRNR BPI S100P CKAP4 MMP9 PYGL ITGAM LTF CDA CD44 MNDA HBB TTR SYNGR1 CRISP3 ALAD PKP1 HVCN1 SDCBP EPX SIRPA AGL TIMP2 PLAUR CTSG KRT1 CD93 CFP PGM2 HSPA1A ORM2 MME RETN CD177 GCA C3 ARMC8 CPPED1 RNASE2 SNAP29 CNN2 RAB24 PECAM1 PYCARD ATP6V0A1 ACLY AZU1 MMP8 RAB3D MIF S…
BIOCARTA_ALTERNATIVE_PATHWAY	0.00636943	0.0860075	0.765931	1.77089	2	9	C8A CFP C6 C3 C5 CFB C9
REACTOME_G_ALPHA_I_SIGNALLING_EVENTS	0.00212766	0.0401926	0.435767	1.75676	0	94	SDC1 APOC3 SDC2 PLA2G4A APOC2 RBP4 GPC4 APOB GPC1 ANXA1 TTR RDH10 GPC6 HSPG2 SDC4 GNAO1 GNAS C3 DHRS3 AGT CAMKK2 HEBP1 PRKCA AGRN APOA2 SAA1 METAP2 APOA1 CCL21 GNB4 C5 LRP1 PPP2CB CREB1 APOE PPP1R1B
REACTOME_O_GLYCOSYLATION_OF_TSR_DOMAIN_CONTAINING_PROTEINS	0.00849257	0.108922	0.759215	1.75537	3	9	POFUT2 THSD4 ADAMTS4 SPON1 CFP THBS1
REACTOME_RRNA_PROCESSING	0.00217865	0.0401926	0.396044	1.74918	0	166	EXOSC4 RPS29 FAU RPL36A RRP9 UTP15 RPS28 RPS10 RPP30 UTP11 RPS27 RPP38 RPLP2 TSR1 RPS19 ISG20L2 HEATR1 RPL5 EXOSC6 RPL39 EMG1 RPL36AL RPS18 RPS5 RPS13 EXOSC7 RPL11 RPS17 RPL27A GAR1 RPS20 RPS3A RPL13 RPS15A NOL11 RPS12 RPL3 RPS14 EXOSC8 NCL NOL6 RPS25 NOP2 KIAA0391 RPLP1 RPL10A RPS21 DDX47 RPS9 WDR46 RPL7A WDR43 RPL31 EXOSC10 C1D RPS6 RPL38 RPS7 PES1 EXOSC9 PDCD11 WDR12 RBM28 RPL30 NOC4L RPL22 NH…
REACTOME_INTERFERON_ALPHA_BETA_SIGNALING	0.0042735	0.0622971	0.553029	1.73817	1	29	HLA-B HLA-A HLA-C MX1 IFITM1 ISG15 IFIT2 OAS3 IFIT3 OAS2
PID_FRA_PATHWAY	0.0104603	0.126794	0.616928	1.73531	4	19	MMP1 COL1A2 MMP9 GJA1 HMOX1 PLAUR
REACTOME_METABOLISM_OF_FAT_SOLUBLE_VITAMINS	0.0083682	0.108174	0.560229	1.73336	3	27	SDC1 APOC3 SDC2 APOC2 RBP4 GPC4 APOB GPC1 TTR GPC6 HSPG2 SDC4 AGRN APOA2 APOA1 LRP1 APOE
REACTOME_ANCHORING_FIBRIL_FORMATION	0.00641026	0.086011	0.776255	1.73274	2	8	COL1A2 COL1A1 COL4A2 COL4A1 COL7A1
REACTOME_LAMININ_INTERACTIONS	0.0104167	0.126794	0.576333	1.72827	4	24	LAMB1 LAMC1 COL4A2 NID1 LAMB2 COL4A1 HSPG2 LAMA5 LAMA2 LAMA4 COL7A1 ITGAV
REACTOME_TRANSPORT_OF_BILE_SALTS_AND_ORGANIC_ACIDS_METAL_IONS_AND_AMINE_COMPOUNDS	0.0147059	0.159879	0.669477	1.7173	6	13	SLC39A14 SLC16A1 BSG SLC39A7 SLC44A1 SLC44A2 SLC16A3 SLC30A1
REACTOME_ACTIVATION_OF_MATRIX_METALLOPROTEINASES	0.012474	0.141417	0.644309	1.71389	5	15	MMP1 ELANE MMP9 CTSK TIMP2 MMP14 CTSG KLKB1 MMP8
REACTOME_CELL_SURFACE_INTERACTIONS_AT_THE_VASCULAR_WALL	0.00209205	0.0401926	0.425412	1.71345	0	91	SDC1 MMP1 SDC2 IGLV1-51 COL1A2 COL1A1 SLC16A1 SHC1 ITGAM APOB CD44 GPC1 BSG IGHV1-2 SIRPA IGKV3-15 SPN PROS1 SDC4 IGLV7-43 IGLV2-23 CD177 PECAM1 FN1 GYPC IGHA2 MIF ITGAV IGKV2-28 SLC16A3 IGLV3-27 IGLC2 ITGB3 ATP1B3
REACTOME_INTERLEUKIN_4_AND_INTERLEUKIN_13_SIGNALING	0.00414079	0.0622971	0.503607	1.71138	1	39	MMP1 TP53 LCN2 COL1A2 FSCN1 MMP9 ITGAM HGF ANXA1 VIM HMOX1 LAMA5 FGF2 FN1 SAA1 HSP90B1 IGHG1
PID_CMYB_PATHWAY	0.0021097	0.0401926	0.490587	1.7084	0	44	PRTN3 ELANE LYZ MPO COL1A2 CA1 TAB1 SMARCA2 CDK6 SND1 CLTA CD34 MAD1L1
REACTOME_IRE1ALPHA_ACTIVATES_CHAPERONES	0.00417537	0.0622971	0.533264	1.70495	1	30	FKBP14 SHC1 WFS1 YIF1A PDIA6 HSPA5 PDIA5 DNAJB11 GOSR2 SSR1 LMNA DNAJC3 SRPRB TLN1
PID_MYC_ACTIV_PATHWAY	0.00417537	0.0622971	0.49137	1.7013	1	43	SLC2A1 TP53 BCAT1 MMP9 PFKM MTDH TFRC EIF4G1 RPL11 CAD GAPDH NCL ENO1
REACTOME_UNFOLDED_PROTEIN_RESPONSE_UPR	0.00211864	0.0401926	0.47588	1.69593	0	49	FKBP14 SHC1 EXOSC4 WFS1 YIF1A PDIA6 HSPA5 PDIA5 ASNS HSP90B1 DNAJB11 EXOSC6 GOSR2 SSR1 EXOSC7 LMNA EXOSC8 DNAJC3 SRPRB EXOSC9 CALR TLN1
BIOCARTA_P53HYPOXIA_PATHWAY	0.0106157	0.126973	0.679005	1.69442	4	12	TP53 ABCB1 NQO1 HSPA1A IGFBP3 DNAJB1
REACTOME_HDL_REMODELING	0.00863931	0.10902	0.788828	1.69426	3	7	APOC3 ALB APOC2 APOA1 APOE LCAT
PID_MYC_REPRESS_PATHWAY	0.00421053	0.0622971	0.526749	1.69241	1	31	S100A7 NDRG1 FTH1 LGALS1 COL1A2
REACTOME_AMYLOID_FIBER_FORMATION	0.00404858	0.0622971	0.502153	1.68523	1	35	MFGE8 LYZ APCS TGFBI SNCA LTF FGA TTR HSPG2 SAA1 APOA1
REACTOME_SIGNALING_BY_MET	0.00412371	0.0622971	0.450518	1.68266	1	58	COL11A2 COL2A1 COL1A2 COL1A1 LAMB1 SHC1 LAMC1 HGF COL5A3 LAMB2 LAMA5 COL11A1 COL3A1 LAMA2 FN1 LAMA4
KEGG_LINOLEIC_ACID_METABOLISM	0.0021322	0.0401926	0.977064	1.67026	0	3	PLA2G4A PLA2G2A
PID_ATF2_PATHWAY	0.0189474	0.186161	0.612986	1.66813	8	16	HBG2 SERPINB5 PRKCA CREB1 CBFB MAPK14 CSRP2 MMP2
BIOCARTA_G1_PATHWAY	0.0189076	0.186161	0.648728	1.66408	8	13	TP53 TGFB3 CDK2 CDK6 ABL1
REACTOME_IRON_UPTAKE_AND_TRANSPORT	0.00631579	0.08583	0.517583	1.66296	2	31	FTL FTH1 LCN2 ATP6AP1 HMOX1 ATP6V1C1 TFRC ATP6V0A1
REACTOME_ELASTIC_FIBRE_FORMATION	0.0128205	0.143807	0.528785	1.66197	5	29	FBN2 EMILIN1 ITGA8 MFAP4 MFAP2 TGFB3 FBN1 LTBP1 FN1 ITGB5 ITGAV LOXL2 FBLN1 ITGB3
KEGG_FOCAL_ADHESION	0.00443459	0.0635225	0.397695	1.65164	1	122	COL11A2 COL2A1 ITGA8 TNC COL1A2 COL1A1 LAMB1 SHC1 LAMC1 COL4A2 HGF ITGA2B MYL9 COL5A3 LAMB2 COL4A1 COL6A1 THBS3 LAMA5 COL11A1 COL6A3 THBS1 MYL12B COL3A1 CHAD LAMA2 FN1 LAMA4 ROCK2 PRKCA ITGA11 COL6A2 ITGB5 ITGAV
REACTOME_INTRINSIC_PATHWAY_OF_FIBRIN_CLOT_FORMATION	0.0210526	0.19658	0.604545	1.64515	9	16	SERPINE2 F11 KLKB1 SERPIND1 SERPING1 F10 F2 A2M
REACTOME_ACYL_CHAIN_REMODELLING_OF_PS	0.0128205	0.143807	0.87693	1.64434	5	4	PLA2G4A PLA2G2A
REACTOME_RHO_GTPASES_ACTIVATE_NADPH_OXIDASES	0.0237581	0.211627	0.600848	1.64398	10	17	S100A8 S100A9 NCF4 PIK3C3 PRKCA NCF2 MAPK14 CYBB
REACTOME_ENDOSOMAL_VACUOLAR_PATHWAY	0.0191083	0.186161	0.710185	1.642	8	9	HLA-B HLA-A HLA-C
REACTOME_MOLECULES_ASSOCIATED_WITH_ELASTIC_FIBRES	0.0124224	0.141417	0.53517	1.64031	5	26	FBN2 EMILIN1 ITGA8 MFAP4 MFAP2 TGFB3 FBN1 LTBP1 FN1 ITGB5 ITGAV FBLN1 ITGB3
PID_SYNDECAN_4_PATHWAY	0.0246407	0.215418	0.553401	1.64008	11	22	TNC MMP9 SDCBP SDC4 THBS1 FGF2 FN1 PRKCA F2 PLG ITGA5 ACTN1
REACTOME_TOLL_LIKE_RECEPTOR_CASCADES	0.00426439	0.0622971	0.422808	1.63697	1	73	S100A8 S100A9 S100A12 BPI ITGAM APOB PIK3C3 FGB FGA S100B FGG CTSK TAB1 S100A1 LGMN SAA1 HSP90B1 IKBKG PPP2CB CREB1
REACTOME_ACYL_CHAIN_REMODELLING_OF_PE	0.0147059	0.159879	0.827497	1.63207	6	5	PLA2G4A PLA2G2A PNPLA8
REACTOME_TERMINAL_PATHWAY_OF_COMPLEMENT	0.0192308	0.186161	0.729387	1.62813	8	8	C8B C8A C6 C8G C5 C9 CLU C7
REACTOME_ACYL_CHAIN_REMODELLING_OF_PG	0.010661	0.126973	0.951893	1.62723	4	3	PLA2G4A PLA2G2A LPCAT1
BIOCARTA_PRION_PATHWAY	0.0237581	0.211627	0.756048	1.62386	10	7	LAMB1 LAMC1 DNAJB6 HSPA5 DNAJB1
REACTOME_PLATELET_ADHESION_TO_EXPOSED_COLLAGEN	0.0192308	0.186161	0.724204	1.61656	8	8	COL1A2 COL1A1 LYN
REACTOME_ACYL_CHAIN_REMODELLING_OF_PI	0.0149573	0.160961	0.860956	1.61438	6	4	PLA2G4A PLA2G2A
PID_LYMPH_ANGIOGENESIS_PATHWAY	0.027027	0.229632	0.561863	1.61362	12	20	COL1A2 COL1A1 SHC1 FN1 CREB1 MAPK14 CRK ITGA4 ITGA5 PIK3R1 RPS6KA1 PIK3CA MAP2K4
PID_INTEGRIN5_PATHWAY	0.0252632	0.218604	0.66241	1.6131	11	11	SDC1 PLAUR FBN1 FN1 ITGB5 ITGAV VTN ITGA4
REACTOME_O2_CO2_EXCHANGE_IN_ERYTHROCYTES	0.0233546	0.209795	0.697456	1.61257	10	9	CA2 CA1 HBB HBA1 SLC4A1
REACTOME_TP53_REGULATES_TRANSCRIPTION_OF_GENES_INVOLVED_IN_G1_CELL_CYCLE_ARREST	0.0149573	0.160961	0.858929	1.61058	6	4	TP53 CDK2
BIOCARTA_VITCB_PATHWAY	0.0273109	0.230674	0.813471	1.6044	12	5	SLC2A1 COL4A2 COL4A1 SLC2A3
PID_WNT_SIGNALING_PATHWAY	0.0169133	0.174903	0.776472	1.60327	7	6	CTHRC1 FZD6 FZD1 ATP6AP2
BIOCARTA_EXTRINSIC_PATHWAY	0.0280778	0.234451	0.745499	1.6012	12	7	FGB FGA FGG PROS1 F10 F2
KEGG_P53_SIGNALING_PATHWAY	0.018595	0.186161	0.52758	1.59822	8	25	TP53 SERPINB5 RRM2 SFN THBS1 CDK2 CDK6 IGFBP3
BIOCARTA_AHSP_PATHWAY	0.0213675	0.196953	0.714189	1.5942	9	8	AHSP HBB HBA1 ALAD CPOX UROD
REACTOME_ACYL_CHAIN_REMODELLING_OF_PC	0.0302376	0.245608	0.741505	1.59262	13	7	PLA2G4A PLA2G2A LPCAT2 PNPLA8
BIOCARTA_MCM_PATHWAY	0.0378151	0.275492	0.666735	1.59132	17	10	CDK2 MCM6 ORC4 MCM2 MCM3 MCM4 MCM5
REACTOME_INITIAL_TRIGGERING_OF_COMPLEMENT	0.0186722	0.186161	0.460524	1.58865	8	41	IGLV1-51 CRP C4A IGHV1-2 C4B IGKV3-15 CFP IGLV7-43 C2 IGLV2-23 C3 C1S IGKV2-28 IGHG1 IGLV3-27 IGLC2 CFB IGKV4-1
REACTOME_IMMUNOREGULATORY_INTERACTIONS_BETWEEN_A_LYMPHOID_AND_A_NON_LYMPHOID_CELL	0.0103734	0.126794	0.42124	1.58693	4	62	COL2A1 HLA-B IGLV1-51 HLA-A HLA-C COL1A2 COL1A1 IFITM1 IGHV1-2 COLEC12 PVR IGKV3-15 ICAM3 IGLV7-43 IGLV2-23 C3 COL3A1 IGKV2-28 IGLV3-27 CD34 IGLC2
REACTOME_SIGNALING_BY_PDGF	0.0165631	0.174696	0.466529	1.58538	7	39	COL2A1 COL9A1 COL4A2 NCK2 COL5A3 COL4A1 COL6A1 THBS3 COL6A3 THBS1 COL3A1 COL6A2 NCK1 COL5A1 COL5A2 PLCG1 CRKL CRK PLG
REACTOME_KERATAN_SULFATE_DEGRADATION	0.0315789	0.253589	0.650008	1.5829	14	11	ACAN PRELP FMOD OMD
REACTOME_DEFECTIVE_CHST6_CAUSES_MCDC1	0.0211416	0.19658	0.765402	1.58041	9	6	ACAN PRELP FMOD OMD
REACTOME_DEFECTIVE_ST3GAL3_CAUSES_MCT12_AND_EIEE15	0.0211416	0.19658	0.765402	1.58041	9	6	ACAN PRELP FMOD OMD
REACTOME_INNATE_IMMUNE_SYSTEM	0.00223714	0.0401926	0.316068	1.57971	0	634	CHI3L1 PRTN3 FABP5 DEFA1 S100A7 PTX3 CAMP S100A8 S100A9 ELANE SERPINB3 HLA-B FTL RNASE3 LYZ S100A12 MPO HP IGLV1-51 PLA2G2A FTH1 HLA-A LCN2 HLA-C HRNR BPI S100P SHC1 C4BPB CRP NCF4 CKAP4 MMP9 PYGL C4A ITGAM LTF ISG15 CDA C4BPA APOB CD44 PIK3C3 FGB MNDA FGA HBB TTR IGHV1-2 S100B SYNGR1 CRISP3 ALAD PKP1 HVCN1 C8B WIPF1 C4B CPB2 FGG SDCBP CTSK EPX SIRPA CPN1 AGL TIMP2 PLAUR CTSG C8A KRT1 CPN2 IGKV3-…
BIOCARTA_NPP1_PATHWAY	0.0357143	0.268996	0.800455	1.57873	16	5	COL4A2 COL4A1 ALPL ENPP1
KEGG_CELL_CYCLE	0.00852878	0.108922	0.439783	1.57831	3	50	TP53 ANAPC5 SFN TGFB3 CDK2 CDK6 ABL1 ANAPC7 MCM6 CDKN2C MAD1L1 ORC4 MCM2 MCM3 CDC27 STAG2 RAD21 MCM4 MCM5 YWHAZ SMC3
REACTOME_INFLUENZA_INFECTION	0.00650759	0.0867679	0.369647	1.5773	2	137	ISG15 RPS29 FAU HSPA1A RPL36A EIF2AK2 RPS28 RPS10 POLR2C RPS27 RPLP2 RPS19 RPL5 KPNB1 CLTA RPL39 RPL36AL RPS18 RPS5 RPS13 RPL11 NUP50 KPNA3 RPS17 RPL27A RPS20 RPS3A RPL13 RPS15A POM121C RPS12 RPL3 RPS14 RPS25 RPLP1 RPL10A RPS21 DNAJC3 RPS9 RPL7A RPL31 RPS6 RPL38 RPS7 NUP43 GTF2F1 NUP54 CALR RPL30 RPL22 NUP58 RPL21 RPL35 RPL7 RPL4 RPL17 KPNA2 TPR RPL10 RPL12 RPS16 RPL34 RPL23A RPL35A RPLP0
BIOCARTA_EFP_PATHWAY	0.0382166	0.276516	0.68045	1.57326	17	9	TP53 SFN CDK2 CDK6
REACTOME_PLATELET_AGGREGATION_PLUG_FORMATION	0.0247934	0.215418	0.518565	1.57091	11	25	COL1A2 COL1A1 SHC1 FGB ITGA2B FGA FGG FN1 ITGB3 F2 CRK
REACTOME_CS_DS_DEGRADATION	0.025641	0.220971	0.699441	1.56128	11	8	NCAN CSPG4 BGN
REACTOME_TP53_REGULATES_TRANSCRIPTION_OF_GENES_INVOLVED_IN_G2_CELL_CYCLE_ARREST	0.0323974	0.25438	0.726161	1.55966	14	7	TP53 SFN
PID_INTEGRIN2_PATHWAY	0.039749	0.285653	0.554117	1.55864	18	19	TGFBI ITGAM FGB FGA FGG PLAUR ICAM3 C3
REACTOME_SCAVENGING_OF_HEME_FROM_PLASMA	0.0207039	0.19658	0.457807	1.55574	9	39	HP IGLV1-51 ALB HBB IGHV1-2 HBA1 IGKV3-15 IGLV7-43 IGLV2-23 IGHA2 CD163 APOA1 APOL1 IGKV2-28 IGLV3-27 LRP1 IGLC2
REACTOME_KERATAN_SULFATE_BIOSYNTHESIS	0.0323974	0.25438	0.721859	1.55042	14	7	ACAN PRELP FMOD OMD
REACTOME_DEFECTIVE_B4GALT1_CAUSES_B4GALT1_CDG_CDG_2D	0.0323974	0.25438	0.721859	1.55042	14	7	ACAN PRELP FMOD OMD
REACTOME_VLDL_ASSEMBLY	0.021322	0.196953	0.903569	1.54462	9	3	APOC1 APOB P4HB
REACTOME_KERATAN_SULFATE_KERATIN_METABOLISM	0.0509554	0.334444	0.617801	1.54169	23	12	ACAN PRELP FMOD OMD
KEGG_PRION_DISEASES	0.0354167	0.268996	0.513048	1.5385	16	24	LAMC1 C8B C8A HSPA1A C6 HSPA5 C8G C5 C9
PID_REG_GR_PATHWAY	0.0228216	0.20676	0.44434	1.53282	10	41	MMP1 TP53 CSN2 KRT14 SFN KRT17 KRT5 FGG
BIOCARTA_RECK_PATHWAY	0.0453564	0.314049	0.710347	1.5257	20	7	MMP9 TIMP2 MMP14 MMP2
REACTOME_REVERSIBLE_HYDRATION_OF_CARBON_DIOXIDE	0.0462185	0.314049	0.772269	1.52314	21	5	CA2 CA1 CA3
REACTOME_DERMATAN_SULFATE_BIOSYNTHESIS	0.0462185	0.314049	0.771426	1.52148	21	5	NCAN CSPG4 BGN
REACTOME_DEFECTIVE_CHST3_CAUSES_SEDCJD	0.0462185	0.314049	0.771426	1.52148	21	5	NCAN CSPG4 BGN
REACTOME_DEFECTIVE_CHST14_CAUSES_EDS_MUSCULOCONTRACTURAL_TYPE	0.0462185	0.314049	0.771426	1.52148	21	5	NCAN CSPG4 BGN
BIOCARTA_SLRP_PATHWAY	0.042735	0.300991	0.807207	1.5136	19	4	BGN FMOD
KEGG_CELL_ADHESION_MOLECULES_CAMS	0.0247934	0.215418	0.407108	1.51217	11	56	SDC1 HLA-B HLA-DRB1 SDC2 ITGA8 HLA-A HLA-C ITGAM NECTIN1 CDH3 PVR SPN CD276 SDC4 ICAM3 CADM1 PECAM1
PID_P38_MK2_PATHWAY	0.047817	0.320798	0.567261	1.50894	22	15	HSPB1 SFN SRF CREB1 MAPK14
REACTOME_ACTIVATION_OF_ATR_IN_RESPONSE_TO_REPLICATION_STRESS	0.0484211	0.323825	0.554073	1.5078	22	16	CDK2 RFC2 RFC3 MCM6 ORC4 MCM2 MCM3 MCM4 MCM5 RFC5 RFC4
REACTOME_CASPASE_ACTIVATION_VIA_DEPENDENCE_RECEPTORS_IN_THE_ABSENCE_OF_LIGAND	0.0512821	0.335549	0.800459	1.50095	23	4	MAGED1 DAPK3 CASP3
REACTOME_ZINC_TRANSPORTERS	0.0546218	0.349844	0.760795	1.50051	25	5	SLC39A14 SLC39A7 SLC30A1
PID_TAP63_PATHWAY	0.0360169	0.269809	0.480319	1.49704	16	28	S100A2 MFGE8 SERPINB5 NQO1 DHRS3 ABL1 IGFBP3
REACTOME_CLASS_A_1_RHODOPSIN_LIKE_RECEPTORS	0.0518359	0.338129	0.54697	1.49656	23	17	ANXA1 C3 AGT HEBP1 SAA1 CCL21 C5 F2 PTAFR PPBP KNG1 FPR1 ECE1
BIOCARTA_TERT_PATHWAY	0.0319829	0.25438	0.873765	1.49367	14	3	TP53 SP1
REACTOME_DEFECTIVE_CHSY1_CAUSES_TPBS	0.0570825	0.36232	0.723123	1.49312	26	6	NCAN CSPG4 BGN
KEGG_PATHWAYS_IN_CANCER	0.00671141	0.0883738	0.359453	1.4875	2	121	MMP1 SLC2A1 TP53 LAMB1 MMP9 LAMC1 COL4A2 HGF ITGA2B TGFB3 LAMB2 COL4A1 LAMA5 RXRA FGF2 TPM3 LAMA2 CDK2 FN1 LAMA4 PRKCA FZD6 DAPK3 CDK6 ABL1 HSP90B1 ITGAV FZD1 CTBP2 ELOC IKBKG IGF1R EGFR HSP90AB1 STK4 MSH6 PLCG1 CRKL BID CRK
REACTOME_REGULATION_OF_EXPRESSION_OF_SLITS_AND_ROBOS	0.010846	0.128455	0.347628	1.48334	4	137	RPS29 FAU RPL36A PSME3 EIF4G1 RPS28 RPS10 RPS27 RPLP2 RPS19 ELOC RPL5 RPL39 RPL36AL RPS18 RPS5 RPS13 RPL11 RPS17 RPL27A RPS20 ROBO1 RPS3A RPL13 RPS15A RPS12 RPL3 RPS14 RPS25 RPLP1 RPL10A RPS21 RPS9 PABPC1 RPL7A RPL31 RPS6 RPL38 RPS7 ELOB PSMB7 NCBP2 PSMD8 RPL30 RPL22 PSMB5 RPL21 RPL35 RPL7 RPL4 RPL17 RPL10 RPL12 GSPT1 RPS16 RPL34 RPL23A RPL35A RPLP0
BIOCARTA_PLATELETAPP_PATHWAY	0.0790598	0.44775	0.661171	1.47586	36	8	COL4A2 F11 COL4A1 F2 PLG
REACTOME_PEPTIDE_LIGAND_BINDING_RECEPTORS	0.0610526	0.378455	0.540509	1.47089	28	16	ANXA1 C3 AGT HEBP1 SAA1 CCL21 C5 F2 PPBP KNG1 FPR1 ECE1
REACTOME_ZINC_INFLUX_INTO_CELLS_BY_THE_SLC39_GENE_FAMILY	0.0167364	0.174903	0.950953	1.46723	7	2	SLC39A14 SLC39A7
BIOCARTA_FIBRINOLYSIS_PATHWAY	0.0806794	0.44775	0.634055	1.46599	37	9	FGB FGA CPB2 FGG F2 PLG
REACTOME_ALTERNATIVE_COMPLEMENT_ACTIVATION	0.0683761	0.410644	0.779528	1.4617	31	4	CFP C3 CFB
REACTOME_NRCAM_INTERACTIONS	0.0705128	0.417562	0.778503	1.45978	32	4	ANK1 NRP2 NRCAM DLG1
REACTOME_GAMMA_CARBOXYLATION_TRANSPORT_AND_AMINO_TERMINAL_CLEAVAGE_OF_PROTEINS	0.0705128	0.417562	0.778317	1.45943	32	4	PROS1 F10 F2
REACTOME_REMOVAL_OF_AMINOTERMINAL_PROPEPTIDES_FROM_GAMMA_CARBOXYLATED_PROTEINS	0.0705128	0.417562	0.778317	1.45943	32	4	PROS1 F10 F2
REACTOME_ASSEMBLY_OF_ACTIVE_LPL_AND_LIPC_LIPASE_COMPLEXES	0.0469083	0.316706	0.852408	1.45716	21	3	APOC2 APOA4 LMF2
REACTOME_UNWINDING_OF_DNA	0.0799136	0.44775	0.678313	1.45689	36	7	GINS3 MCM6 MCM2 MCM3 MCM4 MCM5 MCM7
BIOCARTA_SPPA_PATHWAY	0.0806794	0.44775	0.583625	1.45641	37	12	PLA2G4A PRKCA PTGS1 F2
REACTOME_PROTON_COUPLED_MONOCARBOXYLATE_TRANSPORT	0.0469083	0.316706	0.849832	1.45276	21	3	SLC16A1 BSG SLC16A3
REACTOME_TRANSPORT_OF_ORGANIC_ANIONS	0.0209205	0.19658	0.936867	1.4455	9	2	ALB SLCO2A1
KEGG_BLADDER_CANCER	0.0692641	0.413779	0.523376	1.43664	31	18	MMP1 TP53 MMP9 THBS1 DAPK3 EGFR MMP2
REACTOME_RECYCLING_OF_BILE_ACIDS_AND_SALTS	0.0334728	0.259935	0.928546	1.43266	15	2	ALB RXRA
PID_EPHRINB_REV_PATHWAY	0.0734341	0.432445	0.522679	1.4301	33	17	FGB ITGA2B FGA NCK2 FGG ITGB3 DNM1 PIK3R1 PIK3CA MAP2K4
KEGG_GLYCOSAMINOGLYCAN_BIOSYNTHESIS_HEPARAN_SULFATE	0.0355649	0.268996	0.925854	1.42851	16	2	HS2ST1 GLCE
REACTOME_RECEPTOR_TYPE_TYROSINE_PROTEIN_PHOSPHATASES	0.0597015	0.375456	0.833759	1.42528	27	3	PPFIBP1 PPFIA1
REACTOME_TRANSPORT_OF_SMALL_MOLECULES	0.00863931	0.10902	0.309472	1.42173	3	253	LPA SLC2A1 FTL SCARB1 APOC3 FTH1 LCN2 SLC39A14 CSN1S1 CA2 CA1 SLC16A1 ABCB1 ALB APOC1 APOC2 ATP6AP1 SLC35D1 CSN3 APOB BSG HBB HBA1 SLC35B2 SLC39A7 HMOX1 DERL1 SLC4A1 TUSC3 SLC34A2 SLC44A1 ATP6V1C1 ASPH GNAS ARL2BP PARL VDAC3 PSME3 TFRC ATP6V0A1 APOA2 SRI SLC44A2 STOM APOA1 ADD2 SLC29A1 GNB4 CLTA SLC16A3 ABCC4 APOE ATP1B3 SLC30A1 SLC27A1 MLKL ABCC1 ABCB8 GNG2
REACTOME_CHONDROITIN_SULFATE_BIOSYNTHESIS	0.103672	0.518359	0.661888	1.42162	47	7	NCAN CSPG4 BGN CHPF CHSY1
REACTOME_SEMA4D_INDUCED_CELL_MIGRATION_AND_GROWTH_CONE_COLLAPSE	0.107216	0.527376	0.540397	1.41872	51	14	MYL9 MYH9 MYH10 MYL6 MYL12B ROCK2
BIOCARTA_TEL_PATHWAY	0.092437	0.483196	0.591496	1.41174	43	10	TP53 PRKCA IGF1R EGFR
REACTOME_AXON_GUIDANCE	0.00665188	0.0881375	0.299056	1.40905	2	320	NCAN COL2A1 COL9A1 SDC2 LAMB1 SHC1 MMP9 LAMC1 COL4A2 ANK1 GPC1 GAP43 ITGA2B NCK2 MYL9 SDCBP RPS29 COL5A3 RPS6KA4 EPHB3 COL4A1 COL6A1 WASL MYH9 FAU COL6A3 SPTA1 MYH10 RPL36A MYL6 MYL12B PSME3 COL3A1 SRGAP2 ROCK2 PRKCA SPTB EIF4G1 RPS28 CSNK2A1 RPS10 COL6A2 AGRN RPS27 RPLP2 ABL1 RPS19 ITGAV ENAH ELOC RPL5 MSN NCK1 CLTA RPL39 RPL36AL COL5A1 CREB1 RPS18 ITGB3 RPS5 RPS13 RPL11 EGFR RPS17 COL5A2 RPL27A…
REACTOME_PTK6_REGULATES_CELL_CYCLE	0.0682303	0.410644	0.824135	1.40883	31	3	CDK2 CDK4
PID_INTEGRIN4_PATHWAY	0.0966387	0.492485	0.587835	1.40301	45	10	LAMB1 LAMC1 LAMB2 LAMA5 LAMA2
KEGG_REGULATION_OF_AUTOPHAGY	0.114471	0.551541	0.653025	1.40258	52	7	PIK3C3 GABARAPL2 PRKAA1 ATG3 ATG7
BIOCARTA_CTCF_PATHWAY	0.106157	0.524599	0.561007	1.39997	49	12	TP53 TGFB3 SMAD5 PIK3R1 CTCF PIK3CA
REACTOME_ROS_AND_RNS_PRODUCTION_IN_PHAGOCYTES	0.0920502	0.483036	0.496462	1.39646	43	19	MPO NCF4 HVCN1 ATP6V1C1 ATP6V0A1
REACTOME_NECTIN_NECL_TRANS_HETERODIMERIZATION	0.12605	0.578413	0.707725	1.39584	59	5	NECTIN1 PVR CADM1 NECTIN2
BIOCARTA_PEPI_PATHWAY	0.0810235	0.448485	0.814646	1.39261	37	3	ELANE SLPI
PID_E2F_PATHWAY	0.0764463	0.442804	0.459243	1.39121	36	25	RRM2 RRM1 SMARCA2 TYMS CDK2 CDKN2C RANBP1 CBX5 MCM3
BIOCARTA_ARENRF2_PATHWAY	0.102941	0.515923	0.581987	1.38905	48	10	HMOX1 PRKCA CREB1 MAPK14 CRYZ HMOX2 MAPK1
PID_AMB2_NEUTROPHILS_PATHWAY	0.0785124	0.44775	0.457877	1.38707	37	25	LPA MMP9 ITGAM APOB PLAUR
BIOCARTA_CCR3_PATHWAY	0.102941	0.515923	0.580662	1.38589	48	10	GNAS ROCK2 PRKCA
REACTOME_GP1B_IX_V_ACTIVATION_SIGNALLING	0.138889	0.60337	0.617338	1.37801	64	8	COL1A2 COL1A1 PIK3R1 YWHAZ FLNA
REACTOME_MASTL_FACILITATES_MITOTIC_PROGRESSION	0.133192	0.594513	0.665827	1.37481	62	6	ENSA PPP2CB
PID_TOLL_ENDOGENOUS_PATHWAY	0.116773	0.554942	0.550606	1.37401	54	12	S100A8 S100A9 BGN IKBKG
REACTOME_FORMYL_PEPTIDE_RECEPTORS_BIND_FORMYL_PEPTIDES_AND_MANY_OTHER_LIGANDS	0.140756	0.606144	0.69604	1.3728	66	5	ANXA1 HEBP1 SAA1 FPR1
BIOCARTA_VOBESITY_PATHWAY	0.130342	0.586612	0.731632	1.37189	60	4	RXRA RETN ADIPOQ
PID_A6B1_A6B4_INTEGRIN_PATHWAY	0.0893971	0.475491	0.415726	1.37138	42	34	LAMB1 SHC1 LAMC1 SFN LAMB2 LAMA5 RXRA LAMA2 LAMA4 PRKCA
REACTOME_G1_S_SPECIFIC_TRANSCRIPTION	0.141026	0.606144	0.613393	1.36921	65	8	RRM2 TYMS
PID_P53_DOWNSTREAM_PATHWAY	0.075	0.439227	0.373897	1.36639	35	53	S100A2 NDRG1 TP53 SERPINB5 HGF SFN
REACTOME_PROTEIN_METHYLATION	0.135881	0.601862	0.588339	1.36029	63	9	PRMT3 EEF1A1 EEF2 HSPA8 CALM1 ETFB
REACTOME_ONCOGENE_INDUCED_SENESCENCE	0.127389	0.581815	0.544522	1.35883	59	12	TP53 CDK6 CDKN2C
REACTOME_CHAPERONE_MEDIATED_AUTOPHAGY	0.143158	0.609249	0.557414	1.35742	67	11	HBB PLIN3 HSP90AB1 PRKAB2 RNASE1 LAMP2 PRKAG1 EEF1A1
REACTOME_DAP12_INTERACTIONS	0.12311	0.568613	0.495584	1.35596	56	17	HLA-B HLA-C SHC1
REACTOME_SLC_MEDIATED_TRANSMEMBRANE_TRANSPORT	0.0756646	0.440684	0.370791	1.35517	36	52	SLC2A1 SLC39A14 SLC16A1 ALB SLC35D1 BSG SLC35B2 SLC39A7 SLC4A1 SLC34A2 SLC44A1 ARL2BP SRI SLC44A2 SLC29A1 SLC16A3 SLC30A1 SLC27A1
BIOCARTA_HIF_PATHWAY	0.147992	0.626232	0.655573	1.35364	69	6	ASPH CREB1 P4HB
REACTOME_TP53_REGULATES_TRANSCRIPTION_OF_CELL_CYCLE_GENES	0.12743	0.581815	0.493352	1.34986	58	17	TP53 SFN CDK2 CNOT3
REACTOME_SMOOTH_MUSCLE_CONTRACTION	0.0932203	0.483196	0.432855	1.34911	43	28	ANXA1 MYL9 DYSF TPM2 MYL6 MYL12B TPM3 ITGB5 ANXA6 ANXA2 SORBS3
PID_HIF1_TFPATHWAY	0.0932203	0.483196	0.432461	1.34788	43	28	NDRG1 SLC2A1 ABCB1 HMOX1 TFRC ENG
REACTOME_E2F_MEDIATED_REGULATION_OF_DNA_REPLICATION	0.154334	0.636931	0.652244	1.34676	72	6	PPP2CB ORC4 ORC2 PPP2R1A PPP2CA CDK1
REACTOME_HYDROLYSIS_OF_LPC	0.117271	0.554942	0.786735	1.3449	54	3	PLA2G4A PLA2G15
REACTOME_KERATINIZATION	0.0901639	0.475491	0.39601	1.34404	43	38	KRT16 CASP14 KRT6A SPRR1B DSG3 CSTA KRT9 KRT14 PKP1 KRT17 KRT5 PKP2 KRT1 KRT2 SPRR2A
REACTOME_FORMATION_OF_THE_CORNIFIED_ENVELOPE	0.0901639	0.475491	0.39601	1.34404	43	38	KRT16 CASP14 KRT6A SPRR1B DSG3 CSTA KRT9 KRT14 PKP1 KRT17 KRT5 PKP2 KRT1 KRT2 SPRR2A
REACTOME_METABOLISM_OF_CARBOHYDRATES	0.0240175	0.212654	0.308114	1.34377	10	152	ACAN SDC1 NCAN SLC2A1 SDC2 LALBA PYGL PRELP GPC4 CSPG4 BGN CD44 FMOD GPC1 HS2ST1 PFKM CHP1 SLC35B2 AGL GPC6 HSPG2 SDC4 PGM2 EPM2A LYVE1
REACTOME_SIGNALING_BY_ROBO_RECEPTORS	0.0193966	0.186912	0.303433	1.34269	8	165	GPC1 NCK2 RPS29 FAU RPL36A PSME3 SRGAP2 PRKCA EIF4G1 RPS28 RPS10 RPS27 RPLP2 ABL1 RPS19 ENAH ELOC RPL5 NCK1 RPL39 RPL36AL RPS18 RPS5 RPS13 RPL11 RPS17 RPL27A RPS20 ROBO1 RPS3A RPL13 RPS15A RPS12 RPL3 RPS14 RPS25 RPLP1 RPL10A RPS21 RPS9 PABPC1 RPL7A RPL31 RPS6 RPL38 RPS7 ELOB VASP PSMB7 NCBP2 MYO9B PSMD8 RPL30 RPL22 PSMB5 RPL21 RPL35 RPL7 RPL4 RPL17 NRP1 RPL10 RPL12 GSPT1 RPS16 RPL34 RPL23A RPL35A…
REACTOME_PRE_NOTCH_PROCESSING_IN_THE_ENDOPLASMIC_RETICULUM	0.117271	0.554942	0.785424	1.34266	54	3	POGLUT1 NOTCH3 POFUT1
REACTOME_GLYCOGEN_BREAKDOWN_GLYCOGENOLYSIS	0.138655	0.60337	0.562439	1.34239	65	10	PYGL AGL PGM2
KEGG_TGF_BETA_SIGNALING_PATHWAY	0.115702	0.554942	0.443088	1.34227	55	25	TGFB3 THBS3 THBS1 LTBP1 ROCK2 SMAD5 PPP2CB
REACTOME_TRANSPORT_AND_SYNTHESIS_OF_PAPS	0.119403	0.558351	0.784245	1.34064	55	3	SLC35B2 PAPSS2 PAPSS1
REACTOME_HSF1_DEPENDENT_TRANSACTIVATION	0.133612	0.595077	0.459481	1.33984	63	21	HSPB1 DNAJB6 HSPA1A SERPINH1 DNAJB1 HSP90AB1 HSBP1 FKBP4
BIOCARTA_INSULIN_PATHWAY	0.157895	0.640663	0.549651	1.33851	74	11	SHC1 SRF CSNK2A1 PIK3R1 PIK3CA RASA1
REACTOME_SCAVENGING_BY_CLASS_F_RECEPTORS	0.17437	0.667263	0.677431	1.33609	82	5	APOB CALR HYOU1
REACTOME_INTRA_GOLGI_TRAFFIC	0.105932	0.524599	0.428626	1.33592	49	28	COG7 COG6 SNAP29 COG8 GOLIM4 CUX1 GOSR2 GOSR1 STX5 RAB33B COG2 YKT6 COG3 COG5 BET1L MAN2A1
REACTOME_HDL_CLEARANCE	0.119403	0.558351	0.780307	1.33391	55	3	SCARB1 APOA1 HDLBP
BIOCARTA_CACAM_PATHWAY	0.119403	0.558351	0.780109	1.33357	55	3	CAMKK2 CREB1 CALM1
REACTOME_ACTIVATION_OF_THE_PRE_REPLICATIVE_COMPLEX	0.136555	0.601862	0.519799	1.33336	64	13	CDK2 MCM6 ORC4 MCM2 MCM3 MCM4 MCM5 POLE3 MCM7
REACTOME_HEMOSTASIS	0.0112108	0.130165	0.282654	1.33272	4	334	PRTN3 SDC1 MMP1 SDC2 PLA2G4A IGLV1-51 TP53 CD109 HBG1 HBG2 COL1A2 COL1A1 SLC16A1 SHC1 ALB CALU SERPINE2 ITGAM APOB CD44 HGF FGB SERPINA4 CLEC3B HBD GPC1 BSG ITGA2B FGA HBB IGHV1-2 KIFC1 FGG SIRPA F11 TGFB3 PLAUR MAGED2 IGKV3-15 SPN PROS1 SDC4 THBS1 KLKB1 IGLV7-43 ECM1 ORM2 IGLV2-23 CD177 HSPA5 GNAS NHLRC2 PECAM1 SERPIND1 CDK2 FN1 PRKCA SERPING1 GYPC IGHA2 MIF SRI ABL1 ITGAV APOA1 IGKV2-28 STIM1 I…
PID_GLYPICAN_1PATHWAY	0.136555	0.601862	0.519139	1.33167	64	13	PLA2G2A GPC1 TGFB3 FGF2
REACTOME_DEFENSINS	0.00413223	0.0622971	0.998236	1.33029	1	1	DEFA1
REACTOME_ALPHA_DEFENSINS	0.00413223	0.0622971	0.998236	1.33029	1	1	DEFA1
REACTOME_TRANSPORT_OF_NUCLEOTIDE_SUGARS	0.162393	0.645917	0.706808	1.32534	75	4	SLC35D1 SLC35B2
BIOCARTA_P53_PATHWAY	0.164147	0.646378	0.616393	1.3239	75	7	TP53 CDK2
REACTOME_METABOLISM_OF_PORPHYRINS	0.153361	0.636931	0.553204	1.32035	72	10	ALAD HMOX1 PPOX CPOX UROD
REACTOME_GLYCOGEN_METABOLISM	0.162105	0.645917	0.484634	1.31884	76	16	PYGL AGL PGM2 EPM2A
REACTOME_BASIGIN_INTERACTIONS	0.152577	0.636931	0.502237	1.31854	73	14	MMP1 SLC16A1 BSG SPN SLC16A3 ATP1B3
PID_ANTHRAX_PATHWAY	0.146497	0.621146	0.52833	1.31842	68	12	DEFA1 ANTXR1
REACTOME_ACTIVATION_OF_NOXA_AND_TRANSLOCATION_TO_MITOCHONDRIA	0.018595	0.186161	0.988005	1.31666	8	1	TP53
REACTOME_ACTIVATION_OF_PUMA_AND_TRANSLOCATION_TO_MITOCHONDRIA	0.018595	0.186161	0.988005	1.31666	8	1	TP53
PID_NFAT_3PATHWAY	0.125261	0.576037	0.411382	1.31527	59	30	SFN CHP1 MEF2D CSNK1A1 PRKCA CSNK2A1 KPNB1 MAPK14
KEGG_ETHER_LIPID_METABOLISM	0.154989	0.638015	0.524887	1.30983	72	12	PLA2G4A PLA2G2A PLPP3 ENPP2 PLPP1
REACTOME_SIGNALING_BY_INSULIN_RECEPTOR	0.129237	0.586612	0.419349	1.30701	60	28	SHC1 ATP6AP1 PIK3C3 ATP6V1C1 FGF2 ATP6V0A1
REACTOME_TP53_REGULATES_TRANSCRIPTION_OF_CELL_DEATH_GENES	0.162105	0.645917	0.480104	1.30651	76	16	NDRG1 TP53 IGFBP3 BID FAS
REACTOME_ALPHA_OXIDATION_OF_PHYTANATE	0.130064	0.586612	0.764186	1.30635	60	3	HACL1 ALDH3A2 PECR
REACTOME_ABACAVIR_TRANSMEMBRANE_TRANSPORT	0.0289256	0.238608	0.979361	1.30514	13	1	ABCB1
BIOCARTA_EICOSANOID_PATHWAY	0.18259	0.685432	0.564054	1.30414	85	9	PLA2G4A PTGIS PTGS1
REACTOME_CHYLOMICRON_CLEARANCE	0.117155	0.554942	0.842449	1.29982	55	2	APOB APOE
REACTOME_RUNX3_REGULATES_CDKN1A_TRANSCRIPTION	0.117155	0.554942	0.841153	1.29782	55	2	TP53 SMAD4
PID_ENDOTHELIN_PATHWAY	0.137787	0.60337	0.405472	1.29637	65	30	MMP1 PLA2G4A COL1A2 GNAO1 COL3A1 PRKCA
REACTOME_TNFS_BIND_THEIR_PHYSIOLOGICAL_RECEPTORS	0.0433884	0.30363	0.972658	1.29621	20	1	CD70
REACTOME_NEGATIVE_REGULATION_OF_NMDA_RECEPTOR_MEDIATED_NEURONAL_TRANSMISSION	0.20296	0.718972	0.626292	1.29318	95	6	PPM1F NEFL DLG1
BIOCARTA_RB_PATHWAY	0.20296	0.718972	0.626248	1.29309	95	6	TP53 CDK2
REACTOME_INTEGRIN_SIGNALING	0.149897	0.633033	0.436246	1.29288	72	22	SHC1 FGB ITGA2B FGA FGG FN1 ITGB3
REACTOME_MITOTIC_TELOPHASE_CYTOKINESIS	0.172269	0.666442	0.540497	1.29002	81	10	NUDC STAG2 RAD21 WAPL SMC3 SMC1A PDS5B
REACTOME_UREA_CYCLE	0.190171	0.702374	0.687869	1.28983	88	4	NMRAL1 ASS1 SLC25A15
BIOCARTA_S1P_PATHWAY	0.127615	0.581815	0.834528	1.2876	60	2	HMGCS1 LIMA1
KEGG_GRAFT_VERSUS_HOST_DISEASE	0.171134	0.665696	0.489993	1.28639	82	14	HLA-B HLA-DRB1 HLA-A HLA-C
REACTOME_CELLULAR_HEXOSE_TRANSPORT	0.129707	0.586612	0.833737	1.28638	61	2	SLC2A1 SLC2A3
REACTOME_TP53_REGULATES_TRANSCRIPTION_OF_DEATH_RECEPTORS_AND_LIGANDS	0.164179	0.646378	0.746956	1.27689	76	3	TP53 IGFBP3 FAS
REACTOME_SCAVENGING_BY_CLASS_B_RECEPTORS	0.22479	0.739242	0.646814	1.27571	106	5	SCARB1 APOB SAA1 APOA1
REACTOME_RESPONSE_TO_ELEVATED_PLATELET_CYTOSOLIC_CA2PLUS	0.083871	0.457086	0.314785	1.27407	38	97	CD109 ALB CALU HGF FGB SERPINA4 CLEC3B ITGA2B FGA FGG TGFB3 MAGED2 PROS1 THBS1 ECM1 ORM2 HSPA5 NHLRC2 PECAM1 FN1 PRKCA SERPING1 APOA1 ITIH4 ABCC4 ITGB3 SPARC FAM3C QSOX1 FAM49B ORM1 CYB5R1 SELENOP PLG A2M PPBP ACTN1 SERPINF2 TLN1 LAMP2
REACTOME_EPHA_MEDIATED_GROWTH_CONE_COLLAPSE	0.179381	0.679087	0.483538	1.26945	86	14	MYL9 MYH9 MYH10 MYL6 MYL12B ROCK2
REACTOME_SPERM_MOTILITY_AND_TAXES	0.0826446	0.453903	0.951843	1.26847	39	1	HVCN1
REACTOME_SIGNALING_BY_RECEPTOR_TYROSINE_KINASES	0.0364026	0.271273	0.277611	1.26736	16	236	COL11A2 COL2A1 COL9A1 HSPB1 COL1A2 COL1A1 LAMB1 SHC1 CSN2 ATP6AP1 NCF4 MMP9 LAMC1 COL4A2 PIK3C3 HGF S100B NCK2 COL5A3 LAMB2 COL4A1 COL6A1 THBS3 LAMA5 COL11A1 ATP6V1C1 COL6A3 THBS1 FGF2 COL3A1 ATP6V0A1 LAMA2 FN1 LAMA4 ROCK2 PRKCA COL6A2 POLR2C ITGAV ESRP2 IGF1R NCK1 CLTA SH3GL1 COL5A1 PPP2CB CREB1 APOE ITGB3 SPARC CDH5 EGFR COL5A2
PID_FGF_PATHWAY	0.169456	0.66038	0.409475	1.26692	80	27	SDC2 SHC1 MMP9 HGF PLAUR FGF2
REACTOME_DEPOLYMERISATION_OF_THE_NUCLEAR_LAMINA	0.203822	0.718972	0.54781	1.26658	95	9	EMD PRKCA LEMD3 LEMD2 LMNA
SA_REG_CASCADE_OF_CYCLIN_EXPR	0.235294	0.753151	0.642038	1.26629	111	5	CDK2 CDKN2A CDK4 CDKN1B CCNA2
BIOCARTA_NUCLEARRS_PATHWAY	0.158996	0.640663	0.820571	1.26607	75	2	ABCB1 ABCD3
REACTOME_TRANSFERRIN_ENDOCYTOSIS_AND_RECYCLING	0.2	0.718797	0.464939	1.26524	94	16	ATP6AP1 ATP6V1C1 TFRC ATP6V0A1
REACTOME_G2_PHASE	0.161088	0.64557	0.819902	1.26504	76	2	CDK2 CCNA2
REACTOME_RUNX1_REGULATES_EXPRESSION_OF_COMPONENTS_OF_TIGHT_JUNCTIONS	0.161088	0.64557	0.819115	1.26382	76	2	CBFB TJP1
REACTOME_SIGNAL_ATTENUATION	0.224359	0.739242	0.673445	1.26278	104	4	SHC1 MAPK1
KEGG_NEUROACTIVE_LIGAND_RECEPTOR_INTERACTION	0.186975	0.695415	0.528961	1.26249	88	10	CTSG TSPO F2 P2RX7 PARD3 PLG PTAFR
REACTOME_CONDENSATION_OF_PROMETAPHASE_CHROMOSOMES	0.203822	0.718972	0.545944	1.26227	95	9	NCAPG CSNK2A1 SMC4 CSNK2A2 SMC2 NCAPH CSNK2B
BIOCARTA_ERK_PATHWAY	0.193347	0.707992	0.474513	1.26223	92	15	SHC1 GNAS IGF1R EGFR STAT3 RPS6KA1
REACTOME_NOTCH2_INTRACELLULAR_DOMAIN_REGULATES_TRANSCRIPTION	0.171548	0.666084	0.816416	1.25966	81	2	CREB1 RBPJ
REACTOME_SEMA4D_IN_SEMAPHORIN_SIGNALING	0.207343	0.7255	0.459962	1.2585	95	17	MYL9 MYH9 MYH10 MYL6 MYL12B ROCK2
REACTOME_GRB2:SOS_PROVIDES_LINKAGE_TO_MAPK_SIGNALING_FOR_INTEGRINS	0.185567	0.693831	0.47892	1.25732	89	14	FGB ITGA2B FGA FGG FN1 ITGB3
REACTOME_MET_ACTIVATES_RAS_SIGNALING	0.230444	0.746917	0.608629	1.25671	108	6	SHC1 HGF
KEGG_AUTOIMMUNE_THYROID_DISEASE	0.199584	0.718797	0.4718	1.25501	95	15	HLA-B HLA-DRB1 HLA-A HLA-C
KEGG_ALLOGRAFT_REJECTION	0.199584	0.718797	0.4718	1.25501	95	15	HLA-B HLA-DRB1 HLA-A HLA-C
BIOCARTA_NKT_PATHWAY	0.10124	0.512239	0.941612	1.25483	48	1	TGFB3
REACTOME_HEME_DEGRADATION	0.230769	0.746917	0.669155	1.25474	107	4	HMOX1 HMOX2
REACTOME_EGFR_INTERACTS_WITH_PHOSPHOLIPASE_C_GAMMA	0.17364	0.666719	0.812809	1.25409	82	2	EGFR PLCG1
REACTOME_PHOSPHOLIPASE_C_MEDIATED_CASCADE_FGFR2	0.17364	0.666719	0.812809	1.25409	82	2	FGF2 PLCG1
REACTOME_PHOSPHOLIPASE_C_MEDIATED_CASCADE_FGFR4	0.17364	0.666719	0.812809	1.25409	82	2	FGF2 PLCG1
KEGG_PORPHYRIN_AND_CHLOROPHYLL_METABOLISM	0.209503	0.726013	0.458157	1.25356	96	17	FTH1 ALAD HMOX1 PPOX
KEGG_ALPHA_LINOLENIC_ACID_METABOLISM	0.247899	0.770596	0.634835	1.25208	117	5	PLA2G4A PLA2G2A
BIOCARTA_ION_PATHWAY	0.19403	0.707992	0.731765	1.25093	90	3	PRKCA PLCG1
REACTOME_VOLTAGE_GATED_POTASSIUM_CHANNELS	0.19403	0.707992	0.731067	1.24973	90	3	KCNAB3 KCNAB2 KCNQ1
REACTOME_REGULATION_OF_TP53_ACTIVITY_THROUGH_METHYLATION	0.25	0.770864	0.633643	1.24973	118	5	TP53 EHMT2
REACTOME_EPH_EPHRIN_SIGNALING	0.13843	0.60337	0.336336	1.2493	66	56	SDC2 MMP9 NCK2 MYL9 SDCBP EPHB3 WASL MYH9 MYH10 MYL6 MYL12B ROCK2
PID_ERBB_NETWORK_PATHWAY	0.179916	0.679898	0.809702	1.2493	85	2	EGFR HSP90AA1
REACTOME_TAK1_ACTIVATES_NFKB_BY_PHOSPHORYLATION_AND_ACTIVATION_OF_IKKS_COMPLEX	0.212632	0.726857	0.458761	1.24843	100	16	S100A12 S100B TAB1 SAA1 IKBKG
REACTOME_MINERALOCORTICOID_BIOSYNTHESIS	0.119835	0.558351	0.935968	1.24731	57	1	HSD3B1
REACTOME_GLUCURONIDATION	0.237179	0.753941	0.664801	1.24657	110	4	SLC35D1 ABHD10
REACTOME_BBSOME_MEDIATED_CARGO_TARGETING_TO_CILIUM	0.233261	0.753151	0.580258	1.24629	107	7	LZTFL1 CCT5 CCT8 CCT2 CCT3 TCP1
REACTOME_VITAMIN_B2_RIBOFLAVIN_METABOLISM	0.186192	0.694167	0.806647	1.24458	88	2	ENPP1 FLAD1
KEGG_TYPE_I_DIABETES_MELLITUS	0.209979	0.726013	0.467467	1.24349	100	15	HLA-B HLA-DRB1 HLA-A HLA-C
REACTOME_MRNA_EDITING	0.188285	0.69906	0.804592	1.24141	89	2	ADARB1 ADAR
BIOCARTA_P38MAPK_PATHWAY	0.214286	0.726857	0.452252	1.24141	98	18	PLA2G4A HSPB1 SHC1 TGFB3
REACTOME_TRANSCRIPTIONAL_REGULATION_BY_E2F6	0.214286	0.726857	0.519903	1.24087	101	10	RRM2 RING1 YAF2 MGA CBX5
REACTOME_ACTIVATION_OF_PPARGC1A_PGC_1ALPHA_BY_PHOSPHORYLATION	0.211087	0.726013	0.725428	1.24009	98	3	MAPK14 PRKAB2 PRKAG1
BIOCARTA_LONGEVITY_PATHWAY	0.216387	0.731064	0.51908	1.23891	102	10	SOD3 SHC1 SOD2 IGF1R
REACTOME_PLATELET_SENSITIZATION_BY_LDL	0.208068	0.7255	0.49618	1.23819	97	12	PLA2G4A APOB PECAM1 PPP2CB MAPK14
BIOCARTA_FXR_PATHWAY	0.136364	0.601862	0.928382	1.2372	65	1	RXRA
BIOCARTA_IL6_PATHWAY	0.216387	0.731064	0.517486	1.2351	102	10	SHC1 SRF CSNK2A1 STAT3
REACTOME_P130CAS_LINKAGE_TO_MAPK_SIGNALING_FOR_INTEGRINS	0.224532	0.739242	0.464021	1.23432	107	15	FGB ITGA2B FGA FGG FN1 ITGB3 CRK
KEGG_DILATED_CARDIOMYOPATHY	0.164948	0.646378	0.365625	1.23253	79	37	ITGA8 ITGA2B TGFB3 TPM2 GNAS TPM3 EMD LAMA2 ITGA11 ITGB5 ITGAV ITGB3 LMNA ITGA4 ITGA5
REACTOME_SODIUM_COUPLED_PHOSPHATE_COTRANSPORTERS	0.142562	0.609249	0.924678	1.23227	68	1	SLC34A2
REACTOME_DISEASES_ASSOCIATED_WITH_SURFACTANT_METABOLISM	0.142562	0.609249	0.924678	1.23227	68	1	SLC34A2
KEGG_HYPERTROPHIC_CARDIOMYOPATHY_HCM	0.163934	0.646378	0.36237	1.22987	79	38	ITGA8 ITGA2B TGFB3 TPM2 TPM3 EMD LAMA2 ITGA11 ITGB5 ITGAV ITGB3 PRKAA1 LMNA ITGA4 PRKAB2 ITGA5
PID_WNT_NONCANONICAL_PATHWAY	0.230769	0.746917	0.462168	1.22939	110	15	CTHRC1 TAB1 CSNK1A1 FZD6
REACTOME_CHEMOKINE_RECEPTORS_BIND_CHEMOKINES	0.221748	0.738031	0.718901	1.22894	103	3	CCL21 PPBP CCRL2
BIOCARTA_DSP_PATHWAY	0.202929	0.718972	0.793641	1.22452	96	2	MAPK14 MAPK3
REACTOME_FGFR2C_LIGAND_BINDING_AND_ACTIVATION	0.159091	0.640663	0.917093	1.22216	76	1	FGF2
REACTOME_FGFR1_LIGAND_BINDING_AND_ACTIVATION	0.159091	0.640663	0.917093	1.22216	76	1	FGF2
REACTOME_FGFR2_LIGAND_BINDING_AND_ACTIVATION	0.159091	0.640663	0.917093	1.22216	76	1	FGF2
REACTOME_FGFR1B_LIGAND_BINDING_AND_ACTIVATION	0.159091	0.640663	0.917093	1.22216	76	1	FGF2
REACTOME_FGFR1C_LIGAND_BINDING_AND_ACTIVATION	0.159091	0.640663	0.917093	1.22216	76	1	FGF2
REACTOME_FGFR2B_LIGAND_BINDING_AND_ACTIVATION	0.159091	0.640663	0.917093	1.22216	76	1	FGF2
REACTOME_FGFRL1_MODULATION_OF_FGFR1_SIGNALING	0.159091	0.640663	0.917093	1.22216	76	1	FGF2
REACTOME_MECP2_REGULATES_TRANSCRIPTION_FACTORS	0.211297	0.726013	0.790826	1.22017	100	2	CREB1 MECP2
BIOCARTA_PPARG_PATHWAY	0.211297	0.726013	0.790654	1.21991	100	2	RXRA MED1
PID_VEGF_VEGFR_PATHWAY	0.234542	0.753151	0.713429	1.21958	109	3	NRP2 FLT1 NRP1
REACTOME_NEPHRIN_FAMILY_INTERACTIONS	0.216561	0.731064	0.488052	1.21791	101	12	NCK2 WASL NCK1 ACTN1 PIK3R1 CASK PIK3CA
KEGG_LONG_TERM_DEPRESSION	0.195745	0.711799	0.377329	1.21705	91	32	PLA2G4A PLA2G2A GNAO1 GNAS PRKCA IGF1R PPP2CB
REACTOME_THE_RETINOID_CYCLE_IN_CONES_DAYLIGHT_VISION	0.163223	0.646378	0.913036	1.21675	78	1	DHRS3
PID_SMAD2_3NUCLEAR_PATHWAY	0.198347	0.718796	0.401652	1.21674	95	25	COL1A2 LAMC1 CDK2 ITGB5 SAP30 CREB1 CBFB
REACTOME_CREATION_OF_C4_AND_C2_ACTIVATORS	0.201663	0.718972	0.367586	1.21258	96	34	IGLV1-51 CRP IGHV1-2 IGKV3-15 IGLV7-43 IGLV2-23 C1S IGKV2-28 IGHG1 IGLV3-27 IGLC2 IGKV4-1 C1R IGKV1D-33 IGHV1-69
REACTOME_ESTABLISHMENT_OF_SISTER_CHROMATID_COHESION	0.254274	0.774511	0.542792	1.21161	118	8	STAG2 RAD21 WAPL SMC3 SMC1A PDS5B
REACTOME_SIGNALING_BY_GPCR	0.0679825	0.410644	0.277285	1.21149	30	154	SDC1 APOC3 SDC2 PLA2G4A APOC2 RBP4 GPC4 APOB GPC1 ANXA1 TTR RDH10 GPC6 HSPG2 SDC4 GNAO1 GNAS C3 DHRS3 AGT CAMKK2 HEBP1 ROCK2 PRKCA FZD6 AGRN APOA2 SAA1 METAP2 APOA1 CCL21 FZD1 GNB4 C5 LRP1 PPP2CB CREB1 APOE PPP1R1B
REACTOME_AMPK_INHIBITS_CHREBP_TRANSCRIPTIONAL_ACTIVATION_ACTIVITY	0.221757	0.738031	0.784757	1.21081	105	2	ADIPOQ PRKAB2
BIOCARTA_VEGF_PATHWAY	0.242424	0.761392	0.440577	1.20936	111	18	SHC1 PRKCA PLCG1 EIF2B3 PIK3R1 FLT1 PIK3CA EIF2B4 EIF2B1
KEGG_GLYCOSAMINOGLYCAN_BIOSYNTHESIS_CHONDROITIN_SULFATE	0.223849	0.739242	0.783345	1.20863	106	2	CHPF CHSY1
KEGG_NON_SMALL_CELL_LUNG_CANCER	0.210744	0.726013	0.39878	1.20804	101	25	TP53 RXRA PRKCA CDK6 EGFR STK4 PLCG1
BIOCARTA_BTG2_PATHWAY	0.228033	0.741459	0.782669	1.20759	108	2	TP53 PRMT1
REACTOME_ERYTHROPOIETIN_ACTIVATES_PHOSPHOINOSITIDE_3_KINASE_PI3K	0.290598	0.811517	0.643664	1.20694	135	4	PIK3R1 GAB1 PIK3CA LYN
REACTOME_HEME_BIOSYNTHESIS	0.268499	0.788854	0.584006	1.20587	126	6	ALAD PPOX CPOX UROD
REACTOME_COHESIN_LOADING_ONTO_CHROMATIN	0.233546	0.753151	0.520744	1.204	109	9	STAG2 RAD21 WAPL SMC3 SMC1A PDS5B NIPBL
BIOCARTA_ERK5_PATHWAY	0.245798	0.766312	0.503847	1.20255	116	10	SHC1 CREB1 PLCG1 PIK3R1 RPS6KA1 PIK3CA
PID_AR_TF_PATHWAY	0.22547	0.739242	0.410853	1.19804	107	21	SENP1 RXRA REL SMARCA2 KAT7 MAPK14 SMARCC1
BIOCARTA_IGF1_PATHWAY	0.25	0.770864	0.466861	1.19757	118	13	SHC1 SRF CSNK2A1 IGF1R PIK3R1 PIK3CA RASA1
REACTOME_FIBRONECTIN_MATRIX_FORMATION	0.297009	0.820574	0.636399	1.19332	138	4	FN1 ITGA5 CEACAM1 ITGB1
BIOCARTA_CCR5_PATHWAY	0.291755	0.811517	0.577579	1.1926	137	6	PRKCA PLCG1 MAPK14
REACTOME_INHIBITION_OF_REPLICATION_INITIATION_OF_DAMAGED_DNA_BY_RB1_E2F1	0.268657	0.788854	0.696196	1.19012	125	3	PPP2CB PPP2R1A PPP2CA
REACTOME_ASSEMBLY_OF_THE_ORC_COMPLEX_AT_THE_ORIGIN_OF_REPLICATION	0.263598	0.782525	0.771168	1.18984	125	2	ORC4 ORC2
REACTOME_CDC6_ASSOCIATION_WITH_THE_ORC:ORIGIN_COMPLEX	0.263598	0.782525	0.771168	1.18984	125	2	ORC4 ORC2
BIOCARTA_EGFR_SMRTE_PATHWAY	0.298319	0.820574	0.602672	1.18865	141	5	RXRA EGFR MAPK14
REACTOME_SIGNALING_BY_INTERLEUKINS	0.0777538	0.446715	0.258528	1.18769	35	253	PRTN3 SDC1 MMP1 S100A12 TP53 LCN2 COL1A2 FSCN1 CA1 SHC1 MMP9 NEFL ITGAM PIK3C3 HGF FGB ITGA2B FGA ANXA1 S100B VIM HMOX1 FGG SOD2 CTSG LAMA5 TAB1 SPTA1 FGF2 CNN2 RASAL2 PSME3 FN1 SPTB
SA_MMP_CYTOKINE_CONNECTION	0.298319	0.820574	0.602109	1.18754	141	5	CD44 SPN SELL
BIOCARTA_PLCD_PATHWAY	0.301282	0.823722	0.632915	1.18678	140	4	PRKCA PLCD1
REACTOME_DEVELOPMENTAL_BIOLOGY	0.0669746	0.406837	0.245174	1.18538	28	441	KRT16 NCAN COL2A1 COL9A1 SDC2 CASP14 KRT6A SPRR1B DSG3 LAMB1 SHC1 CSTA KRT9 MMP9 LAMC1 COL4A2 KRT14 ANK1 GPC1 GAP43 ITGA2B PKP1 KRT17 MEF2D KRT5 NCK2 MYL9 SDCBP PKP2 KRT1 RPS29 COL5A3 RPS6KA4 EPHB3 COL4A1 COL6A1 WASL MYH9 KRT2 RXRA FAU COL6A3 SPTA1 MYH10 SPRR2A RPL36A FGF2 MYL6 MYL12B PSME3 COL3A1 SRGAP2 CDK2 ROCK2 PRKCA KRT23 SPTB EIF4G1 RPS28 CSNK2A1 RPS10 COL6A2 AGRN POLR2C RPS27 RPLP2 ADIPOQ …
REACTOME_RNF_MUTANTS_SHOW_ENHANCED_WNT_SIGNALING_AND_PROLIFERATION	0.204545	0.720326	0.889046	1.18478	98	1	FZD6
BIOCARTA_CELLCYCLE_PATHWAY	0.279915	0.804091	0.529139	1.18114	130	8	CDK2 CDK6 CDKN2C
BIOCARTA_G2_PATHWAY	0.289417	0.811517	0.5495	1.18023	133	7	TP53 RPS6KA1 PRKDC
REACTOME_PHOSPHORYLATION_OF_THE_APC_C	0.282051	0.804764	0.528571	1.17987	131	8	ANAPC5 ANAPC7 CDC27 UBE2C
REACTOME_CONVERSION_FROM_APC_C:CDC20_TO_APC_C:CDH1_IN_LATE_ANAPHASE	0.289417	0.811517	0.5493	1.1798	133	7	ANAPC5 ANAPC7 CDC27 UBE2C
BIOCARTA_ALK_PATHWAY	0.250531	0.770864	0.509796	1.17869	117	9	TGFB3 RFC1 SMAD5 FZD1
REACTOME_POU5F1_OCT4_SOX2_NANOG_ACTIVATE_GENES_RELATED_TO_PROLIFERATION	0.282427	0.804764	0.763056	1.17733	134	2	FGF2 STAT3
REACTOME_SODIUM_CALCIUM_EXCHANGERS	0.282427	0.804764	0.761572	1.17504	134	2	SRI CALM1
REACTOME_RHO_GTPASES_ACTIVATE_CIT	0.263918	0.782525	0.447188	1.17402	127	14	MYL9 MYH9 MYH10 MYL6 MYL12B
REACTOME_RUNX2_REGULATES_CHONDROCYTE_MATURATION	0.290795	0.811517	0.760409	1.17324	138	2	CBFB HDAC4
REACTOME_CYTOKINE_SIGNALING_IN_IMMUNE_SYSTEM	0.078125	0.447635	0.246037	1.17319	34	364	PRTN3 SDC1 MMP1 HLA-B HLA-DRB1 S100A12 TP53 HLA-A LCN2 HLA-C MX1 COL1A2 FSCN1 CA1 SHC1 CD70 MMP9 IFITM1 NEFL ITGAM ISG15 CD44 PIK3C3 HGF FGB IFIT2 ITGA2B FGA ANXA1 S100B VIM HMOX1 FGG TRIM29 SOD2 CTSG LAMA5 TAB1 SPTA1 FGF2 TRIM2 CNN2 RASAL2 EIF2AK2 PSME3 FN1 SPTB EIF4G1
REACTOME_TRP_CHANNELS	0.290795	0.811517	0.760233	1.17297	138	2	MLKL RIPK1
BIOCARTA_HES_PATHWAY	0.287846	0.811517	0.685852	1.17244	134	3	FZD1 RBPJ
REACTOME_SHC_MEDIATED_CASCADE:FGFR1	0.304622	0.823722	0.594216	1.17197	144	5	SHC1 FGF2
REACTOME_SHC_MEDIATED_CASCADE:FGFR2	0.304622	0.823722	0.594216	1.17197	144	5	SHC1 FGF2
REACTOME_SHC_MEDIATED_CASCADE:FGFR3	0.304622	0.823722	0.594216	1.17197	144	5	SHC1 FGF2
REACTOME_SHC_MEDIATED_CASCADE:FGFR4	0.304622	0.823722	0.594216	1.17197	144	5	SHC1 FGF2
PID_DELTA_NP63_PATHWAY	0.257796	0.779428	0.407452	1.17017	123	20	SEC14L2 KRT14 SFN KRT5 IGFBP3 FOSL2 COL5A1
REACTOME_TP53_REGULATES_TRANSCRIPTION_OF_ADDITIONAL_CELL_CYCLE_GENES_WHOSE_EXACT_ROLE_IN_THE_P53_PATHWAY_REMAIN_UNCERTAIN	0.297009	0.820574	0.524124	1.16994	138	8	TP53 CNOT3
BIOCARTA_ACETAMINOPHEN_PATHWAY	0.22314	0.739242	0.87758	1.1695	107	1	PTGS1
KEGG_CHRONIC_MYELOID_LEUKEMIA	0.220374	0.737427	0.354229	1.16851	105	34	TP53 SHC1 TGFB3 CDK6 ABL1 CTBP2 IKBKG CRKL CRK
KEGG_BASAL_CELL_CARCINOMA	0.299145	0.820574	0.523454	1.16845	139	8	TP53 FZD6 FZD1
BIOCARTA_EIF2_PATHWAY	0.302376	0.823722	0.54392	1.16824	139	7	EIF2AK2 EIF2S1 EIF5 EIF2S3 EIF2S2
REACTOME_INSULIN_RECEPTOR_RECYCLING	0.266807	0.78669	0.455334	1.168	126	13	ATP6AP1 ATP6V1C1 ATP6V0A1
REACTOME_POU5F1_OCT4_SOX2_NANOG_REPRESS_GENES_RELATED_TO_DIFFERENTIATION	0.235537	0.753151	0.875287	1.16644	113	1	TSC22D1
BIOCARTA_RNA_PATHWAY	0.304536	0.823722	0.542671	1.16556	140	7	TP53 EIF2AK2 DNAJC3 RELA
BIOCARTA_HER2_PATHWAY	0.275789	0.799557	0.47831	1.16478	130	11	SHC1 EGFR STAT3 PIK3R1 PIK3CA MAPK1
BIOCARTA_MRP_PATHWAY	0.294243	0.816486	0.680598	1.16346	137	3	ABCB1 ABCC1
REACTOME_METAL_ION_SLC_TRANSPORTERS	0.304536	0.823722	0.540827	1.1616	140	7	SLC39A14 SLC39A7 SLC30A1
REACTOME_ADVANCED_GLYCOSYLATION_ENDPRODUCT_RECEPTOR_SIGNALING	0.271762	0.792778	0.465007	1.1604	127	12	S100A12 S100B SAA1
BIOCARTA_NEUTROPHIL_PATHWAY	0.308855	0.828643	0.539979	1.15978	142	7	ITGAM CD44 PECAM1
PID_S1P_S1P1_PATHWAY	0.265979	0.78669	0.440654	1.15686	128	14	GNAO1 ITGAV ITGB3 ABCC1 PLCG1 GNAI1
BIOCARTA_PLK3_PATHWAY	0.309168	0.828643	0.676518	1.15648	144	3	TP53
REACTOME_OTHER_INTERLEUKIN_SIGNALING	0.153846	0.636931	0.275757	1.15625	69	127	PRTN3 SDC1 SHC1 NEFL PIK3C3 HGF FGB ITGA2B FGA FGG SPTA1 FGF2 RASAL2 PSME3 FN1 SPTB
BIOCARTA_TID_PATHWAY	0.313175	0.832314	0.537181	1.15377	144	7	TP53 HSPA1A
REACTOME_ACYL_CHAIN_REMODELING_OF_CL	0.339744	0.867779	0.615009	1.15321	158	4	PLA2G4A LCLAT1 HADHA HADHB
REACTOME_THE_CANONICAL_RETINOID_CYCLE_IN_RODS_TWILIGHT_VISION	0.323529	0.842896	0.584701	1.1532	153	5	RBP4 TTR RDH10
REACTOME_REPRESSION_OF_WNT_TARGET_GENES	0.339744	0.867779	0.614389	1.15205	158	4	CTBP2 TLE3
REACTOME_PHYSIOLOGICAL_FACTORS	0.266529	0.78669	0.86435	1.15187	128	1	WWTR1
REACTOME_PLATELET_HOMEOSTASIS	0.248971	0.770864	0.342056	1.15049	120	36	PLA2G4A APOB GNAS PECAM1 SRI STIM1 GNB4 PPP2CB GNG2 P2RX7 ATP2B1 MAPK14
REACTOME_SLC_TRANSPORTER_DISORDERS	0.224622	0.739242	0.328386	1.14961	103	46	SLC2A1 SLC16A1 ALB BSG SLC4A1 SLC34A2
REACTOME_GPCR_LIGAND_BINDING	0.251064	0.771385	0.356322	1.14929	117	32	ANXA1 GNAS C3 AGT HEBP1 FZD6 SAA1 CCL21 FZD1 GNB4 C5 GNG2 F2 PTAFR PPBP
SA_G1_AND_S_PHASES	0.317495	0.836135	0.534951	1.14898	146	7	TP53 CDK2
REACTOME_NEF_MEDIATED_DOWNREGULATION_OF_MHC_CLASS_I_COMPLEX_CELL_SURFACE_EXPRESSION	0.317495	0.836135	0.534896	1.14886	146	7	HLA-A AP1G1
BIOCARTA_WNT_LRP6_PATHWAY	0.274793	0.799043	0.861351	1.14787	132	1	FZD1
REACTOME_TRAF6_MEDIATED_NF_KB_ACTIVATION	0.292017	0.811517	0.447153	1.14701	138	13	S100A12 S100B SAA1 IKBKG
REACTOME_PLASMA_LIPOPROTEIN_CLEARANCE	0.299163	0.820574	0.405395	1.14031	142	19	SCARB1 APOC1 APOB APOA1 CLTA APOE HDLBP NPC1
PID_BMP_PATHWAY	0.292017	0.811517	0.443927	1.13874	138	13	GREM1 TAB1 SMAD5
BIOCARTA_TRKA_PATHWAY	0.337607	0.864404	0.50936	1.13699	157	8	SHC1 PRKCA PLCG1 PIK3R1 PIK3CA
BIOCARTA_EGF_PATHWAY	0.311688	0.831758	0.414206	1.13697	143	18	SHC1 SRF PRKCA CSNK2A1 EGFR PLCG1 STAT3 PIK3R1 PIK3CA MAP2K4 RASA1
REACTOME_MET_INTERACTS_WITH_TNS_PROTEINS	0.345416	0.870998	0.663775	1.1347	161	3	HGF ITGB1
REACTOME_RUNX1_REGULATES_TRANSCRIPTION_OF_GENES_INVOLVED_IN_DIFFERENTIATION_OF_KERATINOCYTES	0.345416	0.870998	0.66263	1.13274	161	3	CTSK CBFB
REACTOME_EICOSANOIDS	0.345188	0.870998	0.733662	1.13197	164	2	PTGIS TBXAS1
REACTOME_DEFECTIVE_LFNG_CAUSES_SCDO3	0.299587	0.820574	0.84918	1.13165	144	1	NOTCH3
REACTOME_REGULATION_OF_HSF1_MEDIATED_HEAT_SHOCK_RESPONSE	0.237792	0.753941	0.296594	1.12972	111	66	BAG3 HSPB1 DNAJB6 HSPA13 ST13 HSPA1A HSPA5 SERPINH1 DNAJC7 DNAJB1 NUP50 POM121C FKBP4 HIKESHI NUP43 NUP54 NUP58 BAG4 TPR HSPA2
BIOCARTA_HBX_PATHWAY	0.367521	0.885858	0.602307	1.12939	171	4	SHC1 CREB1
REACTOME_ABC_TRANSPORTERS_IN_LIPID_HOMEOSTASIS	0.351812	0.871904	0.660647	1.12935	164	3	APOA1 ABCD3 PEX19
BIOCARTA_PARKIN_PATHWAY	0.346639	0.870998	0.57207	1.12829	164	5	SNCA SEPT5
BIOCARTA_MONOCYTE_PATHWAY	0.318471	0.83718	0.48678	1.12547	149	9	ITGAM CD44 PECAM1 ITGA4 SELL
KEGG_VIBRIO_CHOLERAE_INFECTION	0.26383	0.782525	0.348797	1.12502	123	32	ATP6AP1 SEC61B ATP6V1C1 GNAS PDIA4 ATP6V0A1 PRKCA SEC61A1
BIOCARTA_ACE2_PATHWAY	0.35084	0.871904	0.570335	1.12487	166	5	COL4A2 COL4A1 AGT
PID_HIF1A_PATHWAY	0.306723	0.825193	0.438238	1.12414	145	13	TP53 ELOC HIF1AN ELOB OS9 NAA10
REACTOME_SYNTHESIS_OF_PIPS_AT_THE_ER_MEMBRANE	0.373932	0.888368	0.599391	1.12392	174	4	SBF1 PI4KA SACM1L MTMR2
REACTOME_NUCLEAR_ENVELOPE_REASSEMBLY	0.309979	0.828695	0.450068	1.12312	145	12	EMD LEMD3 LEMD2 LMNA ANKLE2 BANF1 PPP2R2A
PID_IGF1_PATHWAY	0.2881	0.811517	0.384709	1.12181	137	21	SHC1 NCK2 IGF1R CRKL CRK PIK3R1 YWHAZ BCAR1 PIK3CA PXN
REACTOME_TOLL_LIKE_RECEPTOR_9_TLR9_CASCADE	0.276074	0.799557	0.323145	1.12002	134	42	S100A12 PIK3C3 S100B TAB1 SAA1 IKBKG PPP2CB CREB1 MAPK14 RIPK2 RPS6KA1 MYD88 RELA UBE2V1 MAP2K4
KEGG_NATURAL_KILLER_CELL_MEDIATED_CYTOTOXICITY	0.271739	0.792778	0.322748	1.11923	124	45	HLA-B HLA-A HLA-C SHC1 CHP1
PID_INTEGRIN_CS_PATHWAY	0.326403	0.845935	0.388871	1.1168	156	20	ITGA8 ITGAM ITGA2B ITGA11 ITGB5 ITGAV ITGB3 ITGA4 ITGA5
PID_HIF2PATHWAY	0.327731	0.847574	0.433457	1.11188	155	13	SLC2A1 MMP14 ELOC HIF1AN FXN EIF3E ELOB FLT1
BIOCARTA_SKP2E2F_PATHWAY	0.371002	0.885858	0.650084	1.1113	173	3	CDK2 CUL1 SKP1
BIOCARTA_FBW7_PATHWAY	0.371002	0.885858	0.650084	1.1113	173	3	CDK2 CUL1 SKP1
REACTOME_ATF6_ATF6_ALPHA_ACTIVATES_CHAPERONES	0.380342	0.889002	0.592412	1.11084	177	4	HSPA5 HSP90B1 CALR
REACTOME_ATF6_ATF6_ALPHA_ACTIVATES_CHAPERONE_GENES	0.380342	0.889002	0.592412	1.11084	177	4	HSPA5 HSP90B1 CALR
BIOCARTA_SPRY_PATHWAY	0.335456	0.860978	0.48035	1.11061	157	9	SHC1 EGFR RASA1 MAPK1
PID_PDGFRA_PATHWAY	0.320594	0.839691	0.444021	1.10803	150	12	SHC1 SRF CSNK2A1 ITGAV PLCG1 CRKL CRK PIK3R1
REACTOME_ERBB2_ACTIVATES_PTK6_SIGNALING	0.345041	0.870998	0.828894	1.10462	166	1	EGFR
REACTOME_LONG_TERM_POTENTIATION	0.360691	0.877916	0.51374	1.10342	166	7	NRGN NEFL DLG1
KEGG_MELANOMA	0.324435	0.842896	0.372175	1.10299	157	22	TP53 HGF FGF2 CDK6 IGF1R EGFR
REACTOME_SIGNAL_TRANSDUCTION_BY_L1	0.34632	0.870998	0.401424	1.10188	159	18	ITGA2B CSNK2A1 ITGAV ITGB3 EGFR ITGA5 NCAM1 CSNK2A2 NRP1
REACTOME_ABACAVIR_TRANSPORT_AND_METABOLISM	0.392324	0.898796	0.644367	1.10152	183	3	ABCB1 NT5C2
REACTOME_RUNX1_AND_FOXP3_CONTROL_THE_DEVELOPMENT_OF_REGULATORY_T_LYMPHOCYTES_TREGS	0.347107	0.870998	0.826424	1.10133	167	1	CBFB
REACTOME_RUNX1_REGULATES_ESTROGEN_RECEPTOR_MEDIATED_TRANSCRIPTION	0.347107	0.870998	0.826424	1.10133	167	1	CBFB
REACTOME_RUNX1_REGULATES_TRANSCRIPTION_OF_GENES_INVOLVED_IN_BCR_SIGNALING	0.347107	0.870998	0.826424	1.10133	167	1	CBFB
REACTOME_RUNX1_REGULATES_TRANSCRIPTION_OF_GENES_INVOLVED_IN_INTERLEUKIN_SIGNALING	0.347107	0.870998	0.826424	1.10133	167	1	CBFB
REACTOME_RUNX1_REGULATES_TRANSCRIPTION_OF_GENES_INVOLVED_IN_WNT_SIGNALING	0.347107	0.870998	0.826424	1.10133	167	1	CBFB
REACTOME_ATTACHMENT_OF_GPI_ANCHOR_TO_UPAR	0.361522	0.87893	0.532305	1.09911	170	6	PLAUR PIGS PIGT GPAA1
REACTOME_VLDL_CLEARANCE	0.391026	0.898796	0.58327	1.09369	182	4	APOC1 APOB
PID_DNA_PK_PATHWAY	0.363445	0.881584	0.457006	1.09075	172	10	CSNK2A1 XRCC4 LIG4 CSNK2A2 PRKDC CSNK2B NHEJ1
REACTOME_APC_C:CDC20_MEDIATED_DEGRADATION_OF_CYCLIN_B	0.348195	0.870998	0.470953	1.08888	163	9	ANAPC5 ANAPC7 CDC27 UBE2C
REACTOME_INSULIN_RECEPTOR_SIGNALLING_CASCADE	0.349272	0.871126	0.409285	1.08872	167	15	SHC1 PIK3C3 FGF2
REACTOME_REGULATION_OF_TP53_ACTIVITY_THROUGH_ASSOCIATION_WITH_CO_FACTORS	0.399573	0.902241	0.580044	1.08764	186	4	TP53 PPP1R13L
REACTOME_CHK1_CHK2_CDS1_MEDIATED_INACTIVATION_OF_CYCLIN_B:CDK1_COMPLEX	0.376068	0.888368	0.487136	1.08738	175	8	SFN YWHAZ
BIOCARTA_TOLL_PATHWAY	0.354565	0.87624	0.435359	1.08642	166	12	TAB1 EIF2AK2 IKBKG MAPK14 MYD88 RELA MAP2K4
BIOCARTA_PDGF_PATHWAY	0.352052	0.871904	0.396997	1.08622	162	17	SHC1 SRF PRKCA CSNK2A1 PLCG1 STAT3 PIK3R1 PIK3CA MAP2K4 RASA1
REACTOME_EXTRINSIC_PATHWAY_OF_FIBRIN_CLOT_FORMATION	0.401674	0.903737	0.703662	1.08569	191	2	F10 F9
BIOCARTA_STAT3_PATHWAY	0.403846	0.903737	0.578997	1.08568	188	4	STAT3 MAPK1 MTOR MAPK3
REACTOME_ACTIVATION_OF_BH3_ONLY_PROTEINS	0.351351	0.871904	0.407319	1.08349	168	15	TP53 SFN BID DYNLL1 YWHAZ
REACTOME_PI5P_REGULATES_TP53_ACETYLATION	0.390929	0.898796	0.504301	1.08315	180	7	TP53 PIP4K2C
REACTOME_STIMULI_SENSING_CHANNELS	0.356701	0.87624	0.412352	1.08256	172	14	ASPH SRI STOM MLKL ANO10 RIPK1 CLCN3
REACTOME_REGULATION_OF_TP53_ACTIVITY_THROUGH_PHOSPHORYLATION	0.324153	0.842896	0.332227	1.08195	152	33	TP53 CDK2 CSNK2A1 TP53RK RFC2 RFC3 PRKAA1 MAPK14 TPX2 PRKAB2 TAF6 PRKAG1 CSNK2A2 RFC5
PID_NEPHRIN_NEPH1_PATHWAY	0.357143	0.87624	0.421447	1.08107	169	13	NCK2 WASL NCK1 PLCG1 PIK3R1 PIK3CA MAP2K4
REACTOME_SIGNALING_BY_EGFRVIII_IN_CANCER	0.368421	0.885858	0.442721	1.07812	174	11	SHC1 EGFR PLCG1 PIK3R1 GAB1 PIK3CA
REACTOME_MYD88_CASCADE_INITIATED_ON_PLASMA_MEMBRANE	0.327835	0.847574	0.319692	1.07769	158	37	S100A12 S100B TAB1 SAA1 IKBKG PPP2CB CREB1 MAPK14 RIPK2 RPS6KA1 MYD88 RELA UBE2V1 MAP2K4
REACTOME_INHIBITION_OF_THE_PROTEOLYTIC_ACTIVITY_OF_APC_C_REQUIRED_FOR_THE_ONSET_OF_ANAPHASE_BY_MITOTIC_SPINDLE_CHECKPOINT_COMPONENTS	0.358811	0.876359	0.466076	1.07761	168	9	ANAPC5 ANAPC7 CDC27 UBE2C
REACTOME_RHO_GTPASES_ACTIVATE_ROCKS	0.368421	0.885858	0.395853	1.07724	174	16	MYL9 MYH9 MYH10 MYL6 MYL12B ROCK2
REACTOME_PI3K_EVENTS_IN_ERBB4_SIGNALING	0.424686	0.909899	0.69813	1.07715	202	2	PIK3R1 PIK3CA
PID_CD8_TCR_DOWNSTREAM_PATHWAY	0.372632	0.887617	0.39498	1.07486	176	16	HLA-A PRKCA
KEGG_THYROID_CANCER	0.359667	0.877439	0.402792	1.07145	172	15	TP53 RXRA TPM3
REACTOME_MUSCLE_CONTRACTION	0.336082	0.861542	0.286855	1.07139	162	58	ANXA1 VIM MYL9 DYSF TPM2 ASPH MYL6 MYL12B TPM3 SRI ITGB5 WWTR1 STIM1 ANXA6 ANXA2 ATP1B3 SORBS3 ATP2B1
KEGG_SYSTEMIC_LUPUS_ERYTHEMATOSUS	0.333333	0.858647	0.292765	1.0699	159	53	ELANE HLA-DRB1 C4A C8B C4B CTSG C8A C2 C6 C3 C1S
REACTOME_E2F_ENABLED_INHIBITION_OF_PRE_REPLICATION_COMPLEX_FORMATION	0.422175	0.909899	0.625582	1.06941	197	3	ORC4 ORC2
REACTOME_DISEASES_OF_MISMATCH_REPAIR_MMR	0.416667	0.905055	0.570173	1.06914	194	4	MSH6 MSH2 MSH3
REACTOME_ACTIVATION_OF_THE_AP_1_FAMILY_OF_TRANSCRIPTION_FACTORS	0.422175	0.909899	0.625393	1.06909	197	3	MAPK14 MAPK1 MAPK3
REACTOME_REGULATION_OF_PTEN_GENE_TRANSCRIPTION	0.370526	0.885858	0.332595	1.06861	175	31	TP53 MBD3 RING1 MTA3 CHD3
BIOCARTA_TOB1_PATHWAY	0.437238	0.919428	0.691778	1.06735	208	2	TGFB3 SMAD4
REACTOME_DOWNSTREAM_SIGNALING_OF_ACTIVATED_FGFR1	0.394958	0.898796	0.446247	1.06507	187	10	SHC1 FGF2 PLCG1 PIK3R1 GAB1 PIK3CA
REACTOME_DOWNSTREAM_SIGNALING_OF_ACTIVATED_FGFR2	0.394958	0.898796	0.446247	1.06507	187	10	SHC1 FGF2 PLCG1 PIK3R1 GAB1 PIK3CA
REACTOME_DOWNSTREAM_SIGNALING_OF_ACTIVATED_FGFR3	0.394958	0.898796	0.446247	1.06507	187	10	SHC1 FGF2 PLCG1 PIK3R1 GAB1 PIK3CA
REACTOME_DOWNSTREAM_SIGNALING_OF_ACTIVATED_FGFR4	0.394958	0.898796	0.446247	1.06507	187	10	SHC1 FGF2 PLCG1 PIK3R1 GAB1 PIK3CA
REACTOME_MISCELLANEOUS_TRANSPORT_AND_BINDING_EVENTS	0.380042	0.889002	0.426635	1.06465	178	12	CSN1S1 CSN3 TUSC3 ADD2
REACTOME_TRANSLESION_SYNTHESIS_BY_POLK	0.397059	0.900011	0.44547	1.06322	188	10	RFC1 RFC2 RFC3 RFC5 RFC4
REACTOME_PLATELET_ACTIVATION_SIGNALING_AND_AGGREGATION	0.309211	0.828643	0.241578	1.06318	140	160	PLA2G4A CD109 COL1A2 COL1A1 SHC1 ALB CALU HGF FGB SERPINA4 CLEC3B ITGA2B FGA FGG TGFB3 MAGED2 PROS1 THBS1 ECM1 ORM2 HSPA5 NHLRC2 PECAM1 FN1 PRKCA SERPING1
PID_ATR_PATHWAY	0.370062	0.885858	0.399027	1.06143	177	15	CDK2 RFC2 RFC3 MCM2 YWHAZ RFC5 RFC4 MCM7
BIOCARTA_GH_PATHWAY	0.370062	0.885858	0.399015	1.0614	177	15	SHC1 SRF PRKCA PLCG1 PIK3R1 RPS6KA1 PIK3CA
REACTOME_ROLE_OF_SECOND_MESSENGERS_IN_NETRIN_1_SIGNALING	0.447699	0.927004	0.685622	1.05785	213	2	PLCG1 PITPNA
BIOCARTA_IL17_PATHWAY	0.445629	0.927004	0.618125	1.05666	208	3	CD34 CD58 CD8A
BIOCARTA_NGF_PATHWAY	0.407563	0.903737	0.442606	1.05638	193	10	SHC1 CSNK2A1 PLCG1 PIK3R1 PIK3CA
KEGG_VEGF_SIGNALING_PATHWAY	0.381356	0.890391	0.323956	1.05502	179	33	PLA2G4A PLA2G2A HSPB1 CHP1 PRKCA
REACTOME_RNA_POLYMERASE_III_TRANSCRIPTION_INITIATION_FROM_TYPE_1_PROMOTER	0.376299	0.888368	0.396585	1.05494	180	15	GTF3C3 GTF3C1 POLR1D POLR1C POLR3C POLR2L GTF3C2 POLR2H POLR2F POLR2E
REACTOME_PLATELET_CALCIUM_HOMEOSTASIS	0.388535	0.898796	0.42274	1.05493	182	12	SRI STIM1 P2RX7 ATP2B1 ITPR1 ITPR3 ATP2A2 ATP2B4 CALM1 P2RX4
REACTOME_SYNTHESIS_OF_PIPS_AT_THE_LATE_ENDOSOME_MEMBRANE	0.423326	0.909899	0.49069	1.05391	195	7	PIK3C3 PIK3C2A MTMR9
REACTOME_TP53_REGULATES_TRANSCRIPTION_OF_CASPASE_ACTIVATORS_AND_CASPASES	0.442308	0.922925	0.561961	1.05374	206	4	TP53
REACTOME_WNT_LIGAND_BIOGENESIS_AND_TRAFFICKING	0.41649	0.905055	0.509354	1.05172	196	6	WLS TMED5
BIOCARTA_FCER1_PATHWAY	0.384134	0.895889	0.360189	1.0503	183	21	PLA2G4A SHC1 PLCG1 PIK3R1 PIK3CA MAP2K4 LYN PPP3CA MAPK1
REACTOME_FERTILIZATION	0.449893	0.927004	0.614222	1.04999	210	3	HVCN1 CD9
PID_IL12_2PATHWAY	0.386037	0.898352	0.353428	1.04743	187	22	HLA-DRB1 HLA-A MAPK14 STAT3 RIPK2 STAT6 RELA
REACTOME_CHL1_INTERACTIONS	0.420719	0.909899	0.506917	1.04669	198	6	ANK1 NRP1 HSPA8
BIOCARTA_GCR_PATHWAY	0.40552	0.903737	0.451765	1.04452	190	9	ANXA1 GNAS PIK3R1 RELA PIK3CA
REACTOME_SHC1_EVENTS_IN_ERBB2_SIGNALING	0.412393	0.903737	0.467367	1.04325	192	8	SHC1 PRKCA EGFR
REACTOME_SHC1_EVENTS_IN_ERBB4_SIGNALING	0.452991	0.927004	0.555929	1.04243	211	4	SHC1 NRAS
REACTOME_ACTIVATED_NTRK2_SIGNALS_THROUGH_RAS	0.452991	0.927004	0.555929	1.04243	211	4	SHC1 NRAS
REACTOME_ACTIVATED_NTRK3_SIGNALS_THROUGH_RAS	0.452991	0.927004	0.555929	1.04243	211	4	SHC1 NRAS
REACTOME_RRNA_MODIFICATION_IN_THE_NUCLEUS_AND_CYTOSOL	0.379237	0.889002	0.291932	1.04038	178	49	RRP9 UTP15 UTP11 HEATR1 EMG1 GAR1 NOL11 RPS14 NOL6 NOP2 DDX47 RPS9 WDR46 WDR43 RPS6 RPS7 PDCD11 NOC4L NHP2 UTP18 SNU13 UTP4 UTP3 KRR1
BIOCARTA_RACC_PATHWAY	0.464819	0.933385	0.607967	1.0393	217	3	GNAS GUCY1A1
REACTOME_PERK_REGULATES_GENE_EXPRESSION	0.426407	0.909899	0.378317	1.03846	196	18	EXOSC4 HSPA5 ASNS EXOSC6 EXOSC7 EXOSC8 EXOSC9
REACTOME_CROSS_PRESENTATION_OF_PARTICULATE_EXOGENOUS_ANTIGENS_PHAGOSOMES	0.436285	0.919428	0.483144	1.03771	201	7	NCF4 ITGB5 ITGAV NCF2 CYBB
REACTOME_RUNX2_REGULATES_OSTEOBLAST_DIFFERENTIATION	0.407643	0.903737	0.41526	1.03626	191	12	COL1A1 ABL1 WWTR1 CBFB
REACTOME_CELLULAR_RESPONSE_TO_HEAT_STRESS	0.35654	0.87624	0.261825	1.03541	168	79	BAG3 HSPB1 DNAJB6 HSPA13 ST13 HSPA1A HSPA5 SERPINH1 DNAJC7 DNAJB1 NUP50 HSP90AB1 HSBP1 POM121C FKBP4
KEGG_MAPK_SIGNALING_PATHWAY	0.364807	0.883875	0.25978	1.03312	169	84	PLA2G4A PLA2G2A TP53 HSPB1 CHP1 TGFB3 SRF RPS6KA4 TAB1 HSPA1A FGF2 PRKCA PPM1B MAP4K4 IKBKG
REACTOME_THE_NLRP3_INFLAMMASOME	0.427368	0.909899	0.423128	1.0304	202	11	PYCARD HSP90AB1 P2RX7 SUGT1 TXN PSTPIP1 RELA
REACTOME_INFLAMMASOMES	0.427368	0.909899	0.423128	1.0304	202	11	PYCARD HSP90AB1 P2RX7 SUGT1 TXN PSTPIP1 RELA
BIOCARTA_GABA_PATHWAY	0.488273	0.948798	0.601369	1.02802	228	3	GPHN UBQLN1
BIOCARTA_IL4_PATHWAY	0.44958	0.927004	0.521205	1.02797	213	5	SHC1 STAT6
BIOCARTA_ARF_PATHWAY	0.455882	0.927571	0.430167	1.0267	216	10	TP53 ABL1 POLR1D PIK3R1 POLR1C PIK3CA
BIOCARTA_AT1R_PATHWAY	0.412632	0.903737	0.376118	1.02353	195	16	SHC1 AGT PRKCA EGFR
REACTOME_ANTIGEN_PRESENTATION:_FOLDING_ASSEMBLY_AND_PEPTIDE_LOADING_OF_CLASS_I_MHC	0.408333	0.903737	0.341235	1.02327	195	24	HLA-B HLA-A HLA-C HSPA5 PDIA3
BIOCARTA_PML_PATHWAY	0.448203	0.927004	0.495053	1.02219	211	6	TP53 FAS DAXX SP100
REACTOME_TRANSLESION_SYNTHESIS_BY_POLH	0.401261	0.903737	0.39834	1.0218	190	13	RFC1 RFC2 RFC3 RFC5 RFC4
PID_P38_MKK3_6PATHWAY	0.437895	0.919428	0.419432	1.0214	207	11	CCM2 TAB1 MAPK14 TXN TAOK3
REACTOME_WAX_AND_PLASMALOGEN_BIOSYNTHESIS	0.465812	0.933385	0.544711	1.02139	217	4	FAR1 DHRS7B
KEGG_VIRAL_MYOCARDITIS	0.413934	0.90375	0.300251	1.01904	201	38	HLA-B HLA-DRB1 HLA-A HLA-C MYH9 MYH10 LAMA2 EIF4G1 ABL1
KEGG_VASCULAR_SMOOTH_MUSCLE_CONTRACTION	0.413502	0.903737	0.292523	1.01867	195	44	PLA2G4A PLA2G2A CALML3 MYL9 MYL6 GNAS ROCK2 PRKCA
REACTOME_FOLDING_OF_ACTIN_BY_CCT_TRIC	0.437367	0.919428	0.439671	1.01656	205	9	CCT5 CCT6A CCT8 CCT7 CCT2 CCT3 TCP1
REACTOME_VESICLE_MEDIATED_TRANSPORT	0.405034	0.903737	0.209542	1.01571	176	438	FTL SCARB1 PLA2G4A HP IGLV1-51 FTH1 COL1A2 COL1A1 ALB STAB1 GJA1 MSR1 COL4A2 TBC1D10A APOB ANK1 C2CD5 SFN HBB IGHV1-2 HBA1 TPD52 COLEC12 KIFC1 FOLR1 IGKV3-15 UBQLN2 COL4A1 WASL COG7 MYH9 SPTA1 COG6 IGLV7-43 IGLV2-23 BLOC1S3 COPZ2 SNAP29 TFRC COL3A1 SPTB SNX18 IGHA2 BNIP1 VPS51 CD163 SAA1 COL7A1 HSP90B1 APOA1 TRAPPC5 APOL1 STX18 COG8 CTSZ RAB13 IGKV2-28 GOLIM4 HIP1 CUX1 NECAP1 GOSR2 CLTA SH3GL1 IG…
PID_P53_REGULATION_PATHWAY	0.450939	0.927004	0.316588	1.01219	215	30	TP53 CDK2 CSNK1A1 ABL1 RPL5 RPL11 MAPK14
BIOCARTA_IL2_PATHWAY	0.463675	0.933313	0.452979	1.01113	216	8	SHC1 CSNK2A1
KEGG_NITROGEN_METABOLISM	0.476891	0.942226	0.423422	1.0106	226	10	CA2 CA1 ASNS CA3
PID_FOXO_PATHWAY	0.425051	0.909899	0.340788	1.00997	206	22	SFN SOD2 CDK2 CSNK1A1
BIOCARTA_CBL_PATHWAY	0.465812	0.933385	0.452025	1.009	217	8	PRKCA EGFR SH3GLB1 SH3KBP1
REACTOME_MET_ACTIVATES_PI3K_AKT_SIGNALING	0.460084	0.931593	0.511531	1.00889	218	5	HGF PIK3R1 GAB1 PIK3CA
REACTOME_ASSOCIATION_OF_TRIC_CCT_WITH_TARGET_PROTEINS_DURING_BIOSYNTHESIS	0.439331	0.919428	0.357836	1.00653	209	19	TP53 FKBP9 STAT3 CCT5 CCT6A CCT8 ARFGEF2 CCT7 CCT2 CCT3 GBA
BIOCARTA_CARDIACEGF_PATHWAY	0.472222	0.936051	0.449362	1.00306	220	8	AGT PRKCA EGFR PLCG1 RELA
REACTOME_ELEVATION_OF_CYTOSOLIC_CA2PLUS_LEVELS	0.463002	0.933313	0.485775	1.00304	218	6	STIM1 P2RX7 ITPR1 ITPR3 P2RX4
REACTOME_REGULATION_OF_FOXO_TRANSCRIPTIONAL_ACTIVITY_BY_ACETYLATION	0.493802	0.95438	0.752514	1.00283	238	1	TXN
PID_IL12_STAT4_PATHWAY	0.472222	0.936051	0.44898	1.00221	220	8	HLA-DRB1 STAT3
REACTOME_TRAFFICKING_AND_PROCESSING_OF_ENDOSOMAL_TLR	0.474359	0.938974	0.448627	1.00142	221	8	CTSK LGMN HSP90B1
BIOCARTA_GHRELIN_PATHWAY	0.468487	0.93521	0.507398	1.00074	222	5	IGFALS IGFBP3 IGFBP4
PID_HDAC_CLASSIII_PATHWAY	0.462845	0.933313	0.400594	0.999663	217	12	TP53 MEF2D
PID_SHP2_PATHWAY	0.443532	0.92457	0.337197	0.999331	215	22	SDC2 SHC1 IGF1R EGFR GNAI1 PIK3R1 GAB1 ARHGAP35 PIK3CA
KEGG_GLYCOSYLPHOSPHATIDYLINOSITOL_GPI_ANCHOR_BIOSYNTHESIS	0.46723	0.934184	0.483735	0.998824	220	6	PIGS PIGT GPLD1 GPAA1
REACTOME_APC_CDC20_MEDIATED_DEGRADATION_OF_NEK2A	0.493697	0.95438	0.41735	0.996104	234	10	ANAPC5 ANAPC7 CDC27 UBE2C
BIOCARTA_TCAPOPTOSIS_PATHWAY	0.506198	0.960067	0.746693	0.995075	244	1	FAS
REACTOME_SYNTHESIS_OF_5_EICOSATETRAENOIC_ACIDS	0.48203	0.945331	0.480259	0.991648	227	6	PON1 PON2 ALOX5
BIOCARTA_EPO_PATHWAY	0.481953	0.945331	0.428858	0.991555	226	9	SHC1 CSNK2A1 PLCG1
REACTOME_SIGNALING_BY_EGFR_IN_CANCER	0.47983	0.944512	0.396907	0.990463	225	12	SHC1 EGFR PLCG1 PIK3R1 GAB1 PIK3CA
REACTOME_SIGNALING_BY_LIGAND_RESPONSIVE_EGFR_VARIANTS_IN_CANCER	0.47983	0.944512	0.396907	0.990463	225	12	SHC1 EGFR PLCG1 PIK3R1 GAB1 PIK3CA
KEGG_PROSTATE_CANCER	0.482979	0.945443	0.306999	0.990203	226	32	TP53 CDK2 HSP90B1 IKBKG IGF1R CREB1 EGFR HSP90AB1
BIOCARTA_HSWI_SNF_PATHWAY	0.502101	0.957311	0.414823	0.990074	238	10	SMARCC1 ARID1A GTF2A1 SMARCE1 SMARCB1 SMARCC2 SMARCA4
REACTOME_RHO_GTPASES_ACTIVATE_PAKS	0.463203	0.933313	0.36034	0.989111	213	18	MYL9 MYH9 MYH10 MYL6 MYL12B
REACTOME_ROLE_OF_LAT2_NTAL_LAB_ON_CALCIUM_MOBILIZATION	0.5	0.957311	0.303483	0.988346	235	33	IGLV1-51 SHC1 IGHV1-2 IGKV3-15 IGLV7-43 IGLV2-23 IGKV2-28 IGLV3-27 IGLC2 IGKV4-1
REACTOME_BMAL1:CLOCK_NPAS2_ACTIVATES_CIRCADIAN_GENE_EXPRESSION	0.486258	0.948135	0.478361	0.987727	229	6	RXRA TBL1XR1 MED1
REACTOME_SURFACTANT_METABOLISM	0.487395	0.948488	0.500456	0.987046	231	5	CKAP4 SLC34A2
BIOCARTA_CXCR4_PATHWAY	0.459794	0.931593	0.375349	0.985415	222	14	PRKCA PLCG1 CRK PIK3R1 BCAR1 RELA PIK3CA
PID_ANGIOPOIETIN_RECEPTOR_PATHWAY	0.479079	0.944512	0.318212	0.984556	228	27	SHC1 FGF2 FN1 NCK1 F2 MAPK14 CRK MMP2 PLG ITGA5 PIK3R1 RELA PIK3CA RASA1 PXN
REACTOME_INTERLEUKIN_23_SIGNALING	0.546025	0.984583	0.637615	0.983782	260	2	STAT3 P4HB
REACTOME_VEGF_LIGAND_RECEPTOR_INTERACTIONS	0.533058	0.972438	0.736991	0.982145	257	1	FLT1
REACTOME_REELIN_SIGNALLING_PATHWAY	0.535124	0.97435	0.736285	0.981205	258	1	SH3KBP1
REACTOME_MET_ACTIVATES_PTPN11	0.512821	0.960067	0.522198	0.979177	239	4	HGF GAB1
KEGG_GLYCEROPHOSPHOLIPID_METABOLISM	0.48954	0.950389	0.316469	0.979163	233	27	PLA2G4A PLA2G2A PTDSS1 PLPP3
BIOCARTA_BCELLSURVIVAL_PATHWAY	0.495726	0.9554	0.438519	0.978856	231	8	DPF2 PIK3R1 PIK3CA CASP3 ITGB1 MTOR
REACTOME_ACTIVATED_TAK1_MEDIATES_P38_MAPK_ACTIVATION	0.501053	0.957311	0.401931	0.978785	237	11	TAB1 IKBKG MAPK14 RIPK2 UBE2V1 MAPKAPK2
PID_P73PATHWAY	0.507277	0.960067	0.29638	0.977687	243	34	S100A2 SFN CDK2 CDK6 PLPP1 ABL1
REACTOME_FOXO_MEDIATED_TRANSCRIPTION_OF_OXIDATIVE_STRESS_METABOLIC_AND_NEURONAL_GENES	0.516807	0.962768	0.409243	0.976756	245	10	SOD2 RETN ATXN3 CAT
REACTOME_GLUCOCORTICOID_BIOSYNTHESIS	0.550209	0.987674	0.632734	0.976252	262	2	HSD3B1
BIOCARTA_IL3_PATHWAY	0.511879	0.960067	0.454006	0.975123	236	7	SHC1 MAP2K1
PID_SYNDECAN_3_PATHWAY	0.502137	0.957311	0.43634	0.973991	234	8	NCAN EGFR NCSTN PTN CASK
BIOCARTA_IL1R_PATHWAY	0.52521	0.967546	0.407086	0.971607	249	10	TGFB3 TAB1 MAPK14 MYD88 RELA
PID_AVB3_OPN_PATHWAY	0.492693	0.95438	0.333145	0.971445	235	21	MMP9 CD44 ROCK2 ITGAV ITGB3 MMP2 PIK3R1 BCAR1 RELA PIK3CA GSN
KEGG_RENIN_ANGIOTENSIN_SYSTEM	0.509474	0.960067	0.3989	0.971403	241	11	CTSG MME AGT
PID_IL4_2PATHWAY	0.504167	0.958595	0.323676	0.970621	241	24	COL1A2 COL1A1 SHC1 IGHG1 ITGB3 MAPK14
KEGG_HEMATOPOIETIC_CELL_LINEAGE	0.496894	0.955913	0.316532	0.97018	239	26	HLA-DRB1 ITGAM CD44 ITGA2B MME TFRC CD34 ITGB3
BIOCARTA_HSP27_PATHWAY	0.509514	0.960067	0.468559	0.96749	240	6	HSPB1 FAS DAXX MAPKAPK2 CASP3
BIOCARTA_ATRBRCA_PATHWAY	0.512605	0.960067	0.488769	0.963996	243	5	TP53 NBN ATM RAD50 MRE11
REACTOME_TERMINATION_OF_TRANSLESION_DNA_SYNTHESIS	0.49896	0.957311	0.335157	0.962544	239	20	ISG15 PCLAF RFC1 RFC2 RFC3
REACTOME_SIGNALING_BY_RAS_MUTANTS	0.554656	0.990562	0.286588	0.961793	273	35	FGB ITGA2B FGA FGG RASAL2 FN1
REACTOME_JNK_C_JUN_KINASES_PHOSPHORYLATION_AND_ACTIVATION_MEDIATED_BY_ACTIVATED_HUMAN_TAK1	0.519231	0.965587	0.430011	0.959864	242	8	TAB1 IKBKG RIPK2 UBE2V1 MAP2K4
PID_FCER1_PATHWAY	0.551064	0.988372	0.297494	0.959544	258	32	PLA2G4A SHC1 WIPF1 PLPP1 IKBKG PLCG1 PIK3R1 RELA PIK3CA MAP2K4 RASA1 PXN LYN PTK2 MAPK1 HCLS1
PID_IL2_STAT5_PATHWAY	0.522293	0.966316	0.414185	0.957628	245	9	SHC1 CDK6 PIK3R1 PIK3CA
REACTOME_E3_UBIQUITIN_LIGASES_UBIQUITINATE_TARGET_PROTEINS	0.538462	0.977345	0.304447	0.956877	251	29	HLA-A DERL1 UBE2V2 RTF1 HLTF UBE2A WDR61 PEX14 PAF1 PRKDC UBE2E1 BCL10 LEO1 PEX5
REACTOME_BH3_ONLY_PROTEINS_ASSOCIATE_WITH_AND_INACTIVATE_ANTI_APOPTOTIC_BCL_2_MEMBERS	0.584222	1	0.558572	0.954858	273	3	BID STAT3
REACTOME_INTERLEUKIN_2_SIGNALING	0.584222	1	0.557017	0.952201	273	3	SHC1
KEGG_AMYOTROPHIC_LATERAL_SCLEROSIS_ALS	0.532091	0.972292	0.310458	0.951563	256	26	TP53 NEFL CHP1 DERL1
REACTOME_POST_TRANSLATIONAL_PROTEIN_MODIFICATION	0.691964	1	0.190415	0.950804	309	630	MFGE8 LY6D SDC2 MATN3 TNC TP53 HLA-A CD109 LGALS1 PRMT3 DPM1 LAMB1 ALB CALU LYPD3 CKAP4 LAMC1 POFUT2 C4A APOB WFS1 ANK1 THSD4 FGA DERL1 RAB29 UBE2S FGG CPM SENP1 PLAUR FOLR1 MDC1 ADAMTS4 SPON1 TUSC3 MGAT5 LAMB2 COG7 ALPL FBN1 RXRA PROS1 CFP GNE PDIA6 TAB1 SPTA1 THBS1 COG6 LTBP1 TOP1 COMMD7 EIF5A C3 COPZ2 RCN1 RING1 VDAC3 RAB24 PSME3 SERPIND1 FN1 SPTB PDIA3 CHGB APOA2 CHD3 RAB3D COMMD4 COL7A1 HSP9…
KEGG_CYTOKINE_CYTOKINE_RECEPTOR_INTERACTION	0.511435	0.960067	0.357366	0.950612	245	15	CD70 HGF TGFB3 CCL21 EGFR PPBP FAS FLT1
REACTOME_TRANSLESION_SYNTHESIS_BY_Y_FAMILY_DNA_POLYMERASES_BYPASSES_LESIONS_ON_DNA_TEMPLATE	0.513742	0.960067	0.319565	0.949928	242	23	ISG15 PCLAF RFC1 RFC2 RFC3
REACTOME_MYOCLONIC_EPILEPSY_OF_LAFORA	0.547009	0.984583	0.506434	0.949619	255	4	EPM2A GYG1 GYS1
REACTOME_TP53_REGULATES_TRANSCRIPTION_OF_GENES_INVOLVED_IN_CYTOCHROME_C_RELEASE	0.531317	0.972292	0.442016	0.949371	245	7	TP53 BID
REACTOME_DISEASE	0.684564	1	0.191782	0.947288	305	566	ACAN SDC1 NCAN SLC2A1 SDC2 HLA-A DPM1 SLC16A1 SHC1 ALB SLC35D1 RBP4 PRELP GPC4 LTF CSPG4 ISG15 BGN HGF FGB FMOD THSD4 GPC1 BSG ITGA2B FGA TTR DERL1 SLC4A1 FGG SOD2 GPC6 RPS29 ADAMTS4 SPON1 HSPG2 FAU CFP SDC4 GNE SLC34A2 THBS1 EPM2A HSPA1A RPL36A FGF2 AGK RASAL2 EIF2AK2 PAPSS2 PSME3 FN1 CSNK1A1 RPS28 FZD6 RPS10 AGRN POLR2C CDK6 GTF2E2 RPS27 RPLP2 RPS19 ERCC3 APOA1 OMD CTBP2 CUX1 ELOC SND1 RPL5 IKB…
BIOCARTA_PYK2_PATHWAY	0.531381	0.972292	0.336271	0.945874	253	19	SHC1 PRKCA PLCG1 CRKL MAPK14 BCAR1 MAP2K4
REACTOME_NUCLEOBASE_BIOSYNTHESIS	0.52183	0.966316	0.355149	0.944715	250	15	DHODH ADSL IMPDH1 CAD IMPDH2 PFAS UMPS
REACTOME_NEGATIVE_FEEDBACK_REGULATION_OF_MAPK_PATHWAY	0.521008	0.966316	0.478553	0.943847	247	5	MAPK1 MAP2K1 MAP2K2 MAPK3
REACTOME_RNA_POLYMERASE_III_CHAIN_ELONGATION	0.541401	0.981732	0.408139	0.943649	254	9	POLR1D POLR1C POLR3C POLR2L POLR2H POLR2F POLR2E
REACTOME_N_GLYCAN_TRIMMING_IN_THE_ER_AND_CALNEXIN_CALRETICULIN_CYCLE	0.532468	0.972292	0.343757	0.943592	245	18	DERL1 PDIA3 MLEC CALR PRKCSH OS9 SEL1L
REACTOME_NEF_MEDIATES_DOWN_MODULATION_OF_CELL_SURFACE_RECEPTORS_BY_RECRUITING_THEM_TO_CLATHRIN_ADAPTERS	0.521649	0.966316	0.359267	0.943196	252	14	HLA-A AP1G1
REACTOME_MOLYBDENUM_COFACTOR_BIOSYNTHESIS	0.597015	1	0.550959	0.941846	279	3	GPHN NFS1
REACTOME_BICARBONATE_TRANSPORTERS	0.555556	0.990562	0.502046	0.94139	259	4	SLC4A1 SLC4A2
REACTOME_REDUCTION_OF_CYTOSOLIC_CAPLUSPLUS_LEVELS	0.547569	0.984583	0.455744	0.941028	258	6	SRI ATP2B1 ATP2A2 ATP2B4 CALM1
REACTOME_NEUROFASCIN_INTERACTIONS	0.557692	0.993536	0.500823	0.939097	260	4	ANK1 SDCBP NRCAM
REACTOME_PASSIVE_TRANSPORT_BY_AQUAPORINS	0.599174	1	0.704181	0.938421	289	1	AQP1
REACTOME_SHC1_EVENTS_IN_EGFR_SIGNALING	0.52521	0.967546	0.474829	0.936503	249	5	SHC1 EGFR
REACTOME_NEGATIVE_REGULATION_OF_TCF_DEPENDENT_SIGNALING_BY_WNT_LIGAND_ANTAGONISTS	0.606695	1	0.60621	0.935328	289	2	SFRP1 SFRP2
KEGG_ARRHYTHMOGENIC_RIGHT_VENTRICULAR_CARDIOMYOPATHY_ARVC	0.590164	1	0.275268	0.934249	287	38	ITGA8 GJA1 ITGA2B PKP2 EMD LAMA2 ITGA11 ITGB5 ITGAV ITGB3 LMNA ITGA4 ITGA5
BIOCARTA_MSP_PATHWAY	0.61157	1	0.699771	0.932545	295	1	MST1
REACTOME_RUNX2_REGULATES_BONE_DEVELOPMENT	0.532225	0.972292	0.350196	0.93154	255	15	COL1A1 ABL1 WWTR1 CBFB HDAC4 MAF
REACTOME_SYNTHESIS_OF_PIPS_AT_THE_GOLGI_MEMBRANE	0.57563	1	0.389731	0.930185	273	10	PIK3C3 PI4K2A PI4KB PI4KA OCRL PIK3C2A
BIOCARTA_GRANULOCYTES_PATHWAY	0.563715	1	0.432931	0.929858	260	7	ITGAM PECAM1 C5 SELL
REACTOME_DISEASES_ASSOCIATED_WITH_VISUAL_TRANSDUCTION	0.609808	1	0.543365	0.928864	285	3	RBP4 TTR
REACTOME_FGFR2_MUTANT_RECEPTOR_ACTIVATION	0.542268	0.981732	0.352773	0.926146	262	14	FGF2 POLR2C GTF2F1 NCBP2 POLR2L POLR2H POLR2F POLR2E
REACTOME_SIGNALING_BY_FGFR2_IIIA_TM	0.542268	0.981732	0.352773	0.926146	262	14	FGF2 POLR2C GTF2F1 NCBP2 POLR2L POLR2H POLR2F POLR2E
KEGG_HEDGEHOG_SIGNALING_PATHWAY	0.566596	1	0.448109	0.925264	267	6	CSNK1A1 RAB23
BIOCARTA_TPO_PATHWAY	0.538462	0.977345	0.347585	0.924593	258	15	SHC1 PRKCA CSNK2A1 PLCG1 STAT3 PIK3R1 PIK3CA RASA1
REACTOME_REGULATION_OF_TP53_EXPRESSION_AND_DEGRADATION	0.544276	0.983688	0.337875	0.924456	251	17	TP53 CDK2 PPP2CB
REACTOME_IONOTROPIC_ACTIVITY_OF_KAINATE_RECEPTORS	0.629707	1	0.598965	0.924149	300	2	DLG1 CALM1
REACTOME_DISSOLUTION_OF_FIBRIN_CLOT	0.581933	1	0.386364	0.922149	276	10	SERPINE2 PLAUR ANXA2 PLG SERPINF2
REACTOME_ORGANIC_CATION_ANION_ZWITTERION_TRANSPORT	0.630165	1	0.689363	0.918675	304	1	SLC22A18
REACTOME_ORGANIC_CATION_TRANSPORT	0.630165	1	0.689363	0.918675	304	1	SLC22A18
BIOCARTA_RNAPOL3_PATHWAY	0.572939	1	0.444753	0.918335	270	6	GTF3C3 GTF3C1
REACTOME_SERINE_BIOSYNTHESIS	0.572939	1	0.44437	0.917542	270	6	PSPH PHGDH SERINC5
REACTOME_TIE2_SIGNALING	0.574514	1	0.427173	0.917491	265	7	SHC1 PIK3R1 PIK3CA
BIOCARTA_ECM_PATHWAY	0.554639	0.990562	0.349353	0.917168	268	14	SHC1 TLN1 PIK3R1 PIK3CA GSN MAPK1
REACTOME_CD22_MEDIATED_BCR_REGULATION	0.59188	1	0.291562	0.916382	276	29	IGLV1-51 IGHV1-2 IGKV3-15 IGLV7-43 IGLV2-23 IGKV2-28 IGLV3-27 IGLC2 IGKV4-1
REACTOME_RUNX1_INTERACTS_WITH_CO_FACTORS_WHOSE_PRECISE_EFFECT_ON_RUNX1_TARGETS_IS_NOT_KNOWN	0.584551	1	0.314015	0.915661	279	21	RING1 SMARCA2 CSNK2A1 YAF2 CBFB SMARCC1 ARID1A CBX2 SMARCE1 CSNK2A2 CBX4
REACTOME_G2_M_DNA_DAMAGE_CHECKPOINT	0.62578	1	0.277311	0.914782	300	34	TP53 SFN MDC1 RFC2 RFC3 HERC2 UBE2V2 BABAM2
REACTOME_DNA_STRAND_ELONGATION	0.580042	1	0.318515	0.914747	278	20	RFC1 GINS3 RFC2 RFC3 MCM6 MCM2 MCM3 MCM4 MCM5 POLD1 RFC5
REACTOME_MYOGENESIS	0.573248	1	0.394289	0.911629	269	9	MEF2D ABL1 MAPK14 SPAG9
REACTOME_RHO_GTPASES_ACTIVATE_PKNS	0.647423	1	0.270321	0.911257	313	37	SFN MYL9 MYH9 MYH10 MYL6 MYL12B PKN2
REACTOME_L1CAM_INTERACTIONS	0.635417	1	0.234726	0.910718	304	72	NCAN LAMB1 LAMC1 ANK1 GAP43 ITGA2B SDCBP RPS6KA4 SPTA1 SPTB CSNK2A1 ITGAV MSN CLTA ITGB3 EGFR NRP2 NRCAM TUBA1C ITGA5 DLG1 NCAM1 RDX
PID_ALK1_PATHWAY	0.583158	1	0.373929	0.910593	276	11	TGFB3 ENG SMAD5
REACTOME_INTERLEUKIN_15_SIGNALING	0.57906	1	0.4851	0.909614	270	4	SHC1 STAT3
REACTOME_SYNTHESIS_OF_16_20_HYDROXYEICOSATETRAENOIC_ACIDS_HETE	0.642562	1	0.682484	0.909507	310	1	CYP1B1
REACTOME_GLYCOGEN_SYNTHESIS	0.577495	1	0.393291	0.909321	271	9	PGM2 EPM2A PGM1 GYG1
KEGG_PROTEIN_EXPORT	0.598326	1	0.322801	0.907984	285	19	SEC61B HSPA5 SEC61A1 SRP19 SEC62 SRPRB
REACTOME_REGULATION_OF_FZD_BY_UBIQUITINATION	0.65272	1	0.587672	0.906725	311	2	FZD6 RPS27A
PID_ER_NONGENOMIC_PATHWAY	0.613248	1	0.288363	0.906325	286	29	SHC1 MMP9 GNAO1 ROCK2 MSN IGF1R GNG2 GNAI1 MMP2
BIOCARTA_WNT_PATHWAY	0.587368	1	0.371842	0.905511	278	11	TAB1 CSNK2A1 FZD1
REACTOME_TICAM1_TRAF6_DEPENDENT_INDUCTION_OF_TAK1_COMPLEX	0.63113	1	0.529382	0.904959	295	3	TAB1 MAP3K7 RPS27A
REACTOME_IRAK2_MEDIATED_ACTIVATION_OF_TAK1_COMPLEX	0.63113	1	0.529382	0.904959	295	3	TAB1 MAP3K7 RPS27A
REACTOME_RELEASE_OF_HH_NP_FROM_THE_SECRETING_CELL	0.652893	1	0.676663	0.90175	315	1	ADAM17
REACTOME_ANTIGEN_PROCESSING_CROSS_PRESENTATION	0.653928	1	0.229644	0.900105	307	76	HLA-B HLA-A HLA-C NCF4 SEC61B PSME3 PDIA3 SEC61A1 ITGB5 ITGAV IKBKG
REACTOME_REGULATION_OF_GENE_EXPRESSION_BY_HYPOXIA_INDUCIBLE_FACTOR	0.652893	1	0.675428	0.900104	315	1	HIGD1A
REACTOME_UNBLOCKING_OF_NMDA_RECEPTORS_GLUTAMATE_BINDING_AND_ACTIVATION	0.567227	1	0.455777	0.898927	269	5	NEFL DLG1
PID_P38_ALPHA_BETA_DOWNSTREAM_PATHWAY	0.590909	1	0.327007	0.897615	272	18	PLA2G4A TP53 HSPB1 RPS6KA4 CSNK2A1
REACTOME_REGULATION_OF_TP53_ACTIVITY_THROUGH_ACETYLATION	0.626305	1	0.307114	0.895538	299	21	TP53 MBD3 CHD3
REACTOME_ATF4_ACTIVATES_GENES_IN_RESPONSE_TO_ENDOPLASMIC_RETICULUM_STRESS	0.587629	1	0.340802	0.894717	284	14	EXOSC4 ASNS EXOSC6 EXOSC7 EXOSC8 EXOSC9
PID_FOXM1_PATHWAY	0.615546	1	0.348496	0.893942	292	13	CENPA CDK2 LAMA4 MMP2
REACTOME_TRAF6_MEDIATED_INDUCTION_OF_TAK1_COMPLEX_WITHIN_TLR4_COMPLEX	0.608974	1	0.47649	0.89347	284	4	TAB1 CD14
BIOCARTA_ARAP_PATHWAY	0.609342	1	0.357781	0.892825	286	12	ASAP1 ARFGEF1 ARFGAP3 GPLD1 GBF1 ARFGEF2 ARFGAP1
PID_TCPTP_PATHWAY	0.626283	1	0.301251	0.892798	304	22	SHC1 HGF EIF2AK2 KPNB1 EGFR STAT3 PIK3R1 GAB1 STAT6 KPNA2 PIK3CA
BIOCARTA_BIOPEPTIDES_PATHWAY	0.623701	1	0.310596	0.892006	299	20	SHC1 AGT PRKCA PLCG1 F2 MAPK14 STAT3
PID_RAS_PATHWAY	0.597895	1	0.366171	0.891701	283	11	LGALS1 PRKCA
PID_HNF3B_PATHWAY	0.582121	1	0.334898	0.890845	279	15	ALB TTR HMGCS1 TFRC APOA1 CREB1 F2
REACTOME_KSRP_KHSRP_BINDS_AND_DESTABILIZES_MRNA	0.582121	1	0.334248	0.889117	279	15	EXOSC4 EXOSC6 EXOSC7 EXOSC8 MAPK14 EXOSC9 YWHAZ EXOSC5
REACTOME_ROLE_OF_ABL_IN_ROBO_SLIT_SIGNALING	0.600423	1	0.430305	0.888502	283	6	ABL1 ROBO1
REACTOME_DNA_REPLICATION_INITIATION	0.677686	1	0.666608	0.88835	327	1	POLE3
REACTOME_CARGO_TRAFFICKING_TO_THE_PERICILIARY_MEMBRANE	0.629938	1	0.309138	0.887819	302	20	ASAP1 LZTFL1 CCT5 ARF4 GBF1 EXOC3 CCT8 CCT2 EXOC1 CCT3
PID_BARD1_PATHWAY	0.588358	1	0.333242	0.886441	282	15	TP53 CDK2
REACTOME_NUCLEAR_EVENTS_KINASE_AND_TRANSCRIPTION_FACTOR_ACTIVATION	0.613588	1	0.355179	0.886332	288	12	PPP2CB CREB1 MAPK14 RPS6KA1 MAPKAPK2 MAPK1
REACTOME_MAPK_TARGETS_NUCLEAR_EVENTS_MEDIATED_BY_MAP_KINASES	0.613588	1	0.355179	0.886332	288	12	PPP2CB CREB1 MAPK14 RPS6KA1 MAPKAPK2 MAPK1
REACTOME_PI_3K_CASCADE:FGFR1	0.604651	1	0.428526	0.884828	285	6	FGF2 PIK3R1 GAB1 PIK3CA
REACTOME_PI_3K_CASCADE:FGFR2	0.604651	1	0.428526	0.884828	285	6	FGF2 PIK3R1 GAB1 PIK3CA
REACTOME_PI_3K_CASCADE:FGFR3	0.604651	1	0.428526	0.884828	285	6	FGF2 PIK3R1 GAB1 PIK3CA
REACTOME_PI_3K_CASCADE:FGFR4	0.604651	1	0.428526	0.884828	285	6	FGF2 PIK3R1 GAB1 PIK3CA
REACTOME_INTRINSIC_PATHWAY_FOR_APOPTOSIS	0.637681	1	0.288052	0.882888	307	26	TP53 SFN UACA SEPT4 BID STAT3 DYNLL1 YWHAZ NMT1 PPP3R1
REACTOME_HDL_ASSEMBLY	0.615385	1	0.469407	0.880189	287	4	APOA1 A2M
REACTOME_TOLL_LIKE_RECEPTOR_TLR1:TLR2_CASCADE	0.708075	1	0.258645	0.878935	341	39	S100A12 S100B TAB1 SAA1 IKBKG PPP2CB CREB1 MAPK14 RIPK2 RPS6KA1 MYD88 RELA UBE2V1 MAP2K4
REACTOME_MET_RECEPTOR_RECYCLING	0.61987	1	0.409044	0.878553	286	7	HGF CRKL CRK GAB1
REACTOME_TNFR1_INDUCED_NFKAPPAB_SIGNALING_PATHWAY	0.630573	1	0.3517	0.87765	296	12	TAB1 SHARPIN IKBKG RIPK1 OTUD7B
BIOCARTA_CTL_PATHWAY	0.608879	1	0.424759	0.877049	287	6	HLA-A FAS
REACTOME_INFECTIOUS_DISEASE	0.9	1	0.186809	0.873705	395	290	HLA-A LTF ISG15 RPS29 FAU HSPA1A RPL36A EIF2AK2 PSME3 RPS28 RPS10 POLR2C GTF2E2 RPS27 RPLP2 RPS19 ERCC3 ELOC RPL5 KPNB1 CLTA RPL39 SH3GL1 TCEA1 RPL36AL RPS18 RPS5 RPS13 RPL11 NUP50 KPNA3 XRCC4 RPS17 RPL27A RANBP1 HSP90AB1 RPS20 RPS3A RPL13 RPS15A AP1G1 POM121C RPS12 RPL3 RPS14 RPS25 RPLP1 NELFB RPL10A RPS21 DNAJC3 RPS9 RPL7A ELMO1 RPL31 ANTXR1 RPS6 RPL38 VPS4A RPS7 NUP43 ELOB CHMP2B BANF1 GTF2F1 …
REACTOME_GLYCOGEN_STORAGE_DISEASES	0.613108	1	0.422765	0.872932	289	6	EPM2A GYG1 GYS1 GAA
REACTOME_PI3K_EVENTS_IN_ERBB2_SIGNALING	0.605042	1	0.442124	0.871998	287	5	EGFR PIK3R1 GAB1 PIK3CA
BIOCARTA_STRESS_PATHWAY	0.623158	1	0.356935	0.86921	295	11	IKBKG MAPK14 RIPK1 RELA MAP2K4 TRADD TANK
REACTOME_RNA_POLYMERASE_III_TRANSCRIPTION_INITIATION_FROM_TYPE_3_PROMOTER	0.628151	1	0.36305	0.866504	298	10	POLR1D POLR1C POLR3C POLR2L POLR2H POLR2F POLR2E
REACTOME_CA_DEPENDENT_EVENTS	0.650526	1	0.317792	0.864812	308	16	PLA2G4A CAMKK2 PRKCA CREB1
PID_RXR_VDR_PATHWAY	0.617647	1	0.437877	0.863623	293	5	RXRA MED1
BIOCARTA_INFLAM_PATHWAY	0.647436	1	0.46023	0.86298	302	4	HLA-DRB1 TGFB3
REACTOME_CASPASE_ACTIVATION_VIA_EXTRINSIC_APOPTOTIC_SIGNALLING_PATHWAY	0.645435	1	0.372311	0.860813	303	9	MAGED1 DAPK3 RIPK1 FAS TRADD CD14 CASP3
REACTOME_APOPTOTIC_CLEAVAGE_OF_CELL_ADHESION_PROTEINS	0.647558	1	0.371941	0.859958	304	9	DSG3 PKP1
KEGG_BASAL_TRANSCRIPTION_FACTORS	0.644958	1	0.335154	0.859718	306	13	GTF2E2 GTF2F1 GTF2A1 TAF6 GTF2E1
PID_CD8_TCR_PATHWAY	0.663848	1	0.288842	0.858601	313	23	HLA-A SHC1 PRKCA STIM1 IKBKG PLCG1
KEGG_GLIOMA	0.717895	1	0.266718	0.856948	340	31	TP53 SHC1 CALML3 PRKCA CDK6 IGF1R EGFR PLCG1
REACTOME_DNA_DAMAGE_BYPASS	0.6841	1	0.276631	0.855902	326	27	ISG15 PCLAF RFC1 RFC2 RFC3
REACTOME_MAPK_FAMILY_SIGNALING_CASCADES	0.786813	1	0.203931	0.855087	357	127	HSPB1 SHC1 NEFL HGF FGB ITGA2B FGA FGG SPTA1 FGF2 RASAL2 PSME3 FN1 SPTB
REACTOME_DIGESTION	0.729339	1	0.641383	0.854735	352	1	PIR
REACTOME_DIGESTION_AND_ABSORPTION	0.729339	1	0.641383	0.854735	352	1	PIR
REACTOME_RAF_INDEPENDENT_MAPK1_3_ACTIVATION	0.650108	1	0.396963	0.852605	300	7	MAPK1 PEA15 MAP2K1 MAP2K2 MAPK3 CDK1 PTPN11
REACTOME_OAS_ANTIVIRAL_RESPONSE	0.640592	1	0.412829	0.852417	302	6	OAS3 OAS2 FLNA DDX58
KEGG_N_GLYCAN_BIOSYNTHESIS	0.688285	1	0.275455	0.852265	328	27	DPM1 TUSC3 MGAT5 STT3B RFT1 DAD1
REACTOME_NEUREXINS_AND_NEUROLIGINS	0.653928	1	0.34151	0.852222	307	12	HOMER3 SHARPIN EPB41 EPB41L3 EPB41L2 CASK
REACTOME_INTERLEUKIN_RECEPTOR_SHC_SIGNALING	0.650108	1	0.396443	0.851488	300	7	SHC1 PIK3R1 PIK3CA
PID_INTEGRIN_A9B1_PATHWAY	0.64	1	0.349564	0.851258	303	11	TNC FN1
PID_VEGFR1_PATHWAY	0.673597	1	0.296389	0.851204	323	20	PRKCA NCK1 NRP2 PLCG1 PIK3R1 FLT1 NRP1 PIK3CA RASA1
REACTOME_FCGR_ACTIVATION	0.720165	1	0.253018	0.851012	349	36	IGLV1-51 IGHV1-2 IGKV3-15 IGLV7-43 IGLV2-23 IGKV2-28 IGHG1 IGLV3-27 IGLC2 IGKV4-1
REACTOME_VITAMIN_C_ASCORBATE_METABOLISM	0.636555	1	0.431313	0.850676	302	5	SLC2A1 SLC2A3
REACTOME_STRIATED_MUSCLE_CONTRACTION	0.64	1	0.348627	0.848978	303	11	VIM TPM2 TPM3 TPM4 TMOD3
REACTOME_ESTROGEN_DEPENDENT_NUCLEAR_EVENTS_DOWNSTREAM_OF_ESR_MEMBRANE_SIGNALING	0.64916	1	0.355568	0.848647	308	10	SRF CREB1 EGFR
BIOCARTA_RARRXR_PATHWAY	0.662393	1	0.452384	0.848269	309	4	RXRA GTF2A1
PID_HEDGEHOG_2PATHWAY	0.653277	1	0.409332	0.845196	308	6	LRPAP1 PIK3R1 PIK3CA
REACTOME_INTERFERON_SIGNALING	0.854945	1	0.203377	0.843156	388	120	HLA-B HLA-DRB1 HLA-A HLA-C MX1 IFITM1 ISG15 CD44 IFIT2 TRIM29 TRIM2 EIF2AK2 EIF4G1 OAS3 PPM1B EIF4E2 KPNB1 IFIT3 OAS2 NUP50 KPNA3
REACTOME_ZINC_EFFLUX_AND_COMPARTMENTALIZATION_BY_THE_SLC30_FAMILY	0.705757	1	0.491929	0.840935	330	3	SLC30A1 SLC30A7
REACTOME_RUNX3_REGULATES_NOTCH_SIGNALING	0.705757	1	0.491265	0.8398	330	3	SNW1 JAG1 RBPJ
REACTOME_SIGNALING_BY_FGFR1	0.686147	1	0.304881	0.836881	316	18	SHC1 FGF2 PPP2CB PLCG1 PIK3R1 GAB1 PIK3CA
REACTOME_SIGNALING_BY_FGFR4	0.686147	1	0.304881	0.836881	316	18	SHC1 FGF2 PPP2CB PLCG1 PIK3R1 GAB1 PIK3CA
REACTOME_TOLL_LIKE_RECEPTOR_4_TLR4_CASCADE	0.77167	1	0.227403	0.83626	364	54	S100A12 BPI ITGAM S100B TAB1 SAA1 IKBKG PPP2CB CREB1
BIOCARTA_LYMPHOCYTE_PATHWAY	0.653846	1	0.37435	0.835618	305	8	CD44 PECAM1 ITGA4 SELL
PID_LKB1_PATHWAY	0.722458	1	0.267888	0.834941	340	28	TP53 SFN CAB39 CREB1 STK26 PRKAA1 CDC37 PRKAG1 YWHAZ MAP2
REACTOME_SIGNALING_BY_FGFR2_IN_DISEASE	0.709812	1	0.285969	0.833879	339	21	FGF2 POLR2C PLCG1 GTF2F1 PIK3R1 NCBP2 GAB1 PIK3CA POLR2L POLR2H POLR2F POLR2E
BIOCARTA_PTEN_PATHWAY	0.684874	1	0.324878	0.833358	325	13	SHC1 EGFR PIK3R1 BCAR1 PIK3CA
KEGG_AXON_GUIDANCE	0.754601	1	0.239761	0.831014	368	42	CHP1 NCK2 EPHB3 SRGAP2 ROCK2 ABL1 NCK1 ROBO1 CFL2 GNAI1 ABLIM1
REACTOME_GAMMA_CARBOXYLATION_HYPUSINE_FORMATION_AND_ARYLSULFATASE_ACTIVATION	0.698947	1	0.304996	0.829988	331	16	PROS1 EIF5A SUMF2 F10 F2 DPH2 SUMF1
REACTOME_RET_SIGNALING	0.677282	1	0.33192	0.828289	318	12	SHC1 PRKCA PLCG1 PIK3R1 GAB1 PIK3CA
REACTOME_EPHB_MEDIATED_FORWARD_SIGNALING	0.728814	1	0.265165	0.826455	343	28	SDC2 EPHB3 WASL ROCK2
REACTOME_SIGNALING_BY_ERBB4	0.708419	1	0.278059	0.824067	344	22	SHC1 CSN2 S100B APOE SPARC EGFR
BIOCARTA_HCMV_PATHWAY	0.71134	1	0.31362	0.823356	344	14	CREB1 MAPK14 PIK3R1 RELA PIK3CA MAPK1
PID_ERBB1_RECEPTOR_PROXIMAL_PATHWAY	0.735169	1	0.264113	0.823176	346	28	SHC1 NCK2 WASL NCK1 EGFR PLCG1 GNAI1 STAT3 TLN1 PIK3R1 GAB1 PIK3CA RASA1 GSN
REACTOME_FOXO_MEDIATED_TRANSCRIPTION	0.724426	1	0.282229	0.822973	346	21	SFN SOD2 RETN
REACTOME_REGULATION_OF_LOCALIZATION_OF_FOXO_TRANSCRIPTION_FACTORS	0.673077	1	0.368603	0.822791	314	8	SFN YWHAZ
REACTOME_METABOLISM_OF_ANGIOTENSINOGEN_TO_ANGIOTENSINS	0.717526	1	0.312893	0.821449	347	14	CPB2 CTSG MME AGT CTSZ ATP6AP2
REACTOME_SIGNALING_BY_WNT_IN_CANCER	0.712185	1	0.320166	0.821272	338	13	CSNK1A1 FZD6 CTBP2 PPP2CB
REACTOME_CYTOCHROME_P450_ARRANGED_BY_SUBSTRATE_TYPE	0.692632	1	0.337212	0.82118	328	11	RXRA PTGIS CYP7B1 CYP1B1
REACTOME_ADHERENS_JUNCTIONS_INTERACTIONS	0.71645	1	0.298624	0.819706	330	18	NECTIN1 CDH3 PVR CADM1 CDH5 NECTIN2
REACTOME_CYTOSOLIC_SULFONATION_OF_SMALL_MOLECULES	0.689076	1	0.342999	0.818648	327	10	SLC35B2 IMPAD1 PAPSS2 TPST2 TPST1 PAPSS1
REACTOME_GOLGI_ASSOCIATED_VESICLE_BIOGENESIS	0.787368	1	0.231347	0.817974	373	47	FTL FTH1 TPD52 BLOC1S3 TFRC NECAP1 CLTA TXNDC5 AP1G1 VAMP7 PUM1
REACTOME_ONCOGENIC_MAPK_SIGNALING	0.799574	1	0.227777	0.817458	374	50	FGB ITGA2B FGA FGG AGK RASAL2 FN1 SND1 ITGB3
REACTOME_ROLE_OF_PHOSPHOLIPIDS_IN_PHAGOCYTOSIS	0.775051	1	0.235781	0.817217	378	42	IGLV1-51 IGHV1-2 IGKV3-15 IGLV7-43 IGLV2-23 IGKV2-28 IGHG1 IGLV3-27 IGLC2 IGKV4-1 PLCG1
PID_TRAIL_PATHWAY	0.698947	1	0.335566	0.817172	331	11	IKBKG RIPK1 DAP3 PIK3R1 PIK3CA MAP2K4 TRADD MAPK1
REACTOME_REGULATION_OF_TP53_ACTIVITY	0.863158	1	0.2147	0.814245	409	65	TP53 MBD3 CDK2 CSNK2A1 TP53RK CHD3 RFC2 RFC3 PPP2CB PRKAA1 MAPK14 TPX2 PRKAB2 TAF6 PRKAG1 CSNK2A2 RFC5 GATAD2A PPP1R13L DAXX RFC4 USP7 EHMT2
REACTOME_CREB_PHOSPHORYLATION	0.681624	1	0.433601	0.813048	318	4	CREB1 RPS6KA1 MAPKAPK2
REACTOME_UPTAKE_AND_FUNCTION_OF_ANTHRAX_TOXINS	0.681624	1	0.364006	0.812528	318	8	ANTXR1 MAP2K4 CALM1 MAP2K1 MAP2K2 MAP2K3
REACTOME_FCERI_MEDIATED_CAPLUS2_MOBILIZATION	0.799578	1	0.232481	0.809581	378	44	IGLV1-51 SHC1 IGHV1-2 IGKV3-15 IGLV7-43 IGLV2-23 IGKV2-28 IGLV3-27 IGLC2 IGKV4-1 PLCG1
REACTOME_SIGNALING_BY_TYPE_1_INSULIN_LIKE_GROWTH_FACTOR_1_RECEPTOR_IGF1R	0.734737	1	0.295459	0.804037	348	16	SHC1 PIK3C3 FGF2 IGF1R
REACTOME_RAS_ACTIVATION_UPON_CA2PLUS_INFLUX_THROUGH_NMDA_RECEPTOR	0.698718	1	0.359249	0.80191	326	8	NEFL DLG1
REACTOME_PROTEIN_PROTEIN_INTERACTIONS_AT_SYNAPSES	0.742678	1	0.284959	0.801542	354	19	PPFIBP1 HOMER3 FLOT1 SHARPIN DLG1 EPB41 EPB41L3 EPB41L2 CASK FLOT2
REACTOME_DISORDERS_OF_TRANSMEMBRANE_TRANSPORTERS	0.883871	1	0.198026	0.801499	410	97	SLC2A1 SLC16A1 ALB BSG DERL1 SLC4A1 SLC34A2 PSME3
REACTOME_ENDOGENOUS_STEROLS	0.702991	1	0.358756	0.800811	328	8	RXRA PTGIS CYP7B1 CYP1B1
PID_ERB_GENOMIC_PATHWAY	0.713675	1	0.356857	0.796571	333	8	C3 DDX54 SMARCE1 SMARCB1 SMARCA4
PID_TCR_PATHWAY	0.772443	1	0.249138	0.796542	369	30	HLA-DRB1 SHC1 PRKCA STIM1 IKBKG NCK1
REACTOME_SHC_RELATED_EVENTS_TRIGGERED_BY_IGF1R	0.710359	1	0.385682	0.796362	335	6	SHC1 IGF1R
BIOCARTA_PELP1_PATHWAY	0.746269	1	0.465855	0.796362	349	3	MAPK1 MAPK3
REACTOME_NUCLEOTIDE_SALVAGE	0.746362	1	0.299126	0.795689	358	15	CDA AMPD2
REACTOME_SYNTHESIS_OF_PIPS_AT_THE_EARLY_ENDOSOME_MEMBRANE	0.720588	1	0.333238	0.795351	342	10	PIK3C3 PI4K2A INPP4A
REACTOME_CALNEXIN_CALRETICULIN_CYCLE	0.736842	1	0.325987	0.793844	349	11	PDIA3 CALR PRKCSH OS9 SEL1L
REACTOME_THE_ROLE_OF_NEF_IN_HIV_1_REPLICATION_AND_DISEASE_PATHOGENESIS	0.757322	1	0.282219	0.793833	361	19	HLA-A AP1G1 ELMO1
REACTOME_REGULATION_OF_ACTIN_DYNAMICS_FOR_PHAGOCYTIC_CUP_FORMATION	0.902954	1	0.199527	0.789049	427	79	IGLV1-51 IGHV1-2 WIPF1 IGKV3-15 WASL MYH9 IGLV7-43 IGLV2-23 ABL1 IGKV2-28 IGHG1 NCK1 IGLV3-27 IGLC2 IGKV4-1 HSP90AB1 NF2 CRK CYFIP2 BAIAP2 IGKV1D-33 ELMO1
PID_PTP1B_PATHWAY	0.776151	1	0.254721	0.788114	370	27	SHC1 CSN2 ITGA2B ITGB3 EGFR CRK STAT3 TXN PIK3R1 BCAR1 PIK3CA
REACTOME_TELOMERE_EXTENSION_BY_TELOMERASE	0.702991	1	0.420202	0.787924	328	4	NHP2 RUVBL1 RUVBL2
REACTOME_UPTAKE_AND_FUNCTION_OF_DIPHTHERIA_TOXIN	0.697479	1	0.399117	0.787177	331	5	HSP90AB1 EEF2 HSP90AA1
REACTOME_INTERLEUKIN_17_SIGNALING	0.778243	1	0.254147	0.786336	371	27	TAB1 IKBKG PPP2CB CREB1 MAPK14 RIPK2 RPS6KA1 UBE2V1 MAP2K4
REACTOME_G_PROTEIN_MEDIATED_EVENTS	0.79089	1	0.256473	0.786096	381	26	PLA2G4A GNAO1 CAMKK2 PRKCA CREB1 GNAI1
REACTOME_SYNTHESIS_OF_PI	0.828512	1	0.589875	0.786092	400	1	CDIPT
SIG_REGULATION_OF_THE_ACTIN_CYTOSKELETON_BY_RHO_GTPASES	0.789583	1	0.262132	0.786066	378	24	FSCN1 ANGPTL2 WASL ROCK2
REACTOME_FCERI_MEDIATED_MAPK_ACTIVATION	0.832985	1	0.226627	0.784666	398	43	IGLV1-51 SHC1 IGHV1-2 IGKV3-15 IGLV7-43 IGLV2-23 IGKV2-28 IGLV3-27 IGLC2 IGKV4-1 PLCG1
BIOCARTA_ERYTH_PATHWAY	0.788703	1	0.508268	0.784212	376	2	TGFB3
BIOCARTA_ATM_PATHWAY	0.737179	1	0.350302	0.781938	344	8	TP53 ABL1
KEGG_WNT_SIGNALING_PATHWAY	0.849057	1	0.212004	0.781702	404	55	TP53 CHP1 CSNK1A1 ROCK2 PRKCA CSNK2A1 FZD6 FZD1 CTBP2 PPP2CB
REACTOME_RECYCLING_OF_EIF2:GDP	0.741453	1	0.34917	0.779412	346	8	EIF2B3 EIF2B4 EIF2B1 EIF2S1 EIF2S3 EIF2S2
REACTOME_ANTIVIRAL_MECHANISM_BY_IFN_STIMULATED_GENES	0.906582	1	0.204604	0.779335	426	66	MX1 ISG15 EIF2AK2 EIF4G1 OAS3 PPM1B EIF4E2 KPNB1 OAS2 NUP50 KPNA3 POM121C PLCG1
REACTOME_SEMAPHORIN_INTERACTIONS	0.805668	1	0.232102	0.778939	397	35	MYL9 MYH9 MYH10 MYL6 MYL12B ROCK2
REACTOME_YAP1_AND_WWTR1_TAZ_STIMULATED_GENE_EXPRESSION	0.761194	1	0.454369	0.776728	356	3	WWTR1 TEAD1
REACTOME_RUNX3_REGULATES_YAP1_MEDIATED_TRANSCRIPTION	0.761194	1	0.454369	0.776728	356	3	WWTR1 TEAD1
PID_PS1_PATHWAY	0.770563	1	0.282932	0.77663	355	18	TAB1 CSNK1A1 CSNK2A1 FZD1
BIOCARTA_EPONFKB_PATHWAY	0.763326	1	0.454267	0.776553	357	3	SOD2 RELA
REACTOME_PP2A_MEDIATED_DEPHOSPHORYLATION_OF_KEY_METABOLIC_FACTORS	0.715812	1	0.413777	0.775876	334	4	PPP2CB PPP2R1A PPP2CA
REACTOME_PROTEIN_UBIQUITINATION	0.860125	1	0.223554	0.774024	411	43	HLA-A DERL1 UBE2S UBE2V2 RTF1 HLTF UBE2A UBE2C USP5
REACTOME_LIPOPHAGY	0.718487	1	0.392414	0.773956	341	5	PLIN3 PRKAB2 PRKAG1 HSPA8
SA_TRKA_RECEPTOR	0.768577	1	0.332882	0.769649	361	9	SHC1 PIK3CA
REACTOME_EXTRA_NUCLEAR_ESTROGEN_SIGNALING	0.853002	1	0.226254	0.768866	411	39	HSPB1 SHC1 MMP9 SRF GNB4 IGF1R CREB1 GNG2 EGFR GNAI1 MMP2
BIOCARTA_PPARA_PATHWAY	0.817797	1	0.246444	0.768105	385	28	RXRA HSPA1A DUT PRKCA APOA2 APOA1
PID_FAK_PATHWAY	0.869198	1	0.220454	0.767697	411	44	NCK2 MMP14 WASL ASAP1 ROCK2 ITGB5 ITGAV NCK1 SH3GL1 PLCG1 CRK ITGA5 ELMO1 ACTN1 TLN1 PIK3R1 ARHGAP35 BCAR1 PIK3CA MAP2K4 RASA1
REACTOME_PYRIMIDINE_SALVAGE	0.758985	1	0.371777	0.767652	358	6	CDA UPP1
REACTOME_CREB1_PHOSPHORYLATION_THROUGH_THE_ACTIVATION_OF_CAMKII_CAMKK_CAMKIV_CASCASDE	0.72479	1	0.388711	0.766653	344	5	CAMKK2 CREB1 KPNA2
REACTOME_SYNTHESIS_OF_PC	0.776842	1	0.314123	0.764954	368	11	SLC44A1 CSNK2A1 SLC44A2 CSNK2A2 PCYT1A PEMT CSNK2B LPCAT1 CHKB
REACTOME_BUTYRATE_RESPONSE_FACTOR_1_BRF1_BINDS_AND_DESTABILIZES_MRNA	0.783158	1	0.280358	0.762941	371	16	EXOSC4 EXOSC6 EXOSC7 EXOSC8 EXOSC9 EXOSC5 ZFP36L1
REACTOME_TRIF_TICAM1_MEDIATED_TLR4_SIGNALING	0.872651	1	0.220129	0.762168	417	43	S100A12 S100B TAB1 SAA1 IKBKG PPP2CB CREB1 MAPK14 RIPK1 RIPK2 RPS6KA1 RELA UBE2V1 MAP2K4
REACTOME_TRISTETRAPROLIN_TTP_ZFP36_BINDS_AND_DESTABILIZES_MRNA	0.814969	1	0.286403	0.761845	391	15	EXOSC4 EXOSC6 EXOSC7 EXOSC8 EXOSC9
PID_TGFBR_PATHWAY	0.820513	1	0.242267	0.761444	383	29	SHC1 TGFB3 TAB1 STRAP PPP2CB
REACTOME_ACTIVATION_OF_RAC1	0.762419	1	0.354211	0.760782	352	7	NCK2 NCK1 ROBO1
PID_SYNDECAN_2_PATHWAY	0.820833	1	0.253698	0.760775	393	24	SDC2 SDCBP FN1 MMP2 ITGA5 EPB41 KNG1 CASK RASA1 TRAPPC4 MAPK1 BAX LAMA3 CASP3
REACTOME_CARGO_CONCENTRATION_IN_THE_ER	0.820296	1	0.255231	0.758691	387	23	FOLR1 COL7A1 CTSZ GOSR2 STX5 SEC24D MCFD2
REACTOME_RETROGRADE_TRANSPORT_AT_THE_TRANS_GOLGI_NETWORK	0.820513	1	0.241384	0.758669	383	29	COG7 COG6 VPS51 COG8 PLIN3 TGOLN2 COG2 IGF2R TMF1 COG3 COG5
REACTOME_SLBP_DEPENDENT_PROCESSING_OF_REPLICATION_DEPENDENT_HISTONE_PRE_MRNAS	0.766739	1	0.35314	0.758482	354	7	SLBP NCBP2 SNRPF
REACTOME_REGULATION_OF_GENE_EXPRESSION_IN_LATE_STAGE_BRANCHING_MORPHOGENESIS_PANCREATIC_BUD_PRECURSOR_CELLS	0.801255	1	0.491179	0.757844	382	2	SNW1 RBPJ
REACTOME_TP53_REGULATES_TRANSCRIPTION_OF_DNA_REPAIR_GENES	0.85567	1	0.223971	0.755012	414	37	TP53 MDC1 POLR2C ERCC3 ELOC TCEA1 NELFB ELOB GTF2F1 CDK12 MSH2 NELFE CDK13 POLR2L POLR2H POLR2F POLR2E DDB2
REACTOME_GASTRIN_CREB_SIGNALLING_PATHWAY_VIA_PKC_AND_MAPK	0.787815	1	0.316325	0.754984	374	10	PRKCA CREB1 EGFR RPS6KA1
KEGG_ERBB_SIGNALING_PATHWAY	0.867495	1	0.222006	0.754427	418	39	SHC1 NCK2 PRKCA ABL1 NCK1 EGFR PLCG1 CRKL CRK
REACTOME_PECAM1_INTERACTIONS	0.789916	1	0.314622	0.75092	375	10	PECAM1 ITGAV ITGB3 PLCG1
REACTOME_TRANS_GOLGI_NETWORK_VESICLE_BUDDING	0.907216	1	0.200021	0.747068	439	58	FTL FTH1 TPD52 BLOC1S3 TFRC CTSZ NECAP1 CLTA TXNDC5 AP1G1 VAMP7 PUM1 TGOLN2 GBF1 SNAP23 GOLGB1 IGF2R
SIG_IL4RECEPTOR_IN_B_LYPHOCYTES	0.806794	1	0.299355	0.747025	379	12	SHC1 PIK3R1 STAT6 PIK3CA
BIOCARTA_GSK3_PATHWAY	0.827443	1	0.280726	0.746744	397	15	GJA1 EIF2AK2 FZD1 PIK3R1 MYD88 RELA PIK3CA
BIOCARTA_FOSB_PATHWAY	0.807531	1	0.482906	0.74508	385	2	PPP1R1B CDK5
REACTOME_TNFR1_MEDIATED_CERAMIDE_PRODUCTION	0.913223	1	0.554419	0.738842	441	1	RACK1
PID_TCR_CALCIUM_PATHWAY	0.781857	1	0.343754	0.738323	361	7	CHP1 PPP3R1 PPP3CA
REACTOME_CIRCADIAN_CLOCK	0.809035	1	0.249116	0.738289	393	22	MEF2D RXRA CRTC1 CREB1 CRTC3 TBL1XR1
REACTOME_RUNX3_REGULATES_P14_ARF	0.768908	1	0.373904	0.737449	365	5	CBFB HDAC4 BRD2 CDKN2A
REACTOME_PHASE_2_PLATEAU_PHASE	0.782516	1	0.431269	0.737239	366	3	CACNA2D1 KCNQ1 AKAP9
KEGG_RIBOFLAVIN_METABOLISM	0.808824	1	0.30881	0.737049	384	10	MTMR1 ENPP1
PID_PLK1_PATHWAY	0.816842	1	0.269995	0.73474	387	16	TPT1 ROCK2 NUDC TPX2 STAG2
REACTOME_METABOLISM_OF_RNA	1	1	0.149789	0.734525	448	507	HSPB1 EXOSC4 XPOT RPS29 SLBP SRSF5 FAU HSPA1A RPL36A RRP9 ADARB1 PUF60 ZCRB1 SNUPN PSME3 UTP15 PRKCA EIF4G1 RPS28 RPS10 RPP30 UTP11 POLR2C TP53RK RPS27 RPP38 RPLP2 IGF2BP3 TSR1 RPS19 ISG20L2 HBS1L HEATR1 ERCC3 GPKOW RPL5 EXOSC6 RPL39 EMG1 RPL36AL LSM3 RPS18 PLRG1 RPS5 RPS13 EXOSC7 RPL11 NUP50 PPIL1 EIF4B RPS17 CNOT3 RPL27A GEMIN4 SMG8 GAR1 RPS20 RPS3A RPL13 RPS15A NOL11 POM121C PUS7 RPS12 RPL3 RP…
REACTOME_ANTIGEN_ACTIVATES_B_CELL_RECEPTOR_BCR_LEADING_TO_GENERATION_OF_SECOND_MESSENGERS	0.914405	1	0.212134	0.734487	437	43	IGLV1-51 IGHV1-2 IGKV3-15 IGLV7-43 IGLV2-23 IGKV2-28 STIM1 NCK1 IGLV3-27 IGLC2 IGKV4-1
PID_PDGFRB_PATHWAY	0.965591	1	0.184094	0.734361	448	89	PLA2G4A SHC1 SFN NCK2 SRF WASL EIF2AK2 PRKCA SLC9A3R2 ABL1 ITGAV NCK1 LRP1 ITGB3 PLCG1 CRK CYFIP2 BAIAP2 EPS8 STAT3 BRK1 PIK3R1 GAB1 ARPC5 YWHAZ ARHGAP35
WNT_SIGNALING	0.858351	1	0.246709	0.733358	405	23	CSNK1A1 CSNK2A1 FZD6 FZD1 CTBP2 GAPDH HPRT1
KEGG_ALDOSTERONE_REGULATED_SODIUM_REABSORPTION	0.839917	1	0.275357	0.732463	403	15	SFN PRKCA SLC9A3R2 ATP1B3
REACTOME_CAMK_IV_MEDIATED_PHOSPHORYLATION_OF_CREB	0.788584	1	0.353701	0.730328	372	6	CAMKK2 CREB1 KPNA2
PID_IL2_PI3K_PATHWAY	0.847423	1	0.277001	0.72722	410	14	SHC1 EIF3A RPS6 PIK3R1 RELA PIK3CA
BIOCARTA_SRCRPTP_PATHWAY	0.792657	1	0.337766	0.725461	366	7	PRKCA VPS16 CSK PTPRA CDK1 PRKCB
REACTOME_THE_ACTIVATION_OF_ARYLSULFATASES	0.789916	1	0.366842	0.723521	375	5	SUMF2 SUMF1 ARSA
PID_ALK2_PATHWAY	0.795309	1	0.421294	0.720186	372	3	SMAD5 FKBP1A SMAD4
REACTOME_OPIOID_SIGNALLING	0.92616	1	0.205989	0.717325	438	44	PLA2G4A GNAO1 CAMKK2 PRKCA GNB4 PPP2CB CREB1 PPP1R1B GNG2 GNAI1
REACTOME_MRNA_DECAY_BY_3_TO_5_EXORIBONUCLEASE	0.852391	1	0.269444	0.716733	409	15	EXOSC4 HBS1L EXOSC6 EXOSC7 EXOSC8 EXOSC9 WDR61 EXOSC5
PID_NCADHERIN_PATHWAY	0.879493	1	0.240429	0.714692	415	23	GJA1 GAP43
REACTOME_MITOTIC_SPINDLE_CHECKPOINT	0.936034	1	0.199033	0.714299	438	50	ANAPC5 CENPA RPS27 ANAPC7 NUDC PPP2CB CLIP1 MAD1L1 CDC27 UBE2C NUP43 DYNLL1
BIOCARTA_MEF2D_PATHWAY	0.831579	1	0.293315	0.714282	394	11	MEF2D PRKCA
REACTOME_IRS_MEDIATED_SIGNALLING	0.845011	1	0.285685	0.712914	397	12	PIK3C3 FGF2 PIK3R1 GAB1 PIK3CA
REACTOME_NUCLEAR_RECEPTOR_TRANSCRIPTION_PATHWAY	0.814255	1	0.330072	0.708935	376	7	RXRA NRBP1 MED1
REACTOME_RNA_POLYMERASE_I_TRANSCRIPTION_INITIATION	0.876068	1	0.224718	0.706289	409	29	MBD3 MTA3 CHD3 ERCC3 POLR1D CD3EAP POLR1C GATAD2A EHMT2 POLR2L POLR2H POLR2F POLR2E MTA1
PID_PI3K_PLC_TRK_PATHWAY	0.883721	1	0.23755	0.706133	417	23	SHC1 SFN CREB1 PLCG1 PIK3R1 GAB1 YWHAZ PIK3CA
REACTOME_INACTIVATION_OF_CDC42_AND_RAC1	0.811966	1	0.375479	0.704064	379	4	SRGAP2 ROBO1
BIOCARTA_TGFB_PATHWAY	0.823779	1	0.304297	0.70356	387	9	TGFB3 TAB1
REACTOME_2_LTR_CIRCLE_FORMATION	0.827214	1	0.326326	0.70089	382	7	XRCC4 BANF1 LIG4
PID_TCR_JNK_PATHWAY	0.827214	1	0.325446	0.698999	382	7	CRKL CRK MAP2K4 PRKCB LCP2 DBNL MAP3K7
PID_BETA_CATENIN_NUC_PATHWAY	0.882479	1	0.222352	0.698853	412	29	MMP9 SFN KRT1
REACTOME_EGFR_TRANSACTIVATION_BY_GASTRIN	0.817227	1	0.354053	0.698297	388	5	PRKCA EGFR
BIOCARTA_RANKL_PATHWAY	0.821429	1	0.353522	0.69725	390	5	EIF2AK2 FOSL2 RELA
BIOCARTA_TFF_PATHWAY	0.861996	1	0.279348	0.697099	405	12	SHC1 EGFR PIK3R1 PIK3CA
PID_TCR_RAS_PATHWAY	0.846154	1	0.312105	0.696675	395	8	PRKCA MAPK1 MAP2K1
REACTOME_SIGNALING_BY_FGFR2	0.941423	1	0.20349	0.695712	449	40	SHC1 FGF2 POLR2C ESRP2 PPP2CB PLCG1 TIAL1 GTF2F1 PIK3R1 NCBP2 GAB1 PIK3CA HNRNPA1 POLR2L POLR2H POLR2F MAPK1 POLR2E
PID_HEDGEHOG_GLI_PATHWAY	0.8875	1	0.231949	0.695556	425	24	GNAO1 CSNK1A1 SAP30 RAB23 GNG2 GNAI1
REACTOME_CLASS_I_MHC_MEDIATED_ANTIGEN_PROCESSING_PRESENTATION	0.995643	1	0.156266	0.690171	456	166	HLA-B HLA-A HLA-C NCF4 BLMH ANAPC5 SEC61B UBE2S HSPA5 PSME3 PDIA3 SEC61A1 UBAC1 ITGB5 ITGAV ANAPC7 ELOC HERC2 IKBKG
REACTOME_LEADING_STRAND_SYNTHESIS	0.842887	1	0.298384	0.689887	396	9	RFC1 RFC2 RFC3 POLD1 RFC5 RFC4
REACTOME_CELL_CYCLE_CHECKPOINTS	0.995624	1	0.16124	0.688178	454	138	TP53 ANAPC5 SFN MDC1 CENPA PSME3 CDK2 RPS27 RFC2 ANAPC7 RFC3 HERC2 NUDC MCM6 PPP2CB CLIP1 UBE2V2 MAD1L1 ORC4 MCM2 MCM3 BABAM2 CDC27
REACTOME_NUCLEAR_SIGNALING_BY_ERBB4	0.868365	1	0.275617	0.687787	408	12	CSN2 S100B APOE SPARC
BIOCARTA_CHEMICAL_PATHWAY	0.857143	1	0.268124	0.687777	407	13	TP53 PRKCA BID TLN1
PID_IL3_PATHWAY	0.859244	1	0.267346	0.685782	408	13	SHC1 PIK3R1 YWHAZ PIK3CA
PID_RET_PATHWAY	0.882957	1	0.231349	0.685634	429	22	SHC1 PRKCA NCK1 CREB1 CRK PIK3R1 GAB1 BCAR1 PIK3CA RASA1 PXN PTK2 MAPK1
KEGG_DNA_REPLICATION	0.906977	1	0.229782	0.683042	428	23	RFC1 RFC2 RFC3 MCM6 MCM2 MCM3 MCM4 MCM5 POLD1 RFC5 RFC4 POLE3
REACTOME_VXPX_CARGO_TARGETING_TO_CILIUM	0.858947	1	0.280198	0.682339	407	11	ASAP1 ARF4 GBF1 EXOC3
REACTOME_RNA_POLYMERASE_II_TRANSCRIPTION_PRE_INITIATION_AND_PROMOTER_OPENING	0.908333	1	0.226301	0.67862	435	24	POLR2C GTF2E2 ERCC3 GTF2F1 GTF2A1 TAF6 GTF2E1 POLR2L POLR2H POLR2F POLR2E
REACTOME_MAPK1_ERK2_ACTIVATION	0.831557	1	0.396683	0.678115	389	3	MAPK1 MAP2K2
REACTOME_XENOBIOTICS	0.987603	1	0.508555	0.677723	477	1	CYP2S1
REACTOME_MISCELLANEOUS_SUBSTRATES	0.987603	1	0.508555	0.677723	477	1	CYP2S1
REACTOME_CYP2E1_REACTIONS	0.987603	1	0.508555	0.677723	477	1	CYP2S1
REACTOME_TRANSCRIPTIONAL_REGULATION_OF_PLURIPOTENT_STEM_CELLS	0.838013	1	0.312681	0.671583	387	7	FGF2 TSC22D1 STAT3
REACTOME_RNA_POLYMERASE_II_PRE_TRANSCRIPTION_EVENTS	0.970149	1	0.187037	0.671247	454	50	POLR2C GTF2E2 ERCC3 IWS1 ELOC TCEA1 RTF1 NELFB ELOB SUPT6H GTF2F1 GTF2A1 TAF6 NCBP2 NELFE WDR61 GTF2E1 PAF1 POLR2L LEO1 POLR2H POLR2F
REACTOME_SIGNALING_BY_NTRK3_TRKC	0.85084	1	0.281089	0.670886	404	10	SHC1 PLCG1 NELFB PIK3R1 PIK3CA
KEGG_NUCLEOTIDE_EXCISION_REPAIR	0.915114	1	0.218597	0.670005	441	26	RFC1 RFC2 ERCC3 CETN2 RFC3
PID_RB_1PATHWAY	0.929167	1	0.222904	0.668432	445	24	CDK2 CDK6 ABL1 MAPK14 BRD2 CBX4
KEGG_INOSITOL_PHOSPHATE_METABOLISM	0.923729	1	0.214297	0.667911	435	28	IMPA1 PIK3C3 MINPP1 PLCG1 INPP4A
KEGG_MISMATCH_REPAIR	0.894168	1	0.243646	0.666639	413	17	RFC1 RFC2 RFC3 MSH6 POLD1 RFC5 MSH2 RFC4 MSH3
PID_LPA4_PATHWAY	0.878661	1	0.431628	0.665963	419	2	CREB1
REACTOME_PHASE_3_RAPID_REPOLARISATION	0.878661	1	0.431193	0.665292	419	2	KCNQ1 AKAP9
PID_AURORA_A_PATHWAY	0.892784	1	0.252846	0.663804	432	14	TP53 CENPA
REACTOME_MECP2_REGULATES_TRANSCRIPTION_OF_NEURONAL_LIGANDS	0.861111	1	0.353107	0.662114	402	4	CREB1 MECP2 HDAC1 SIN3A
REACTOME_APOPTOTIC_FACTOR_MEDIATED_RESPONSE	0.864119	1	0.286028	0.661319	406	9	UACA SEPT4 MAPK1 BAX CASP3
SIG_PIP3_SIGNALING_IN_CARDIAC_MYOCTES	0.921053	1	0.19687	0.660697	454	35	SHC1 SFN NOLC1 CDK2
REACTOME_INOSITOL_PHOSPHATE_METABOLISM	0.920668	1	0.226337	0.659994	440	21	IMPA1 PLCH1 MINPP1 PLCG1 INPP4A
REACTOME_ERYTHROPOIETIN_ACTIVATES_PHOSPHOLIPASE_C_GAMMA_PLCG	0.855011	1	0.38524	0.658554	400	3	PLCG1 LYN
REACTOME_G2_M_CHECKPOINTS	0.987124	1	0.165158	0.657552	459	85	TP53 SFN MDC1 PSME3 CDK2 RFC2 RFC3 HERC2 MCM6 UBE2V2 ORC4 MCM2 MCM3 BABAM2
REACTOME_ACTIVATED_NTRK2_SIGNALS_THROUGH_PI3K	0.865385	1	0.35037	0.656981	404	4	PIK3R1 GAB1 PIK3CA
BIOCARTA_EIF4_PATHWAY	0.899582	1	0.233502	0.656803	429	19	PRKCA EIF4G1 MAPK14 PABPC1 PIK3R1 PIK3CA EIF4E MAPK1 EIF4A1 EIF4G3
REACTOME_ACTIVATION_OF_BAD_AND_TRANSLOCATION_TO_MITOCHONDRIA	0.88	1	0.269355	0.655935	417	11	SFN BID YWHAZ PPP3R1
KEGG_FOLATE_BIOSYNTHESIS	0.865385	1	0.349367	0.6551	404	4	ALPL GGH
REACTOME_ROBO_RECEPTORS_BIND_AKAP5	0.861345	1	0.331884	0.654574	409	5	PRKCA PPP3CB PRKACB PRKACA PRKAR2A
REACTOME_TRANSCRIPTIONAL_REGULATION_BY_TP53	1	1	0.147573	0.651781	458	170	NDRG1 TP53 SFN COX20 MBD3 MDC1 CDK2 CSNK2A1 POLR2C TP53RK CHD3 RFC2 ERCC3 SCO1 RFC3 IGFBP3 ELOC TCEA1 PPP2CB CNOT3 GSR PRKAA1 MAPK14 TPX2 BID NELFB PRKAB2 AGO2 ELOB RRM2B GTF2F1 TXN TAF6 FAS COX7A2L
REACTOME_PIWI_INTERACTING_RNA_PIRNA_BIOGENESIS	0.884211	1	0.266832	0.649789	419	11	POLR2C POLR2L POLR2H POLR2F POLR2E HSP90AA1 POLR2I POLR2A POLR2B TDRKH POLR2D
REACTOME_TRANSLATION	1	1	0.14173	0.649462	465	245	TRAM1 SEC61B EEF1D MRPL34 RPS29 FAU RPL36A VARS EIF4G1 RPS28 RPS10 RPS27 RPLP2 EIF3H RPS19 SEC61A1 EIF3J RPL5 TARS RPL39 SRP19 SSR1 RPL36AL RPS18 RPS5 RPS13 RPL11 EIF4B RPS17 RPL27A RPS20 RPS3A RPL13 RPS15A EIF3D RPS12 RPL3 RPS14 RPS25 EIF2B3 RPLP1 RPL10A RPS21 RPS9 MRPL9 PABPC1 RPL7A EEF1G EIF3A MRPS18C RPL31 EIF3E RPS6 RPL38 RPS7 MRPS28 EIF4H SRPRB DAP3 RPL30 RPL22 EIF3M EIF3L RPL21 RPL35 RPL7 …
PID_EPHB_FWD_PATHWAY	0.933194	1	0.202976	0.648954	446	30	SHC1 EPHB3 WASL MAP4K4 NCK1 CRK DNM1 PIK3R1 PIK3CA RASA1 KALRN PXN TF PTK2 MAPK1
REACTOME_ION_CHANNEL_TRANSPORT	0.97286	1	0.187314	0.64855	465	43	ATP6AP1 ATP6V1C1 ASPH ATP6V0A1 SRI STOM ATP1B3 MLKL ATP2B1 ANO10 RIPK1
PID_VEGFR1_2_PATHWAY	0.966457	1	0.175132	0.645748	460	55	NCK2 CAMKK2 PRKCA ITGAV NCK1 ITGB3 CDH5 HSP90AB1 PRKAA1 VTN PLCG1 MAPK14
REACTOME_OXIDATIVE_STRESS_INDUCED_SENESCENCE	0.92915	1	0.191938	0.644148	458	35	TP53 RING1 CDK6 MAP4K4 CDKN2C MAPK14 TXN CBX2
PID_ARF6_DOWNSTREAM_PATHWAY	0.889597	1	0.277554	0.641727	418	9	PLAUR KALRN MAPK1 NME1
REACTOME_HDR_THROUGH_SINGLE_STRAND_ANNEALING_SSA	0.902335	1	0.256665	0.640496	424	12	ABL1 RFC2 RFC3
BIOCARTA_IL2RB_PATHWAY	0.917927	1	0.234021	0.640305	424	17	SHC1 CRKL FAS PIK3R1 PIK3CA
REACTOME_SYNTHESIS_OF_DIPHTHAMIDE_EEF2	0.880597	1	0.373287	0.638121	412	3	DPH2 EEF2
REACTOME_SUMOYLATION	0.997872	1	0.158254	0.637989	468	94	TP53 SENP1 MDC1 RXRA TOP1 RING1 CHD3 CETN2 UHRF2 HERC2 IKBKG SMC6 NUP50 XRCC4 CBX5 POM121C STAG2 RAD21 NUP43 HDAC4 SMC5 CBX2 NUP54
REACTOME_G1_PHASE	0.924242	1	0.232245	0.637498	426	18	CDK6 ABL1 PPP2CB CDKN2C
BIOCARTA_EDG1_PATHWAY	0.906582	1	0.255267	0.637007	426	12	PRKCA ITGAV ITGB3 PIK3R1 PIK3CA
BIOCARTA_CALCINEURIN_PATHWAY	0.892857	1	0.266398	0.635822	424	10	PRKCA PLCG1 PPP3CA MARCKS CALM1
REACTOME_DNA_REPLICATION	1	1	0.161593	0.635041	475	77	ANAPC5 RFC1 PSME3 GINS3 CDK2 RFC2 ANAPC7 RFC3 MCM6 ORC4 MCM2 MCM3 CDC27 UBE2C MCM4 PSMB7 PSMD8 MCM5 PSMB5 POLD1
REACTOME_G_ALPHA_Z_SIGNALLING_EVENTS	0.929314	1	0.238581	0.634637	446	15	GNAS PRKCA GNB4 GNG2 GNAI1
REACTOME_INTERLEUKIN_7_SIGNALING	0.87041	1	0.293875	0.631191	402	7	HGF STAT3 PIK3R1
REACTOME_NOTCH3_ACTIVATION_AND_TRANSMISSION_OF_SIGNAL_TO_THE_NUCLEUS	0.899573	1	0.282568	0.630743	420	8	NOTCH3 EGFR NCSTN
REACTOME_NOTCH1_INTRACELLULAR_DOMAIN_REGULATES_TRANSCRIPTION	0.933472	1	0.236251	0.62844	448	15	TLE3 TBL1XR1 HDAC4 SNW1 HDAC6 RBPJ CUL1 HDAC3 SKP1 HDAC1 HDAC2 RBX1 RPS27A NCOR2 NCOR1
REACTOME_CREB1_PHOSPHORYLATION_THROUGH_NMDA_RECEPTOR_MEDIATED_ACTIVATION_OF_RAS_SIGNALING	0.917526	1	0.238588	0.626373	444	14	NEFL CREB1 DLG1 RPS6KA1
SIG_INSULIN_RECEPTOR_PATHWAY_IN_CARDIAC_MYOCYTES	0.962578	1	0.18974	0.625905	462	34	SHC1 SFN FLOT1 PARD3 PIK3R1 RPS6KA1 YWHAZ PIK3CA FLOT2
REACTOME_TRNA_PROCESSING_IN_THE_MITOCHONDRION	0.888655	1	0.317211	0.625633	422	5	KIAA0391 ELAC2 HSD17B10 TRMT10C TRNT1
BIOCARTA_LIS1_PATHWAY	0.905462	1	0.261485	0.624095	430	10	CSNK2A1 ABL1 CLIP1 DYNLL1
REACTOME_METABOLISM_OF_FOLATE_AND_PTERINES	0.905462	1	0.261475	0.624072	430	10	SLC19A1 FOLR2 MTHFS
KEGG_FC_GAMMA_R_MEDIATED_PHAGOCYTOSIS	0.993776	1	0.165287	0.622682	478	62	PLA2G4A PLPP3 SCIN WASL ASAP1 PRKCA PLPP1
BIOCARTA_CARM_ER_PATHWAY	0.915966	1	0.242178	0.621221	435	13	HDAC4 GTF2A1 MED1 HDAC6 PELP1 SRA1 CARM1 HDAC3 TBP PHB2 HDAC1 HDAC2
BIOCARTA_CELL2CELL_PATHWAY	0.905983	1	0.278254	0.621115	423	8	PECAM1 ACTN1 BCAR1 VCL
REACTOME_OTHER_SEMAPHORIN_INTERACTIONS	0.891026	1	0.326862	0.612901	416	4	TYROBP ITGB1 PTPRC ITGA1
PID_ARF_3PATHWAY	0.918067	1	0.238889	0.612785	436	13	ASAP1 GOSR2 CLTA GBF1 ARFGAP1
PID_TRKR_PATHWAY	0.972973	1	0.184922	0.610011	467	34	SHC1 MAGED1 ABL1 PLCG1 CRKL CRK ELMO1 STAT3 DNM1 PIK3R1 GAB1
REACTOME_CLASS_I_PEROXISOMAL_MEMBRANE_PROTEIN_IMPORT	0.918067	1	0.254806	0.608156	436	10	GDAP1 ALDH3A2 ABCD3 PEX14
BIOCARTA_LAIR_PATHWAY	0.913684	1	0.249448	0.607456	433	11	C6 C3 C5 ITGA4 KNG1 C7 ITGB2
REACTOME_SWITCHING_OF_ORIGINS_TO_A_POST_REPLICATIVE_STATE	0.995851	1	0.161156	0.607119	479	62	ANAPC5 PSME3 CDK2 ANAPC7 MCM6 ORC4 MCM2 MCM3 CDC27 UBE2C MCM4 PSMB7 PSMD8 MCM5 PSMB5
REACTOME_G0_AND_EARLY_G1	0.917197	1	0.262498	0.606916	431	9	CDK2 CCNA2 CDK1 PCNA RBBP4 LIN54 HDAC1 DYRK1A TOP2A
BIOCARTA_NDKDYNAMIN_PATHWAY	0.913684	1	0.248807	0.605896	433	11	DNM1 NME2 PPP3CA NME1 EPN1 CALM1
REACTOME_DNA_DOUBLE_STRAND_BREAK_RESPONSE	0.963983	1	0.193579	0.603338	454	28	TP53 MDC1 ABL1 HERC2 UBE2V2 BABAM2
REACTOME_SYNTHESIS_SECRETION_AND_INACTIVATION_OF_GLUCOSE_DEPENDENT_INSULINOTROPIC_POLYPEPTIDE_GIP	0.913319	1	0.291697	0.602301	431	6	DPP4 SEC11A
REACTOME_COOPERATION_OF_PDCL_PHLP1_AND_TRIC_CCT_IN_G_PROTEIN_BETA_FOLDING	0.964583	1	0.200564	0.601441	462	24	GNAO1 CSNK2A1 GNB4 GNG2 GNAI1 CCT5 CCT6A CSNK2A2 CCT8 CCT7 CCT2 CCT3 CSNK2B
REACTOME_SIGNALING_BY_BMP	0.917548	1	0.291133	0.601136	433	6	SMAD5 FSTL1
REACTOME_REGULATION_OF_RUNX1_EXPRESSION_AND_ACTIVITY	0.923567	1	0.259704	0.600456	434	9	CDK6 CBFB AGO2
REACTOME_ERKS_ARE_INACTIVATED	0.902808	1	0.278827	0.598871	417	7	PPP2CB MAPK1 MAPK3
REACTOME_AUF1_HNRNP_D0_BINDS_AND_DESTABILIZES_MRNA	0.991579	1	0.167958	0.598775	470	48	HSPB1 HSPA1A PSME3 EIF4G1
BIOCARTA_EEA1_PATHWAY	0.917548	1	0.289805	0.598395	433	6	TFRC EGFR TF EEA1
BIOCARTA_IRES_PATHWAY	0.907127	1	0.277698	0.596445	419	7	EIF4G1 EIF3A EIF4E EIF4A1 EIF4G3 EIF4G2
REACTOME_FCERI_MEDIATED_NF_KB_ACTIVATION	1	1	0.150697	0.59625	459	82	IGLV1-51 IGHV1-2 IGKV3-15 TAB1 IGLV7-43 IGLV2-23 PSME3 IGKV2-28 IKBKG IGLV3-27 IGLC2
REACTOME_INTEGRATION_OF_PROVIRUS	0.92569	1	0.257588	0.595564	435	9	XRCC4 BANF1 LIG4 KPNA1 PPIA
BIOCARTA_IGF1R_PATHWAY	0.934737	1	0.218507	0.594627	443	16	SHC1 IGF1R PIK3R1 RPS6KA1 PIK3CA PRKAR1A MAPK1
PID_IL5_PATHWAY	0.911447	1	0.274664	0.58993	421	7	SDCBP PIK3R1 PIK3CA LYN
PID_INSULIN_PATHWAY	0.962343	1	0.190521	0.589478	459	27	SHC1 NCK2 NCK1 CRK PIK3R1 EXOC3 PIK3CA RASA1
REACTOME_SIGNALING_BY_NTRK2_TRKB	0.949045	1	0.236207	0.589442	446	12	SHC1 PLCG1 PIK3R1 GAB1 PIK3CA
PID_NFKAPPAB_ATYPICAL_PATHWAY	0.941176	1	0.228901	0.587165	447	13	REL CSNK2A1 MAPK14 PIK3R1 CSNK2A2 RELA PIK3CA
REACTOME_RHO_GTPASES_ACTIVATE_WASPS_AND_WAVES	0.981053	1	0.182191	0.585369	465	31	WIPF1 WASL ABL1 NCK1 CYFIP2 BAIAP2 BRK1 ARPC5 ARPC1A
REACTOME_CLEC7A_INFLAMMASOME_PATHWAY	0.925373	1	0.342052	0.584726	433	3	PYCARD RELA
PID_LYSOPHOSPHOLIPID_PATHWAY	0.981781	1	0.172421	0.578649	484	35	MMP9 GNAO1 SLC9A3R2 GNG2 EGFR PLCG1 GNAI1 CRK MMP2 PIK3R1 GAB1 BCAR1 RELA
REACTOME_MICROAUTOPHAGY	0.966527	1	0.205536	0.578137	461	19	HBB PLIN3 PRKAB2 RNASE1 CHMP2B PRKAG1 CHMP6
REACTOME_CARGO_RECOGNITION_FOR_CLATHRIN_MEDIATED_ENDOCYTOSIS	0.997904	1	0.154961	0.577519	475	59	APOB UBQLN2 TFRC NECAP1 CLTA SH3GL1 AGFG1 EGFR VAMP7 AAK1 GPS1 COPS7A TGOLN2 SH3KBP1 IGF2R DAB2
REACTOME_RETROGRADE_NEUROTROPHIN_SIGNALLING	0.949045	1	0.248719	0.575059	446	9	CLTA DNM1 AP2A2 AP2S1 AP2B1 CLTC AP2M1 DNM2 AP2A1
REACTOME_WNT5A_DEPENDENT_INTERNALIZATION_OF_FZD2_FZD5_AND_ROR2	0.949045	1	0.248719	0.575059	446	9	CLTA ROR1 AP2A2 AP2S1 AP2B1 CLTB CLTC AP2M1 AP2A1
REACTOME_NOTCH_HLH_TRANSCRIPTION_PATHWAY	0.943158	1	0.236084	0.574913	447	11	NOTCH3 TBL1XR1 HDAC4 SNW1 HDAC6 RBPJ HDAC3 HDAC1 HDAC2 NCOR2 NCOR1
REACTOME_ER_QUALITY_CONTROL_COMPARTMENT_ERQC	0.938689	1	0.278425	0.574897	443	6	OS9 SEL1L SYVN1 UGGT1 RPS27A MAN1B1
REACTOME_WNT_MEDIATED_ACTIVATION_OF_DVL	0.929487	1	0.306397	0.574527	434	4	CSNK2A1 CSNK2A2 CSNK2B
REACTOME_IRAK1_RECRUITS_IKK_COMPLEX	0.939076	1	0.291262	0.574455	446	5	IKBKG UBE2V1 IKBKB UBE2N RPS27A
REACTOME_AMINO_ACID_TRANSPORT_ACROSS_THE_PLASMA_MEMBRANE	0.929487	1	0.305683	0.573188	434	4	SLC1A5 SLC3A2
PID_MTOR_4PATHWAY	0.997912	1	0.165252	0.572164	477	43	SFN CDK2 PRKCA CLIP1 EIF4B PDCD4
REACTOME_PURINE_RIBONUCLEOSIDE_MONOPHOSPHATE_BIOSYNTHESIS	0.95966	1	0.228595	0.570447	451	12	ADSL IMPDH1 IMPDH2 PFAS ADSS ADSSL1
REACTOME_DEADENYLATION_DEPENDENT_MRNA_DECAY	0.995652	1	0.164097	0.56906	457	45	EXOSC4 EIF4G1 HBS1L EXOSC6 LSM3 EXOSC7 EIF4B CNOT3 EXOSC8 PABPC1 EXOSC9 EDC3 WDR61 EXOSC5 PATL1 CNOT7 LSM7 EIF4E PAN2 TTC37
REACTOME_PI3K_AKT_ACTIVATION	0.93177	1	0.332719	0.568772	436	3	PIK3R1 PIK3CA
REACTOME_G_ALPHA_Q_SIGNALLING_EVENTS	0.993776	1	0.164768	0.568395	478	41	ANXA1 AGT PRKCA SAA1 GNB4 CREB1 GNG2 EGFR F2 PTAFR PIK3R1 RPS6KA1 KNG1 PIK3CA ITPR1 KALRN
PID_S1P_S1P4_PATHWAY	0.947479	1	0.238135	0.568367	450	10	GNAO1 PLCG1 GNAI1
REACTOME_RNA_POLYMERASE_II_TRANSCRIPTION_ELONGATION	0.993776	1	0.164441	0.567264	478	41	POLR2C ERCC3 IWS1 ELOC TCEA1 RTF1 NELFB ELOB SUPT6H GTF2F1 NCBP2 NELFE WDR61 PAF1 POLR2L LEO1 POLR2H POLR2F
REACTOME_NEGATIVE_REGULATION_OF_FGFR1_SIGNALING	0.949474	1	0.230888	0.562259	450	11	FGF2 PPP2CB
REACTOME_NEGATIVE_REGULATION_OF_FGFR2_SIGNALING	0.949474	1	0.230888	0.562259	450	11	FGF2 PPP2CB
REACTOME_NEGATIVE_REGULATION_OF_FGFR3_SIGNALING	0.949474	1	0.230888	0.562259	450	11	FGF2 PPP2CB
REACTOME_NEGATIVE_REGULATION_OF_FGFR4_SIGNALING	0.949474	1	0.230888	0.562259	450	11	FGF2 PPP2CB
REACTOME_THE_PHOTOTRANSDUCTION_CASCADE	0.96603	1	0.24165	0.558715	454	9	PRKCA METAP2 NMT1 METAP1
REACTOME_TRAFFICKING_OF_GLUR2_CONTAINING_AMPA_RECEPTORS	0.946581	1	0.248675	0.555089	442	8	PRKCA AP2A2 AP2S1 PRKCB AP2B1 NSF AP2M1 AP2A1
REACTOME_DNA_DAMAGE_REVERSAL	0.931624	1	0.2958	0.554656	435	4	ASCC1 ASCC3 MGMT FTO
BIOCARTA_SARS_PATHWAY	0.947146	1	0.268162	0.553705	447	6	NCL MAPK14 EIF4E ANPEP
BIOCARTA_PRC2_PATHWAY	0.941685	1	0.257086	0.552175	435	7	RING1 CBX4
REACTOME_SIGNALING_BY_FGFR4_IN_DISEASE	0.943844	1	0.256496	0.550908	436	7	PLCG1 PIK3R1 GAB1 PIK3CA
REACTOME_DUAL_INCISION_IN_GG_NER	0.983087	1	0.18373	0.546149	464	23	RFC1 RFC2 ERCC3 RFC3
REACTOME_SIGNALING_BY_FGFR	0.997925	1	0.158151	0.545568	480	41	SHC1 FGF2 POLR2C ESRP2 PPP2CB PLCG1 TIAL1 GTF2F1 PIK3R1 NCBP2 GAB1
BIOCARTA_CDMAC_PATHWAY	0.950855	1	0.244251	0.545213	444	8	PRKCA RELA MAPK1 MAP2K1
REACTOME_ACTIVATION_OF_NIMA_KINASES_NEK9_NEK6_NEK7	0.953092	1	0.318687	0.544784	446	3	NEK9 CDK1 NEK7
SA_PROGRAMMED_CELL_DEATH	0.940171	1	0.289493	0.542831	439	4	BID BCL10 BAX
REACTOME_REGULATION_OF_MRNA_STABILITY_BY_PROTEINS_THAT_BIND_AU_RICH_ELEMENTS	1	1	0.137588	0.539284	470	76	HSPB1 EXOSC4 HSPA1A PSME3 PRKCA EIF4G1 EXOSC6 EXOSC7 EXOSC8 MAPK14 PABPC1 PSMB7 EXOSC9 PSMD8 PSMB5 YWHAZ
REACTOME_SYNTHESIS_OF_IP3_AND_IP4_IN_THE_CYTOSOL	0.970276	1	0.215447	0.537638	456	12	PLCH1 PLCG1 PLCB3 ITPKB OCRL PLCD1 CALM1
BIOCARTA_VDR_PATHWAY	0.987013	1	0.195329	0.536167	455	18	RXRA SMARCC1 ARID1A SMARCE1 ACTL6A MED1 TSC2 COPS2 SMARCC2 SMARCA4
BIOCARTA_ACTINY_PATHWAY	0.976645	1	0.231371	0.534949	459	9	WASL NCK1
REACTOME_VLDLR_INTERNALISATION_AND_DEGRADATION	0.956803	1	0.248631	0.534016	442	7	CLTA AP2A2 AP2S1 AP2B1 CLTC AP2M1 AP2A1
REACTOME_SIGNALING_BY_HIPPO	0.968421	1	0.219275	0.53398	459	11	WWTR1 STK4 STK3
KEGG_DORSO_VENTRAL_AXIS_FORMATION	0.957265	1	0.238966	0.533416	447	8	NOTCH3 EGFR
REACTOME_PI_METABOLISM	0.989691	1	0.157202	0.52993	479	37	MTMR1 PIK3C3 PI4K2A PITPNB PLEKHA5 INPP4A PI4KB PIK3R1 SBF1 PIK3CA PI4KA
REACTOME_PTEN_REGULATION	1	1	0.132387	0.527694	463	86	TP53 MBD3 RING1 PSME3 MTA3 CSNK2A1 CHD3
BIOCARTA_RACCYCD_PATHWAY	0.976242	1	0.191872	0.52498	451	17	CDK2 CDK6 IKBKG PIK3R1 RELA PIK3CA
REACTOME_REGULATION_OF_GLYCOLYSIS_BY_FRUCTOSE_2_6_BISPHOSPHATE_METABOLISM	0.967603	1	0.244217	0.524534	447	7	PPP2CB PFKFB2 PPP2R1A PPP2CA PRKACB PPP2R5D PRKACA
BIOCARTA_NFKB_PATHWAY	0.968421	1	0.215204	0.524066	459	11	TAB1 IKBKG RIPK1 MYD88 RELA TRADD
REACTOME_CYTOCHROME_C_MEDIATED_APOPTOTIC_RESPONSE	0.967603	1	0.24129	0.518248	447	7	UACA MAPK1 CASP3
REACTOME_DEADENYLATION_OF_MRNA	0.981053	1	0.189999	0.517047	465	16	EIF4G1 EIF4B CNOT3 PABPC1 CNOT7 EIF4E PAN2 CNOT10 EIF4A1
REACTOME_ERBB2_REGULATES_CELL_MOTILITY	0.959402	1	0.27571	0.516986	448	4	EGFR MEMO1 DIAPH1 RHOA
REACTOME_CLATHRIN_MEDIATED_ENDOCYTOSIS	1	1	0.12869	0.516801	464	93	APOB UBQLN2 WASL TFRC SNX18 HIP1 NECAP1 CLTA SH3GL1 AGFG1 EGFR FNBP1L VAMP7 PACSIN2 AAK1 GPS1 COPS7A DNM1 TGOLN2 SH3KBP1 ARPC5 PACSIN3 IGF2R
REACTOME_S_PHASE	1	1	0.127366	0.514674	466	95	ANAPC5 RFC1 PSME3 GINS3 CDK2 RFC2 ANAPC7 RFC3 MCM6 ORC4 MCM2 MCM3 CDC27 STAG2 UBE2C RAD21 MCM4 PSMB7 PSMD8 MCM5 PSMB5 POLD1 WAPL SMC3 RFC5
REACTOME_TRNA_MODIFICATION_IN_THE_NUCLEUS_AND_CYTOSOL	0.982721	1	0.188042	0.5145	454	17	TP53RK PUS7 CTU1 TRMT61A TPRKB LAGE3 TRMT1 URM1
REACTOME_TRANSCRIPTION_OF_THE_HIV_GENOME	0.997955	1	0.147577	0.511504	487	42	POLR2C GTF2E2 ERCC3 ELOC TCEA1 NELFB ELOB GTF2F1 GTF2A1 TAF6 NCBP2
BIOCARTA_ACH_PATHWAY	0.959402	1	0.27215	0.51031	448	4	PIK3R1 PIK3CA
REACTOME_COPII_MEDIATED_VESICLE_TRANSPORT	0.995789	1	0.142598	0.508367	472	48	FOLR1 COL7A1 TRAPPC5 CTSZ GOSR2 STX5 PPP6R1 SEC24D MCFD2 TRAPPC6B TFG YKT6 TRAPPC2L TRAPPC3
REACTOME_RIP_MEDIATED_NFKB_ACTIVATION_VIA_ZBP1	0.967949	1	0.225215	0.502723	452	8	IKBKG RIPK1 MYD88 RELA
REACTOME_G1_S_DNA_DAMAGE_CHECKPOINTS	0.995789	1	0.14006	0.499317	472	48	TP53 PSME3 CDK2
REACTOME_GAP_FILLING_DNA_REPAIR_SYNTHESIS_AND_LIGATION_IN_GG_NER	0.983158	1	0.183276	0.498751	466	16	RFC1 RFC2 RFC3 POLD1 RFC5 RFC4 POLE3
REACTOME_ADENYLATE_CYCLASE_INHIBITORY_PATHWAY	0.98081	1	0.289218	0.494408	459	3	GNAI1 GNAI2 GNAI3
REACTOME_INTERLEUKIN_1_SIGNALING	1	1	0.12838	0.489043	468	67	S100A12 S100B TAB1 PSME3 SAA1 IKBKG
REACTOME_UPTAKE_AND_ACTIONS_OF_BACTERIAL_TOXINS	0.97732	1	0.184936	0.485519	473	14	HSP90AB1 ANTXR1 MAP2K4 EEF2 CALM1 MAP2K1
KEGG_MTOR_SIGNALING_PATHWAY	0.995772	1	0.162603	0.483348	470	23	EIF4E2 CAB39 EIF4B PRKAA1 RPS6 PIK3R1 RPS6KA1 PIK3CA
REACTOME_MITOTIC_G1_G1_S_PHASES	1	1	0.121319	0.483013	465	85	RRM2 PSME3 TYMS CDK2 CDK6 ABL1 MCM6 PPP2CB CDKN2C ORC4 MCM2
REACTOME_ABC_FAMILY_PROTEINS_MEDIATED_TRANSPORT	1	1	0.127635	0.48278	477	64	ABCB1 DERL1 PSME3 APOA1 ABCC4 ABCC1 ABCB8 ABCF1 ERLIN1 PSMB7 PSMD8 OS9 PSMB5 ABCD3
REACTOME_PURINE_SALVAGE	0.985294	1	0.201392	0.480669	468	10	AMPD2 HPRT1
REACTOME_REGULATED_NECROSIS	0.983087	1	0.231781	0.478586	464	6	MLKL RIPK1 FAS TRADD
BIOCARTA_PKC_PATHWAY	0.987395	1	0.242376	0.478037	469	5	PRKCA RELA
REACTOME_SIGNALING_BY_NON_RECEPTOR_TYROSINE_KINASES	0.99793	1	0.152874	0.468563	481	26	CDK2 EGFR CRK ELMO1 STAT3 ARHGAP35 BCAR1 RASA1 PXN
REACTOME_RECOGNITION_OF_DNA_DAMAGE_BY_PCNA_CONTAINING_REPLICATION_COMPLEX	0.995671	1	0.167305	0.459243	459	18	RFC1 RFC2 RFC3 POLD1 RFC5 RFC4 POLE3
PID_NFKAPPAB_CANONICAL_PATHWAY	0.993697	1	0.178249	0.457233	472	13	PRKCA IKBKG ERC1 RIPK2 RELA
REACTOME_SIGNALING_BY_FGFR_IN_DISEASE	0.997881	1	0.139958	0.455796	470	33	FGF2 POLR2C CUX1 PLCG1 STAT3 GTF2F1 PIK3R1 NCBP2 GAB1 BAG4 PIK3CA POLR2L MYO18A POLR2H POLR2F POLR2E ERLIN2
REACTOME_SYNTHESIS_OF_PIPS_AT_THE_PLASMA_MEMBRANE	1	1	0.150079	0.45464	483	25	MTMR1 PI4K2A PLEKHA5 INPP4A PIK3R1
REACTOME_ARYL_HYDROCARBON_RECEPTOR_SIGNALLING	0.987207	1	0.261493	0.447013	462	3	HSP90AB1 PTGES3
REACTOME_TRNA_PROCESSING	1	1	0.11731	0.446831	470	66	XPOT RPP30 TP53RK RPP38 NUP50 POM121C PUS7 KIAA0391 POP1 NUP43 C2orf49 NUP54 NUP58 TPR CPSF1 CTU1 TRMT61A TPRKB LAGE3 AAAS NUP93 NUP155 TRMT1 URM1
PID_MAPK_TRK_PATHWAY	0.997835	1	0.159821	0.438699	460	18	SRF CREB1 MAPK14 RPS6KA1
REACTOME_REGULATION_OF_PTEN_MRNA_TRANSLATION	0.989316	1	0.233498	0.437834	462	4	AGO2 TNRC6B
REACTOME_COMPETING_ENDOGENOUS_RNAS_CERNAS_REGULATE_PTEN_TRANSLATION	0.989316	1	0.233498	0.437834	462	4	AGO2 TNRC6B
BIOCARTA_EIF_PATHWAY	0.995842	1	0.164107	0.436532	478	15	EIF4G1 EIF3A EIF4E EEF2 EIF4A1 EIF4G3 EIF2S1 EIF4G2 EIF5 EIF2S3 EIF2S2 EIF1
REACTOME_FORMATION_OF_HIV_ELONGATION_COMPLEX_IN_THE_ABSENCE_OF_HIV_TAT	0.997895	1	0.135569	0.435573	473	31	POLR2C ERCC3 ELOC TCEA1 NELFB ELOB GTF2F1 NCBP2
BIOCARTA_DICER_PATHWAY	1	1	0.28228	0.435533	477	2	AGO2
REACTOME_SIGNALING_BY_EGFR	1	1	0.13963	0.435194	471	28	SHC1 SH3GL1 EGFR PLCG1 PIK3R1 SH3KBP1 GAB1 PIK3CA ADAM17 PXN
REACTOME_RNA_POLYMERASE_III_TRANSCRIPTION	1	1	0.150619	0.432566	480	20	GTF3C3 GTF3C1 POLR1D POLR1C NFIC POLR3C POLR2L GTF3C2 POLR2H POLR2F POLR2E
REACTOME_MRNA_CAPPING	1	1	0.150265	0.43155	480	20	POLR2C ERCC3 GTF2F1 NCBP2 POLR2L POLR2H POLR2F POLR2E
BIOCARTA_PAR1_PATHWAY	1	1	0.174849	0.425792	474	11	PRKCA F2 PIK3R1 PIK3CA
REACTOME_POST_TRANSCRIPTIONAL_SILENCING_BY_SMALL_RNAS	0.991471	1	0.245469	0.419621	464	3	AGO2 TNRC6B
PID_AR_PATHWAY	1	1	0.124767	0.411575	480	34	SRF CDK6 HIP1 FKBP4 PA2G4 TMF1 HNRNPA1 SVIL GSN PRKDC
REACTOME_FGFR2_ALTERNATIVE_SPLICING	1	1	0.125429	0.371726	486	22	POLR2C ESRP2 TIAL1 GTF2F1 NCBP2 HNRNPA1 POLR2L POLR2H POLR2F POLR2E
BIOCARTA_MTOR_PATHWAY	0.99784	1	0.129813	0.35518	461	17	EIF4G1 EIF3A PIK3R1 PIK3CA EIF4E EIF4A1 EIF4G3 TSC2 EIF4G2
KEGG_RNA_POLYMERASE	0.99784	1	0.119982	0.328283	461	17	POLR2C POLR1D POLR1C POLR3C POLR2L POLR2H POLR2F POLR2E
REACTOME_DNA_REPLICATION_PRE_INITIATION	1	1	-0.0988424	-0.353994	524	55	PSME1 PSMB10 PSME2 PSMB4 PSMB8 PSMB3 PSMC6 PSMA2 RPS27A RPA2 PSMD10 PSMA6 PSMB1 PSMC3 RPA1 PSMF1 PSMA5 PSMC5 PSMB9 PSMA7 PSMA4 PSMA3 PSMD1 PSMA1 PSMD4 PSMC4 RPA3 PSMD14 PSMD9 PSMC2 ORC2 PSMD5 PSMB2 PSMD3 PSMB6 PSMD7 PSMD2 PSMD13 PSMD6 PSMC1 MCM7 PSMD12 PSMD11 POLE3 PSMB5 MCM5 PSMD8 PSMB7 MCM4 MCM3 MCM2 ORC4 MCM6 CDK2 PSME3
REACTOME_ORC1_REMOVAL_FROM_CHROMATIN	1	1	-0.104209	-0.373215	524	55	PSME1 PSMB10 PSME2 PSMB4 PSMB8 PSMB3 PSMC6 PSMA2 RPS27A RBX1 PSMD10 PSMA6 PSMB1 PSMC3 PSMF1 PSMA5 PSMC5 PSMB9 PSMA7 PSMA4 SKP1 CUL1 PSMA3 PSMD1 PSMA1
REACTOME_ORGANIC_ANION_TRANSPORTERS	1	1	-0.233239	-0.392139	532	3	SLC25A10 SLC25A22
REACTOME_CDK_MEDIATED_PHOSPHORYLATION_AND_REMOVAL_OF_CDC6	1	1	-0.112212	-0.398548	527	51	PSME1 PSMB10 PSME2 UBE2D1 PSMB4 PSMB8 PSMB3 PSMC6 PSMA2
BIOCARTA_AKT_PATHWAY	1	1	-0.167324	-0.407243	526	11	NFKB1 PDPK1 YWHAH IKBKB
REACTOME_IKBA_VARIANT_LEADS_TO_EDA_ID	0.998099	1	-0.215439	-0.418583	524	5	NFKB1
REACTOME_ASSEMBLY_OF_THE_PRE_REPLICATIVE_COMPLEX	1	1	-0.118203	-0.419207	532	50	PSME1 PSMB10 PSME2 PSMB4 PSMB8 PSMB3 PSMC6 PSMA2 RPS27A PSMD10 PSMA6 PSMB1 PSMC3 PSMF1 PSMA5 PSMC5 PSMB9 PSMA7 PSMA4 PSMA3 PSMD1 PSMA1
REACTOME_MRNA_DECAY_BY_5_TO_3_EXORIBONUCLEASE	0.992263	1	-0.161503	-0.42186	512	14	LSM6 LSM4 DCP1A DDX6 LSM5 XRN1 EDC4 DCP1B
REACTOME_MAP3K8_TPL2_DEPENDENT_MAPK1_3_ACTIVATION	0.994382	1	-0.191657	-0.43189	530	8	NFKB1 RPS27A IKBKB SKP1 CUL1
REACTOME_APOBEC3G_MEDIATED_RESISTANCE_TO_HIV_1_INFECTION	0.994382	1	-0.241617	-0.437324	530	4	HMGA1 PSIP1 PPIA BANF1
REACTOME_RNA_POLYMERASE_II_TRANSCRIBES_SNRNA_GENES	1	1	-0.131844	-0.439027	513	38	SUPT4H1 SUPT5H CDK7 INTS9 INTS12 POLR2D SRRT POLR2B SSU72 GTF2B POLR2A PHAX GTF2A2 INTS1 RPRD2 CDK9 TBP
BIOCARTA_IGF1MTOR_PATHWAY	0.992579	1	-0.160194	-0.440305	534	17	IGF1 PDPK1 RPS6KB1 INPPL1 EIF4EBP1 AKT1 GSK3B EIF2B5
REACTOME_REGULATION_OF_MITOTIC_CELL_CYCLE	1	1	-0.123244	-0.443647	517	56	PSME1 PSMB10 PSME2 UBE2D1 PSMB4 PSMB8 PSMB3 PSMC6 BUB3 PSMA2 RPS27A PSMD10 PSMA6 PSMB1 PSMC3 PSMF1 PSMA5 PSMC5 PSMB9 PSMA7 PSMA4 SKP1 CUL1 PSMA3 PSMD1 PSMA1 CDK1
REACTOME_TBC_RABGAPS	0.996169	1	-0.149629	-0.44438	519	24	RAB5A RAB6A RAB4A TBC1D24 RABGAP1 GGA1 RAB5C
REACTOME_ABC_TRANSPORTER_DISORDERS	1	1	-0.125388	-0.445346	527	51	PSME1 PSMB10 PSME2 PSMB4 PSMB8 PSMB3 PSMC6 PSMA2 ERLEC1 RPS27A PSMD10 PSMA6 PSMB1 PSMC3 PSMF1 PSMA5 PSMC5 PSMB9 PSMA7 PSMA4 PSMA3 PSMD1 PSMA1
REACTOME_HIV_ELONGATION_ARREST_AND_RECOVERY	0.996139	1	-0.148013	-0.445449	515	25	SUPT4H1
REACTOME_EARLY_PHASE_OF_HIV_LIFE_CYCLE	0.990494	1	-0.190678	-0.454266	520	10	FEN1 HMGA1 XRCC5
BIOCARTA_HDAC_PATHWAY	0.99435	1	-0.184427	-0.461385	527	12	IGF1 NFATC1
REACTOME_MRNA_SPLICING_MINOR_PATHWAY	1	1	-0.1364	-0.461859	519	41	SNRPE SNRPD1 SRSF7 SF3B6 POLR2D PRPF8 PRPF6 DDX42 POLR2B TXNL4A SNRNP200 POLR2A SF3B2 SF3B1 SRSF1 DDX23 EFTUD2 SF3B3 SNRPD2
REACTOME_IKK_COMPLEX_RECRUITMENT_MEDIATED_BY_RIP1	0.983051	1	-0.202661	-0.471679	521	9	UBE2D1 RPS27A UBE2N IKBKB UBE2D3
BIOCARTA_PITX2_PATHWAY	0.984877	1	-0.232466	-0.478205	520	6	APC CTNNB1 HDAC1
REACTOME_APC_C:CDH1_MEDIATED_DEGRADATION_OF_CDC20_AND_OTHER_APC_C:CDH1_TARGETED_PROTEINS_IN_LATE_MITOSIS_EARLY_G1	1	1	-0.13542	-0.478372	529	49	PSME1 PSMB10 PSME2 UBE2D1 PSMB4 PSMB8 PSMB3 PSMC6 PSMA2 RPS27A PSMD10 PSMA6 PSMB1 PSMC3 PSMF1 PSMA5 PSMC5 PSMB9 PSMA7 PSMA4 PSMA3 PSMD1 PSMA1
BIOCARTA_41BB_PATHWAY	0.975655	1	-0.266883	-0.483056	520	4	NFKB1
KEGG_NOTCH_SIGNALING_PATHWAY	0.990512	1	-0.181998	-0.489254	521	16	PSEN1 DVL2 NCOR2 NUMBL HDAC2 HDAC1
REACTOME_HATS_ACETYLATE_HISTONES	1	1	-0.148001	-0.492829	513	38	HIST1H3A JADE2 HCFC1 ELP1 WDR5 HIST1H2AB RBBP7 YEATS4 HAT1 ACTB MEAF6 MSL1 HIST1H4A HIST2H3A HIST1H2BK HIST1H2BC TAF10 HIST2H2AA3
REACTOME_SEMA3A_PLEXIN_REPULSION_SIGNALING_BY_INHIBITING_INTEGRIN_ADHESION	0.986692	1	-0.256487	-0.498336	518	5	RAC1 RRAS PIP5K1C NRP1 TLN1
PID_IL2_1PATHWAY	0.994208	1	-0.17026	-0.512402	514	25	STAT1 STAT5A KRAS SYK GRB2
REACTOME_INTERLEUKIN_1_FAMILY_SIGNALING	1	1	-0.134861	-0.513818	527	79	IRAK4 PSME1 PSMB10 TBK1 TOLLIP PSME2 NFKB1 IL18 PSMB4 PTPN6 PSMB8 PSMB3 PSMC6 PTPN23 PSMA2 APP HMGB1 RPS27A UBE2N PTPN2 RBX1 MAP3K7 IKBKB PSMD10
REACTOME_TICAM1_RIP1_MEDIATED_IKK_COMPLEX_RECRUITMENT	0.964419	1	-0.228081	-0.513971	514	8	UBE2D1 RPS27A UBE2N IKBKB UBE2D3
REACTOME_HDACS_DEACETYLATE_HISTONES	0.998102	1	-0.160968	-0.514197	525	31	HMG20B HIST1H3A HIST1H2AB KDM1A NCOR1 RBBP7 NCOR2 MTA2 HDAC2 HDAC1 HIST1H4A HIST2H3A HIST1H2BK HIST1H2BC HIST2H2AA3 RBBP4
REACTOME_PTK6_REGULATES_RHO_GTPASES_RAS_GTPASE_AND_MAP_KINASES	0.979284	1	-0.205903	-0.515113	519	12	KRAS RAC1 RHOA DOCK1 NRAS ELMO2 PXN RASA1 BCAR1 ARHGAP35 ELMO1 CRK
REACTOME_ACTIVATION_OF_APC_C_AND_APC_C:CDC20_MEDIATED_DEGRADATION_OF_MITOTIC_PROTEINS	1	1	-0.144695	-0.515289	521	53	PSME1 PSMB10 PSME2 UBE2D1 PSMB4 PSMB8 PSMB3 PSMC6 BUB3 PSMA2
REACTOME_REGULATION_OF_TNFR1_SIGNALING	0.977401	1	-0.206578	-0.516801	518	12	MADD USP4
REACTOME_PROCESSING_OF_CAPPED_INTRONLESS_PRE_MRNA	0.986616	1	-0.181084	-0.521012	515	21	SNRPE NUDT21 CPSF7 PABPN1 PAPOLA WDR33 FIP1L1
REACTOME_FORMATION_OF_THE_EARLY_ELONGATION_COMPLEX	0.988506	1	-0.175904	-0.522414	515	24	SUPT4H1 SUPT5H CDK7
REACTOME_DUAL_INCISION_IN_TC_NER	0.990458	1	-0.154793	-0.522594	518	40	HMGN1 POLD2 POLD3 XAB2 CDK7 ZNF830 DDB1 POLR2D RPS27A CUL4A POLR2B RPA2 RBX1 PPIE POLR2A
REACTOME_DNA_REPAIR	1	1	-0.125514	-0.523582	547	132	H2AFX SUMO1 HMGN1 SUMO3 POLD2 FEN1 UBE2I POLD3 SUMO2 XAB2 UNG UBE2L6 MRE11 CDK7 PARP1 H2AFZ RAD50 ATM ZNF830 XPC HIST1H2AB KDM4A APEX1 ADPRHL2 DDB1 COPS8 XRCC1 POLR2D RPS27A XRCC5 UBE2N COPS7B FTO CUL4A ACTB POLR2B RPA2 LIG3 RBX1 NFRKB
REACTOME_MICRORNA_MIRNA_BIOGENESIS	0.973129	1	-0.200161	-0.527829	506	15	PRKRA AGO1 RAN POLR2D POLR2B XPO5 POLR2A
REACTOME_WNT5A_DEPENDENT_INTERNALIZATION_OF_FZD4	0.973635	1	-0.211643	-0.529472	516	12	DVL2 AP2A1 AP2M1 ARRB2 CLTC CLTB
REACTOME_TNF_SIGNALING	0.975881	1	-0.194064	-0.5334	525	17	MADD FADD USP4
REACTOME_DCC_MEDIATED_ATTRACTIVE_SIGNALING	0.947566	1	-0.236801	-0.533621	505	8	SRC RAC1 CDC42
REACTOME_DAG_AND_IP3_SIGNALING	0.980916	1	-0.190413	-0.534247	513	19	PRKAR2B CAMK2G PRKAR2A PRKACA GRK2 PRKCD AHCYL1
BIOCARTA_RHO_PATHWAY	0.969868	1	-0.214033	-0.535452	514	12	ARHGAP1 PFN1 RHOA DIAPH1 ARHGEF11 ROCK1 ARHGEF1 VCL GSN ARHGAP4 TLN1 BAIAP2
REACTOME_HOMOLOGOUS_DNA_PAIRING_AND_STRAND_EXCHANGE	0.969639	1	-0.220188	-0.535908	510	11	MRE11 RAD50 ATM
PID_AR_NONGENOMIC_PATHWAY	0.980695	1	-0.178832	-0.538199	507	25	SRC RAC1 GNB1 CDC42 SHBG PLCB2
REACTOME_RSK_ACTIVATION	0.973384	1	-0.277244	-0.538665	511	5	PDPK1 RPS6KA3
PID_FAS_PATHWAY	0.975926	1	-0.192862	-0.54099	526	18	SRC FADD SYK EZR PDPK1
REACTOME_SIGNALING_BY_NOTCH1_T_7_9_NOTCH1:M1580_K2555_TRANSLOCATION_MUTANT	0.962477	1	-0.323452	-0.543811	512	3	ADAM10 JAG1 ADAM17
REACTOME_CA2PLUS_PATHWAY	0.982824	1	-0.176623	-0.544874	514	27	GNB2 GNG10 NFATC1 GNB1 PLCB2 AGO1 CTNNB1 GNG7 GNG12 GNG5 MAP3K7 ITPR2
KEGG_UBIQUITIN_MEDIATED_PROTEOLYSIS	1	1	-0.150661	-0.55076	521	63	UBE2I UBA6 UBE2L6 UBE2D1 UBE4A UBA2 UBE2E2 SAE1 UBE4B UBA1 UBA3 UBE2K HERC4 DDB1 CUL5 NEDD4 UBE2N UBE2F CUL4A
REACTOME_SYNTHESIS_OF_PYROPHOSPHATES_IN_THE_CYTOSOL	0.950382	1	-0.365914	-0.551077	497	2	ITPK1 NUDT3
REACTOME_GAB1_SIGNALOSOME	0.952919	1	-0.236799	-0.551131	505	9	SRC GRB2
BIOCARTA_ERBB4_PATHWAY	0.949438	1	-0.307096	-0.555842	506	4	PSEN1
PID_ATM_PATHWAY	0.969639	1	-0.207031	-0.55655	510	16	H2AFX MRE11 RAD50 ATM
REACTOME_HUR_ELAVL1_BINDS_AND_STABILIZES_MRNA	0.929499	1	-0.255918	-0.556694	500	7	ELAVL1 XPO1 PRKCD
REACTOME_P75NTR_RECRUITS_SIGNALLING_COMPLEXES	0.950851	1	-0.271106	-0.557689	502	6	NGFR RPS27A IKBKB
KEGG_TYPE_II_DIABETES_MELLITUS	0.964218	1	-0.223321	-0.558686	511	12	HK2 HK1
REACTOME_ABORTIVE_ELONGATION_OF_HIV_1_TRANSCRIPT_IN_THE_ABSENCE_OF_TAT	0.965451	1	-0.198709	-0.562611	502	20	SUPT4H1
BIOCARTA_MELANOCYTE_PATHWAY	0.947467	1	-0.335446	-0.563977	504	3	KIT
REACTOME_INCRETIN_SYNTHESIS_SECRETION_AND_INACTIVATION	0.922078	1	-0.259689	-0.564897	496	7	SPCS1 SPCS3 CTNNB1
BIOCARTA_PDZS_PATHWAY	0.952562	1	-0.232904	-0.566858	501	11	ACTA1 GUK1 SPTAN1
REACTOME_RUNX3_REGULATES_IMMUNE_RESPONSE_AND_CELL_MIGRATION	0.940075	1	-0.313211	-0.566909	501	4	ITGAL
REACTOME_NEGATIVE_REGULATION_OF_MET_ACTIVITY	0.95057	1	-0.220974	-0.567302	499	13	PTPRJ GRB2 RPS27A HGS PTPN2 STAM STAM2
BIOCARTA_TALL1_PATHWAY	0.943715	1	-0.33827	-0.568725	502	3	NFKB1
REACTOME_DEFECTIVE_CFTR_CAUSES_CYSTIC_FIBROSIS	0.998113	1	-0.161109	-0.569115	528	49	PSME1 PSMB10 PSME2 PSMB4 PSMB8 PSMB3 PSMC6 PSMA2 ERLEC1 RPS27A PSMD10 PSMA6 PSMB1 PSMC3 PSMF1 PSMA5 PSMC5 PSMB9 PSMA7 PSMA4 PSMA3 PSMD1 PSMA1
BIOCARTA_IL7_PATHWAY	0.93633	1	-0.315704	-0.571422	499	4	STAT5A
REACTOME_MTOR_SIGNALLING	0.971042	1	-0.190312	-0.57275	502	25	AKT2 PPM1A LAMTOR1 LAMTOR2
BIOCARTA_ERBB3_PATHWAY	0.94084	1	-0.381119	-0.573976	492	2	UBE2D1
REACTOME_TRANSCRIPTION_COUPLED_NUCLEOTIDE_EXCISION_REPAIR_TC_NER	0.99053	1	-0.161754	-0.574509	522	51	HMGN1 POLD2 POLD3 XAB2 CDK7 ZNF830 DDB1 COPS8 XRCC1 POLR2D RPS27A COPS7B CUL4A POLR2B RPA2 LIG3 RBX1 PPIE POLR2A
PID_NOTCH_PATHWAY	0.969349	1	-0.193664	-0.575157	505	24	MARK2 PSEN1 MFAP5 KDM1A NCOR1 NCOR2
REACTOME_CYTOSOLIC_SENSORS_OF_PATHOGEN_ASSOCIATED_DNA	0.981203	1	-0.179196	-0.575313	521	32	TBK1 CGAS NFKB1 MRE11 DHX9 CTNNB1 RPS27A XRCC5 POLR3K LRRFIP1 IKBKB
REACTOME_RORA_ACTIVATES_GENE_EXPRESSION	0.939509	1	-0.280094	-0.576179	496	6	CPT1A
REACTOME_ESTROGEN_DEPENDENT_GENE_EXPRESSION	0.996169	1	-0.162361	-0.578202	519	53	H2AFX HIST1H3A TFF1 CTSD H2AFZ H3F3A PRMT1 HIST1H2AB KDM1A AGO1 POLR2D ZNF217
PID_TELOMERASE_PATHWAY	0.979323	1	-0.18038	-0.579116	520	32	NFKB1 MRE11 RAD50 ATM RBBP7 XRCC5 RPS6KB1 SIN3A NBN HDAC2 HDAC1
REACTOME_NUCLEAR_ENVELOPE_BREAKDOWN	0.980769	1	-0.171415	-0.580421	509	41	NUP210
KEGG_SPLICEOSOME	1	1	-0.143053	-0.581789	545	113	SNRNP27 XAB2 SNRPE LSM6 SNRPD1 THOC3 EIF4A3 PRPF31 SRSF4 HNRNPA3 LSM4 SRSF7 THOC1 SF3B6 PCBP1 HNRNPU PRPF8 PRPF6 CHERP PRPF4 CWC15 DDX42 TXNL4A PRPF3 SNRNP200 DDX39B PPIE SF3B2 ALYREF SNRPA LSM5 WBP11 DDX46 SF3B1 SRSF3 AQR THOC2 RBM17 DHX16 SRSF1 DDX23 EFTUD2 SF3B3 SNRPD2 PRPF19
REACTOME_TRNA_PROCESSING_IN_THE_NUCLEUS	0.992424	1	-0.167132	-0.582223	523	44	NUP210
REACTOME_HIV_LIFE_CYCLE	1	1	-0.144569	-0.582305	539	105	NUP210 SUPT4H1 FEN1 VPS37C VPS4B NMT2 SUPT5H CHMP4A CDK7 CHMP4B HMGA1 TSG101 RANBP2 NUP188 RNMT RAN XPO1 SSRP1 POLR2D RNGTT VTA1 NUP107 RPS27A XRCC5 NUP133 POLR2B NELFCD RCC1 SUPT16H GTF2B
REACTOME_HOST_INTERACTIONS_WITH_INFLUENZA_FACTORS	0.990329	1	-0.175599	-0.582687	511	37	NUP210
BIOCARTA_NTHI_PATHWAY	0.93032	1	-0.250639	-0.583342	493	9	NFKB1 SMAD4 MAP3K7 IKBKB
REACTOME_REGULATION_OF_CYTOSKELETAL_REMODELING_AND_CELL_SPREADING_BY_IPP_COMPLEX_COMPONENTS	0.937618	1	-0.283941	-0.584092	495	6	PARVA LIMS1 ARHGEF6
REACTOME_GAP_JUNCTION_DEGRADATION	0.946869	1	-0.240508	-0.585363	498	11	MYO6 ACTG1 DNM2 AP2M1 ACTB CLTC CLTB
PID_IL6_7_PATHWAY	0.974757	1	-0.201769	-0.585529	501	22	VAV1 STAT1 CEBPB RAC1 GRB2 TIMP1 LBP
REACTOME_NONCANONICAL_ACTIVATION_OF_NOTCH3	0.91573	1	-0.325258	-0.588714	488	4	PSEN1
REACTOME_ACETYLCHOLINE_REGULATES_INSULIN_SECRETION	0.903525	1	-0.27093	-0.589349	486	7	GNA11 PLCB2 GNAQ
REACTOME_NOSTRIN_MEDIATED_ENOS_TRAFFICKING	0.932458	1	-0.352782	-0.593124	496	3	CAV1
REACTOME_METABOLISM_OF_NON_CODING_RNA	0.990775	1	-0.169468	-0.595284	536	45	NUP210
REACTOME_EPIGENETIC_REGULATION_OF_GENE_EXPRESSION	0.994129	1	-0.165472	-0.597681	507	60	H2AFX HIST1H3A POLR1B MYO1C CDK7 MBD2 DEK H2AFZ H3F3A HIST1H2AB UHRF1 RBBP7 SAP30BP DNMT1 MTA2 SIN3A ACTB HDAC2 HDAC1 POLR1E HIST1H4A SF3B1 HIST2H3A BAZ1B HIST1H2BK HIST1H2BC HIST2H2AA3 RBBP4 TBP MNAT1 GTF2H1 GSK3B
REACTOME_DEX_H_BOX_HELICASES_ACTIVATE_TYPE_I_IFN_AND_INFLAMMATORY_CYTOKINES_PRODUCTION	0.928166	1	-0.29093	-0.59847	490	6	NFKB1 DHX9
REACTOME_N_GLYCAN_TRIMMING_AND_ELONGATION_IN_THE_CIS_GOLGI	0.927481	1	-0.397495	-0.598638	485	2	MGAT1 MAN1A2
REACTOME_CYCLIN_A_B1_B2_ASSOCIATED_EVENTS_DURING_G2_M_TRANSITION	0.949153	1	-0.239329	-0.598735	503	12	PPME1 CDK7 LCMT1 XPO1
REACTOME_RELEASE_OF_APOPTOTIC_FACTORS_FROM_THE_MITOCHONDRIA	0.910112	1	-0.331378	-0.59979	485	4	DIABLO CYCS
KEGG_RNA_DEGRADATION	0.98893	1	-0.171129	-0.601118	535	45	SKIV2L ENO2 HSPD1 EXOSC3 LSM6 DCPS HSPA9 DIS3 EXOSC1 LSM4 CNOT1 DCP1A PAPOLA
REACTOME_RUNX1_REGULATES_TRANSCRIPTION_OF_GENES_INVOLVED_IN_DIFFERENTIATION_OF_MYELOID_CELLS	0.928705	1	-0.357834	-0.601618	494	3	LGALS3
SA_CASPASE_CASCADE	0.910112	1	-0.332631	-0.60206	485	4	PARP1
REACTOME_SIGNALING_BY_FGFR3	0.944656	1	-0.214732	-0.602481	494	19	GALNT3 SRC KRAS GRB2
KEGG_GLYCOSPHINGOLIPID_BIOSYNTHESIS_GLOBO_SERIES	0.910112	1	-0.333126	-0.602955	485	4	GLA HEXA
REACTOME_SIGNALING_BY_ERBB2	0.955939	1	-0.203162	-0.603366	498	24	SRC AKT2 KRAS GRB2 YES1 ERBIN CUL5 RHOA PRKCD RPS27A
BIOCARTA_SAM68_PATHWAY	0.935361	1	-0.312092	-0.606372	491	5	KHDRBS1 CDK1 MAPK3 MAPK1 RASA1
BIOCARTA_LEPTIN_PATHWAY	0.935361	1	-0.312413	-0.606996	491	5	CPT1A
REACTOME_SENESCENCE_ASSOCIATED_SECRETORY_PHENOTYPE_SASP	0.976744	1	-0.184661	-0.60755	503	36	H2AFX HIST1H3A CEBPB NFKB1 UBE2D1 H2AFZ H3F3A HIST1H2AB
REACTOME_STABILIZATION_OF_P53	0.98155	1	-0.173196	-0.608378	531	45	PSME1 PSMB10 PSME2 ATM PSMB4 PSMB8 PSMB3 PSMC6 PSMA2 RPS27A PSMD10 PSMA6 PSMB1 PSMC3 PSMF1 PSMA5 PSMC5 PSMB9 PSMA7 PSMA4 PSMA3 PSMD1 PSMA1
REACTOME_TRANSCRIPTIONAL_REGULATION_BY_RUNX3	0.992172	1	-0.168641	-0.609129	506	60	PSME1 PSMB10 SRC ITGAL PSME2 KRAS PSMB4 PSMB8 PSMB3 PSMC6 YAP1 PSMA2 CTNNB1 SMAD4 RPS27A
BIOCARTA_P27_PATHWAY	0.906367	1	-0.272089	-0.61314	483	8	CKS1B
REACTOME_VEGFR2_MEDIATED_CELL_PROLIFERATION	0.922631	1	-0.235703	-0.615679	476	14	SRC KRAS PDPK1 PRKCD AHCYL1 ITPR2
REACTOME_ANTIGEN_PROCESSING:_UBIQUITINATION_PROTEASOME_DEGRADATION	1	1	-0.15025	-0.618665	546	120	PSME1 PSMB10 LMO7 FBXO6 PSME2 UBA6 UBE2L6 UBE2D1 FBXO22 NPEPPS RNF114 TPP2 UBE4A UBE2E2 PSMB4 UBA1 PSMB8 UBA3 UBE2K PSMB3 PSMC6 HERC4 UBR4 FBXL22 PSMA2 RBBP6 CUL5 NEDD4 RPS27A UBE2N LRSAM1 UBE2F
REACTOME_SMAC_XIAP_REGULATED_APOPTOTIC_RESPONSE	0.895131	1	-0.34236	-0.619668	477	4	DIABLO CYCS
REACTOME_JOSEPHIN_DOMAIN_DUBS	0.927757	1	-0.318976	-0.619748	487	5	RPS27A RAD23B RAD23A VCP ATXN3
BIOCARTA_GPCR_PATHWAY	0.944341	1	-0.225705	-0.620368	508	17	PRKAR2B NFATC1 PRKAR2A GNAQ RPS6KA3
REACTOME_NOTCH4_ACTIVATION_AND_TRANSMISSION_OF_SIGNAL_TO_THE_NUCLEUS	0.922053	1	-0.319812	-0.621372	484	5	PSEN1
REACTOME_MITOTIC_PROPHASE	0.98659	1	-0.167187	-0.623478	514	70	NUP210 NUMA1 H2AFX HIST1H3A LMNB1
PID_THROMBIN_PAR1_PATHWAY	0.956767	1	-0.194428	-0.624217	508	32	ARRB1 ARHGDIA GNA13 GNA11 GNB1 PLCB2 DNM2 SNX2 RHOA PRKCD GNAI3 GNAQ
REACTOME_DISEASES_OF_SIGNAL_TRANSDUCTION	1	1	-0.143303	-0.624351	547	186	RBP1 VAV1 ARRB1 STAT1 PEBP1 RAP1A PSME1 PSMB10 SRC AKT2 RAC2 ESRP1 PPP2R5E PSEN1 KIT PSME2 CAMK2G ACTG1 TRIM24 APC STAT5A KRAS
KEGG_GLYCOSAMINOGLYCAN_BIOSYNTHESIS_KERATAN_SULFATE	0.902672	1	-0.414949	-0.624924	472	2	B4GALT1
REACTOME_PINK_PARKIN_MEDIATED_MITOPHAGY	0.931689	1	-0.258741	-0.62974	490	11	VDAC1 TOMM40 TOMM6 RPS27A
REACTOME_ASPARAGINE_N_LINKED_GLYCOSYLATION	1	1	-0.145912	-0.631145	534	182	ST6GAL1 TUBA4A TUBB4A NPL SPTBN2 CTSC GMDS ANK3 MPI TUBA1B TUBB4B TUBA1A GNPNAT1 TRAPPC10 FUCA1 LMAN2L GMPPB PPP6C DYNLL2 COPG2 SPTAN1 NANS TUBB6 GMPPA B4GALT1 CD59 TRAPPC9 RAB1B TUBB3 SEC24C ANK2 DYNC1H1 PREB CAPZA1 GLB1 ARF1 DCTN5 LMAN2 CAPZA2 DYNC1LI1 UBXN1 MAN1B1 ALG8 ALG9 SERPINA1 RENBP ALG1 NAGK RPS27A
PID_IL1_PATHWAY	0.93692	1	-0.229726	-0.631422	504	17	IRAK4 TOLLIP NFKB1
REACTOME_TRANSPORT_OF_INORGANIC_CATIONS_ANIONS_AND_AMINO_ACIDS_OLIGOPEPTIDES	0.930902	1	-0.223492	-0.632781	484	20	SLC9A1 SLC12A2 SLC15A2
BIOCARTA_SET_PATHWAY	0.912548	1	-0.325861	-0.633124	479	5	APEX1 SET DFFA HMGB2 ANP32A
REACTOME_NONHOMOLOGOUS_END_JOINING_NHEJ	0.932432	1	-0.210378	-0.633139	482	25	H2AFX SUMO1 MRE11 RAD50 ATM
REACTOME_DNA_DOUBLE_STRAND_BREAK_REPAIR	0.984405	1	-0.176551	-0.634988	504	57	H2AFX SUMO1 POLD2 FEN1 UBE2I POLD3 SUMO2 MRE11 PARP1 RAD50 ATM
REACTOME_GOLGI_CISTERNAE_PERICENTRIOLAR_STACK_REORGANIZATION	0.896422	1	-0.27292	-0.6352	475	9	RAB1B GORASP2 USO1 RAB1A CDK1 MAPK3 MAPK1 GOLGA2 RAB2A
PID_CD40_PATHWAY	0.894539	1	-0.273786	-0.637217	474	9	NFKB1 CD40 STAT5A
BIOCARTA_RAN_PATHWAY	0.906844	1	-0.328319	-0.6379	476	5	RANBP2 RAN RCC1
BIOCARTA_CREB_PATHWAY	0.925996	1	-0.237807	-0.639283	487	16	PRKAR2B RAC1 GRB2 PRKAR2A
REACTOME_TP53_REGULATES_METABOLIC_GENES	0.994286	1	-0.17907	-0.64132	521	55	GPI PRDX5 G6PD AKT2 MT-CO2 LAMTOR1 LAMTOR2 RPTOR AGO1 COX6B1 COX7B CYCS LAMTOR4 PRDX2 YWHAH LAMTOR3
REACTOME_CHROMATIN_ORGANIZATION	0.996296	1	-0.160041	-0.64144	537	101	ARID2 HMG20B H2AFX HIST1H3A JADE2 ARID1B HCFC1 ELP1 JMJD6 NFKB1 PADI2 RBBP5 SMARCD2 H2AFZ WDR5 PRMT1 HIST1H2AB KDM3A KDM4A KDM1A NCOR1 RBBP7 NCOR2 YEATS4 KDM2A
REACTOME_MTORC1_MEDIATED_SIGNALLING	0.925788	1	-0.234325	-0.644063	498	17	LAMTOR1 LAMTOR2 RPTOR LAMTOR4 LAMTOR3 RPS6KB1 YWHAB EIF4EBP1
REACTOME_DISINHIBITION_OF_SNARE_FORMATION	0.882022	1	-0.356824	-0.645848	470	4	STXBP3 STX4
REACTOME_NICOTINATE_METABOLISM	0.912214	1	-0.230191	-0.645854	477	19	NAXD NAPRT NAXE NADK NMNAT3
KEGG_SNARE_INTERACTIONS_IN_VESICULAR_TRANSPORT	0.935728	1	-0.21773	-0.645998	494	23	VAMP5 VAMP8 VTI1B VAMP2 STX10 STX4 STX7
REACTOME_G_PROTEIN_ACTIVATION	0.907721	1	-0.258252	-0.646076	481	12	GNB2 GNG10 GNB1 GNG7 GNG12 GNAI3 GNG5
REACTOME_CARDIAC_CONDUCTION	0.927203	1	-0.217794	-0.64682	483	24	FXYD3 ATP1B1 CAMK2G
KEGG_TASTE_TRANSDUCTION	0.871456	1	-0.31457	-0.647099	460	6	GNB1 PLCB2 PRKACA
REACTOME_APEX1_INDEPENDENT_RESOLUTION_OF_AP_SITES_VIA_THE_SINGLE_NUCLEOTIDE_REPLACEMENT_PATHWAY	0.882022	1	-0.358193	-0.648326	470	4	XRCC1 LIG3 PNKP
REACTOME_INLB_MEDIATED_ENTRY_OF_LISTERIA_MONOCYTOGENES_INTO_HOST_CELL	0.881356	1	-0.278755	-0.648782	467	9	GRB2 RPS27A HGS STAM STAM2
REACTOME_SIGNALING_BY_LEPTIN	0.896811	1	-0.386496	-0.649806	477	3	STAT5A
REACTOME_FCGAMMA_RECEPTOR_FCGR_DEPENDENT_PHAGOCYTOSIS	0.990689	1	-0.165216	-0.650573	531	93	IGLV2-14 VAV1 IGKV1-39 CFL1 SRC PAK1 MYO1C ACTG1 IGLV1-47 FCGR1A WAS NCKAP1L RAC1 SYK GRB2 IGLV2-11 CDC42 VAV2 IGKV1D-16 YES1 FCGR3A PLD3 IGLV3-21
BIOCARTA_MYOSIN_PATHWAY	0.862709	1	-0.299194	-0.650832	464	7	GNA13
REACTOME_TRANSCRIPTIONAL_REGULATION_BY_RUNX2	0.976834	1	-0.174347	-0.651581	505	71	STAT1 PSME1 PSMB10 SRC AKT2 PSME2 LGALS3 PSMB4 PSMB8 PSMB3 YES1 PSMC6 YAP1
REACTOME_FGFR1_MUTANT_RECEPTOR_ACTIVATION	0.922201	1	-0.242488	-0.651867	485	16	STAT1 TRIM24 STAT5A GRB2 FGFR1OP
REACTOME_COPI_MEDIATED_ANTEROGRADE_TRANSPORT	0.994382	1	-0.169952	-0.652267	530	81	TUBA4A TUBB4A SPTBN2 ANK3 TUBA1B TUBB4B TUBA1A DYNLL2 COPG2 SPTAN1 TUBB6 CD59 RAB1B TUBB3 ANK2 DYNC1H1 CAPZA1 ARF1 DCTN5
PID_NETRIN_PATHWAY	0.933981	1	-0.224867	-0.652557	480	22	SRC PAK1 RAC1 CDC42 MAP1B YES1 RHOA
REACTOME_ZBP1_DAI_MEDIATED_INDUCTION_OF_TYPE_I_IFNS	0.877589	1	-0.280432	-0.652683	465	9	TBK1 NFKB1 DHX9
BIOCARTA_RANMS_PATHWAY	0.865169	1	-0.290233	-0.654029	461	8	NUMA1
REACTOME_POSITIVE_EPIGENETIC_REGULATION_OF_RRNA_EXPRESSION	0.964945	1	-0.186269	-0.654301	522	45	H2AFX HIST1H3A POLR1B MYO1C DEK H2AFZ H3F3A HIST1H2AB RBBP7 MTA2 ACTB HDAC2 HDAC1 POLR1E HIST1H4A SF3B1 HIST2H3A BAZ1B HIST1H2BK HIST1H2BC HIST2H2AA3 RBBP4 TBP
REACTOME_PTK6_PROMOTES_HIF1A_STABILIZATION	0.872137	1	-0.435197	-0.655419	456	2	GPNMB
BIOCARTA_TNFR2_PATHWAY	0.863296	1	-0.29108	-0.655937	460	8	ELP1 NFKB1
REACTOME_NEF_AND_SIGNAL_TRANSDUCTION	0.895437	1	-0.337813	-0.656345	470	5	RAC1 DOCK2
REACTOME_METABOLISM_OF_POLYAMINES	0.965909	1	-0.188474	-0.656567	509	44	PSME1 PSMB10 PSME2 PSMB4 PSMB8 PSMB3 PSMC6 PSMA2 SMS PSMD10 PSMA6 PSMB1 PSMC3 PSMF1 PSMA5 PSMC5 PSMB9 PSMA7 PSMA4 PSMA3 PSMD1 PSMA1
REACTOME_INSERTION_OF_TAIL_ANCHORED_PROTEINS_INTO_THE_ENDOPLASMIC_RETICULUM_MEMBRANE	0.90595	1	-0.249274	-0.65734	471	15	CYB5A
BIOCARTA_PGC1A_PATHWAY	0.878277	1	-0.363396	-0.657743	468	4	YWHAH PPP3CB CALM1 PPP3CA
PID_S1P_S1P3_PATHWAY	0.907407	1	-0.234713	-0.658386	489	18	SRC GNA13 GNA11 RAC1 RHOA GNAI3 GNAQ
REACTOME_SIGNALING_BY_FGFR1_IN_DISEASE	0.915547	1	-0.232919	-0.659473	476	20	STAT1 TRIM24 STAT5A KRAS GRB2
REACTOME_ER_TO_GOLGI_ANTEROGRADE_TRANSPORT	1	1	-0.161611	-0.659513	549	115	TUBA4A TUBB4A SPTBN2 CTSC ANK3 TUBA1B TUBB4B TUBA1A TRAPPC10 LMAN2L PPP6C DYNLL2 COPG2 SPTAN1 TUBB6 CD59 TRAPPC9 RAB1B TUBB3 SEC24C ANK2 DYNC1H1 PREB CAPZA1
REACTOME_FRS_MEDIATED_FGFR1_SIGNALING	0.893536	1	-0.339587	-0.659793	469	5	KRAS GRB2
REACTOME_FRS_MEDIATED_FGFR2_SIGNALING	0.893536	1	-0.339587	-0.659793	469	5	KRAS GRB2
REACTOME_FRS_MEDIATED_FGFR3_SIGNALING	0.893536	1	-0.339587	-0.659793	469	5	KRAS GRB2
REACTOME_FRS_MEDIATED_FGFR4_SIGNALING	0.893536	1	-0.339587	-0.659793	469	5	KRAS GRB2
BIOCARTA_NFAT_PATHWAY	0.916988	1	-0.219994	-0.662077	474	25	PRKAR2B ACTA1 IGF1 NFATC1
BIOCARTA_CPSF_PATHWAY	0.861423	1	-0.294419	-0.66346	459	8	PABPN1 PAPOLA CPSF3 CSTF2 CPSF2 CSTF1 CSTF3 CPSF1
REACTOME_EGFR_DOWNREGULATION	0.898273	1	-0.251723	-0.663799	467	15	ARHGEF7 GRB2 CDC42 RPS27A HGS STAM STAM2
REACTOME_TRIGLYCERIDE_BIOSYNTHESIS	0.860687	1	-0.440977	-0.664123	450	2	GK
REACTOME_IMPORT_OF_PALMITOYL_COA_INTO_THE_MITOCHONDRIAL_MATRIX	0.849722	1	-0.306157	-0.665978	457	7	CPT1A CPT2
KEGG_COLORECTAL_CANCER	0.930636	1	-0.218669	-0.667288	482	26	AKT2 RAC2 APC KRAS RAC1 CYCS RHOA CTNNB1 SMAD2 SMAD4
BIOCARTA_AMAN_PATHWAY	0.878049	1	-0.397565	-0.668416	467	3	MAN2C1 MAN2B1 MAN1A2
REACTOME_RUNX2_REGULATES_GENES_INVOLVED_IN_CELL_MIGRATION	0.885932	1	-0.34436	-0.669067	465	5	AKT2
REACTOME_CELL_CYCLE	1	1	-0.146236	-0.670232	553	291	NUP210 NEDD1 TUBA4A TUBB4A PRKAR2B NUMA1 H2AFX TUBB SUMO1 PSME1 HIST1H3A PSMB10 PCM1 SRC AKT2 POLD2 FEN1 TUBA1B CKS1B LMNB1 TUBB4B TUBA1A UBE2I POLD3 SDCCAG8 PPP2R5E PSME2 PPP1CB PPME1 MRE11 UBE2D1 CDK7 TUBG1 DYNLL2 H2AFZ H3F3A KIF2A RAD50 ATM TUBB6 CKAP5 PSMB4 HIST1H2AB RAB1B TUBB3 PSMB8 PSMB3 RANBP2 PPP2R5A DYNC1H1 PSMC6 NUP188 RBBP7 BUB3 FGFR1OP
REACTOME_MAPK6_MAPK4_SIGNALING	0.962818	1	-0.185578	-0.670305	491	60	PSME1 PSMB10 PAK1 PSME2 RAC1 PSMB4 CDC42 PSMB8 PSMB3 PSMC6 AGO1 PRKACA PSMA2 XPO1
REACTOME_MEIOTIC_SYNAPSIS	0.907372	1	-0.226266	-0.671326	479	23	H2AFX LMNB1 UBE2I H2AFZ HIST1H2AB
PID_ERBB1_DOWNSTREAM_PATHWAY	0.967433	1	-0.183736	-0.671673	504	63	SLC9A1 STAT1 PEBP1 SRC RAB5A CAPN2 KRAS RAC1 RALA GRB2 CDC42 VAV2 PDPK1
PID_ERBB2_ERBB3_PATHWAY	0.92233	1	-0.231556	-0.67197	474	22	SRC KRAS RAC1 GRB2 CDC42 PRKACA
REACTOME_CASPASE_ACTIVATION_VIA_DEATH_RECEPTORS_IN_THE_PRESENCE_OF_LIGAND	0.882129	1	-0.34668	-0.673574	463	5	FADD
REACTOME_ASPARTATE_AND_ASPARAGINE_METABOLISM	0.876426	1	-0.348896	-0.67788	460	5	GOT1 SLC25A12 SLC25A13 GOT2
REACTOME_UB_SPECIFIC_PROCESSING_PROTEASES	0.988615	1	-0.17443	-0.67828	520	90	ARRB1 PTRH2 OTUB1 PSME1 PSMB10 PSME2 VDAC1 USP4 USP14 PSMB4 HIST1H2AB PSMB8 PSMB3 PSMC6 VDAC2 PSMA2 SMAD2 SMAD4 RPS27A HGS ARRB2 MAP3K7 PSMD10 PSMA6 STAM2 PSMB1 PSMC3 PSMF1 PSMA5 PSMC5 HIST1H2BK HIST1H2BC TAF10 HIST2H2AA3 PSMB9 PSMA7 MAT2B PSMA4
REACTOME_INTERLEUKIN_1_PROCESSING	0.848771	1	-0.32984	-0.678511	448	6	NFKB1 IL18
REACTOME_CELL_EXTRACELLULAR_MATRIX_INTERACTIONS	0.884837	1	-0.257408	-0.67879	460	15	ACTG1 PARVA ILK ACTB LIMS1 ARHGEF6
REACTOME_FORMATION_OF_TC_NER_PRE_INCISION_COMPLEX	0.947674	1	-0.206594	-0.67971	488	36	HMGN1 XAB2 CDK7 ZNF830 DDB1 COPS8 POLR2D RPS27A COPS7B CUL4A POLR2B RBX1 PPIE POLR2A
PID_NFAT_TFPATHWAY	0.840445	1	-0.312524	-0.679828	452	7	NFATC1
KEGG_PROGESTERONE_MEDIATED_OOCYTE_MATURATION	0.931689	1	-0.213161	-0.680925	490	31	MAPK13 AKT2 IGF1 KRAS
REACTOME_GENERIC_TRANSCRIPTION_PATHWAY	1	1	-0.146667	-0.682171	553	358	ARID2 MED20 SUPT4H1 MED6 GPI FKBP5 PIP4P1 STAT1 H2AFX PRDX5 SUMO1 PSME1 HIST1H3A CAV1 PSMB10 SRC G6PD AKT2 TRIAP1 MED30 UBE2I MT-CO2 UXT HSPD1 ITGAL CASP6 KIT PSME2 CAMK2G PPM1A LAMTOR1 ARID1B LAMTOR2 LGALS3 SUPT5H MEN1 KRAS MRE11 UBE2D1 LBR CDK7 RBBP5 SMARCD2 PARP1 KRBA1 DEK H2AFZ H3F3A RAD50 ATM PIN1 MED12 WDR5 HTT PRMT1 TFAP2C PSMB4 HIST1H2AB PSMB8 PSMB3 PDPK1 YES1 RPTOR PSMC6 YAP1 AGO1 NCOR1 …
REACTOME_METALLOPROTEASE_DUBS	0.86629	1	-0.273047	-0.683089	459	12	STAMBP HIST1H2AB RPS27A STAM HIST2H2AA3 ABRAXAS2 HIST1H2AG HIST2H2AB
BIOCARTA_CHREBP_PATHWAY	0.849341	1	-0.293701	-0.683566	450	9	PRKAR2B
REACTOME_ERCC6_CSB_AND_EHMT2_G9A_POSITIVELY_REGULATE_RRNA_EXPRESSION	0.903475	1	-0.227325	-0.68414	467	25	H2AFX HIST1H3A H2AFZ H3F3A HIST1H2AB RBBP7 MTA2 HDAC2 HDAC1 HIST1H4A HIST2H3A HIST1H2BK HIST1H2BC HIST2H2AA3 RBBP4
PID_REELIN_PATHWAY	0.890538	1	-0.249976	-0.68708	479	17	MAPT RAP1A RAPGEF1 ITGA3
BIOCARTA_STEM_PATHWAY	0.945946	1	-0.52302	-0.687693	489	1	CD8A
REACTOME_REGULATION_BY_C_FLIP	0.848315	1	-0.380767	-0.689185	452	4	FADD
REACTOME_TRANSCRIPTIONAL_REGULATION_BY_SMALL_RNAS	0.955166	1	-0.195334	-0.689428	489	52	NUP210 H2AFX HIST1H3A H2AFZ H3F3A HIST1H2AB RANBP2 NUP188 AGO1 RAN POLR2D NUP107 NUP133 POLR2B POLR2A NUP205 NUP160 NUP37 HIST1H4A HIST2H3A HIST1H2BK HIST1H2BC HIST2H2AA3
REACTOME_PRE_NOTCH_EXPRESSION_AND_PROCESSING	0.917939	1	-0.223774	-0.690333	480	27	H2AFX HIST1H3A RAB6A H2AFZ H3F3A B4GALT1 HIST1H2AB AGO1
REACTOME_LOSS_OF_MECP2_BINDING_ABILITY_TO_THE_NCOR_SMRT_COMPLEX	0.868821	1	-0.355547	-0.690803	456	5	NCOR1 NCOR2
REACTOME_P75NTR_SIGNALS_VIA_NF_KB	0.822097	1	-0.307114	-0.692067	438	8	NFKB1 NGFR RPS27A IKBKB
REACTOME_TRANSPORT_OF_MATURE_MRNAS_DERIVED_FROM_INTRONLESS_TRANSCRIPTS	0.917939	1	-0.205779	-0.694727	480	40	NUP210
KEGG_ENDOCYTOSIS	0.981308	1	-0.17654	-0.694805	524	95	ARRB1 EHD2 ACAP1 SNF8 SRC RAB11FIP1 VPS37C GIT1 RAB5A KIT VPS4B CHMP1B CHMP4A RAB4A RAB11FIP5 STAMBP HLA-E CHMP4B CDC42 TSG101 RBSN EHD1 AP2A1 DNM2 AP2M1 GRK2 RAB31 RAB5C VTA1 RAB22A NEDD4
REACTOME_RNA_POLYMERASE_III_TRANSCRIPTION_TERMINATION	0.858801	1	-0.266231	-0.69542	443	14	NFIB NFIA NFIX SSB
REACTOME_SUMOYLATION_OF_DNA_DAMAGE_RESPONSE_AND_REPAIR_PROTEINS	0.942857	1	-0.194686	-0.697248	494	55	NUP210 SUMO1 SUMO3 UBE2I SUMO2
REACTOME_INTRACELLULAR_SIGNALING_BY_SECOND_MESSENGERS	0.994495	1	-0.166249	-0.697264	541	138	VAV1 PRKAR2B IRAK4 PSME1 PSMB10 SRC AKT2 RAC2 PPP2R5E KIT PSME2 CAMK2G LAMTOR1 LAMTOR2 RAC1 GRB2 PSMB4 PSMB8 PRKAR2A PSMB3 PPP2R5A PDPK1 KDM1A RPTOR PSMC6 AGO1 RBBP7 PRKACA PSMA2 LAMTOR4 GRK2 PPP2R5D LAMTOR3 NEDD4 PRKCD RPS27A
BIOCARTA_FREE_PATHWAY	0.833024	1	-0.320644	-0.697491	448	7	SOD1 NFKB1
REACTOME_CELLULAR_RESPONSE_TO_HYPOXIA	0.947368	1	-0.19766	-0.697636	485	52	PSME1 PSMB10 EGLN1 PSME2 UBE2D1 PSMB4 PSMB8 PSMB3 PSMC6 PSMA2 RPS27A RBX1 PSMD10 PSMA6 UBE2D3 PSMB1 PSMC3 PSMF1 PSMA5 PSMC5 PSMB9 PSMA7 PSMA4 PSMA3 PSMD1 PSMA1
BIOCARTA_IL12_PATHWAY	0.861163	1	-0.41537	-0.698352	458	3	IL18
REACTOME_CHROMOSOME_MAINTENANCE	0.932821	1	-0.215643	-0.698861	485	34	H2AFX POLD2 FEN1 POLD3
REACTOME_ESR_MEDIATED_SIGNALING	0.981378	1	-0.177919	-0.700592	526	93	MMP7 FKBP5 CAV2 H2AFX GNB2 HIST1H3A CAV1 SRC AKT2 TFF1 GNG10 CTSD KRAS H2AFZ H3F3A GNB1 PRMT1 HIST1H2AB PDPK1 KDM1A AGO1
REACTOME_PTK6_EXPRESSION	0.932432	1	-0.534309	-0.702537	482	1	PELP1
REACTOME_PRE_NOTCH_PROCESSING_IN_GOLGI	0.821892	1	-0.323289	-0.703246	442	7	RAB6A B4GALT1 ATP2A3
SA_FAS_SIGNALING	0.835206	1	-0.388577	-0.70332	445	4	CFL1
REACTOME_SIGNALING_BY_VEGF	0.951737	1	-0.188218	-0.703419	492	71	MAPK13 VAV1 JUP CAV1 SRC AKT2 PAK1
REACTOME_CALCINEURIN_ACTIVATES_NFAT	0.820037	1	-0.32474	-0.7064	441	7	NFATC1 FKBP1A PPP3CB CALM1 PPIA PPP3CA PPP3R1
PID_ERBB4_PATHWAY	0.847909	1	-0.27545	-0.707158	445	13	PRLR STAT5A GRB2 YAP1 NCOR1 NEDD4
KEGG_DRUG_METABOLISM_OTHER_ENZYMES	0.878558	1	-0.263255	-0.707692	462	16	GUSB TYMP DPYD
REACTOME_ACYL_CHAIN_REMODELING_OF_DAG_AND_TAG	0.833969	1	-0.470828	-0.70908	436	2	MGLL
REACTOME_INTERACTION_BETWEEN_L1_AND_ANKYRINS	0.851992	1	-0.291447	-0.709343	448	11	SPTBN2 ANK3 ACTG1 SPTAN1 ANK2
BIOCARTA_SODD_PATHWAY	0.827715	1	-0.392051	-0.709608	441	4	FADD
REACTOME_FC_EPSILON_RECEPTOR_FCERI_SIGNALING	0.975926	1	-0.175849	-0.711992	526	109	IGLV2-14 VAV1 IGKV1-39 PSME1 PSMB10 PAK1 PSME2 NFKB1 IGLV1-47 KRAS UBE2D1 NFATC1 RAC1 SYK GRB2 PSMB4 IGLV2-11 PSMB8 PSMB3 VAV2 PDPK1 IGKV1D-16 IGLV3-21 PSMC6
REACTOME_ACTIVATION_OF_CASPASES_THROUGH_APOPTOSOME_MEDIATED_CLEAVAGE	0.830153	1	-0.472773	-0.712009	434	2	CYCS
REACTOME_ADP_SIGNALLING_THROUGH_P2Y_PURINOCEPTOR_1	0.83559	1	-0.272904	-0.712849	431	14	GNB2 SRC GNA11 GNG10 GNB1 GNG7 GNG12 GNAQ GNG5
REACTOME_SIGNALING_BY_FGFR3_FUSIONS_IN_CANCER	0.814745	1	-0.347064	-0.713943	430	6	KRAS GRB2
BIOCARTA_CDC42RAC_PATHWAY	0.812616	1	-0.32843	-0.714427	437	7	PAK1 RAC1 CDC42 RHOA
REACTOME_CLEC7A_DECTIN_1_INDUCES_NFAT_ACTIVATION	0.824859	1	-0.307013	-0.714549	437	9	NFATC1 AHCYL1 ITPR2 PPP3CB CALM1 PPP3CA ITPR3 PPP3R1 ITPR1
REACTOME_SIGNALING_BY_THE_B_CELL_RECEPTOR_BCR	0.974122	1	-0.177935	-0.714608	526	104	IGLV2-14 VAV1 IGKV1-39 PSME1 PSMB10 BLNK PSME2 NFKB1 IGLV1-47 IGHD KRAS NFATC1 SYK GRB2 PSMB4 IGLV2-11 PTPN6 PSMB8 PSMB3 IGKV1D-16 IGLV3-21 PSMC6
REACTOME_SIGNALING_BY_NOTCH1_IN_CANCER	0.870229	1	-0.255063	-0.715638	455	19	PSEN1 NCOR1 NCOR2 ADAM10 RPS27A RBX1 HDAC2 HDAC1 SKP1 HDAC3 CUL1
REACTOME_VIRAL_MESSENGER_RNA_SYNTHESIS	0.905588	1	-0.213178	-0.716546	469	39	NUP210
REACTOME_ACROSOME_REACTION_AND_SPERM:OOCYTE_MEMBRANE_BINDING	0.915058	1	-0.546657	-0.718773	473	1	CD9
PID_ILK_PATHWAY	0.912791	1	-0.218481	-0.718819	470	36	TNS1 ARHGEF7 PARP1 RAC1 CKAP5 PARVA CDC42 PPP1R14C ILK XPO1 CTNNB1 PPP1R14A LIMS1 DIAPH1 ARHGEF6 PPP1R14B RHOG
REACTOME_INTRA_GOLGI_AND_RETROGRADE_GOLGI_TO_ER_TRAFFIC	0.976407	1	-0.174366	-0.719599	537	122	PAFAH1B3 TUBA4A TUBB4A PAFAH1B2 KLC2 CYTH1 TUBA1B TUBB4B TUBA1A RAB6A RAB18 AGPAT3 KIF1B DYNLL2 COPG2 KIF2A GOLGA4 STX10 TUBB6 GCC2 RAB1B TUBB3 ARFIP2 DYNC1H1 CAPZA1 ARF1 DCTN5 ZW10 KIF13B CAPZA2
REACTOME_EPH_EPHRIN_MEDIATED_REPULSION_OF_CELLS	0.875479	1	-0.242785	-0.72104	456	24	SRC PSEN1 ACTG1 EPHA2 RAC1 VAV2 YES1 AP2A1 AP2M1 ADAM10 ACTB CLTC CLTB
REACTOME_CELL_CYCLE_MITOTIC	0.994393	1	-0.160212	-0.722824	531	257	NUP210 NEDD1 TUBA4A TUBB4A PRKAR2B NUMA1 H2AFX TUBB PSME1 HIST1H3A PSMB10 PCM1 SRC AKT2 POLD2 FEN1 TUBA1B CKS1B LMNB1 TUBB4B TUBA1A POLD3 SDCCAG8 PPP2R5E
REACTOME_TRANSPORT_OF_THE_SLBP_DEPENDANT_MATURE_MRNA	0.907869	1	-0.22307	-0.722931	472	34	NUP210
REACTOME_PCNA_DEPENDENT_LONG_PATCH_BASE_EXCISION_REPAIR	0.855787	1	-0.269034	-0.723229	450	16	POLD2 FEN1 POLD3
REACTOME_GENE_EXPRESSION_TRANSCRIPTION	1	1	-0.150721	-0.723267	546	514	NUP210 ARID2 MED20 SUPT4H1 MED6 CAVIN1 GPI FKBP5 PIP4P1 STAT1 H2AFX PRDX5 SUMO1 TFB2M PSME1 HIST1H3A CAV1 PSMB10 SRC G6PD AKT2 TRIAP1 MED30 UBE2I MT-CO2 POLR1B UXT HSPD1 ITGAL ZC3H11A CASP6 PRKRA KIT PSME2 SNRPE MYO1C CAMK2G PPM1A LAMTOR1 ARID1B LAMTOR2 RNPS1 THOC3 THOC6 LGALS3 SUPT5H NFIB NUDT21 TFAM MEN1 KRAS MRE11 UBE2D1 LBR SRSF11 NFIA CDK7 RBBP5 NFIX SMARCD2 MBD2 PARP1 KRBA1 EIF4A3 DEK H2AFZ…
REACTOME_MITOTIC_METAPHASE_AND_ANAPHASE	0.972578	1	-0.175693	-0.723431	531	120	TUBA4A TUBB4A PSME1 PSMB10 TUBA1B LMNB1 TUBB4B TUBA1A PPP2R5E PSME2 UBE2D1 DYNLL2 KIF2A TUBB6 CKAP5 PSMB4 TUBB3 PSMB8 PSMB3 RANBP2 PPP2R5A DYNC1H1 PSMC6 BUB3 PSMA2 ZW10 XPO1 DYNC1LI1 PPP2R5D NUP107 RPS27A
REACTOME_PROSTACYCLIN_SIGNALLING_THROUGH_PROSTACYCLIN_RECEPTOR	0.815443	1	-0.310974	-0.723768	432	9	GNB2 GNG10 GNB1 GNG7 GNG12 GNG5
REACTOME_PCP_CE_PATHWAY	0.923372	1	-0.198452	-0.725468	481	63	PSME1 PSMB10 RAC2 PSME2 DVL2 RAC1 PSMB4 PSMB8 PSMB3 PSMC6 PFN1 AP2A1 PSMA2 RHOA AP2M1 RPS27A ARRB2 PSMD10 CLTC CLTB PSMA6 PSMB1 PSMC3 PSMF1 PSMA5 PSMC5 PSMB9 PSMA7 AP2B1 PSMA4 PSMA3 PSMD1 PRKCB PSMA1
REACTOME_CONSTITUTIVE_SIGNALING_BY_AKT1_E17K_IN_CANCER	0.830798	1	-0.304635	-0.725756	436	10	AKT2 PDPK1
BIOCARTA_RELA_PATHWAY	0.799629	1	-0.333756	-0.726014	430	7	FADD NFKB1
REACTOME_CASPASE_MEDIATED_CLEAVAGE_OF_CYTOSKELETAL_PROTEINS	0.813559	1	-0.312344	-0.726957	431	9	MAPT CASP6 SPTAN1
REACTOME_INSULIN_PROCESSING	0.848369	1	-0.275675	-0.726962	441	15	ERO1A EXOC8 VAMP2 MYO5A SLC30A6 EXOC4 EXOC2 EXOC5
PID_RETINOIC_ACID_PATHWAY	0.848369	1	-0.275902	-0.72756	441	15	RBP1
REACTOME_CELLULAR_RESPONSES_TO_STRESS	0.994434	1	-0.161362	-0.727662	535	253	NUP210 HIST1H1D TUBA4A TUBB4A FKBP5 CRYAB ERO1A H2AFX PRDX5 SOD1 ATOX1 GPX7 PSME1 HIST1H3A PSMB10 CCAR2 HIST1H1B TUBA1B LMNB1 TUBB4B TUBA1A EGLN1 CEBPB PSME2 CAMK2G NFKB1 MRE11 UBE2D1 DYNLL2 H2AFZ H3F3A PRDX6 RAD50 ATM HSPA9 TUBB6 PSMB4 HMGA1 HIST1H2AB TUBB3 PSMB8 PSMB3 RANBP2 DYNC1H1 RPTOR PSMC6 CAPZA1 NUP188 AGO1 RBBP7
REACTOME_METALLOTHIONEINS_BIND_METALS	0.818702	1	-0.483213	-0.727732	428	2	MT1X
KEGG_OOCYTE_MEIOSIS	0.911321	1	-0.206082	-0.727983	482	49	CALML5 PPP2R5E IGF1 CAMK2G PPP1CB
PID_GMCSF_PATHWAY	0.860421	1	-0.253042	-0.728048	449	21	STAT1 STAT5A KRAS SYK GRB2
BIOCARTA_IL10_PATHWAY	0.795841	1	-0.354418	-0.729071	420	6	STAT1 STAT5A
REACTOME_RESOLUTION_OF_AP_SITES_VIA_THE_MULTIPLE_NUCLEOTIDE_PATCH_REPLACEMENT_PATHWAY	0.846296	1	-0.260155	-0.729753	456	18	POLD2 FEN1 POLD3 PARP1 APEX1 ADPRHL2
REACTOME_RRNA_PROCESSING_IN_THE_MITOCHONDRION	0.795841	1	-0.354822	-0.729901	420	6	NSUN4
REACTOME_ION_HOMEOSTASIS	0.850288	1	-0.257941	-0.730317	442	20	FXYD3 ATP1B1 CAMK2G
REACTOME_ASYMMETRIC_LOCALIZATION_OF_PCP_PROTEINS	0.90167	1	-0.207529	-0.730634	485	46	PSME1 PSMB10 PSME2 DVL2 PSMB4 PSMB8 PSMB3 PSMC6 PSMA2 RPS27A PSMD10 PSMA6 PSMB1 PSMC3 PSMF1 PSMA5 PSMC5 PSMB9 PSMA7 PSMA4 PSMA3 PSMD1 PSMA1
REACTOME_HDR_THROUGH_HOMOLOGOUS_RECOMBINATION_HRR	0.844444	1	-0.260482	-0.730669	455	18	POLD2 POLD3 MRE11 RAD50 ATM
REACTOME_PHOSPHOLIPID_METABOLISM	0.947761	1	-0.190567	-0.730812	507	80	GPD1L GPD1 PCYT2 STARD10 PIP4P1 SELENOI RAB5A INPP4B PNPLA6 AGPAT3 RAB4A MGLL DDHD2 AGPAT5 VAC14 HADHB MBOAT7 PLD3 MTM1 GPD2 TNFAIP8 HADHA ARF1
REACTOME_PROCESSING_OF_DNA_DOUBLE_STRAND_BREAK_ENDS	0.889098	1	-0.227871	-0.731587	472	32	H2AFX SUMO1 UBE2I SUMO2 MRE11 RAD50 ATM
REACTOME_INTERACTIONS_OF_REV_WITH_HOST_CELLULAR_PROTEINS	0.905512	1	-0.226077	-0.733372	459	35	NUP210
REACTOME_CELLULAR_SENESCENCE	0.936782	1	-0.197012	-0.734701	488	70	HIST1H1D H2AFX HIST1H3A HIST1H1B LMNB1 CEBPB NFKB1 MRE11 UBE2D1 H2AFZ H3F3A RAD50 ATM HMGA1 HIST1H2AB
REACTOME_METABOLISM_OF_INGESTED_SEMET_SEC_MESEC_INTO_H2SE	0.803371	1	-0.408153	-0.738753	428	4	AHCY
REACTOME_PROCESSING_OF_INTRONLESS_PRE_MRNAS	0.83112	1	-0.275532	-0.740697	437	16	NUDT21 CPSF7 PABPN1 PAPOLA WDR33 FIP1L1
PID_BETA_CATENIN_DEG_PATHWAY	0.780899	1	-0.328748	-0.74082	416	8	APC DVL2 CTNNB1 CSNK1D SKP1 CUL1 GSK3B
REACTOME_MET_ACTIVATES_RAP1_AND_RAC1	0.815589	1	-0.31119	-0.741372	428	10	RAP1A RAPGEF1 RAC1 GRB2
REACTOME_INTERCONVERSION_OF_NUCLEOTIDE_DI_AND_TRIPHOSPHATES	0.843212	1	-0.258104	-0.742612	440	21	AK4 NME3 AK2
REACTOME_RUNX1_REGULATES_GENES_INVOLVED_IN_MEGAKARYOCYTE_DIFFERENTIATION_AND_PLATELET_FUNCTION	0.851145	1	-0.240777	-0.742788	445	27	H2AFX HIST1H3A RBBP5 H2AFZ H3F3A WDR5 PRMT1 HIST1H2AB AGO1
KEGG_PANCREATIC_CANCER	0.840824	1	-0.234345	-0.74408	448	29	STAT1 AKT2 RAC2 NFKB1 KRAS RALB RAC1 RALA CDC42
REACTOME_DNA_DAMAGE_RECOGNITION_IN_GG_NER	0.83815	1	-0.24393	-0.744373	434	26	PARP1 XPC DDB1 COPS8 RPS27A COPS7B CUL4A ACTB RBX1 NFRKB
REACTOME_SYNTHESIS_OF_IP2_IP_AND_INS_IN_THE_CYTOSOL	0.777154	1	-0.33095	-0.745782	414	8	IMPA2 INPP4B
REACTOME_TRANSCRIPTIONAL_REGULATION_BY_RUNX1	0.95	1	-0.185392	-0.746735	512	105	ARID2 H2AFX PSME1 HIST1H3A PSMB10 SRC PSME2 ARID1B LGALS3 CDK7 RBBP5 SMARCD2 H2AFZ H3F3A WDR5 PRMT1 PSMB4 HIST1H2AB PSMB8 PSMB3 PSMC6 YAP1 AGO1
REACTOME_REACTIONS_SPECIFIC_TO_THE_COMPLEX_N_GLYCAN_SYNTHESIS_PATHWAY	0.804878	1	-0.44476	-0.747764	428	3	FUCA1
REACTOME_PHOSPHORYLATION_OF_EMI1	0.874517	1	-0.568707	-0.747765	452	1	CDK1
REACTOME_G2_M_DNA_REPLICATION_CHECKPOINT	0.874517	1	-0.568707	-0.747765	452	1	CDK1
REACTOME_PROGRAMMED_CELL_DEATH	0.959781	1	-0.182921	-0.748678	524	118	HIST1H1D CDH1 MAPT PSME1 PSMB10 AKT2 HIST1H1B DSG2 LMNB1 FADD DSP CASP6 STK24 PSME2 DIABLO APC
REACTOME_EXTENSION_OF_TELOMERES	0.814815	1	-0.267197	-0.749506	439	18	POLD2 FEN1 POLD3
BIOCARTA_ERAD_PATHWAY	0.825336	1	-0.284248	-0.749569	429	15	UBE2I UBA2 SAE1 MAN2C1 RBX1 GANAB UGGT1 SKP1 CUL1
REACTOME_HIV_INFECTION	0.962894	1	-0.174844	-0.752908	518	173	NUP210 SLC25A4 SUPT4H1 PSME1 PSMB10 FEN1 VPS37C SLC25A6 PSME2 VPS4B NMT2 SUPT5H CHMP4A CDK7 RAC1 B2M PSMB4 CHMP4B HMGA1 TSG101 PSMB8 PSMB3 RANBP2 PSMC6 NUP188 AP2A1 ARF1 RNMT PSMA2 RAN SLC25A5 XPO1 CUL5 AP2M1 SSRP1 POLR2D RNGTT VTA1 NUP107 RPS27A DOCK2 XRCC5 NUP133 POLR2B PACS1 RBX1 NELFCD RCC1 PSMD10 SUPT16H GTF2B PSMA6 POLR2A NUP205 PSMB1 PSMC3 PDCD6IP NUP160 ATP6V1H CTDP1 PSMF1 PSMA5
BIOCARTA_CARM1_PATHWAY	0.769944	1	-0.346573	-0.753895	414	7	PRKAR2B
KEGG_PYRIMIDINE_METABOLISM	0.883041	1	-0.209859	-0.754784	452	57	AK3 TYMP NME3 POLD2 DPYD NT5C POLD3 POLR1B
BIOCARTA_TCR_PATHWAY	0.829175	1	-0.266591	-0.754809	431	20	VAV1 NFKB1 NFATC1 RAC1 GRB2
BIOCARTA_MAPK_PATHWAY	0.866541	1	-0.235109	-0.754823	460	32	MAPK13 STAT1 PAK1 NFKB1 RAC1 GRB2
REACTOME_GABA_RECEPTOR_ACTIVATION	0.802657	1	-0.310278	-0.755173	422	11	GNB2 GNG10 GNB1 GNG7 GNG12 GNAI3 GNG5
REACTOME_TRANSPORT_TO_THE_GOLGI_AND_SUBSEQUENT_MODIFICATION	0.957721	1	-0.183339	-0.755238	520	123	ST6GAL1 TUBA4A TUBB4A SPTBN2 CTSC ANK3 TUBA1B TUBB4B TUBA1A TRAPPC10 FUCA1 LMAN2L PPP6C DYNLL2 COPG2 SPTAN1 TUBB6 B4GALT1 CD59 TRAPPC9 RAB1B TUBB3 SEC24C ANK2 DYNC1H1 PREB CAPZA1
REACTOME_SMAD2_SMAD3:SMAD4_HETEROTRIMER_REGULATES_TRANSCRIPTION	0.788973	1	-0.317452	-0.75629	414	10	MEN1 SMAD2 SMAD4 RPS27A HDAC1 CDK9
REACTOME_DOWNREGULATION_OF_ERBB2_SIGNALING	0.777778	1	-0.325588	-0.757782	412	9	AKT2 ERBIN CUL5 RPS27A
REACTOME_POTASSIUM_CHANNELS	0.785171	1	-0.318494	-0.758774	412	10	GNB2 GNG10 GNB1 GNG7 GNG12 GNG5
REACTOME_HOST_INTERACTIONS_OF_HIV_FACTORS	0.931985	1	-0.18756	-0.760284	506	110	NUP210 SLC25A4 PSME1 PSMB10 SLC25A6 PSME2 RAC1 B2M PSMB4 HMGA1 PSMB8 PSMB3 RANBP2 PSMC6 NUP188 AP2A1 ARF1 PSMA2 RAN SLC25A5 XPO1 CUL5 AP2M1 NUP107 RPS27A DOCK2 NUP133 PACS1 RBX1 RCC1 PSMD10 PSMA6 NUP205 PSMB1 PSMC3 NUP160 ATP6V1H PSMF1 PSMA5 NUP37
REACTOME_SIGNAL_REGULATORY_PROTEIN_FAMILY_INTERACTIONS	0.781369	1	-0.31947	-0.761099	410	10	SRC FYB1 GRB2 PTPN6
REACTOME_GENE_SILENCING_BY_RNA	0.894325	1	-0.210937	-0.7619	456	60	NUP210 H2AFX HIST1H3A PRKRA H2AFZ H3F3A HIST1H2AB RANBP2 NUP188 AGO1 TSNAX RAN POLR2D NUP107 NUP133 TDRKH POLR2B XPO5 POLR2A NUP205 NUP160 NUP37 HIST1H4A HIST2H3A HIST1H2BK HIST1H2BC HIST2H2AA3
KEGG_CARDIAC_MUSCLE_CONTRACTION	0.83174	1	-0.240879	-0.762938	434	30	SLC9A1 ATP1B1 MT-CO2 COX7A2
REACTOME_ACTIVATION_OF_NF_KAPPAB_IN_B_CELLS	0.867816	1	-0.214255	-0.763009	452	53	PSME1 PSMB10 PSME2 NFKB1 PSMB4 PSMB8 PSMB3 PSMC6 PSMA2 RPS27A MAP3K7 IKBKB PSMD10 PSMA6 PSMB1 PSMC3 PSMF1 PSMA5 PSMC5 PSMB9 PSMA7 PSMA4 SKP1 CUL1 PSMA3 PSMD1 NFKBIE PRKCB PSMA1
PID_S1P_S1P2_PATHWAY	0.798464	1	-0.289735	-0.764038	415	15	PAK1 GNA13 GNA11 RAC1 RHOA GNAI3 GNAQ
REACTOME_EXPORT_OF_VIRAL_RIBONUCLEOPROTEINS_FROM_NUCLEUS	0.844402	1	-0.239576	-0.765303	444	31	NUP210
BIOCARTA_LYM_PATHWAY	0.774011	1	-0.329544	-0.766988	410	9	VCAM1 ITGAL ICAM1
REACTOME_NICOTINAMIDE_SALVAGING	0.775665	1	-0.322043	-0.767228	407	10	NAXD NAPRT NAXE
REACTOME_TRANSPORT_OF_MATURE_TRANSCRIPT_TO_CYTOPLASM	0.895437	1	-0.206607	-0.767902	470	68	NUP210 ZC3H11A RNPS1 THOC3 THOC6 SRSF11 NXF1 EIF4A3 SRSF4 RANBP2 NUP188 SARNP SRSF7 THOC1 NUP107 DDX39A NUP133 WDR33 FIP1L1 DDX39B NUP205 ALYREF NUP160 POLDIP3 NUP37 SRSF3 THOC2 SRSF1
REACTOME_HEDGEHOG_LIGAND_BIOGENESIS	0.835849	1	-0.217406	-0.767985	442	49	PSME1 PSMB10 PSME2 PSMB4 PSMB8 PSMB3 PSMC6 PSMA2 ERLEC1 RPS27A PSMD10 PSMA6 PSMB1 PSMC3 PSMF1 PSMA5 PSMC5 PSMB9 PSMA7 PSMA4 PSMA3 PSMD1 PSMA1
REACTOME_REGULATION_OF_PTEN_LOCALIZATION	0.76779	1	-0.425147	-0.769512	409	4	NEDD4 RPS27A
REACTOME_RESOLUTION_OF_ABASIC_SITES_AP_SITES	0.799622	1	-0.259373	-0.769553	422	23	POLD2 FEN1 POLD3 UNG PARP1 APEX1 ADPRHL2 XRCC1
REACTOME_INTERLEUKIN_10_SIGNALING	0.759924	1	-0.374327	-0.770025	401	6	IL18 ICAM1 TIMP1
REACTOME_ENERGY_DEPENDENT_REGULATION_OF_MTOR_BY_LKB1_AMPK	0.802657	1	-0.286485	-0.770141	422	16	PPM1A LAMTOR1 LAMTOR2 RPTOR LAMTOR4 LAMTOR3
REACTOME_TETRAHYDROBIOPTERIN_BH4_SYNTHESIS_RECYCLING_SALVAGE_AND_REGULATION	0.764045	1	-0.42605	-0.771147	407	4	AKT1 SPR HSP90AA1 CALM1
REACTOME_TFAP2_AP_2_FAMILY_REGULATES_TRANSCRIPTION_OF_GROWTH_FACTORS_AND_THEIR_RECEPTORS	0.760456	1	-0.397586	-0.77248	399	5	KIT TFAP2C
REACTOME_AUTOPHAGY	0.870229	1	-0.210451	-0.772588	455	64	PGAM5 SRC VPS37C ATG16L1 LAMTOR1 LAMTOR2 VDAC1 CHMP4A ATG9A DYNLL2 WDR45B TOMM40 PLIN2 CHMP4B TSG101 RPTOR
PID_BCR_5PATHWAY	0.851504	1	-0.240762	-0.772972	452	32	BLNK CAMK2G NFKB1 NFATC1 RAC1 SYK GRB2 PTPN6 VAV2 PDPK1
KEGG_NICOTINATE_AND_NICOTINAMIDE_METABOLISM	0.790353	1	-0.282497	-0.776466	425	17	ENPP3 NT5C NADK NMNAT3
REACTOME_DAP12_SIGNALING	0.779271	1	-0.295324	-0.778775	405	15	KRAS RAC1 SYK GRB2 B2M HLA-E VAV2
REACTOME_MECP2_REGULATES_NEURONAL_RECEPTORS_AND_CHANNELS	0.750936	1	-0.346058	-0.779826	400	8	FKBP5
REACTOME_REGULATION_OF_PTEN_STABILITY_AND_ACTIVITY	0.811321	1	-0.220844	-0.78013	429	49	PSME1 PSMB10 AKT2 PSME2 PSMB4 PSMB8 PSMB3 PSMC6 PSMA2 NEDD4 RPS27A PSMD10 PSMA6 PSMB1 PSMC3 PSMF1 PSMA5 AKT1 PSMC5 PSMB9 PSMA7 PSMA4 PSMA3 PSMD1 PSMA1
REACTOME_REGULATION_OF_INNATE_IMMUNE_RESPONSES_TO_CYTOSOLIC_DNA	0.756654	1	-0.401675	-0.780425	397	5	TBK1
REACTOME_CLASS_B_2_SECRETIN_FAMILY_RECEPTORS	0.775432	1	-0.29596	-0.780452	403	15	VIP GNB2 GNG10 GNB1
REACTOME_SIGNALING_BY_NOTCH1_HD_DOMAIN_MUTANTS_IN_CANCER	0.756554	1	-0.431194	-0.780458	403	4	ADAM10 RPS27A
REACTOME_OVARIAN_TUMOR_DOMAIN_PROTEASES	0.77037	1	-0.278937	-0.782436	415	18	OTUB1 MAVS TNIP1 APC UBE2D1
SIG_CHEMOTAXIS	0.792453	1	-0.2502	-0.783512	419	28	CFL1 AKT2 GDI2 PAK1 ARHGAP1 MYLK PAK4 CDC42 PDPK1 GDI1
SA_PTEN_PATHWAY	0.76616	1	-0.328988	-0.783774	402	10	AKT2 BPNT1 GRB2 PDPK1 ILK
REACTOME_LYSOSOME_VESICLE_BIOGENESIS	0.78828	1	-0.264537	-0.784874	416	23	ARRB1 VAMP8 VAMP2 ARF1 DNM2 APP GNS HGS DNASE2 CLTC CLTB
KEGG_REGULATION_OF_ACTIN_CYTOSKELETON	0.919414	1	-0.192227	-0.784944	501	117	VAV1 SLC9A1 IQGAP2 CFL1 ITGB4 ITGA7 ITGA6 PAK1 GNA13 RAC2 GIT1 ITGAL ARHGEF7 ACTG1 PFN2 PPP1CB APC KRAS ITGA3 WAS NCKAP1L TMSB4X RAC1 MYLK EZR PAK4 CDC42 PPP1CA VAV2
REACTOME_ADRENALINE_NORADRENALINE_INHIBITS_INSULIN_SECRETION	0.758555	1	-0.329974	-0.786123	398	10	GNB2 GNG10 GNB1 GNG7 GNG12 GNG5
REACTOME_GLYCEROPHOSPHOLIPID_BIOSYNTHESIS	0.825758	1	-0.225807	-0.786621	435	44	GPD1L GPD1 PCYT2 STARD10
REACTOME_DOWNSTREAM_SIGNAL_TRANSDUCTION	0.78119	1	-0.27804	-0.787224	406	20	STAT1 SRC RAPGEF1 STAT5A KRAS GRB2
PID_AURORA_B_PATHWAY	0.784499	1	-0.265917	-0.788968	414	23	SEPT1 PEBP1 STMN1
REACTOME_PEPTIDE_HORMONE_METABOLISM	0.794971	1	-0.237857	-0.789277	410	37	CPB1 CMA1 ERO1A IGF1 CTSD EXOC8 SPCS1 VAMP2 SPCS3 CES1 CTNNB1 MYO5A CPA3 ACE SLC30A6
REACTOME_MAPK3_ERK1_ACTIVATION	0.749064	1	-0.436287	-0.789675	399	4	PTPN11 CDK1 MAPK3 MAP2K1
KEGG_PURINE_METABOLISM	0.859287	1	-0.208991	-0.789872	457	75	AK4 ENPP3 NUDT9 NME3 POLD2 AK2 NT5C POLD3 POLR1B GUK1 ATIC ENTPD5 DCK
REACTOME_ACTIVATION_OF_SMO	0.747191	1	-0.436568	-0.790183	398	4	ARRB1
REACTOME_SIGNAL_AMPLIFICATION	0.751852	1	-0.282462	-0.792324	405	18	GNB2 SRC GNA13 GNA11 GNG10 GNB1 GNG7 GNG12 GNAI3 GNAQ GNG5
REACTOME_TNFR2_NON_CANONICAL_NF_KB_PATHWAY	0.79434	1	-0.224414	-0.79274	420	49	PSME1 PSMB10 PSME2 CD40 PSMB4 PSMB8 UBA3 PSMB3 PSMC6 PSMA2 RPS27A PSMD10 PSMA6 PSMB1 PSMC3 PSMF1 PSMA5 PSMC5 PSMB9 PSMA7 PSMA4 SKP1 CUL1 PSMA3 PSMD1 UBE2M PSMA1
REACTOME_SPRY_REGULATION_OF_FGF_SIGNALING	0.750951	1	-0.332864	-0.793008	394	10	SRC GRB2 RPS27A
PID_S1P_META_PATHWAY	0.750951	1	-0.333103	-0.793578	394	10	GNA13 SGPL1 GNA11
REACTOME_DDX58_IFIH1_MEDIATED_INDUCTION_OF_INTERFERON_ALPHA_BETA	0.804554	1	-0.248659	-0.79432	423	31	TKFC IKBKE TBK1 FADD MAVS NFKB1 UBE2L6 UBE2D1 PIN1
REACTOME_SIGNALING_BY_NTRKS	0.789668	1	-0.226556	-0.795815	427	45	MAPK13 RAP1A SRC RAPGEF1 KRAS RALB RAC1 RALA GRB2 AP2A1 DNM2 RHOA AP2M1 PPP2R5D CDK5
REACTOME_NUCLEAR_IMPORT_OF_REV_PROTEIN	0.834586	1	-0.248341	-0.797306	443	32	NUP210
KEGG_LYSOSOME	0.821764	1	-0.211107	-0.797539	437	73	GUSB CD68 SORT1 CTSC CTSH SLC11A2 CTSS ASAH1 FUCA1 CTSD TCIRG1 AGA CD63 GM2A SCARB2 GLA GALNS GLB1 PPT1 GGA1 GALC GNS CTSL ARSB LIPA HEXA DNASE2 CLTC CLTB
REACTOME_MULTIFUNCTIONAL_ANION_EXCHANGERS	0.80695	1	-0.607515	-0.798791	417	1	SLC26A6
BIOCARTA_CYTOKINE_PATHWAY	0.741088	1	-0.475468	-0.799392	394	3	IL18
REACTOME_CD28_DEPENDENT_PI3K_AKT_SIGNALING	0.736549	1	-0.367548	-0.799521	396	7	AKT2 PDPK1
REACTOME_DOWNSTREAM_SIGNALING_EVENTS_OF_B_CELL_RECEPTOR_BCR	0.842308	1	-0.219889	-0.801295	437	62	PSME1 PSMB10 PSME2 NFKB1 KRAS NFATC1 PSMB4 PSMB8 PSMB3 PSMC6 PSMA2 FKBP1A RPS27A MAP3K7 IKBKB PSMD10 PSMA6 PSMB1 PSMC3 PSMF1 PSMA5 PSMC5 PSMB9 PSMA7 PSMA4 SKP1 CUL1 PSMA3 PSMD1 NFKBIE PRKCB PSMA1
REACTOME_TRAFFICKING_OF_MYRISTOYLATED_PROTEINS_TO_THE_CILIUM	0.76145	1	-0.532463	-0.801904	398	2	ARL3 RP2
REACTOME_TELOMERE_C_STRAND_LAGGING_STRAND_SYNTHESIS	0.740812	1	-0.307015	-0.801951	382	14	POLD2 FEN1 POLD3
REACTOME_NEGATIVE_EPIGENETIC_REGULATION_OF_RRNA_EXPRESSION	0.789981	1	-0.239359	-0.804544	409	39	H2AFX HIST1H3A POLR1B CDK7 MBD2 H2AFZ H3F3A HIST1H2AB SAP30BP DNMT1 SIN3A HDAC2 HDAC1 POLR1E HIST1H4A HIST2H3A HIST1H2BK HIST1H2BC HIST2H2AA3 TBP MNAT1
KEGG_MELANOGENESIS	0.819549	1	-0.251294	-0.806785	435	32	CALML5
REACTOME_VIF_MEDIATED_DEGRADATION_OF_APOBEC3G	0.781076	1	-0.229218	-0.806991	420	46	PSME1 PSMB10 PSME2 PSMB4 PSMB8 PSMB3 PSMC6 PSMA2 CUL5 RPS27A RBX1 PSMD10 PSMA6 PSMB1 PSMC3 PSMF1 PSMA5 PSMC5 PSMB9 PSMA7 PSMA4 PSMA3 PSMD1 PSMA1
BIOCARTA_BARRESTIN_PATHWAY	0.706994	1	-0.392517	-0.807442	373	6	ARRB1 AP2A1 AP2M1 GRK2
REACTOME_TRANSPORT_OF_VITAMINS_NUCLEOSIDES_AND_RELATED_MOLECULES	0.736549	1	-0.294027	-0.808158	396	17	APOD SLC25A4 SLC35A2 SLC25A6
KEGG_ABC_TRANSPORTERS	0.734345	1	-0.332195	-0.808518	386	11	TAP1 ABCC11 TAP2
PID_HIV_NEF_PATHWAY	0.737643	1	-0.314965	-0.808605	387	13	FADD CASP6 NFKB1
REACTOME_DOWNREGULATION_OF_TGF_BETA_RECEPTOR_SIGNALING	0.724335	1	-0.339537	-0.808904	380	10	PPP1CB PPP1CA XPO1 SMAD2 RPS27A
PID_EPHA2_FWD_PATHWAY	0.749526	1	-0.301198	-0.809693	394	16	SRC PAK1 EPHA2 RAC1 GRB2 VAV2 RHOA INPPL1 ACP1
PID_INTEGRIN_A4B1_PATHWAY	0.749518	1	-0.265597	-0.810491	388	26	VCAM1 SRC GIT1 THBS2 MDK RAC1
REACTOME_TELOMERE_MAINTENANCE	0.742366	1	-0.262823	-0.810799	388	27	H2AFX POLD2 FEN1 POLD3
REACTOME_BETA_CATENIN_INDEPENDENT_WNT_SIGNALING	0.847584	1	-0.208469	-0.812629	455	88	GNB2 PSME1 PSMB10 RAC2 PSME2 GNG10 NFATC1 DVL2 RAC1 GNB1 PSMB4 PLCB2 PSMB8 PSMB3 PSMC6 AGO1 PFN1 AP2A1 PSMA2 RHOA AP2M1 CTNNB1 GNG7 GNG12 RPS27A ARRB2 GNG5 MAP3K7 PSMD10 CLTC ITPR2 CLTB PSMA6
PID_P75_NTR_PATHWAY	0.808271	1	-0.253146	-0.812733	429	32	MMP7 SORT1 ARHGDIA RHOB PSEN1 CASP6 DIABLO NGFR RAC1
PID_THROMBIN_PAR4_PATHWAY	0.724858	1	-0.333961	-0.812816	381	11	GNA13 GNA11 GNB1 PLCB2 RHOA GNAQ
REACTOME_AKT_PHOSPHORYLATES_TARGETS_IN_THE_NUCLEUS	0.720974	1	-0.449247	-0.813133	384	4	AKT2
REACTOME_NUCLEOTIDE_BINDING_DOMAIN_LEUCINE_RICH_REPEAT_CONTAINING_RECEPTOR_NLR_SIGNALING_PATHWAYS	0.747592	1	-0.266613	-0.813591	387	26	MAPK13 CARD9
REACTOME_CELLULAR_RESPONSES_TO_EXTERNAL_STIMULI	0.954463	1	-0.178194	-0.816551	523	300	NUP210 HIST1H1D TUBA4A TUBB4A PGAM5 FKBP5 CRYAB ERO1A H2AFX PRDX5 SOD1 ATOX1 GPX7 CSRP1 PSME1 HIST1H3A PSMB10 SRC CCAR2 HIST1H1B TUBA1B LMNB1 TUBB4B TUBA1A ATG16L1 EGLN1 MT1X CEBPB PSME2 CAMK2G LAMTOR1 LAMTOR2 NFKB1 VDAC1 CHMP4A MRE11 UBE2D1 ATG9A DYNLL2 H2AFZ H3F3A PRDX6 RAD50 ATM WDR45B TOMM40 HSPA9 TUBB6 PSMB4 CHMP4B HMGA1 HIST1H2AB TUBB3 PSMB8 PSMB3 RANBP2 DYNC1H1 RPTOR PSMC6 CAPZA1 NUP188 AG…
SIG_PIP3_SIGNALING_IN_B_LYMPHOCYTES	0.730916	1	-0.291082	-0.816699	382	19	VAV1 AKT2 SYK PDPK1 RPS6KB1 RPS6KA3 PTPRC ITPR2 PLCG2
BIOCARTA_RHODOPSIN_PATHWAY	0.785714	1	-0.621626	-0.817346	406	1	SLC25A22
PID_INSULIN_GLUCOSE_PATHWAY	0.717996	1	-0.29753	-0.817787	386	17	TBC1D4 AKT2 VAMP2 STX4
PID_RAC1_PATHWAY	0.755814	1	-0.249518	-0.820934	389	36	CDH1 CFL1 ARHGDIA PAK1 STAT5A RAC1 PLCB2
REACTOME_REGULATION_OF_RAS_BY_GAPS	0.753321	1	-0.233743	-0.821396	396	48	PSME1 PSMB10 PSME2 KRAS PSMB4 PSMB8 PSMB3 PSMC6 PSMA2 RPS27A RBX1 PSMD10 PSMA6 PSMB1 PSMC3 PSMF1 PSMA5 PSMC5 PSMB9 PSMA7 PSMA4 PSMA3 PSMD1 PSMA1 CUL3
REACTOME_DEGRADATION_OF_BETA_CATENIN_BY_THE_DESTRUCTION_COMPLEX	0.8	1	-0.227201	-0.821762	419	59	PSME1 PSMB10 PPP2R5E PSME2 APC PSMB4 PSMB8 PSMB3 PPP2R5A PSMC6 PSMA2 CTNNB1 PPP2R5D RPS27A RBX1 PSMD10 PSMA6 HDAC1 PSMB1 PSMC3 PSMF1 PSMA5 PSMC5 PSMB9 PSMA7 PSMA4 CTBP1 SKP1 CUL1 GSK3B PSMA3 PSMD1 PSMA1
PID_HNF3A_PATHWAY	0.71243	1	-0.299246	-0.822504	383	17	SOD1 TFF1 CEBPB NFIB NFIA ATP5PF NDUFV3 COL18A1 SERPINA1
PID_IL8_CXCR2_PATHWAY	0.758621	1	-0.277054	-0.822815	395	24	ARRB1 RAC2 RAB5A GNB1 PLCB2 PDPK1
PID_ECADHERIN_STABILIZATION_PATHWAY	0.756604	1	-0.255906	-0.824127	400	33	PLEKHA7 CDH1 MYO6
PID_CXCR3_PATHWAY	0.730916	1	-0.26725	-0.824456	382	27	ARRB1 SRC ITGAL KRAS GNB1 PDPK1
REACTOME_BUTYROPHILIN_BTN_FAMILY_INTERACTIONS	0.709193	1	-0.490557	-0.824762	377	3	PPL
REACTOME_LAGGING_STRAND_SYNTHESIS	0.712928	1	-0.321748	-0.826019	374	13	POLD2 FEN1 POLD3
BIOCARTA_PS1_PATHWAY	0.706865	1	-0.380535	-0.827772	380	7	PSEN1 APC CTNNB1
BIOCARTA_BCR_PATHWAY	0.710575	1	-0.301266	-0.828055	382	17	VAV1 NFATC1 RAC1 SYK GRB2
REACTOME_SIGNALING_BY_NTRK1_TRKA	0.745665	1	-0.246544	-0.828695	386	39	MAPK13 RAP1A SRC RAPGEF1 KRAS RALB RALA GRB2 AP2A1 DNM2 RHOA AP2M1 PPP2R5D
REACTOME_LDL_CLEARANCE	0.711027	1	-0.323587	-0.830738	373	13	LSR NCEH1
BIOCARTA_TSP1_PATHWAY	0.702247	1	-0.459218	-0.83118	374	4	CD36
REACTOME_INTERLEUKIN_12_SIGNALING	0.748031	1	-0.256579	-0.832316	379	35	SOD1 CFL1 LCP1 LMNB1 SERPINB2 HNRNPF PSME2 RALA HSPA9 AIP CDC42 CAPZA1 ARF1
REACTOME_SYNTHESIS_OF_DOLICHYL_PHOSPHATE	0.762548	1	-0.633092	-0.832422	394	1	MVD
REACTOME_BETA_CATENIN_PHOSPHORYLATION_CASCADE	0.693916	1	-0.349773	-0.833292	364	10	PPP2R5E APC PPP2R5A CTNNB1 PPP2R5D
REACTOME_PHOSPHORYLATION_SITE_MUTANTS_OF_CTNNB1_ARE_NOT_TARGETED_TO_THE_PROTEASOME_BY_THE_DESTRUCTION_COMPLEX	0.693916	1	-0.349773	-0.833292	364	10	PPP2R5E APC PPP2R5A CTNNB1 PPP2R5D
PID_MET_PATHWAY	0.756286	1	-0.230489	-0.833422	390	58	CDH1 PTPRJ RAP1A SRC AKT2 PAK1 RAB5A RAPGEF1 APC RAC1 GRB2 PAK4 CDC42 PDPK1 RPTOR RANBP9 RHOA CTNNB1
PID_RHOA_PATHWAY	0.722117	1	-0.281762	-0.835981	381	23	SLC9A1 ACTA1 CFL1
KEGG_NOD_LIKE_RECEPTOR_SIGNALING_PATHWAY	0.735632	1	-0.281523	-0.836087	383	24	MAPK13 CARD9 NFKB1 IL18
REACTOME_SIGNALING_BY_BRAF_AND_RAF_FUSIONS	0.740038	1	-0.239447	-0.838866	389	47	ARRB1 PEBP1 RAP1A SRC ESRP1 CAMK2G ACTG1 TRIM24 KRAS
REACTOME_CELL_CELL_COMMUNICATION	0.763602	1	-0.225875	-0.840094	406	67	COL17A1 CDH1 CLDN4 CLDN3 JUP F11R ITGB4 SRC ITGA6
BIOCARTA_ASBCELL_PATHWAY	0.653992	1	-0.43266	-0.840626	343	5	HLA-DRB4 HLA-DRA CD40
BIOCARTA_BBCELL_PATHWAY	0.653992	1	-0.43266	-0.840626	343	5	HLA-DRB4 HLA-DRA CD40
PID_NECTIN_PATHWAY	0.720077	1	-0.279767	-0.841967	372	25	CDH1 RAP1A F11R SRC RAPGEF1 RAC1 CDC42 VAV2
BIOCARTA_PCAF_PATHWAY	0.688555	1	-0.500952	-0.842238	366	3	NFKB1 HMGB1
REACTOME_TNFR1_INDUCED_PROAPOPTOTIC_SIGNALING	0.671078	1	-0.409752	-0.842896	354	6	FADD USP4
REACTOME_SIGNALING_BY_NOTCH2	0.653558	1	-0.374247	-0.843349	348	8	PSEN1 MDK ADAM10 RPS27A
REACTOME_SYNTHESIS_OF_ACTIVE_UBIQUITIN:_ROLES_OF_E1_AND_E2_ENZYMES	0.692748	1	-0.300677	-0.843618	362	19	UCHL3 UBA6 UBE2D1 UBA1 UBE2K
REACTOME_NUCLEAR_PORE_COMPLEX_NPC_DISASSEMBLY	0.726755	1	-0.264871	-0.846106	382	31	NUP210
KEGG_LEUKOCYTE_TRANSENDOTHELIAL_MIGRATION	0.763006	1	-0.232561	-0.84622	395	61	MAPK13 VAV1 CLDN4 CLDN3 RAP1A F11R VCAM1 RAC2 ITGAL ACTG1
REACTOME_GLYCOSPHINGOLIPID_METABOLISM	0.694073	1	-0.294419	-0.847095	362	21	ASAH1 ESYT1 GM2A GLA GLB1 ESYT2 GALC ARSB HEXA
PID_FANCONI_PATHWAY	0.669829	1	-0.348113	-0.847258	352	11	H2AFX MRE11 RAD50 ATM
REACTOME_HDMS_DEMETHYLATE_HISTONES	0.685499	1	-0.338894	-0.847819	363	12	HIST1H3A JMJD6 KDM3A KDM4A KDM1A KDM2A PHF2
REACTOME_INTERLEUKIN_2_FAMILY_SIGNALING	0.685499	1	-0.33895	-0.847959	363	12	STAT1 STAT5A LGALS9 SYK GRB2 PTPN6
REACTOME_MRNA_SPLICING	0.829044	1	-0.199666	-0.849062	450	159	SNRNP27 PPIL3 HNRNPUL1 XAB2 HNRNPF SNRPE LSM6 RNPS1 SNRPD1 CWC22 NUDT21 SRSF11 ELAVL1 EIF4A3 CPSF7 PRPF31 SRSF4 PABPN1 HNRNPA3 HNRNPR DHX9 HNRNPH2 HNRNPD LSM4 SRSF7 SF3B6 POLR2D HNRNPA0 HNRNPL PAPOLA SRRT PCBP1 HNRNPU PRPF8 PRPF6 CCAR1 CHERP PRPF4 CWC15 DDX42 PCBP2 POLR2B TXNL4A WDR33 PRPF3 PTBP1 SNRNP200 FIP1L1 PPIE POLR2A SF3B2 HNRNPA2B1 ALYREF SNRPA LSM5 WBP11 DDX46 SF3B1 SRSF3 AQR PPWD1 RBM17…
KEGG_CYSTEINE_AND_METHIONINE_METABOLISM	0.681481	1	-0.302735	-0.849193	367	18	IL4I1 GOT1 AHCY ENOPH1 ADI1 DNMT1 AHCYL1 SMS
KEGG_PROTEASOME	0.708171	1	-0.255705	-0.851473	363	38	PSME1 PSMB10 PSME2 PSMB4 PSMB8 PSMB3 PSMC6 PSMA2 PSMA6 PSMB1 PSMC3 PSMF1 PSMA5 PSMC5 PSMB9 PSMA7 PSMA4 PSMA3 PSMD1 PSMA1
PID_IL8_CXCR1_PATHWAY	0.67963	1	-0.303556	-0.851495	366	18	ARRB1 RAB5A GNB1 PLCB2 PDPK1 GRK2 ARRB2
KEGG_ENDOMETRIAL_CANCER	0.700971	1	-0.293591	-0.851995	360	22	CDH1 AKT2 APC KRAS GRB2 PDPK1 ILK CTNNB1
REACTOME_NUCLEOTIDE_EXCISION_REPAIR	0.747126	1	-0.228483	-0.852065	389	70	SUMO1 HMGN1 SUMO3 POLD2 UBE2I POLD3 SUMO2 XAB2 CDK7 PARP1 ZNF830 XPC DDB1 COPS8 XRCC1 POLR2D RPS27A UBE2N COPS7B CUL4A ACTB POLR2B RPA2 LIG3 RBX1 NFRKB
KEGG_RENAL_CELL_CARCINOMA	0.716981	1	-0.265103	-0.853746	379	33	RAP1A FH AKT2 PAK1 EGLN1 RAPGEF1 KRAS RAC1 GRB2 PAK4 CDC42
SIG_BCR_SIGNALING_PATHWAY	0.700375	1	-0.26891	-0.85383	373	29	VAV1 AKT2 BLNK NFATC1 SYK GRB2 PDPK1
REACTOME_GPVI_MEDIATED_ACTIVATION_CASCADE	0.671785	1	-0.301597	-0.853923	349	20	VAV1 RAC2 RHOB RAC1 SYK CDC42 PTPN6 VAV2 PDPK1
BIOCARTA_BARRESTIN_SRC_PATHWAY	0.663498	1	-0.358609	-0.854343	348	10	ARRB1
REACTOME_PHASE_0_RAPID_DEPOLARISATION	0.670412	1	-0.472046	-0.854398	357	4	CAMK2G
REACTOME_SIGNALING_BY_NOTCH1	0.701149	1	-0.287894	-0.85501	365	24	ARRB1 PSEN1 NCOR1 NCOR2 ADAM10 RPS27A ARRB2 RBX1 HDAC2 HDAC1
REACTOME_ADP_SIGNALLING_THROUGH_P2Y_PURINOCEPTOR_12	0.660342	1	-0.351351	-0.855141	347	11	GNB2 GNG10 GNB1 GNG7 GNG12 GNAI3 GNG5
REACTOME_SIGNALING_BY_ERYTHROPOIETIN	0.659574	1	-0.327418	-0.855247	340	14	VAV1 RAPGEF1 STAT5A KRAS GRB2
REACTOME_RNA_POLYMERASE_I_TRANSCRIPTION	0.704545	1	-0.245515	-0.855275	371	44	CAVIN1 H2AFX HIST1H3A POLR1B CDK7 MBD2 H2AFZ H3F3A
BIOCARTA_BARR_MAPK_PATHWAY	0.664783	1	-0.367503	-0.855334	352	9	ARRB1
REACTOME_RHO_GTPASE_EFFECTORS	0.808471	1	-0.198755	-0.855506	438	170	TUBA4A IQGAP2 TUBB4A CDH1 EVL H2AFX KLC2 MYH11 HIST1H3A CFL1 SRC PAK1 TUBA1B TUBB4B TUBA1A RAC2 RHOB PPP2R5E ACTG1 PFN2 PPP1CB MEN1 DYNLL2 WAS NCKAP1L H2AFZ DVL2 H3F3A KIF2A PIN1 RAC1 MYLK GRB2 TUBB6 CKAP5 HIST1H2AB CDC42 TUBB3 RANBP2 PPP2R5A PDPK1 DYNC1H1 KDM1A
REACTOME_REGULATION_OF_COMMISSURAL_AXON_PATHFINDING_BY_SLIT_AND_ROBO	0.708015	1	-0.568122	-0.855607	370	2	SRC
REACTOME_DISEASES_ASSOCIATED_WITH_GLYCOSYLATION_PRECURSOR_BIOSYNTHESIS	0.673004	1	-0.333629	-0.856518	353	13	GALK1 GALE MPI
REACTOME_EFFECTS_OF_PIP2_HYDROLYSIS	0.666048	1	-0.395709	-0.860779	358	7	MGLL ABHD12 PRKCD ITPR2
PID_IL23_PATHWAY	0.652091	1	-0.362502	-0.863616	342	10	STAT1 NFKB1 IL18 STAT5A ITGA3
REACTOME_PREGNENOLONE_BIOSYNTHESIS	0.655431	1	-0.478837	-0.86669	349	4	AKR1B1 FDX1 FDXR
KEGG_SULFUR_METABOLISM	0.638941	1	-0.421464	-0.866991	337	6	SULT2B1 BPNT1
REACTOME_ACTIVATED_NTRK3_SIGNALS_THROUGH_PI3K	0.658537	1	-0.515697	-0.867028	350	3	SRC
REACTOME_NITRIC_OXIDE_STIMULATES_GUANYLATE_CYCLASE	0.653558	1	-0.479521	-0.867928	348	4	MRVI1 GUCY1B1
BIOCARTA_IL5_PATHWAY	0.658537	1	-0.516257	-0.86797	350	3	HLA-DRB4 HLA-DRA
BIOCARTA_EOSINOPHILS_PATHWAY	0.658537	1	-0.516257	-0.86797	350	3	HLA-DRB4 HLA-DRA
BIOCARTA_MAL_PATHWAY	0.653484	1	-0.347088	-0.868319	346	12	ACTA1 RAC1 CDC42 RHOA DIAPH1
BIOCARTA_AGR_PATHWAY	0.657744	1	-0.30184	-0.868448	343	21	ACTA1 DMD PAK1 RAC1 PAK4 CDC42
BIOCARTA_MET_PATHWAY	0.675728	1	-0.299755	-0.869881	347	22	ACTA1 RAP1A PAK1 RAPGEF1
REACTOME_GDP_FUCOSE_BIOSYNTHESIS	0.696565	1	-0.57768	-0.870003	364	2	GMDS
REACTOME_RAB_REGULATION_OF_TRAFFICKING	0.739884	1	-0.239138	-0.870152	383	61	MADD AKT2 GDI2 RAB5A TRAPPC10 RAB6A RAB18 RAB4A TRAPPC9 RAB1B RAB12 RAB32 RAB21 TBC1D24 GDI1 RABGAP1 GGA1 RAB31 RAB14 RAB5C
PID_PRL_SIGNALING_EVENTS_PATHWAY	0.64564	1	-0.316811	-0.870781	347	17	SRC TUBA1B PTP4A1 RAC1
REACTOME_PENTOSE_PHOSPHATE_PATHWAY	0.653484	1	-0.348336	-0.871439	346	12	DERA G6PD PGD PRPS2
REACTOME_TRAF6_MEDIATED_IRF7_ACTIVATION_IN_TLR7_8_OR_9_SIGNALING	0.634981	1	-0.448837	-0.872057	333	5	IRAK4 RPS27A UBE2N
REACTOME_MITOPHAGY	0.643785	1	-0.317401	-0.872403	346	17	PGAM5 SRC VDAC1 TOMM40
PID_MYC_PATHWAY	0.629981	1	-0.358897	-0.873507	331	11	PIN1 PPP2R5A TAF10 GSK3B PPP2CA PML PAK2 RUVBL2 RUVBL1 CDKN2A ACTL6A
REACTOME_TRNA_MODIFICATION_IN_THE_MITOCHONDRION	0.63138	1	-0.424638	-0.873518	333	6	GTPBP3 PUS1
REACTOME_SIGNALING_BY_WNT	0.765455	1	-0.208402	-0.875696	420	141	H2AFX GNB2 PSME1 HIST1H3A CAV1 PSMB10 AKT2 RAC2 PPP2R5E PSME2 GNG10 CTNNBIP1 APC MEN1 NFATC1 RBBP5 H2AFZ DVL2 H3F3A RAC1 GNB1 PSMB4 HIST1H2AB PLCB2 PSMB8 PSMB3 VPS35 PPP2R5A PSMC6 AGO1 PFN1 AP2A1 PSMA2 XPO1 RHOA AP2M1 CTNNB1 VPS26A GNG7 PPP2R5D GNG12 RPS27A ARRB2 GNG5 RBX1 MAP3K7 PSMD10 CLTC ITPR2 CLTB PSMA6 VPS29 HDAC1 PSMB1 CDC73 PSMC3
REACTOME_PKA_ACTIVATION_IN_GLUCAGON_SIGNALLING	0.63138	1	-0.426456	-0.877258	333	6	PRKAR2B PRKAR2A PRKACA
REACTOME_UBIQUINOL_BIOSYNTHESIS	0.642322	1	-0.484796	-0.877476	342	4	COQ6 COQ9 PDSS2
BIOCARTA_SALMONELLA_PATHWAY	0.642322	1	-0.484856	-0.877585	342	4	ACTA1 RAC1 CDC42
PID_EPHA_FWDPATHWAY	0.636882	1	-0.34203	-0.878088	334	13	SRC EPHA2 VAV2 YES1 RHOA CDK5
REACTOME_SCF_SKP2_MEDIATED_DEGRADATION_OF_P27_P21	0.675472	1	-0.248722	-0.878607	357	49	PSME1 PSMB10 CKS1B PSME2 PSMB4 PSMB8 PSMB3 PSMC6 PSMA2 RPS27A PSMD10 PSMA6 PSMB1 PSMC3 PSMF1 PSMA5 PSMC5 PSMB9 PSMA7 PSMA4 SKP1 CUL1 PSMA3 PSMD1 PSMA1
REACTOME_DETOXIFICATION_OF_REACTIVE_OXYGEN_SPECIES	0.655431	1	-0.277202	-0.880159	349	29	ERO1A PRDX5 SOD1 ATOX1 GPX7
REACTOME_SUMOYLATION_OF_DNA_METHYLATION_PROTEINS	0.640074	1	-0.404687	-0.880308	344	7	SUMO1 UBE2I
REACTOME_GRB2_EVENTS_IN_ERBB2_SIGNALING	0.631086	1	-0.486556	-0.880661	336	4	KRAS GRB2
REACTOME_RNA_POLYMERASE_I_TRANSCRIPTION_TERMINATION	0.636364	1	-0.320475	-0.880853	342	17	CAVIN1 POLR1B CDK7
REACTOME_MAP2K_AND_MAPK_ACTIVATION	0.667932	1	-0.276077	-0.881904	351	31	ARRB1 PEBP1 RAP1A SRC ACTG1 LAMTOR2 KRAS
REACTOME_MISMATCH_REPAIR	0.614801	1	-0.363031	-0.883568	323	11	POLD2 POLD3
REACTOME_PERVASIVE_DEVELOPMENTAL_DISORDERS	0.621469	1	-0.379729	-0.88379	329	9	NCOR1 NCOR2 PRKACA SIN3A HDAC1
REACTOME_TFAP2A_ACTS_AS_A_TRANSCRIPTIONAL_REPRESSOR_DURING_RETINOIC_ACID_INDUCED_CELL_DIFFERENTIATION	0.624765	1	-0.525952	-0.88427	332	3	HSPD1
KEGG_CALCIUM_SIGNALING_PATHWAY	0.641929	1	-0.251189	-0.884343	345	46	CALML5 SLC25A4
REACTOME_TRIF_MEDIATED_PROGRAMMED_CELL_DEATH	0.624765	1	-0.52621	-0.884704	332	3	FADD
REACTOME_N_GLYCAN_ANTENNAE_ELONGATION	0.624765	1	-0.526683	-0.885499	332	3	ST6GAL1
PID_ARF6_TRAFFICKING_PATHWAY	0.658491	1	-0.275279	-0.886518	348	33	CDH1 ACAP1 ITGA7 ITGA6 BIN1 SCAMP2 ITGA3 RALA
BIOCARTA_CTLA4_PATHWAY	0.634508	1	-0.407911	-0.887321	341	7	HLA-DRB4 HLA-DRA
REACTOME_DISPLACEMENT_OF_DNA_GLYCOSYLASE_BY_APEX1	0.624765	1	-0.528174	-0.888006	332	3	UNG APEX1
REACTOME_GENE_AND_PROTEIN_EXPRESSION_BY_JAK_STAT_SIGNALING_AFTER_INTERLEUKIN_12_STIMULATION	0.656604	1	-0.275754	-0.888047	347	33	SOD1 CFL1 LCP1 LMNB1 SERPINB2 HNRNPF PSME2 RALA HSPA9 AIP CDC42 CAPZA1 ARF1
REACTOME_SYNTHESIS_OF_LEUKOTRIENES_LT_AND_EOXINS_EX	0.616105	1	-0.394143	-0.888185	328	8	GGT1
REACTOME_METABOLISM_OF_NUCLEOTIDES	0.655367	1	-0.239868	-0.888473	347	66	AK4 NUDT9 TYMP SAMHD1 NME3 LHPP AK2 DPYD NT5C GUK1 ATIC DNPH1 ENTPD5 DCK
BIOCARTA_TCRA_PATHWAY	0.61985	1	-0.490998	-0.888701	330	4	HLA-DRB4 HLA-DRA
REACTOME_NF_KB_ACTIVATION_THROUGH_FADD_RIP_1_PATHWAY_MEDIATED_BY_CASPASE_8_AND_10	0.634508	1	-0.408564	-0.888742	341	7	FADD MAVS
REACTOME_DARPP_32_EVENTS	0.637571	1	-0.33069	-0.888976	335	16	PRKAR2B PRKAR2A PPP1CA PRKACA PPP2R5D CDK5
REACTOME_SIGNALING_BY_MODERATE_KINASE_ACTIVITY_BRAF_MUTANTS	0.654717	1	-0.276063	-0.889043	346	33	ARRB1 PEBP1 RAP1A SRC CAMK2G ACTG1 KRAS
REACTOME_CONDENSATION_OF_PROPHASE_CHROMOSOMES	0.637571	1	-0.330769	-0.889186	335	16	H2AFX HIST1H3A H2AFZ H3F3A HIST1H2AB
REACTOME_MACROAUTOPHAGY	0.65666	1	-0.251069	-0.890414	349	50	PGAM5 SRC ATG16L1 LAMTOR1 LAMTOR2 VDAC1 CHMP4A ATG9A DYNLL2 WDR45B TOMM40 CHMP4B RPTOR LAMTOR4 LAMTOR3 TOMM6 RPS27A
PID_SMAD2_3PATHWAY	0.605313	1	-0.366231	-0.891356	318	11	UBE2I PPM1A SMAD2 SMAD4
REACTOME_M_PHASE	0.751423	1	-0.204375	-0.891357	395	197	NUP210 NEDD1 TUBA4A TUBB4A PRKAR2B NUMA1 H2AFX TUBB PSME1 HIST1H3A PSMB10 PCM1 TUBA1B LMNB1 TUBB4B TUBA1A SDCCAG8 PPP2R5E PSME2 UBE2D1 TUBG1 DYNLL2 H2AFZ H3F3A KIF2A TUBB6 CKAP5 PSMB4 HIST1H2AB RAB1B TUBB3 PSMB8 PSMB3 RANBP2 PPP2R5A DYNC1H1 PSMC6 NUP188 BUB3 FGFR1OP PRKACA
REACTOME_PTK6_REGULATES_PROTEINS_INVOLVED_IN_RNA_PROCESSING	0.652672	1	-0.592802	-0.892776	341	2	KHDRBS1 SFPQ
REACTOME_ACTIVATION_OF_KAINATE_RECEPTORS_UPON_GLUTAMATE_BINDING	0.617702	1	-0.357037	-0.893208	327	12	GNB2 GNG10 GNB1 PLCB2 GNG7 GNG12 GNG5
REACTOME_PTK6_REGULATES_RTKS_AND_THEIR_EFFECTORS_AKT1_AND_DOK1	0.604869	1	-0.49356	-0.893339	322	4	RPS27A AKT1
REACTOME_LYSINE_CATABOLISM	0.627087	1	-0.410937	-0.893905	337	7	ALDH7A1 GCDH DLST OGDH AASS DLD
REACTOME_DEFECTIVE_TPR_MAY_CONFER_SUSCEPTIBILITY_TOWARDS_THYROID_PAPILLARY_CARCINOMA_TPC	0.624528	1	-0.285453	-0.893908	330	28	NUP210
REACTOME_PROCESSING_OF_CAPPED_INTRON_CONTAINING_PRE_MRNA	0.750466	1	-0.204338	-0.895674	402	203	NUP210 SNRNP27 PPIL3 HNRNPUL1 XAB2 ZC3H11A HNRNPF SNRPE LSM6 RNPS1 SNRPD1 THOC3 THOC6 CWC22 NUDT21 SRSF11 ELAVL1 NXF1 EIF4A3 CPSF7 PRPF31 SRSF4 PABPN1 RANBP2 HNRNPA3 HNRNPR DHX9 NUP188 HNRNPH2 SARNP HNRNPD LSM4 SRSF7 THOC1 SF3B6 POLR2D HNRNPA0 HNRNPL PAPOLA SRRT PCBP1 HNRNPU PRPF8 PRPF6 NUP107 DDX39A CCAR1 CHERP NUP133 PRPF4 CWC15 DDX42 PCBP2 POLR2B TXNL4A WDR33 PRPF3 PTBP1 SNRNP200 FIP1L1 DDX39B…
KEGG_NON_HOMOLOGOUS_END_JOINING	0.613936	1	-0.385105	-0.896303	325	9	FEN1 MRE11 RAD50
KEGG_TIGHT_JUNCTION	0.678846	1	-0.245967	-0.896327	352	62	LLGL2 CLDN4 CLDN3 F11R MYH11 SRC AKT2 ACTG1 CGN KRAS EPB41L1 SPTAN1 TJP2 CDC42 YES1 CTTN RHOA RRAS2 CTNNB1 PRKCD GNAI3 VAPA RRAS ACTB ACTN4
REACTOME_REGULATION_OF_RUNX3_EXPRESSION_AND_ACTIVITY	0.634686	1	-0.25532	-0.896853	343	45	PSME1 PSMB10 SRC PSME2 PSMB4 PSMB8 PSMB3 PSMC6 PSMA2 RPS27A PSMD10 PSMA6 PSMB1 PSMC3 PSMF1 PSMA5 PSMC5 PSMB9 PSMA7 PSMA4 PSMA3 PSMD1 PSMA1
REACTOME_EPHRIN_SIGNALING	0.604563	1	-0.376635	-0.897287	317	10	SRC PAK1 GIT1 ARHGEF7 RAC1
REACTOME_TLR3_MEDIATED_TICAM1_DEPENDENT_PROGRAMMED_CELL_DEATH	0.648855	1	-0.595909	-0.897455	339	2	FADD
REACTOME_GLOBAL_GENOME_NUCLEOTIDE_EXCISION_REPAIR_GG_NER	0.62768	1	-0.255404	-0.901446	321	52	SUMO1 SUMO3 POLD2 UBE2I POLD3 SUMO2 CDK7 PARP1 XPC DDB1 COPS8 XRCC1 RPS27A UBE2N COPS7B CUL4A ACTB RPA2 LIG3 RBX1 NFRKB
REACTOME_HISTIDINE_CATABOLISM	0.658301	1	-0.686188	-0.902235	340	1	HNMT
REACTOME_POLO_LIKE_KINASE_MEDIATED_EVENTS	0.64313	1	-0.59933	-0.902607	336	2	LIN54 RBBP4
REACTOME_SEMA4D_MEDIATED_INHIBITION_OF_CELL_ATTACHMENT_AND_MIGRATION	0.586142	1	-0.50058	-0.906046	312	4	RAC1 RHOA RRAS
REACTOME_SYNTHESIS_OF_UDP_N_ACETYL_GLUCOSAMINE	0.608534	1	-0.416536	-0.906085	327	7	GNPNAT1 RENBP NAGK AMDHD2 PGM3
KEGG_LYSINE_DEGRADATION	0.618147	1	-0.3054	-0.906115	326	23	ALDH7A1 ALDH2 ACAT1 HADH GCDH AASDHPPT ALDH9A1 HADHA DLST ECHS1 OGDH AASS
REACTOME_HYALURONAN_UPTAKE_AND_DEGRADATION	0.606679	1	-0.417501	-0.908183	326	7	SLC9A1 GUSB
REACTOME_HYALURONAN_METABOLISM	0.606679	1	-0.417501	-0.908183	326	7	SLC9A1 GUSB
REACTOME_REGULATION_OF_MECP2_EXPRESSION_AND_ACTIVITY	0.587786	1	-0.323807	-0.908516	307	19	CAMK2G LBR HTT AGO1 NCOR1 NCOR2 PRKACA SIN3A HDAC2 HDAC1
PID_ARF6_PATHWAY	0.596296	1	-0.324346	-0.909811	321	18	ARRB1 ACAP1 SRC GIT1 GNA11 EPHA2
REACTOME_INTERLEUKIN_12_FAMILY_SIGNALING	0.608949	1	-0.273599	-0.911058	312	38	STAT1 SOD1 CFL1 LCP1 LMNB1 SERPINB2 HNRNPF PSME2 RALA HSPA9 AIP CDC42 CAPZA1 ARF1
REACTOME_SIGNALING_BY_CYTOSOLIC_FGFR1_FUSION_MUTANTS	0.587452	1	-0.354932	-0.91121	308	13	STAT1 TRIM24 STAT5A GRB2 FGFR1OP
REACTOME_NUCLEOSOME_ASSEMBLY	0.603416	1	-0.339252	-0.911993	317	16	H2AFX H2AFZ HIST1H2AB RBBP7 HIST1H4A HIST1H2BK HIST1H2BC HIST2H2AA3 RBBP4 RSF1
REACTOME_DOWNSTREAM_TCR_SIGNALING	0.622137	1	-0.248893	-0.913714	325	64	HLA-DRB4 HLA-DPA1 HLA-DRA PSME1 PSMB10 PSME2 NFKB1 HLA-DPB1 UBE2D1 PSMB4 PSMB8 PSMB3 PDPK1 PSMC6 PSMA2 RPS27A UBE2N HLA-DQA1 INPP5D MAP3K7 IKBKB PSMD10 PSMA6
BIOCARTA_NOS1_PATHWAY	0.581921	1	-0.392836	-0.914296	308	9	PRKAR2B
REACTOME_RAB_GERANYLGERANYLATION	0.604607	1	-0.28275	-0.916346	314	34	RAB25 RAB5A RAB6A RAB18 RAB4A RAB1B RAB12 RAB32 RAB21 RAB31 RAB14 RAB5C RAB22A
BIOCARTA_CK1_PATHWAY	0.576271	1	-0.394044	-0.917108	305	9	PRKAR2B PRKAR2A CDK5 CSNK1D
KEGG_CIRCADIAN_RHYTHM_MAMMAL	0.633205	1	-0.697654	-0.917311	327	1	CSNK1D
REACTOME_SPHINGOLIPID_METABOLISM	0.603482	1	-0.276468	-0.917398	311	37	KDSR CERS4 SPTLC2 SPTLC1 ASAH1 SGPL1 ESYT1 GM2A GLA GLB1 ESYT2 GALC OSBP VAPA ARSB
REACTOME_FASL_CD95L_SIGNALING	0.616412	1	-0.609976	-0.91864	322	2	FADD
REACTOME_HOMOLOGY_DIRECTED_REPAIR	0.592734	1	-0.26613	-0.919264	309	43	H2AFX SUMO1 POLD2 FEN1 UBE2I POLD3 SUMO2 MRE11 PARP1 RAD50 ATM
REACTOME_SYNTHESIS_OF_PA	0.579848	1	-0.358128	-0.919414	304	13	GPD1L GPD1
BIOCARTA_TUBBY_PATHWAY	0.631274	1	-0.699947	-0.920326	326	1	GNAQ
REACTOME_DEGRADATION_OF_AXIN	0.576998	1	-0.270012	-0.920867	295	42	PSME1 PSMB10 PSME2 PSMB4 PSMB8 PSMB3 PSMC6 PSMA2 RPS27A PSMD10 PSMA6 PSMB1 PSMC3 PSMF1 PSMA5 PSMC5 PSMB9 PSMA7 PSMA4 PSMA3 PSMD1 PSMA1
REACTOME_PROTEIN_FOLDING	0.60735	1	-0.254703	-0.920978	313	58	TUBA4A TUBB4A GNB2 SKIV2L TUBA1B TUBB4B TUBA1A FBXO6 GNG10 TBCB ARL2 TBCE GNB1 TUBB6 TBCC TUBB3
REACTOME_MITOCHONDRIAL_IRON_SULFUR_CLUSTER_BIOGENESIS	0.589981	1	-0.423763	-0.921804	317	7	FDX1 GLRX5 FDXR
REACTOME_RNA_POLYMERASE_II_TRANSCRIPTION_TERMINATION	0.602251	1	-0.260028	-0.922185	320	50	ZC3H11A SNRPE RNPS1 THOC3 THOC6 NUDT21 SRSF11 EIF4A3 CPSF7 SRSF4 PABPN1 SARNP SRSF7 THOC1 PAPOLA DDX39A WDR33 FIP1L1 DDX39B
REACTOME_BUDDING_AND_MATURATION_OF_HIV_VIRION	0.566794	1	-0.328857	-0.922686	296	19	VPS37C VPS4B CHMP4A CHMP4B TSG101 VTA1 RPS27A
BIOCARTA_PLC_PATHWAY	0.586271	1	-0.424477	-0.923358	315	7	VAV1
REACTOME_SYNTHESIS_OF_PG	0.612595	1	-0.613267	-0.923598	320	2	PLD3 CDS2
REACTOME_SIGNALING_BY_NOTCH	0.625	1	-0.231547	-0.924757	334	100	ARRB1 FABP7 STAT1 H2AFX PSME1 HIST1H3A PSMB10 PSEN1 PSME2 RAB6A ACTA2 H2AFZ H3F3A MDK B4GALT1 PSMB4 HIST1H2AB PSMB8 PSMB3 PSMC6 AGO1 NCOR1 NCOR2 PSMA2
REACTOME_REGULATION_OF_RUNX2_EXPRESSION_AND_ACTIVITY	0.603774	1	-0.261819	-0.924875	319	49	STAT1 PSME1 PSMB10 PSME2 PSMB4 PSMB8 PSMB3 PSMC6 PSMA2 RPS27A RBX1 PSMD10 PSMA6 PSMB1 PSMC3 PSMF1 PSMA5 PSMC5 PSMB9 PSMA7 PSMA4 SKP1 CUL1 GSK3B PSMA3 PSMD1 PSMA1
REACTOME_PEROXISOMAL_LIPID_METABOLISM	0.582543	1	-0.344178	-0.925235	306	16	DECR2 ECI2 CRAT HSD17B4 ACOX1 ACOX3 ACBD5 NUDT19
BIOCARTA_DNAFRAGMENT_PATHWAY	0.584121	1	-0.451324	-0.928414	308	6	TOP2B TOP2A HMGB1
REACTOME_TRANSCRIPTIONAL_ACTIVATION_OF_MITOCHONDRIAL_BIOGENESIS	0.579151	1	-0.308599	-0.928737	299	25	ACSS2 IDH2 TFB2M GLUD1 HCFC1 ATP5F1B TFAM
REACTOME_PKA_MEDIATED_PHOSPHORYLATION_OF_KEY_METABOLIC_FACTORS	0.610687	1	-0.61695	-0.929144	319	2	PRKACA
REACTOME_ERYTHROPOIETIN_ACTIVATES_STAT5	0.610687	1	-0.617344	-0.929738	319	2	STAT5A
PID_P38_ALPHA_BETA_PATHWAY	0.543599	0.983302	-0.338747	-0.931075	292	17	SRC PAK1 RALB RAC1 RALA CDC42 YES1
BIOCARTA_CERAMIDE_PATHWAY	0.564972	1	-0.372181	-0.931095	299	12	FADD NFKB1 AIFM1
KEGG_FC_EPSILON_RI_SIGNALING_PATHWAY	0.581574	1	-0.287415	-0.931463	302	34	MAPK13 VAV1 AKT2 RAC2 KRAS RAC1 SYK GRB2 VAV2 PDPK1
REACTOME_FGFR3_LIGAND_BINDING_AND_ACTIVATION	0.608779	1	-0.618496	-0.931472	318	2	GALNT3
KEGG_GNRH_SIGNALING_PATHWAY	0.583658	1	-0.279758	-0.931568	299	38	CALML5 MAPK13
REACTOME_TGF_BETA_RECEPTOR_SIGNALING_ACTIVATES_SMADS	0.602687	1	-0.353326	-0.931729	313	15	PPP1CB PPP1CA XPO1 SMAD2 SMAD4 FKBP1A RPS27A
KEGG_CYTOSOLIC_DNA_SENSING_PATHWAY	0.555344	0.990562	-0.332831	-0.933833	290	19	IKBKE TBK1 MAVS NFKB1 IL18
BIOCARTA_REELIN_PATHWAY	0.6139	1	-0.710355	-0.934011	317	1	CDK5
REACTOME_CLEC7A_DECTIN_1_SIGNALING	0.579737	1	-0.247737	-0.935925	308	73	CARD9 PSME1 PSMB10 SRC PSME2 NFKB1 UBE2D1 NFATC1 SYK PSMB4 PSMB8 UBA3 PSMB3 PDPK1 PSMC6 PSMA2 PRKCD RPS27A UBE2N AHCYL1 MAP3K7 IKBKB PSMD10 ITPR2 PSMA6 PLCG2 PSMB1 PSMC3 PSMF1 PSMA5
REACTOME_ARMS_MEDIATED_ACTIVATION	0.574109	1	-0.556754	-0.936058	305	3	RAP1A
BIOCARTA_GLEEVEC_PATHWAY	0.525617	0.967546	-0.384935	-0.936878	276	11	STAT1 STAT5A GRB2
REACTOME_DEUBIQUITINATION	0.586397	1	-0.227634	-0.937705	318	123	UCHL1 UCHL3 ARRB1 PTRH2 OTUB1 PSME1 PSMB10 MAVS PSME2 HCFC1 TNIP1 APC VDAC1 UBE2D1 USP4 USP14 STAMBP PSMB4 HIST1H2AB PSMB8 PSMB3 PSMC6 VDAC2 PSMA2 RHOA SMAD2 SMAD4 RPS27A HGS ARRB2 ACTB STAM NFRKB MAP3K7 PSMD10 PSMA6 STAM2 PSMB1 PSMC3 PSMF1 PSMA5 YY1 PSMC5 TRIM25 HIST1H2BK HIST1H2BC TAF10 HIST2H2AA3 PSMB9 PSMA7 MAT2B TNFAIP3 PSMA4 RAD23B NEDD8 ABRAXAS2 PSMA3 PSMD1 TOMM20 HIST1H2AG PSMA1
REACTOME_DECTIN_1_MEDIATED_NONCANONICAL_NF_KB_SIGNALING	0.565465	1	-0.266979	-0.938193	297	48	PSME1 PSMB10 PSME2 PSMB4 PSMB8 UBA3 PSMB3 PSMC6 PSMA2 RPS27A PSMD10 PSMA6 PSMB1 PSMC3 PSMF1 PSMA5 PSMC5 PSMB9 PSMA7 PSMA4 SKP1 CUL1 PSMA3 PSMD1 UBE2M PSMA1
PID_PI3KCI_AKT_PATHWAY	0.573614	1	-0.326425	-0.939183	299	21	TBC1D4 SRC AKT2
REACTOME_NRIF_SIGNALS_CELL_DEATH_FROM_THE_NUCLEUS	0.538023	0.977345	-0.484178	-0.940723	282	5	PSEN1 NGFR RPS27A
KEGG_SELENOAMINO_ACID_METABOLISM	0.576402	1	-0.360208	-0.940896	297	14	GGT1 AHCY LCMT1 AHCYL1 SEPHS1 GGT5 MARS AHCYL2 SEPHS2 MAT2B
KEGG_ARACHIDONIC_ACID_METABOLISM	0.56979	1	-0.327162	-0.941303	297	21	ALOX15B AKR1C3 GGT1 GPX7
REACTOME_ABACAVIR_METABOLISM	0.601145	1	-0.625441	-0.941932	314	2	GUK1 NT5C2
REACTOME_TRANSCRIPTIONAL_REGULATION_BY_MECP2	0.561437	0.999367	-0.317501	-0.942017	296	23	FKBP5 CAMK2G LBR HTT AGO1 NCOR1 NCOR2 PRKACA
REACTOME_REPRODUCTION	0.568093	1	-0.282938	-0.942158	291	38	H2AFX HIST1H3A LMNB1 UBE2I MRE11 H2AFZ H3F3A RAD50 ATM B4GALT1 HIST1H2AB
REACTOME_BIOSYNTHESIS_OF_THE_N_GLYCAN_PRECURSOR_DOLICHOL_LIPID_LINKED_OLIGOSACCHARIDE_LLO_AND_TRANSFER_TO_A_NASCENT_PROTEIN	0.535433	0.97435	-0.29076	-0.943198	271	35	ST6GAL1 NPL GMDS MPI GNPNAT1 GMPPB NANS GMPPA GLB1 ALG8 ALG9 RENBP ALG1 NAGK
REACTOME_APOPTOTIC_CLEAVAGE_OF_CELLULAR_PROTEINS	0.55283	0.989865	-0.301362	-0.943728	292	28	CDH1 MAPT DSG2 LMNB1 DSP CASP6 STK24 APC SPTAN1 TJP2
REACTOME_NEGATIVE_REGULATION_OF_NOTCH4_SIGNALING	0.567362	1	-0.269424	-0.943886	298	47	PSME1 PSMB10 PSME2 PSMB4 PSMB8 PSMB3 PSMC6 PSMA2 RPS27A RBX1 PSMD10 PSMA6 PSMB1 PSMC3 PSMF1 PSMA5 AKT1 PSMC5 PSMB9 PSMA7 PSMA4 SKP1 CUL1 PSMA3 PSMD1 PSMA1
REACTOME_INTERLEUKIN_37_SIGNALING	0.548023	0.984583	-0.40622	-0.945446	290	9	TBK1 PTPN6 PTPN23 PTPN2 PTPN11 CASP1
KEGG_APOPTOSIS	0.533465	0.972438	-0.291497	-0.945587	270	35	PRKAR2B CAPN1 IRAK4 AKT2 FADD CASP6 NFKB1 CAPN2 ATM AIFM1
REACTOME_INTEGRATION_OF_ENERGY_METABOLISM	0.552182	0.98954	-0.269677	-0.947674	290	48	FASN ACSL3 CD36 PRKAR2B RAP1A GNB2
PID_HDAC_CLASSI_PATHWAY	0.529528	0.972292	-0.292378	-0.948447	268	35	SUMO1 UBE2I FKBP3 NFKB1 MBD2 SIRT5 RANBP2 NCOR1 RBBP7 NCOR2 PRKACA RAN XPO1 MTA2 SIN3A HDAC2 HDAC1 SIRT2
BIOCARTA_BAD_PATHWAY	0.575816	1	-0.359958	-0.949217	299	15	PRKAR2B IGF1 KIT
BIOCARTA_MTA3_PATHWAY	0.522814	0.966316	-0.399237	-0.951133	274	10	TUBA4A CDH1 TUBA1A CTSD
PID_ALPHA_SYNUCLEIN_PATHWAY	0.532443	0.972292	-0.339059	-0.95131	278	19	UCHL1 SRC SYK PLCB2 YES1 PARK7 PPP2R5D PRKCD FKBP1A
REACTOME_RUNX3_REGULATES_BCL2L11_BIM_TRANSCRIPTION	0.590734	1	-0.724114	-0.952102	305	1	SMAD4
BIOCARTA_MITR_PATHWAY	0.583012	1	-0.727994	-0.957204	301	1	YWHAH
REACTOME_ERYTHROPOIETIN_ACTIVATES_RAS	0.526217	0.967546	-0.425269	-0.958326	280	8	VAV1 RAPGEF1 KRAS GRB2
REACTOME_CROSS_PRESENTATION_OF_SOLUBLE_EXOGENOUS_ANTIGENS_ENDOSOMES	0.525813	0.967546	-0.277799	-0.959572	274	43	PSME1 PSMB10 PSME2 FCGR1A PSMB4 PSMB8 PSMB3 PSMC6 PSMA2 PSMD10 PSMA6 PSMB1 PSMC3 PSMF1 PSMA5 PSMC5 PSMB9 PSMA7 PSMA4 PSMA3 PSMD1 PSMA1
REACTOME_FOXO_MEDIATED_TRANSCRIPTION_OF_CELL_DEATH_GENES	0.581081	1	-0.731875	-0.962307	300	1	NFYB
REACTOME_N_GLYCAN_ANTENNAE_ELONGATION_IN_THE_MEDIAL_TRANS_GOLGI	0.546314	0.984583	-0.467976	-0.962668	288	6	ST6GAL1 FUCA1 B4GALT1
REACTOME_CGMP_EFFECTS	0.574427	1	-0.640301	-0.964312	300	2	MRVI1
REACTOME_ACTIVATION_OF_HOX_GENES_DURING_DIFFERENTIATION	0.513208	0.960067	-0.299679	-0.965098	271	33	H2AFX HIST1H3A RBBP5 H2AFZ H3F3A WDR5 HIST1H2AB NCOR1 RBBP7 POLR2D POLR2B PIAS2 POLR2A HIST1H4A YY1 HIST2H3A HIST1H2BK HIST1H2BC HIST2H2AA3 RBBP4 NCOA6 HDAC3 PBX1
REACTOME_BASE_EXCISION_REPAIR	0.503759	0.958595	-0.300956	-0.966226	267	32	H2AFX POLD2 FEN1 POLD3 UNG PARP1 H2AFZ HIST1H2AB APEX1 ADPRHL2 XRCC1
PID_CXCR4_PATHWAY	0.513359	0.960067	-0.26329	-0.966567	268	64	VAV1 STAT1 HLA-DRA CFL1 ITGA7 SRC ITGA6 PAK1 GNA13 RHOB VPS4B STAT5A ITGA3 RALB RAC1 GNB1 CDC42 PTPN6 PLCB2 PDPK1 YES1
REACTOME_SUMOYLATION_OF_CHROMATIN_ORGANIZATION_PROTEINS	0.508604	0.960067	-0.27997	-0.967074	265	43	NUP210 SUMO1 SUMO3 UBE2I SUMO2
KEGG_STARCH_AND_SUCROSE_METABOLISM	0.501908	0.957311	-0.344685	-0.967093	262	19	GPI GUSB ENPP3 HK2 HK1 PYGM
REACTOME_TRANSPORT_OF_NUCLEOSIDES_AND_FREE_PURINE_AND_PYRIMIDINE_BASES_ACROSS_THE_PLASMA_MEMBRANE	0.531191	0.972292	-0.4704	-0.967656	280	6	SLC25A4 SLC25A6 ARL2
REACTOME_TYPE_I_HEMIDESMOSOME_ASSEMBLY	0.487666	0.948488	-0.397944	-0.968542	256	11	COL17A1 ITGB4 ITGA6
REACTOME_BINDING_OF_TCF_LEF:CTNNB1_TO_TARGET_GENE_PROMOTERS	0.571429	1	-0.736638	-0.968569	295	1	CTNNB1
REACTOME_RUNX3_REGULATES_WNT_SIGNALING	0.571429	1	-0.736638	-0.968569	295	1	CTNNB1
REACTOME_GLUTAMATE_BINDING_ACTIVATION_OF_AMPA_RECEPTORS_AND_SYNAPTIC_PLASTICITY	0.522814	0.966316	-0.377327	-0.968706	274	13	MYO6 CAMK2G EPB41L1 AP2A1 AP2M1 NSF
REACTOME_VITAMIN_D_CALCIFEROL_METABOLISM	0.520599	0.966316	-0.53529	-0.968869	277	4	UBE2I SUMO2
BIOCARTA_KERATINOCYTE_PATHWAY	0.51434	0.960067	-0.336886	-0.969282	268	21	MAPK13
REACTOME_SMALL_INTERFERING_RNA_SIRNA_BIOGENESIS	0.513308	0.960067	-0.499114	-0.969743	269	5	PRKRA AGO1 TSNAX
REACTOME_INTERLEUKIN_3_INTERLEUKIN_5_AND_GM_CSF_SIGNALING	0.499029	0.957311	-0.334214	-0.969881	256	22	VAV1 BLNK RAPGEF1 STAT5A SYK GRB2 PTPN6 YES1 PRKACA RPS27A INPPL1 INPP5D
REACTOME_DISASSEMBLY_OF_THE_DESTRUCTION_COMPLEX_AND_RECRUITMENT_OF_AXIN_TO_THE_MEMBRANE	0.519011	0.965587	-0.378298	-0.971197	272	13	CAV1 PPP2R5E APC DVL2 PPP2R5A CTNNB1 PPP2R5D
REACTOME_GLUCAGON_TYPE_LIGAND_RECEPTORS	0.496198	0.95544	-0.408137	-0.972336	260	10	VIP GNB2 GNG10 GNB1 GNG7 GNG12 GNG5
BIOCARTA_CREM_PATHWAY	0.563707	1	-0.739637	-0.972512	291	1	XPO1
REACTOME_GLYCOLYSIS	0.512671	0.960067	-0.270505	-0.972906	262	57	NUP210 GPI PGK2 PFKP ENO2 HK2 PFKL PGP HK1 PGK1
REACTOME_NEF_MEDIATED_CD8_DOWN_REGULATION	0.52552	0.967546	-0.4733	-0.973621	277	6	AP2A1 AP2M1 ATP6V1H AP2B1
REACTOME_SYNTHESIS_OF_EPOXY_EET_AND_DIHYDROXYEICOSATRIENOIC_ACIDS_DHET	0.553435	0.990112	-0.647178	-0.974668	289	2	EPHX2
PID_EPO_PATHWAY	0.501852	0.957311	-0.347504	-0.974771	270	18	STAT1 RAP1A RAPGEF1 NFKB1 STAT5A GRB2 PTPN6 VAV2
REACTOME_REGULATION_OF_APOPTOSIS	0.503788	0.958595	-0.28013	-0.975863	265	44	PSME1 PSMB10 PSME2 PSMB4 PSMB8 PSMB3 PSMC6 OPA1 PSMA2 RPS27A PSMD10 PSMA6 PSMB1 PSMC3 PSMF1 PSMA5 PSMC5 PSMB9 PSMA7 PSMA4 PSMA3 PSMD1 PSMA1
REACTOME_CYTOSOLIC_TRNA_AMINOACYLATION	0.48659	0.948135	-0.328642	-0.976027	253	24	WARS PPA1 SARS YARS LARS EEF1E1 IARS CARS EPRS MARS NARS AIMP2
KEGG_PHOSPHATIDYLINOSITOL_SIGNALING_SYSTEM	0.472441	0.936051	-0.301014	-0.976462	239	35	CALML5 IMPA2
REACTOME_IRF3_MEDIATED_INDUCTION_OF_TYPE_I_IFN	0.510204	0.960067	-0.448907	-0.976499	274	7	TBK1 MRE11
PID_ERBB1_INTERNALIZATION_PATHWAY	0.514451	0.960067	-0.320265	-0.977315	266	26	SRC RAB5A ARHGEF7 KRAS UBE2D1 STAMBP GRB2 CDC42 TSG101 AMPH
REACTOME_DEPURINATION	0.494297	0.95438	-0.410546	-0.978076	259	10	H2AFX H2AFZ HIST1H2AB
REACTOME_FBXW7_MUTANTS_AND_NOTCH1_IN_CANCER	0.512195	0.960067	-0.581789	-0.978148	272	3	RBX1 SKP1 CUL1
REACTOME_TRANSCRIPTIONAL_REGULATION_OF_GRANULOPOIESIS	0.481553	0.945331	-0.337344	-0.978963	247	22	H2AFX HIST1H3A CEBPB DEK H2AFZ H3F3A HIST1H2AB
BIOCARTA_TH1TH2_PATHWAY	0.501901	0.957311	-0.504251	-0.979722	263	5	HLA-DRB4 HLA-DRA IL18 CD40
REACTOME_SYNTHESIS_OF_12_EICOSATETRAENOIC_ACID_DERIVATIVES	0.54771	0.984583	-0.650812	-0.980142	286	2	GPX4
BIOCARTA_TERC_PATHWAY	0.545802	0.984583	-0.651917	-0.981806	285	2	NFYB
REACTOME_TCF_DEPENDENT_SIGNALING_IN_RESPONSE_TO_WNT	0.483871	0.945563	-0.252613	-0.982301	254	90	H2AFX PSME1 HIST1H3A CAV1 PSMB10 AKT2 PPP2R5E PSME2 CTNNBIP1 APC MEN1 RBBP5 H2AFZ DVL2 H3F3A PSMB4 HIST1H2AB PSMB8 PSMB3 PPP2R5A PSMC6 PSMA2 XPO1 CTNNB1 PPP2R5D RPS27A RBX1 PSMD10 PSMA6 HDAC1 PSMB1 CDC73 PSMC3 PSMF1 PSMA5 HIST1H4A AKT1 PSMC5 HIST2H3A HIST1H2BK HIST1H2BC HIST2H2AA3 PSMB9 PSMA7
REACTOME_NEDDYLATION	0.47037	0.936051	-0.245652	-0.984568	253	101	UCHL3 PSME1 PSMB10 DCAF8 LMO7 FBXO6 PSME2 UBE2D1 FBXO22 RBBP5 WDR5 CAND1 PSMB4 NUB1 PSMB8 UBA3 PSMB3 PSMC6 RBBP7 DDB1 COPS8 FBXL22 PSMA2 CUL5 COMMD1 RPS27A COPS7B UBE2F CUL4A COMMD2 RBX1 PSMD10 PSMA6 UBE2D3 NAE1 PSMB1 PSMC3 PSMF1 PSMA5 CCDC22 PSMC5 PSMB9 PSMA7 PSMA4 COMMD8 SKP1 DCUN1D1 NEDD8 CUL1 PSMA3 PSMD1 UBE2M PSMA1 COPS3 CUL3
BIOCARTA_CDK5_PATHWAY	0.499072	0.957311	-0.453284	-0.986021	268	7	NGFR CDK5
PID_KIT_PATHWAY	0.483932	0.945563	-0.332466	-0.986418	255	23	VAV1 STAT1 KIT STAT5A GRB2 PTPN6 PDPK1
REACTOME_GALACTOSE_CATABOLISM	0.494297	0.95438	-0.507964	-0.986938	259	5	GALK1 GALE
REACTOME_SUMOYLATION_OF_RNA_BINDING_PROTEINS	0.48249	0.94536	-0.296773	-0.988225	247	38	NUP210 SUMO1 UBE2I SUMO2
REACTOME_AQUAPORIN_MEDIATED_TRANSPORT	0.512476	0.960067	-0.374765	-0.988263	266	15	PRKAR2B GNB2 GNG10 GNB1 PRKAR2A PRKACA GNG7 GNG12 GNG5
REACTOME_VASOPRESSIN_REGULATES_RENAL_WATER_HOMEOSTASIS_VIA_AQUAPORINS	0.512476	0.960067	-0.374765	-0.988263	266	15	PRKAR2B GNB2 GNG10 GNB1 PRKAR2A PRKACA GNG7 GNG12 GNG5
BIOCARTA_DEATH_PATHWAY	0.462998	0.933313	-0.406355	-0.989014	243	11	FADD CASP6 NFKB1 SPTAN1
KEGG_EPITHELIAL_CELL_SIGNALING_IN_HELICOBACTER_PYLORI_INFECTION	0.477756	0.943057	-0.298605	-0.990853	246	37	MAPK13 F11R SRC PAK1 GIT1 NFKB1 TCIRG1 ATP6V1B2 RAC1
REACTOME_MEIOSIS	0.454724	0.927571	-0.306403	-0.993941	230	35	H2AFX HIST1H3A LMNB1 UBE2I MRE11 H2AFZ H3F3A RAD50 ATM HIST1H2AB
REACTOME_SUMOYLATION_OF_UBIQUITINYLATION_PROTEINS	0.453008	0.927004	-0.309828	-0.994712	240	32	NUP210 SUMO1 UBE2I
REACTOME_METABOLISM_OF_NITRIC_OXIDE:_ENOS_ACTIVATION_AND_REGULATION	0.47646	0.942226	-0.397806	-0.995201	252	12	CAV1 DDAH2 CYGB
REACTOME_SIGNALING_BY_NOTCH4	0.470699	0.936051	-0.278957	-0.996538	248	54	PSME1 PSMB10 PSEN1 PSME2 ACTA2 PSMB4 PSMB8 PSMB3 PSMC6 PSMA2 ADAM10 RPS27A RBX1 PSMD10 PSMA6 PSMB1 PSMC3 PSMF1 PSMA5 AKT1 PSMC5 PSMB9 PSMA7 PSMA4 SKP1 CUL1 PSMA3 PSMD1 PSMA1
BIOCARTA_DREAM_PATHWAY	0.495274	0.955397	-0.484961	-0.997609	261	6	PRKAR2B
REACTOME_FBXL7_DOWN_REGULATES_AURKA_DURING_MITOTIC_ENTRY_AND_IN_EARLY_MITOSIS	0.46679	0.934184	-0.284046	-0.997757	252	45	PSME1 PSMB10 PSME2 PSMB4 PSMB8 PSMB3 PSMC6 PSMA2 RPS27A RBX1 PSMD10 PSMA6 PSMB1 PSMC3 PSMF1 PSMA5 PSMC5 PSMB9 PSMA7 PSMA4 SKP1 CUL1 PSMA3 PSMD1 PSMA1
REACTOME_INTERLEUKIN_18_SIGNALING	0.515267	0.960744	-0.664633	-1.00096	269	2	IL18
BIOCARTA_AKAPCENTROSOME_PATHWAY	0.45351	0.927138	-0.411673	-1.00196	238	11	PRKAR2B PRKAR2A RHOA
KEGG_PRIMARY_BILE_ACID_BIOSYNTHESIS	0.485019	0.946814	-0.554693	-1.00399	258	4	CYP27A1 HSD17B4
BIOCARTA_CD40_PATHWAY	0.480519	0.944992	-0.46248	-1.00603	258	7	ELP1 NFKB1 CD40
REACTOME_ION_TRANSPORT_BY_P_TYPE_ATPASES	0.448148	0.927004	-0.358849	-1.0066	241	18	FXYD3 ATP1B1 CAMK2G ATP13A1 ATP8A1 ATP2A3 ATP9A CUTC PDZD11
REACTOME_HEDGEHOG_ON_STATE	0.464015	0.933313	-0.283516	-1.00698	244	51	ARRB1 PSME1 PSMB10 PSME2 PSMB4 PSMB8 PSMB3 PSMC6 PSMA2 GRK2 RPS27A ARRB2 RBX1 PSMD10 PSMA6 PSMB1 CDC73 PSMC3 PSMF1 PSMA5 PSMC5 PSMB9 PSMA7 PSMA4 PSMA3 PSMD1 PSMA1 CUL3
REACTOME_PKA_MEDIATED_PHOSPHORYLATION_OF_CREB	0.471243	0.936051	-0.463324	-1.00786	253	7	PRKAR2B PRKAR2A PRKACA
REACTOME_CREB1_PHOSPHORYLATION_THROUGH_THE_ACTIVATION_OF_ADENYLATE_CYCLASE	0.471243	0.936051	-0.463324	-1.00786	253	7	PRKAR2B PRKAR2A PRKACA
REACTOME_RRNA_MODIFICATION_IN_THE_MITOCHONDRION	0.51145	0.960067	-0.669547	-1.00836	267	2	NSUN4
REACTOME_CONSTITUTIVE_SIGNALING_BY_ABERRANT_PI3K_IN_CANCER	0.451613	0.927004	-0.375488	-1.0094	237	16	VAV1 SRC RAC2 KIT RAC1 GRB2
REACTOME_PRESYNAPTIC_FUNCTION_OF_KAINATE_RECEPTORS	0.458175	0.931286	-0.424399	-1.01108	240	10	GNB2 GNG10 GNB1 PLCB2 GNG7 GNG12 GNG5
REACTOME_PROLONGED_ERK_ACTIVATION_EVENTS	0.467532	0.934184	-0.465123	-1.01177	251	7	RAP1A RAPGEF1
BIOCARTA_PTDINS_PATHWAY	0.444444	0.925562	-0.361377	-1.01369	239	18	PFKP PFKL RAB5A RAC1 VAV2 PDPK1 AP2A1 ARF1 AP2M1 RPS6KB1
REACTOME_NEURODEGENERATIVE_DISEASES	0.461977	0.933313	-0.396248	-1.01728	242	13	CAPN1 LMNB1 CAPNS1 CAPN2 PRDX2 APP CDK5
REACTOME_PKMTS_METHYLATE_HISTONE_LYSINES	0.438889	0.919428	-0.362725	-1.01747	236	18	HIST1H3A NFKB1 RBBP5 WDR5 RBBP7 SETD7 SETD3 HIST1H4A HIST2H3A RBBP4
BIOCARTA_CB1R_PATHWAY	0.471042	0.936051	-0.773858	-1.01751	243	1	PLD3
REACTOME_RMTS_METHYLATE_HISTONE_ARGININES	0.432638	0.917192	-0.318776	-1.0183	227	31	ARID2 H2AFX HIST1H3A ARID1B SMARCD2 H2AFZ WDR5 PRMT1 HIST1H2AB RBBP7
REACTOME_NADE_MODULATES_DEATH_SIGNALLING	0.465291	0.933385	-0.606564	-1.0198	247	3	NGFR
REACTOME_DEGRADATION_OF_GLI1_BY_THE_PROTEASOME	0.44717	0.927004	-0.288751	-1.02001	236	49	PSME1 PSMB10 PSME2 PSMB4 PSMB8 PSMB3 PSMC6 PRKACA PSMA2 RPS27A RBX1 PSMD10 PSMA6 PSMB1 PSMC3 PSMF1 PSMA5 PSMC5 PSMB9 PSMA7 PSMA4 SKP1 CUL1 PSMA3 PSMD1 PSMA1
REACTOME_DISEASES_ASSOCIATED_WITH_N_GLYCOSYLATION_OF_PROTEINS	0.439163	0.919428	-0.428833	-1.02164	230	10	B4GALT1 MAN1B1 ALG8 ALG9 ALG1 ALG13 ALG2
REACTOME_DEACTIVATION_OF_THE_BETA_CATENIN_TRANSACTIVATING_COMPLEX	0.452975	0.927004	-0.387593	-1.02209	235	15	AKT2 CTNNBIP1 APC MEN1 RBBP5 XPO1 CTNNB1 RPS27A
PID_ECADHERIN_NASCENT_AJ_PATHWAY	0.410749	0.903737	-0.315513	-1.02252	213	34	CDH1 JUP RAP1A SRC RAPGEF1 RAC1 CDC42 VAV2 CTTN RHOA CTNNB1
REACTOME_PI3K_AKT_SIGNALING_IN_CANCER	0.435453	0.919428	-0.335254	-1.02306	225	26	VAV1 SRC AKT2 RAC2 KIT RAC1 GRB2 PDPK1
REACTOME_DEGRADATION_OF_DVL	0.424354	0.909899	-0.291991	-1.02567	229	45	PSME1 PSMB10 PSME2 DVL2 PSMB4 PSMB8 PSMB3 PSMC6 PSMA2 RPS27A RBX1 PSMD10 PSMA6 PSMB1 PSMC3 PSMF1 PSMA5 PSMC5 PSMB9 PSMA7 PSMA4 PSMA3 PSMD1 PSMA1 CUL3
REACTOME_REGULATION_OF_INSULIN_SECRETION	0.415354	0.905055	-0.316257	-1.02591	210	35	ACSL3 CD36 PRKAR2B RAP1A GNB2 GNA11 GNG10 STXBP1 GNB1 VAMP2 PLCB2 PRKAR2A PRKACA GNG7 GNG12 AHCYL1 GNAQ GNG5
BIOCARTA_AKAP95_PATHWAY	0.438795	0.919428	-0.440943	-1.02626	232	9	PRKAR2B
KEGG_LONG_TERM_POTENTIATION	0.403071	0.903737	-0.316843	-1.02683	209	34	CALML5 RAP1A CAMK2G PPP1CB KRAS
REACTOME_LRR_FLII_INTERACTING_PROTEIN_1_LRRFIP1_ACTIVATES_TYPE_I_IFN_PRODUCTION	0.494275	0.95438	-0.681898	-1.02696	258	2	CTNNB1 LRRFIP1
KEGG_TAURINE_AND_HYPOTAURINE_METABOLISM	0.459662	0.931593	-0.61131	-1.02778	244	3	GGT1
REACTOME_ACTIVATION_OF_RAC1_DOWNSTREAM_OF_NMDARS	0.441065	0.921238	-0.529697	-1.02916	231	5	GIT1 ARHGEF7 RAC1
REACTOME_SUMOYLATION_OF_TRANSCRIPTION_FACTORS	0.425856	0.909899	-0.432124	-1.02948	223	10	SUMO1 SUMO3 UBE2I SUMO2
BIOCARTA_PTC1_PATHWAY	0.455056	0.927571	-0.569008	-1.0299	242	4	CDK7 XPO1 MNAT1 CDK1
REACTOME_NETRIN_1_SIGNALING	0.41744	0.905806	-0.375116	-1.03104	224	17	MAPK13 SRC PAK1 RAC1 EZR CDC42
REACTOME_REGULATED_PROTEOLYSIS_OF_P75NTR	0.455577	0.927571	-0.501275	-1.03117	240	6	PSEN1 NFKB1 NGFR
REACTOME_TYSND1_CLEAVES_PEROXISOMAL_PROTEINS	0.435361	0.919428	-0.530803	-1.03131	228	5	HSD17B4 ACOX1 AGPS SCP2 ACAA1
KEGG_ONE_CARBON_POOL_BY_FOLATE	0.411765	0.903737	-0.423817	-1.03151	216	11	AMT ALDH1L1 ATIC SHMT2
REACTOME_CELL_CELL_JUNCTION_ORGANIZATION	0.41165	0.903737	-0.355482	-1.0316	211	22	CDH1 CLDN4 CLDN3 JUP F11R
KEGG_PROXIMAL_TUBULE_BICARBONATE_RECLAMATION	0.411765	0.903737	-0.423922	-1.03177	216	11	MDH1 PCK2 ATP1B1 GLUD1
KEGG_ASTHMA	0.425612	0.909899	-0.412836	-1.0328	225	12	HLA-DRB4 HLA-DPA1 HLA-DRA HLA-DMB HLA-DQB1 HLA-DPB1 CD40
REACTOME_COBALAMIN_CBL_VITAMIN_B12_TRANSPORT_AND_METABOLISM	0.447566	0.927004	-0.571277	-1.03401	238	4	MMAB MMAA
KEGG_CHEMOKINE_SIGNALING_PATHWAY	0.403013	0.903737	-0.279321	-1.0346	213	66	VAV1 ARRB1 STAT1 RAP1A GNB2 AKT2 PAK1 RAC2 NFKB1 GNG10 KRAS WAS RAC1 GNB1 GRB2 CDC42 PLCB2 VAV2 PRKACA RHOA GRK2 GNG7 GNG12 PRKCD GNAI3 DOCK2 ARRB2 GNG5
REACTOME_FORMATION_OF_SENESCENCE_ASSOCIATED_HETEROCHROMATIN_FOCI_SAHF	0.425612	0.909899	-0.413718	-1.03501	225	12	HIST1H1D HIST1H1B LMNB1
BIOCARTA_SM_PATHWAY	0.425612	0.909899	-0.414001	-1.03572	225	12	SNRPE SNRPD1
BIOCARTA_DC_PATHWAY	0.45591	0.927571	-0.616252	-1.03609	242	3	CD40
REACTOME_SYNTHESIS_OF_SUBSTRATES_IN_N_GLYCAN_BIOSYTHESIS	0.428302	0.910732	-0.330904	-1.03624	226	28	ST6GAL1 NPL GMDS MPI GNPNAT1 GMPPB NANS GMPPA
REACTOME_GABA_B_RECEPTOR_ACTIVATION	0.412548	0.903737	-0.435995	-1.03871	216	10	GNB2 GNG10 GNB1 GNG7 GNG12 GNAI3 GNG5
REACTOME_NF_KB_IS_ACTIVATED_AND_SIGNALS_SURVIVAL	0.436673	0.919428	-0.505183	-1.03921	230	6	NFKB1 NGFR RPS27A IKBKB
REACTOME_COPI_DEPENDENT_GOLGI_TO_ER_RETROGRADE_TRAFFIC	0.391304	0.898796	-0.291647	-1.04187	206	54	TUBA4A TUBB4A KLC2 TUBA1B TUBB4B TUBA1A KIF1B COPG2 KIF2A TUBB6 RAB1B TUBB3 ARF1 ZW10 KIF13B
REACTOME_RAP1_SIGNALLING	0.424861	0.909899	-0.479889	-1.04389	228	7	RAP1A PRKACA RAP1B YWHAB
REACTOME_CHOLINE_CATABOLISM	0.450281	0.927004	-0.621284	-1.04455	239	3	ALDH7A1 CHDH
REACTOME_DOWNREGULATION_OF_ERBB2:ERBB3_SIGNALING	0.450281	0.927004	-0.621316	-1.0446	239	3	AKT2 RPS27A AKT1
PID_TNF_PATHWAY	0.422265	0.909899	-0.368973	-1.04469	219	20	MADD STAT1 CAV1 FADD NFKB1
REACTOME_RESOLUTION_OF_SISTER_CHROMATID_COHESION	0.373077	0.88768	-0.28678	-1.04505	193	62	TUBA4A TUBB4A TUBA1B TUBB4B TUBA1A PPP2R5E DYNLL2 KIF2A TUBB6 CKAP5 TUBB3 RANBP2 PPP2R5A DYNC1H1 BUB3 ZW10 XPO1 DYNC1LI1 PPP2R5D NUP107 NUP133 RCC2
REACTOME_PURINE_CATABOLISM	0.392789	0.898796	-0.429431	-1.04518	206	11	NUDT9 NT5C DNPH1
REACTOME_GLUCAGON_SIGNALING_IN_METABOLIC_REGULATION	0.441006	0.921238	-0.400357	-1.04577	227	14	PRKAR2B GNB2 GNG10 GNB1 PRKAR2A PRKACA GNG7 GNG12 GNG5
REACTOME_SPHINGOLIPID_DE_NOVO_BIOSYNTHESIS	0.402277	0.903737	-0.389236	-1.04636	211	16	KDSR CERS4 SPTLC2 SPTLC1 SGPL1
BIOCARTA_RAS_PATHWAY	0.399247	0.902241	-0.418472	-1.0469	211	12	NFKB1 RAC1 RALA CDC42 RHOA
REACTOME_CHREBP_ACTIVATES_METABOLIC_GENE_EXPRESSION	0.418251	0.906638	-0.539067	-1.04737	219	5	FASN
PID_HES_HEY_PATHWAY	0.397363	0.900011	-0.419308	-1.04899	210	12	PARP1 KDM1A NCOR1 NCOR2 HDAC1 YY1 CAMK2D CTBP1
REACTOME_TFAP2_AP_2_FAMILY_REGULATES_TRANSCRIPTION_OF_CELL_CYCLE_FACTORS	0.413127	0.903737	-0.798377	-1.04975	213	1	TFAP2C
KEGG_GALACTOSE_METABOLISM	0.40458	0.903737	-0.374326	-1.05026	211	19	GALK1 GALE PFKP HK2 AKR1B1 PFKL HK1 B4GALT1 UGP2 GLA GLB1
REACTOME_INTERACTIONS_OF_VPR_WITH_HOST_CELLULAR_PROTEINS	0.370079	0.885858	-0.324215	-1.05172	187	35	NUP210 SLC25A4
BIOCARTA_CDC25_PATHWAY	0.446529	0.927004	-0.625746	-1.05205	237	3	ATM YWHAH
REACTOME_FANCONI_ANEMIA_PATHWAY	0.430712	0.914023	-0.58137	-1.05227	229	4	RPS27A RPA2 RPA1
SA_G2_AND_M_PHASES	0.459924	0.931593	-0.699035	-1.05277	240	2	CDK7
BIOCARTA_FMLP_PATHWAY	0.396296	0.900011	-0.37535	-1.05288	213	18	PAK1 NFKB1 NFATC1 RAC1
PID_CERAMIDE_PATHWAY	0.380309	0.889002	-0.349948	-1.05318	196	25	MADD FADD ASAH1 PRKRA NFKB1 CTSD
REACTOME_ADAPTIVE_IMMUNE_SYSTEM	0.303085	0.823722	-0.226639	-1.05392	166	361	ERAP2 IGLV2-14 HLA-DRB4 COL17A1 VAV1 CD74 TUBA4A TUBB4A CD36 CDH1 PPL HLA-DPA1 SPTBN2 TAPBP IGKV1-39 EVL TAP1 HLA-DRA HLA-DMB KLC2 PTPRJ RAP1A CTSC PSME1 PSMB10 VCAM1 TAP2 CTSH SRC LMO7 AKT2 PAK1 CTSS TUBA1B TUBB4B TUBA1A PPP2R5E BLNK FBXO6 ITGAL PSME2 VAMP8 NFKB1 CTSD IGLV1-47 UBA6 IGHD FYB1 HLA-DPB1 CD40 UBE2L6 FCGR1A KRAS UBE2D1 FBXO22 OSBPL1A NPEPPS NFATC1 RNF114 DYNLL2 ICAM1 WAS KIF2A RAC1 T…
REACTOME_TRANSCRIPTION_OF_E2F_TARGETS_UNDER_NEGATIVE_CONTROL_BY_P107_RBL1_AND_P130_RBL2_IN_COMPLEX_WITH_HDAC1	0.410646	0.903737	-0.54263	-1.05429	215	5	HDAC1 LIN54 RBBP4 CDK1 CCNA2
SA_B_CELL_RECEPTOR_COMPLEXES	0.408745	0.903737	-0.410685	-1.05434	214	13	VAV1 BLNK RAC1 SYK GRB2 VAV2
REACTOME_SYNAPTIC_ADHESION_LIKE_MOLECULES	0.410646	0.903737	-0.542753	-1.05453	215	5	RTN3
KEGG_GLYCOSPHINGOLIPID_BIOSYNTHESIS_LACTO_AND_NEOLACTO_SERIES	0.405405	0.903737	-0.802611	-1.05531	209	1	B4GALT1
REACTOME_INTERACTION_WITH_CUMULUS_CELLS_AND_THE_ZONA_PELLUCIDA	0.405405	0.903737	-0.802611	-1.05531	209	1	B4GALT1
REACTOME_P75NTR_NEGATIVELY_REGULATES_CELL_CYCLE_VIA_SC1	0.426966	0.909899	-0.583304	-1.05577	227	4	NGFR HDAC2 HDAC1 HDAC3
REACTOME_METHIONINE_SALVAGE_PATHWAY	0.415879	0.905055	-0.513265	-1.05583	219	6	GOT1 ENOPH1 ADI1
PID_LIS1_PATHWAY	0.397313	0.900011	-0.374559	-1.0605	206	20	PAFAH1B3 DCX PAFAH1B2 RAC1 CDC42 MAP1B DYNC1H1 DYNLT1 KATNA1 RHOA PPP2R5D CDK5
BIOCARTA_THELPER_PATHWAY	0.406844	0.903737	-0.54618	-1.06119	213	5	ITGAL ICAM1 PTPRC THY1
REACTOME_RNA_POLYMERASE_I_PROMOTER_ESCAPE	0.377358	0.889002	-0.338885	-1.06124	199	28	H2AFX HIST1H3A POLR1B CDK7 H2AFZ H3F3A HIST1H2AB
REACTOME_GLUCAGON_LIKE_PEPTIDE_1_GLP1_REGULATES_INSULIN_SECRETION	0.387405	0.898796	-0.378389	-1.06166	202	19	PRKAR2B RAP1A GNB2 GNG10 GNB1 PRKAR2A PRKACA GNG7 GNG12 GNG5 ITPR2
REACTOME_CYCLIN_A:CDK2_ASSOCIATED_EVENTS_AT_S_PHASE_ENTRY	0.367619	0.885858	-0.296904	-1.06333	192	55	PSME1 PSMB10 AKT2 CKS1B PSME2 CDK7 PSMB4 PSMB8 PSMB3 PSMC6 PSMA2 RPS27A PSMD10 PSMA6 LIN54 PSMB1 PSMC3 PSMF1 PSMA5 AKT1 PSMC5 PSMB9 PSMA7 RBBP4 PSMA4 MNAT1 SKP1 CUL1 PSMA3 PSMD1 PSMA1
KEGG_ADIPOCYTOKINE_SIGNALING_PATHWAY	0.368015	0.885858	-0.34919	-1.06558	190	26	ACSL3 CD36 ACSL1 PCK2 CPT1A AKT2
REACTOME_MET_RECEPTOR_ACTIVATION	0.429644	0.91267	-0.634209	-1.06628	228	3	SPINT2
BIOCARTA_RANBP2_PATHWAY	0.406367	0.903737	-0.473372	-1.06672	216	8	SUMO1 RANBP2 RAN PIAS2 HDAC1
REACTOME_CD209_DC_SIGN_SIGNALING	0.378531	0.889002	-0.426744	-1.0676	200	12	PAK1 NFKB1 KRAS CD209 PRKACA
REACTOME_TCR_SIGNALING	0.315589	0.836135	-0.281883	-1.06839	165	77	HLA-DRB4 HLA-DPA1 EVL HLA-DRA PTPRJ PSME1 PSMB10 PAK1 PSME2 NFKB1 FYB1 HLA-DPB1 UBE2D1 WAS PSMB4 PSMB8 PSMB3 PDPK1 PSMC6
REACTOME_CELL_JUNCTION_ORGANIZATION	0.358071	0.87624	-0.303757	-1.06941	192	46	COL17A1 CDH1 CLDN4 CLDN3 JUP F11R ITGB4 ITGA6
REACTOME_ACTIVATED_NTRK2_SIGNALS_THROUGH_CDK5	0.438931	0.919428	-0.71048	-1.07	229	2	RAC1 CDK5
REACTOME_LOSS_OF_FUNCTION_OF_TGFBR1_IN_CANCER	0.437023	0.919428	-0.710833	-1.07053	228	2	SMAD2 FKBP1A
REACTOME_BETA_OXIDATION_OF_PRISTANOYL_COA	0.406427	0.903737	-0.521064	-1.07188	214	6	CRAT HSD17B4 ACOX3 CROT
BIOCARTA_BOTULIN_PATHWAY	0.391892	0.898796	-0.815488	-1.07225	202	1	VAMP2
REACTOME_NEUROTOXICITY_OF_CLOSTRIDIUM_TOXINS	0.391892	0.898796	-0.815488	-1.07225	202	1	VAMP2
REACTOME_TOXICITY_OF_BOTULINUM_TOXIN_TYPE_D_BONT_D	0.391892	0.898796	-0.815488	-1.07225	202	1	VAMP2
PID_RHODOPSIN_PATHWAY	0.389961	0.898796	-0.81637	-1.0734	201	1	GNB1
REACTOME_ACTIVATION_OF_THE_PHOTOTRANSDUCTION_CASCADE	0.389961	0.898796	-0.81637	-1.0734	201	1	GNB1
REACTOME_RAB_GEFS_EXCHANGE_GTP_FOR_GDP_ON_RABS	0.346863	0.870998	-0.305656	-1.07367	187	45	MADD AKT2 GDI2 RAB5A TRAPPC10 RAB6A RAB18 TRAPPC9 RAB1B RAB12 RAB32 RAB21 GDI1 RAB31 RAB14 RAB5C
REACTOME_SIGNALING_BY_NUCLEAR_RECEPTORS	0.318681	0.83718	-0.262947	-1.07372	173	117	ALDH1A3 AKR1C3 DLAT PDHB ALDH1A1 MMP7 PDHX FKBP5 CAV2 H2AFX SDR16C5 GNB2 RDH14 HIST1H3A CAV1 PDHA1 CPT1A SRC AKT2 TFF1
REACTOME_TRANSLOCATION_OF_ZAP_70_TO_IMMUNOLOGICAL_SYNAPSE	0.404537	0.903737	-0.522548	-1.07493	213	6	HLA-DRB4 HLA-DPA1 HLA-DRA
REACTOME_NOTCH4_INTRACELLULAR_DOMAIN_REGULATES_TRANSCRIPTION	0.41651	0.905055	-0.639509	-1.07519	221	3	ACTA2
REACTOME_NTRK2_ACTIVATES_RAC1	0.388031	0.898796	-0.817781	-1.07526	200	1	RAC1
REACTOME_PREFOLDIN_MEDIATED_TRANSFER_OF_SUBSTRATE_TO_CCT_TRIC	0.329502	0.850845	-0.362573	-1.0768	171	24	TUBA4A TUBB4A TUBB4B TUBA1A
BIOCARTA_NPC_PATHWAY	0.360531	0.877916	-0.442671	-1.0774	189	11	NUP210
REACTOME_BIOSYNTHESIS_OF_MARESINS	0.427481	0.909899	-0.717516	-1.0806	223	2	EPHX2
BIOCARTA_NOTCH_PATHWAY	0.412758	0.903737	-0.643135	-1.08129	219	3	PSEN1
BIOCARTA_BLYMPHOCYTE_PATHWAY	0.391386	0.898796	-0.480113	-1.08191	208	8	HLA-DRB4 HLA-DRA ITGAL CD40 ICAM1
REACTOME_INTERLEUKIN_6_SIGNALING	0.395131	0.898796	-0.597973	-1.08233	210	4	STAT1
REACTOME_INTERLEUKIN_6_FAMILY_SIGNALING	0.395131	0.898796	-0.597973	-1.08233	210	4	STAT1
REACTOME_NEGATIVE_REGULATION_OF_TCF_DEPENDENT_SIGNALING_BY_DVL_INTERACTING_PROTEINS	0.372587	0.887617	-0.825366	-1.08523	192	1	DVL2
REACTOME_STING_MEDIATED_INDUCTION_OF_HOST_IMMUNE_RESPONSES	0.34981	0.871442	-0.456671	-1.08796	183	10	TBK1 CGAS MRE11
BIOCARTA_AGPCR_PATHWAY	0.378277	0.889002	-0.484488	-1.09177	201	8	PRKAR2B ARRB1
BIOCARTA_TCYTOTOXIC_PATHWAY	0.391304	0.898796	-0.531158	-1.09264	206	6	ITGAL ICAM1 PTPRC THY1
REACTOME_SIGNALING_BY_RHO_GTPASES	0.259813	0.779428	-0.248625	-1.09315	138	207	ARHGAP25 VAV1 TUBA4A IQGAP2 TUBB4A CDH1 EVL H2AFX KLC2 MYH11 HIST1H3A CFL1 ARHGDIA SRC GDI2 PAK1 TUBA1B GNA13 TUBB4B TUBA1A RAC2 RHOB PPP2R5E ARHGEF7 ARHGAP30 ARHGEF17 ACTG1 PFN2 ARHGAP1 PPP1CB MEN1 DYNLL2 WAS NCKAP1L H2AFZ DVL2 H3F3A KIF2A ARHGDIB ABR PIN1 RAC1 MYLK GRB2 TUBB6 CKAP5 HIST1H2AB CDC42 TUBB3 RANBP2 VAV2 PPP2R5A PDPK1 DYNC1H1 KDM1A BUB3 PFN1 ARHGAP12 GDI1 ARHGEF10L CTTN ZW10 XPO1 RHO…
REACTOME_NEF_MEDIATED_CD4_DOWN_REGULATION	0.371058	0.885858	-0.50309	-1.09436	199	7	AP2A1 ARF1 AP2M1 ATP6V1H AP2B1
REACTOME_ARACHIDONATE_PRODUCTION_FROM_DAG	0.399625	0.902241	-0.651023	-1.09455	212	3	MGLL ABHD12
KEGG_HOMOLOGOUS_RECOMBINATION	0.349146	0.871126	-0.450104	-1.09549	183	11	POLD2 POLD3 MRE11 RAD50
KEGG_ADHERENS_JUNCTION	0.3125	0.832286	-0.314772	-1.09654	164	44	CDH1 PTPRJ SRC LMO7 RAC2 SORBS1 ACTG1 WAS RAC1 CDC42 PTPN6 YES1 NECTIN4 RHOA CTNNB1 SMAD2 SMAD4 ACTB ACTN4 ACP1 CTNNA1 MAP3K7 WASF2 CTNNA2
KEGG_OTHER_GLYCAN_DEGRADATION	0.344106	0.870998	-0.460849	-1.09792	180	10	FUCA1 AGA GLB1 MAN2C1 HEXA FUCA2
REACTOME_FATTY_ACIDS_BOUND_TO_GPR40_FFAR1_REGULATE_INSULIN_SECRETION	0.370722	0.885858	-0.567249	-1.10212	194	5	GNA11 PLCB2 GNAQ
REACTOME_P75NTR_REGULATES_AXONOGENESIS	0.374532	0.888368	-0.608953	-1.1022	199	4	ARHGDIA NGFR RHOA
BIOCARTA_ETS_PATHWAY	0.384615	0.896027	-0.658373	-1.10691	204	3	NCOR2 SIN3A HDAC2
REACTOME_NOTCH2_ACTIVATION_AND_TRANSMISSION_OF_SIGNAL_TO_THE_NUCLEUS	0.376181	0.888368	-0.538366	-1.10747	198	6	PSEN1 MDK ADAM10 RPS27A
REACTOME_PD_1_SIGNALING	0.348399	0.870998	-0.476233	-1.1084	184	9	HLA-DRB4 HLA-DPA1 HLA-DRA
REACTOME_RESPONSE_TO_METAL_IONS	0.378987	0.889002	-0.660176	-1.10994	201	3	CSRP1 MT1X
PID_CDC42_PATHWAY	0.295203	0.818079	-0.316438	-1.11154	159	45	CDH1 CFL1 ARHGDIA SRC PAK1 ARHGEF7 APC RAC1 PAK4 CDC42 VAV2 YES1
REACTOME_INTERFERON_GAMMA_SIGNALING	0.280835	0.804554	-0.316508	-1.11224	147	48	HLA-DRB4 GBP1 GBP5 HLA-DPA1 GBP2 STAT1 HLA-DRA SUMO1 HLA-DQB1 VCAM1 GBP4 GBP7 CAMK2G HLA-DPB1 FCGR1A ICAM1 B2M TRIM22 HLA-E PTPN6
BIOCARTA_MITOCHONDRIA_PATHWAY	0.350649	0.871904	-0.51179	-1.11329	188	7	CASP6 DIABLO AIFM1
REACTOME_INTERLEUKIN_35_SIGNALLING	0.375235	0.888368	-0.663081	-1.11482	199	3	STAT1
REACTOME_INTERLEUKIN_27_SIGNALING	0.375235	0.888368	-0.663081	-1.11482	199	3	STAT1
REACTOME_THE_ROLE_OF_GTSE1_IN_G2_M_PROGRESSION_AFTER_G2_CHECKPOINT	0.278752	0.804021	-0.310193	-1.11565	142	57	TUBA4A TUBB4A PSME1 PSMB10 TUBA1B TUBB4B TUBA1A PSME2 TUBB6 PSMB4 TUBB3 PSMB8 PSMB3 PSMC6
REACTOME_DOPAMINE_NEUROTRANSMITTER_RELEASE_CYCLE	0.357414	0.87624	-0.574365	-1.11595	187	5	STXBP1 VAMP2
REACTOME_SUMOYLATION_OF_DNA_REPLICATION_PROTEINS	0.290135	0.811517	-0.336616	-1.11699	149	37	NUP210 SUMO1 SUMO3 UBE2I SUMO2
KEGG_SPHINGOLIPID_METABOLISM	0.316888	0.836135	-0.41634	-1.11922	166	16	KDSR SPTLC2 SPTLC1 ASAH1 SGPL1
PID_ECADHERIN_KERATINOCYTE_PATHWAY	0.316888	0.836135	-0.416445	-1.11951	166	16	CDH1 JUP SRC AKT2
REACTOME_TNF_RECEPTOR_SUPERFAMILY_TNFSF_MEMBERS_MEDIATING_NON_CANONICAL_NF_KB_PATHWAY	0.305019	0.823746	-0.852002	-1.12026	157	1	CD40
BIOCARTA_IL22BP_PATHWAY	0.358349	0.87624	-0.667198	-1.12174	190	3	STAT1 STAT5A
REACTOME_INTERLEUKIN_9_SIGNALING	0.358349	0.87624	-0.667198	-1.12174	190	3	STAT1 STAT5A
REACTOME_INTERLEUKIN_21_SIGNALING	0.358349	0.87624	-0.667198	-1.12174	190	3	STAT1 STAT5A
REACTOME_DISEASES_OF_IMMUNE_SYSTEM	0.321293	0.839878	-0.471123	-1.12239	168	10	CD36 IRAK4 NFKB1
REACTOME_SENSING_OF_DNA_DOUBLE_STRAND_BREAKS	0.347909	0.870998	-0.578446	-1.12388	182	5	MRE11 RAD50 ATM
REACTOME_APOPTOTIC_EXECUTION_PHASE	0.286538	0.811517	-0.332076	-1.12443	148	41	HIST1H1D CDH1 MAPT HIST1H1B DSG2 LMNB1 DSP CASP6 STK24 APC
REACTOME_GOLGI_TO_ER_RETROGRADE_TRANSPORT	0.238007	0.753941	-0.29144	-1.12545	128	82	PAFAH1B3 TUBA4A TUBB4A PAFAH1B2 KLC2 TUBA1B TUBB4B TUBA1A RAB6A RAB18 AGPAT3 KIF1B DYNLL2 COPG2 KIF2A TUBB6 RAB1B TUBB3 DYNC1H1 CAPZA1 ARF1 DCTN5 ZW10 KIF13B CAPZA2 DYNC1LI1
REACTOME_SUMOYLATION_OF_TRANSCRIPTION_COFACTORS	0.282983	0.804909	-0.391935	-1.12767	147	21	SUMO1 SUMO3 UBE2I SUMO2 MBD1
KEGG_ANTIGEN_PROCESSING_AND_PRESENTATION	0.283237	0.804909	-0.335622	-1.12811	146	39	HLA-DRB4 CD74 HLA-DPA1 TAPBP TAP1 HLA-DRA HLA-DMB PSME1 HLA-DQB1 TAP2 CTSS
REACTOME_ACTIVATION_OF_THE_TFAP2_AP_2_FAMILY_OF_TRANSCRIPTION_FACTORS	0.362595	0.88053	-0.750176	-1.12979	189	2	TFAP2C YEATS4
REACTOME_GLYCEROPHOSPHOLIPID_CATABOLISM	0.289575	0.811517	-0.859587	-1.13023	149	1	PNPLA6
KEGG_GLYCOSPHINGOLIPID_BIOSYNTHESIS_GANGLIO_SERIES	0.348315	0.870998	-0.624607	-1.13053	185	4	SLC33A1 GLB1 HEXA
KEGG_VASOPRESSIN_REGULATED_WATER_REABSORPTION	0.279612	0.804091	-0.389952	-1.13163	143	22	ARHGDIA RAB5A DYNLL2 ARHGDIB VAMP2 STX4 DYNC1H1 PRKACA DCTN5 DYNC1LI1 RAB5C NSF
BIOCARTA_D4GDI_PATHWAY	0.346442	0.870998	-0.62651	-1.13398	184	4	PARP1 ARHGDIB
REACTOME_MITOCHONDRIAL_BIOGENESIS	0.255682	0.776513	-0.319657	-1.13534	134	51	ACSS2 IDH2 APOOL TFB2M MT-ATP6 GLUD1 HCFC1 ATP5F1C ATP5F1B TFAM ATP5F1A ATP5MG HSPA9 SIRT5 DNAJC11 ATP5MF ATP5PF NCOR1 ATP5ME CYCS
KEGG_B_CELL_RECEPTOR_SIGNALING_PATHWAY	0.270428	0.791861	-0.341293	-1.13647	138	38	VAV1 AKT2 RAC2 BLNK NFKB1 KRAS NFATC1 RAC1 SYK GRB2 PTPN6 VAV2
REACTOME_AKT_PHOSPHORYLATES_TARGETS_IN_THE_CYTOSOL	0.334601	0.859823	-0.585128	-1.13686	175	5	AKT2
REACTOME_PHOSPHATE_BOND_HYDROLYSIS_BY_NTPDASE_PROTEINS	0.35687	0.87624	-0.755469	-1.13776	186	2	ENTPD5 ENTPD1
REACTOME_REGULATION_OF_GENE_EXPRESSION_IN_BETA_CELLS	0.35687	0.87624	-0.755543	-1.13787	186	2	AKT2
PID_ERA_GENOMIC_PATHWAY	0.26186	0.781891	-0.356362	-1.13837	137	31	SOD1 TFF1 CEBPB CTSD STAT5A UBA3 ATP5PF NCOR1 NCOR2 NDUFV3 COL18A1 SMAD4
REACTOME_RHO_GTPASES_ACTIVATE_RHOTEKIN_AND_RHOPHILINS	0.334601	0.859823	-0.586248	-1.13904	175	5	RHOB RHOA TAX1BP3 RHOC
REACTOME_LISTERIA_MONOCYTOGENES_ENTRY_INTO_HOST_CELLS	0.306084	0.82452	-0.444103	-1.14014	160	13	CDH1 SRC GRB2 CTNNB1 RPS27A HGS STAM STAM2
REACTOME_ESTROGEN_STIMULATED_SIGNALING_THROUGH_PRKCZ	0.331461	0.854862	-0.630601	-1.14138	176	4	KRAS PDPK1
REACTOME_BASE_EXCISION_REPAIR_AP_SITE_FORMATION	0.305503	0.824003	-0.469387	-1.14242	160	11	H2AFX UNG H2AFZ HIST1H2AB
REACTOME_RUNX1_REGULATES_TRANSCRIPTION_OF_GENES_INVOLVED_IN_DIFFERENTIATION_OF_HSCS	0.22736	0.741459	-0.313997	-1.14254	117	61	H2AFX PSME1 HIST1H3A PSMB10 PSME2 CDK7 H2AFZ H3F3A PSMB4 HIST1H2AB PSMB8 PSMB3 PSMC6 YAP1 PSMA2 RPS27A PSMD10 PSMA6 PSMB1 PSMC3 PSMF1 PSMA5 HIST1H4A PSMC5 HIST2H3A HIST1H2BK HIST1H2BC HIST2H2AA3 PSMB9 PSMA7 PSMA4 MNAT1
REACTOME_METABOLISM_OF_VITAMINS_AND_COFACTORS	0.205993	0.72302	-0.287428	-1.14261	109	99	CYB5A AKR1C1 FASN RBP1 AKR1C3 MCCC2 PCCB PCCA RETSAT PC ENPP3 NAXD PPCS IDH1 MCCC1 PANK2 NAPRT ALDH1L1 MMAB COQ6 PDXK MMAA PANK4
BIOCARTA_RAC1_PATHWAY	0.299435	0.820574	-0.49148	-1.14388	158	9	VAV1 PAK1 RAC1 ARFIP2 CDK5 RPS6KB1
REACTOME_SIGNALING_BY_NOTCH3	0.302281	0.823722	-0.445579	-1.14393	158	13	FABP7 STAT1 PSEN1
BIOCARTA_AKAP13_PATHWAY	0.323251	0.842896	-0.556383	-1.14453	170	6	PRKAR2B PRKAR2A RHOA
REACTOME_PYRUVATE_METABOLISM	0.260038	0.779428	-0.398807	-1.14744	135	21	DLAT PDHB ME1 MPC2 PDHX PDHA1 HAGH PDK1 VDAC1
REACTOME_DISEASES_ASSOCIATED_WITH_O_GLYCOSYLATION_OF_PROTEINS	0.29207	0.811517	-0.43998	-1.14927	150	14	MUCL1 MUC1 GALNT3
REACTOME_MUCOPOLYSACCHARIDOSES	0.325843	0.845516	-0.510019	-1.14931	173	8	GUSB GALNS GLB1 GNS ARSB
REACTOME_DEATH_RECEPTOR_SIGNALLING	0.240076	0.75851	-0.321799	-1.14959	126	54	VAV1 MADD ARHGDIA GNA13 FADD ARHGEF7 PSEN1 ARHGEF17 AATF NFKB1 USP4 ABR NGFR RAC1
BIOCARTA_EPHA4_PATHWAY	0.32397	0.842896	-0.63514	-1.1496	172	4	ACTA1
REACTOME_NOD1_2_SIGNALING_PATHWAY	0.26945	0.790088	-0.428412	-1.15168	141	16	MAPK13 CARD9
REACTOME_TRANSCRIPTION_OF_E2F_TARGETS_UNDER_NEGATIVE_CONTROL_BY_DREAM_COMPLEX	0.319392	0.838008	-0.592939	-1.15204	167	5	TOP2A HDAC1 LIN54 RBBP4 PCNA
KEGG_GLYCEROLIPID_METABOLISM	0.280534	0.804554	-0.411022	-1.15322	146	19	ALDH7A1 AKR1A1 TKFC ALDH2 AKR1B1 AGPAT3 MGLL GK ALDH9A1 GLA LCLAT1
REACTOME_ANDROGEN_BIOSYNTHESIS	0.320826	0.839691	-0.686617	-1.15439	170	3	SRD5A1 HSD17B12
REACTOME_SUMO_IS_PROTEOLYTICALLY_PROCESSED	0.316479	0.836135	-0.637879	-1.15455	168	4	SUMO1 SUMO3 SUMO2
REACTOME_FRS2_MEDIATED_ACTIVATION	0.311909	0.831758	-0.561577	-1.15521	164	6	RAP1A RAPGEF1
REACTOME_INTERLEUKIN_20_FAMILY_SIGNALING	0.313688	0.832314	-0.594786	-1.15563	164	5	STAT1 STAT5A
REACTOME_SUMOYLATION_OF_SUMOYLATION_PROTEINS	0.237192	0.753941	-0.362427	-1.15774	124	31	NUP210 SUMO1 UBE2I SUMO2
BIOCARTA_IFNA_PATHWAY	0.313321	0.832314	-0.689681	-1.15954	166	3	STAT1 IRF9
REACTOME_NEUROTRANSMITTER_RECEPTORS_AND_POSTSYNAPTIC_SIGNAL_TRANSMISSION	0.196998	0.71513	-0.31254	-1.16243	104	67	TUBA4A TUBB4A PRKAR2B MYO6 MAPT GNB2 SRC TUBA1B TUBB4B TUBA1A GIT1 ARHGEF7 CAMK2G GNG10 KRAS EPB41L1 RAC1 GNB1 TUBB6 TUBB3 PLCB2 PRKAR2A PDPK1
REACTOME_STAT5_ACTIVATION	0.309568	0.828643	-0.69198	-1.16341	164	3	STAT5A GRB2
KEGG_GLYCOSAMINOGLYCAN_DEGRADATION	0.277567	0.802785	-0.488435	-1.16364	145	10	GUSB GALNS GLB1 GNS ARSB HEXA
BIOCARTA_MHC_PATHWAY	0.284369	0.807045	-0.465767	-1.16522	150	12	HLA-DRB4 CD74 TAP1 HLA-DRA TAP2
REACTOME_ENDOSOMAL_SORTING_COMPLEX_REQUIRED_FOR_TRANSPORT_ESCRT	0.238185	0.753941	-0.393661	-1.16798	125	23	SNF8 VPS37C VPS4B CHMP4A CHMP4B TSG101 VTA1 RPS27A HGS STAM STAM2
KEGG_VALINE_LEUCINE_AND_ISOLEUCINE_BIOSYNTHESIS	0.273764	0.797226	-0.490467	-1.16848	143	10	PDHB BCAT2 IARS2 PDHA1
BIOCARTA_NKCELLS_PATHWAY	0.271863	0.792778	-0.455514	-1.16943	142	13	VAV1 PAK1 IL18 RAC1 SYK B2M PTPN6
KEGG_T_CELL_RECEPTOR_SIGNALING_PATHWAY	0.209647	0.726013	-0.332324	-1.16999	112	46	MAPK13 VAV1 AKT2 PAK1 NFKB1 KRAS NFATC1 GRB2 PAK4 CDC42 PTPN6 VAV2 PDPK1
REACTOME_FACTORS_INVOLVED_IN_MEGAKARYOCYTE_DEVELOPMENT_AND_PLATELET_PRODUCTION	0.203036	0.718972	-0.316474	-1.17075	106	65	AK3 TUBA4A TUBB4A PRKAR2B HMG20B EHD2 KLC2 HIST1H3A AKAP1 TUBA1B TUBB4B TUBA1A RAB5A KIF1B H3F3A KIF2A RAC1 TUBB6 CARMIL1 CDC42 TUBB3 PRKAR2A RBSN KDM1A CAPZA1 EHD1 PRKACA
REACTOME_TRIGLYCERIDE_CATABOLISM	0.242884	0.761708	-0.435519	-1.17078	127	16	PLIN1 ABHD5 FABP7 CAV1 LIPE FABP4 PPP1CB MGLL PPP1CA GPD2 PRKACA
PID_CIRCADIAN_PATHWAY	0.29771	0.820574	-0.777539	-1.171	155	2	WDR5
PID_HDAC_CLASSII_PATHWAY	0.263359	0.782525	-0.417383	-1.17107	137	19	SUMO1 TUBA1B UBE2I GNB1 RANBP2 NCOR2 RAN XPO1 GRK2
REACTOME_NETRIN_MEDIATED_REPULSION_SIGNALS	0.291985	0.811517	-0.778259	-1.17208	152	2	SRC
REACTOME_TGF_BETA_RECEPTOR_SIGNALING_IN_EMT_EPITHELIAL_TO_MESENCHYMAL_TRANSITION	0.289225	0.811517	-0.570075	-1.1727	152	6	F11R CGN RHOA FKBP1A RPS27A
REACTOME_MITOTIC_PROMETAPHASE	0.16381	0.646378	-0.300109	-1.17381	85	92	NEDD1 TUBA4A TUBB4A PRKAR2B NUMA1 TUBB PCM1 TUBA1B TUBB4B TUBA1A SDCCAG8 PPP2R5E TUBG1 DYNLL2 KIF2A TUBB6 CKAP5 TUBB3 RANBP2 PPP2R5A DYNC1H1 BUB3 FGFR1OP PRKACA ZW10 XPO1 DYNC1LI1 PPP2R5D NUP107 NUP133 CSNK1D RCC2
REACTOME_UCH_PROTEINASES	0.188825	0.69978	-0.323006	-1.17532	97	61	UCHL1 UCHL3 PSME1 PSMB10 PSME2 HCFC1 PSMB4 HIST1H2AB PSMB8 PSMB3 PSMC6 PSMA2 RPS27A ACTB NFRKB PSMD10 PSMA6 PSMB1 PSMC3 PSMF1 PSMA5 YY1 PSMC5 HIST2H2AA3 PSMB9 PSMA7 PSMA4 NEDD8 PSMA3 PSMD1 HIST1H2AG PSMA1
REACTOME_NEGATIVE_REGULATORS_OF_DDX58_IFIH1_SIGNALING	0.257885	0.779428	-0.427634	-1.17539	138	17	IKBKE TBK1 MAVS UBE2L6 UBE2D1 PIN1 UBE2K
REACTOME_DISEASES_OF_CARBOHYDRATE_METABOLISM	0.254174	0.774511	-0.428625	-1.17811	136	17	DCXR GUSB
REACTOME_G_BETA:GAMMA_SIGNALLING_THROUGH_CDC42	0.275142	0.799043	-0.484727	-1.17976	144	11	GNB2 PAK1 GNG10 GNB1 CDC42 GNG7 GNG12 GNG5 ARHGEF6
REACTOME_NEGATIVE_REGULATION_OF_THE_PI3K_AKT_NETWORK	0.212406	0.726857	-0.368038	-1.18159	112	32	VAV1 IRAK4 SRC AKT2 RAC2 PPP2R5E KIT RAC1 GRB2
REACTOME_CRMPS_IN_SEMA3A_SIGNALING	0.282004	0.804764	-0.543452	-1.18216	151	7	DPYSL4 CRMP1 DPYSL3 CDK5
REACTOME_RECEPTOR_MEDIATED_MITOPHAGY	0.278293	0.803789	-0.544313	-1.18404	149	7	PGAM5 SRC
KEGG_JAK_STAT_SIGNALING_PATHWAY	0.25	0.770864	-0.423293	-1.18737	134	18	STAT1 PRLR AKT2 STAT5A GRB2 PTPN6 IRF9 STAM STAM2 PIAS2
REACTOME_TRANSPORT_OF_FATTY_ACIDS	0.27955	0.804091	-0.707237	-1.18906	148	3	APOD
REACTOME_SYNTHESIS_OF_PROSTAGLANDINS_PG_AND_THROMBOXANES_TX	0.250471	0.770864	-0.47605	-1.19095	132	12	HPGD AKR1C3 PRXL2B
SIG_CD40PATHWAYMAP	0.250471	0.770864	-0.476081	-1.19102	132	12	MAPK13 NFKB1 CD40
REACTOME_TRAIL_SIGNALING	0.220077	0.737427	-0.906156	-1.19146	113	1	FADD
REACTOME_FORMATION_OF_THE_BETA_CATENIN:TCF_TRANSACTIVATING_COMPLEX	0.217973	0.734663	-0.41519	-1.19458	113	21	H2AFX HIST1H3A MEN1 RBBP5 H2AFZ H3F3A HIST1H2AB CTNNB1 HDAC1 CDC73 HIST1H4A HIST2H3A HIST1H2BK HIST1H2BC HIST2H2AA3
REACTOME_G_PROTEIN_GATED_POTASSIUM_CHANNELS	0.25974	0.779428	-0.549245	-1.19476	139	7	GNB2 GNG10 GNB1 GNG7 GNG12 GNG5
REACTOME_INWARDLY_RECTIFYING_KPLUS_CHANNELS	0.25974	0.779428	-0.549245	-1.19476	139	7	GNB2 GNG10 GNB1 GNG7 GNG12 GNG5
REACTOME_ARACHIDONIC_ACID_METABOLISM	0.213208	0.726857	-0.381598	-1.19499	112	28	ALOX15B HPGD AKR1C3 GGT1 PRXL2B EPHX2 PTGR2 GPX4
REACTOME_SIALIC_ACID_METABOLISM	0.252852	0.773515	-0.501659	-1.19514	132	10	ST6GAL1 NPL
REACTOME_SIGNALING_BY_TGF_BETA_RECEPTOR_COMPLEX_IN_CANCER	0.266417	0.78669	-0.710958	-1.19532	141	3	SMAD2 SMAD4 FKBP1A
REACTOME_FORMATION_OF_INCISION_COMPLEX_IN_GG_NER	0.214286	0.726857	-0.397252	-1.19554	110	25	SUMO1 SUMO3 UBE2I SUMO2 CDK7 PARP1 XPC DDB1 RPS27A UBE2N CUL4A RPA2 RBX1
KEGG_NEUROTROPHIN_SIGNALING_PATHWAY	0.17341	0.666719	-0.328781	-1.19634	89	61	CALML5 MAPK13 SORT1 RAP1A IRAK4 ARHGDIA AKT2 PSEN1 RAPGEF1 CAMK2G NFKB1 KRAS ARHGDIB NGFR RAC1 GRB2
BIOCARTA_GATA3_PATHWAY	0.25603	0.776513	-0.550261	-1.19697	137	7	PRKAR2B NFATC1 PRKAR2A
BIOCARTA_CASPASE_PATHWAY	0.252852	0.773515	-0.502553	-1.19727	132	10	LMNB1 CASP6 PARP1 ARHGDIB
REACTOME_PROLACTIN_RECEPTOR_SIGNALING	0.26087	0.780033	-0.582097	-1.19743	137	6	PRLR STAT5A RBX1 PTPN11 SKP1 CUL1
REACTOME_MITOCHONDRIAL_FATTY_ACID_BETA_OXIDATION_OF_UNSATURATED_FATTY_ACIDS	0.258555	0.779428	-0.617232	-1.19924	135	5	ACADM ECI1 HADHB HADHA
PID_IFNG_PATHWAY	0.202268	0.718972	-0.404793	-1.20101	106	23	STAT1 RAP1A RAPGEF1 CEBPB CAMK2G
REACTOME_VITAMIN_B1_THIAMIN_METABOLISM	0.253817	0.774511	-0.798469	-1.20252	132	2	THTPA
BIOCARTA_CSK_PATHWAY	0.237288	0.753941	-0.516871	-1.20298	125	9	HLA-DRB4 PRKAR2B HLA-DRA
REACTOME_G_BETA:GAMMA_SIGNALLING_THROUGH_PI3KGAMMA	0.244821	0.766312	-0.481004	-1.20334	129	12	GNB2 AKT2 GNG10 GNB1 PDPK1 RHOA GNG7 GNG12 GNG5
REACTOME_PHOSPHATE_BOND_HYDROLYSIS_BY_NUDT_PROTEINS	0.258912	0.779428	-0.716294	-1.20429	137	3	NUDT9
REACTOME_REGULATION_OF_BETA_CELL_DEVELOPMENT	0.26779	0.788494	-0.665424	-1.20441	142	4	AKT2
REACTOME_REGULATION_OF_SIGNALING_BY_CBL	0.226306	0.739242	-0.46181	-1.20629	116	14	VAV1 BLNK RAPGEF1 SYK GRB2 YES1
REACTOME_REGULATION_OF_KIT_SIGNALING	0.2603	0.779428	-0.53567	-1.20711	138	8	SRC KIT GRB2 PTPN6 YES1
BIOCARTA_SHH_PATHWAY	0.245747	0.766312	-0.587349	-1.20823	129	6	PRKAR2B PRKAR2A DYRK1A
REACTOME_SEMA3A_PAK_DEPENDENT_AXON_REPULSION	0.241187	0.760889	-0.557178	-1.21202	129	7	CFL1 PAK1 RAC1
REACTOME_METABOLISM_OF_COFACTORS	0.227872	0.741459	-0.52089	-1.21233	120	9	IDH1 COQ6
PID_RAC1_REG_PATHWAY	0.21374	0.726857	-0.432479	-1.21342	111	19	VAV1 ARHGDIA ARHGEF7 ARHGAP1 ABR RAC1 VAV2
REACTOME_TRIGLYCERIDE_METABOLISM	0.225926	0.739242	-0.432786	-1.21399	121	18	PLIN1 ABHD5 FABP7 CAV1 LIPE FABP4 PPP1CB MGLL GK PPP1CA GPD2 PRKACA
REACTOME_IRF3_MEDIATED_ACTIVATION_OF_TYPE_1_IFN	0.194981	0.710239	-0.92362	-1.21442	100	1	TBK1
REACTOME_SIRT1_NEGATIVELY_REGULATES_RRNA_EXPRESSION	0.220532	0.737427	-0.473098	-1.21457	115	13	H2AFX HIST1H3A H2AFZ H3F3A HIST1H2AB
REACTOME_CATION_COUPLED_CHLORIDE_COTRANSPORTERS	0.247655	0.770596	-0.722688	-1.21504	131	3	SLC12A2 SLC12A7
REACTOME_PROTEIN_REPAIR	0.254682	0.774641	-0.671347	-1.21513	135	4	MSRA
REACTOME_ASSEMBLY_OF_THE_HIV_VIRION	0.252809	0.773515	-0.539584	-1.21593	134	8	VPS37C NMT2 TSG101 RPS27A
REACTOME_SIGNALING_BY_RETINOIC_ACID	0.204981	0.720662	-0.409601	-1.21646	106	24	ALDH1A3 AKR1C3 DLAT PDHB ALDH1A1 PDHX SDR16C5 RDH14 PDHA1 CPT1A
PID_RHOA_REG_PATHWAY	0.193858	0.707992	-0.429733	-1.21672	100	20	VAV1 ARHGDIA ARHGEF17 ARHGDIB ABR VAV2 ARHGEF10L RHOA
REACTOME_METHYLATION	0.225989	0.739242	-0.522901	-1.21701	119	9	AHCY COMT TPMT TRMT112 N6AMT1 GSTO1
REACTOME_CTLA4_INHIBITORY_SIGNALING	0.235405	0.753151	-0.486597	-1.21733	124	12	SRC AKT2 PPP2R5E PPP2R5A YES1 PPP2R5D
REACTOME_SIGNALING_BY_NODAL	0.242026	0.76127	-0.724369	-1.21786	128	3	DRAP1 SMAD2 SMAD4
REACTOME_SIGNALING_BY_ACTIVIN	0.242026	0.76127	-0.724369	-1.21786	128	3	DRAP1 SMAD2 SMAD4
REACTOME_TRANSCRIPTIONAL_REGULATION_BY_THE_AP_2_TFAP2_FAMILY_OF_TRANSCRIPTION_FACTORS	0.220532	0.737427	-0.474502	-1.21818	115	13	SUMO1 UBE2I HSPD1 KIT DEK TFAP2C YEATS4
REACTOME_BETA_OXIDATION_OF_BUTANOYL_COA_TO_ACETYL_COA	0.238274	0.753941	-0.726487	-1.22142	126	3	HADH ACADS ECHS1
REACTOME_COOPERATION_OF_PREFOLDIN_AND_TRIC_CCT_IN_ACTIN_AND_TUBULIN_FOLDING	0.177606	0.677116	-0.406046	-1.22201	91	25	TUBA4A TUBB4A TUBA1B TUBB4B TUBA1A
REACTOME_CYTOSOLIC_IRON_SULFUR_CLUSTER_ASSEMBLY	0.245318	0.766312	-0.542406	-1.22229	130	8	NUBP1 NUBP2 ABCB7 CIAO1 CIAO2B CIAPIN1
REACTOME_SYNTHESIS_SECRETION_AND_DEACYLATION_OF_GHRELIN	0.234405	0.753151	-0.59481	-1.22358	123	6	IGF1 SPCS1 SPCS3
BIOCARTA_FAS_PATHWAY	0.200382	0.718797	-0.436368	-1.22433	104	19	PAK1 LMNB1 FADD CASP6 PARP1 SPTAN1 ARHGDIB
REACTOME_SIGNALING_BY_TGF_BETA_FAMILY_MEMBERS	0.161479	0.645914	-0.367699	-1.2244	82	38	F11R PPM1A PPP1CB CGN MEN1 UBE2D1 PARP1 PPP1CA NCOR1 NCOR2 DRAP1 XPO1 RHOA SMAD2 TRIM33 SMAD4 FKBP1A RPS27A
REACTOME_ACTIVATED_NOTCH1_TRANSMITS_SIGNAL_TO_THE_NUCLEUS	0.226236	0.739242	-0.51526	-1.22754	118	10	ARRB1 PSEN1 ADAM10 RPS27A ARRB2
BIOCARTA_RAB_PATHWAY	0.226236	0.739242	-0.51572	-1.22864	118	10	ACTA1 RAB5A RAB6A RAB4A
REACTOME_BILE_ACID_AND_BILE_SALT_METABOLISM	0.191651	0.705774	-0.457101	-1.2288	100	16	AKR1C2 AKR1C1 AKR1C3
REACTOME_APOPTOSIS_INDUCED_DNA_FRAGMENTATION	0.218456	0.735121	-0.492091	-1.23108	115	12	HIST1H1D HIST1H1B
REACTOME_ACTIVATED_NTRK2_SIGNALS_THROUGH_FYN	0.221374	0.738031	-0.817925	-1.23182	115	2	SRC RAC1
REACTOME_DNA_DAMAGE_TELOMERE_STRESS_INDUCED_SENESCENCE	0.179245	0.679087	-0.393915	-1.23356	94	28	HIST1H1D H2AFX HIST1H1B LMNB1 MRE11 H2AFZ RAD50 ATM HMGA1 HIST1H2AB
REACTOME_ACTIVATED_NTRK2_SIGNALS_THROUGH_FRS2_AND_FRS3	0.234082	0.753151	-0.682031	-1.23447	124	4	KRAS GRB2
REACTOME_ESTROGEN_BIOSYNTHESIS	0.211832	0.726673	-0.821732	-1.23755	110	2	AKR1B15
REACTOME_NEGATIVE_REGULATION_OF_MAPK_PATHWAY	0.2	0.718797	-0.441417	-1.23821	107	18	PEBP1 PPP2R5E KRAS PPP2R5A PPP2R5D RPS27A
REACTOME_HSP90_CHAPERONE_CYCLE_FOR_STEROID_HORMONE_RECEPTORS_SHR	0.151751	0.635795	-0.372078	-1.23899	77	38	TUBA4A TUBB4A FKBP5 TUBA1B TUBB4B TUBA1A DYNLL2 TUBB6 TUBB3 DYNC1H1 CAPZA1 DCTN5 CAPZA2 DYNC1LI1
BIOCARTA_LDL_PATHWAY	0.150579	0.633388	-0.942847	-1.2397	77	1	ACAT1
REACTOME_METABOLISM_OF_AMINO_ACIDS_AND_DERIVATIVES	0.0505618	0.332891	-0.276987	-1.24042	26	241	TSTD1 IVD HPD MCCC2 ALDH7A1 ACAD8 DHTKD1 HIBADH ALDH4A1 KYAT1 PCBD1 DLAT BCKDHB PDHB BCAT2 HAAO PDHX IL4I1 SQOR ACAT1 IDO1 AMT PSME1 GOT1 HIBCH PSMB10 ETHE1 PDHA1 MCCC1 GATM QDPR RPL36 AHCY GCDH PSME2 CHDH GLUD1 BCKDK CKB GLUL ALDH18A1 GPT DBT
BIOCARTA_FLUMAZENIL_PATHWAY	0.208015	0.7255	-0.823958	-1.2409	108	2	SOD1
REACTOME_SIGNALING_BY_HEDGEHOG	0.119772	0.558351	-0.327659	-1.24188	62	77	TUBA4A TUBB4A PRKAR2B ARRB1 PSME1 PSMB10 TUBA1B TUBB4B TUBA1A PSME2 TUBB6 PSMB4 TUBB3 PSMB8 PRKAR2A PSMB3 PSMC6 PRKACA PSMA2 ERLEC1
REACTOME_ACTIVATION_OF_RAS_IN_B_CELLS	0.208015	0.7255	-0.824848	-1.24224	108	2	KRAS
REACTOME_GENERATION_OF_SECOND_MESSENGER_MOLECULES	0.178368	0.677671	-0.462136	-1.24233	93	16	HLA-DRB4 HLA-DPA1 EVL HLA-DRA PAK1 FYB1 HLA-DPB1 WAS
BIOCARTA_IFNG_PATHWAY	0.142857	0.609249	-0.947786	-1.2462	73	1	STAT1
REACTOME_REGULATION_OF_IFNA_SIGNALING	0.203422	0.718972	-0.641471	-1.24633	106	5	STAT1 PTPN6
BIOCARTA_PLCE_PATHWAY	0.203422	0.718972	-0.643752	-1.25076	106	5	PRKAR2B PRKAR2A
KEGG_GAP_JUNCTION	0.143403	0.609249	-0.362898	-1.25352	74	43	TUBA4A TUBB4A TUBB SRC TUBA1B TUBB4B TUBA1A GNA11 KRAS GRB2 TUBB6 TUBB3 PLCB2 PRKACA GNAI3 GUCY1B1 GNAQ CSNK1D
PID_WNT_CANONICAL_PATHWAY	0.19209	0.705774	-0.53864	-1.25364	101	9	CAV1 APC DVL2 RANBP3 PPP2R5A CTNNB1
PID_RANBP2_PATHWAY	0.19209	0.705774	-0.539598	-1.25587	101	9	SUMO1 UBE2I RANBP2 RAN XPO1 PIAS2 HDAC1
REACTOME_RESOLUTION_OF_D_LOOP_STRUCTURES	0.209738	0.726013	-0.696194	-1.2601	111	4	MRE11 RAD50 ATM
REACTOME_RESOLUTION_OF_D_LOOP_STRUCTURES_THROUGH_SYNTHESIS_DEPENDENT_STRAND_ANNEALING_SDSA	0.209738	0.726013	-0.696194	-1.2601	111	4	MRE11 RAD50 ATM
REACTOME_ACTIVATION_OF_NMDA_RECEPTORS_AND_POSTSYNAPTIC_EVENTS	0.135755	0.601862	-0.364901	-1.26044	70	43	TUBA4A TUBB4A PRKAR2B MAPT SRC TUBA1B TUBB4B TUBA1A GIT1 ARHGEF7 CAMK2G KRAS RAC1 TUBB6 TUBB3 PRKAR2A PDPK1
REACTOME_THROMBOXANE_SIGNALLING_THROUGH_TP_RECEPTOR	0.182674	0.685432	-0.50536	-1.26427	96	12	GNB2 GNA13 GNA11 GNG10 GNB1 GNG7 GNG12 GNAQ GNG5
REACTOME_METABOLIC_DISORDERS_OF_BIOLOGICAL_OXIDATION_ENZYMES	0.183673	0.687964	-0.460242	-1.26501	98	17	MAOA GGT1 AHCY FDX1 OPLAH CYP27A1
REACTOME_FOXO_MEDIATED_TRANSCRIPTION_OF_CELL_CYCLE_GENES	0.200375	0.718797	-0.69896	-1.26511	106	4	CAV1 SMAD2 SMAD4
REACTOME_INLA_MEDIATED_ENTRY_OF_LISTERIA_MONOCYTOGENES_INTO_HOST_CELLS	0.186312	0.694167	-0.652198	-1.26717	97	5	CDH1 SRC CTNNB1 RPS27A
REACTOME_SULFUR_AMINO_ACID_METABOLISM	0.168519	0.657936	-0.45228	-1.26868	90	18	TSTD1 SQOR GOT1 ETHE1 AHCY
REACTOME_P75_NTR_RECEPTOR_MEDIATED_SIGNALLING	0.129094	0.586612	-0.377732	-1.26965	66	39	VAV1 ARHGDIA GNA13 ARHGEF7 PSEN1 ARHGEF17 AATF NFKB1 ABR NGFR RAC1 VAV2 ARHGEF10L RHOA RPS27A ARHGEF6 IKBKB HDAC2 ARHGEF11 HDAC1
REACTOME_SIGNALLING_TO_RAS	0.176806	0.675367	-0.533172	-1.27022	92	10	MAPK13 SRC KRAS RALB RALA GRB2
REACTOME_RECYCLING_PATHWAY_OF_L1	0.131579	0.589741	-0.395953	-1.27122	69	32	TUBA4A TUBB4A SRC TUBA1B TUBB4B TUBA1A ACTG1 EZR TUBB6 TUBB3 AP2A1 DNM2 AP2M1 SHTN1
KEGG_PATHOGENIC_ESCHERICHIA_COLI_INFECTION	0.130604	0.586612	-0.372993	-1.27208	66	42	KRT18 TUBA4A TUBB4A CDH1 TUBB TUBA1B TUBB4B TUBA1A ACTG1 WAS EZR TUBB6 CDC42 TUBB3
REACTOME_RAF_ACTIVATION	0.159259	0.640663	-0.453904	-1.27323	85	18	SRC PPP2R5E CAMK2G KRAS PPP2R5A PPP2R5D
REACTOME_PHOSPHORYLATION_OF_CD3_AND_TCR_ZETA_CHAINS	0.180791	0.681987	-0.55033	-1.28085	95	9	HLA-DRB4 HLA-DPA1 HLA-DRA PTPRJ
REACTOME_DOWNREGULATION_OF_ERBB4_SIGNALING	0.189139	0.69978	-0.708328	-1.28207	100	4	SRC NEDD4 RPS27A
REACTOME_C_TYPE_LECTIN_RECEPTORS_CLRS	0.0803738	0.44775	-0.330305	-1.28474	42	87	MUCL1 MUC1 CARD9 PSME1 PSMB10 SRC PAK1 MUC5B PSME2 NFKB1 KRAS UBE2D1 NFATC1 SYK PSMB4 PSMB8 UBA3 PSMB3 PDPK1 CD209 PSMC6 PRKACA PSMA2 PRKCD RPS27A FCER1G UBE2N AHCYL1 MAP3K7 IKBKB PSMD10 ITPR2 PSMA6 PLCG2 PSMB1 PSMC3
KEGG_ACUTE_MYELOID_LEUKEMIA	0.133205	0.594513	-0.42692	-1.28483	68	25	JUP AKT2 KIT NFKB1 STAT5A KRAS GRB2
REACTOME_SODIUM_PROTON_EXCHANGERS	0.0617761	0.381823	-0.979714	-1.28818	31	1	SLC9A1
REACTOME_G_ALPHA_12_13_SIGNALLING_EVENTS	0.116635	0.554942	-0.406809	-1.28849	60	30	VAV1 GNB2 GNA13 RHOB ARHGEF7 ARHGEF17 GNG10 ABR GNB1 VAV2 ARHGEF10L RHOA GNG7 GNG12
KEGG_PENTOSE_PHOSPHATE_PATHWAY	0.151052	0.634118	-0.448176	-1.28948	78	21	FBP1 GPI DERA PFKP G6PD PFKL
KEGG_OLFACTORY_TRANSDUCTION	0.177903	0.677116	-0.572764	-1.2907	94	8	CALML5
REACTOME_RA_BIOSYNTHESIS_PATHWAY	0.154426	0.636931	-0.516357	-1.29178	81	12	ALDH1A3 AKR1C3 ALDH1A1 SDR16C5 RDH14
REACTOME_DSCAM_INTERACTIONS	0.181648	0.684003	-0.713708	-1.29181	96	4	MAPK13 PAK1 RAC1
REACTOME_GABA_SYNTHESIS_RELEASE_REUPTAKE_AND_DEGRADATION	0.173913	0.666719	-0.628374	-1.29262	91	6	ALDH5A1 STXBP1 VAMP2
REACTOME_REGULATION_OF_IFNG_SIGNALING	0.172023	0.666442	-0.629646	-1.29524	90	6	STAT1 SUMO1 PTPN6
REACTOME_POLB_DEPENDENT_LONG_PATCH_BASE_EXCISION_REPAIR	0.165399	0.646949	-0.66689	-1.29572	86	5	FEN1 PARP1 APEX1 ADPRHL2
REACTOME_GROWTH_HORMONE_RECEPTOR_SIGNALING	0.157795	0.640663	-0.544048	-1.29613	82	10	STAT1 PRLR STAT5A PTPN6
REACTOME_TRANSLOCATION_OF_SLC2A4_GLUT4_TO_THE_PLASMA_MEMBRANE	0.0965909	0.492485	-0.365126	-1.29683	50	51	TUBA4A TUBB4A TBC1D4 AKT2 TUBA1B TUBB4B TUBA1A MYO1C ACTG1 RAB4A EXOC8 STXBP3 RAC1 RALA VAMP2 TUBB6 ASPSCR1 STX4 TUBB3
BIOCARTA_INTEGRIN_PATHWAY	0.122605	0.567518	-0.436737	-1.29706	63	24	CAPN1 ACTA1 TNS1 RAP1A CAV1 RAPGEF1 CAPNS1
REACTOME_DEGRADATION_OF_CYSTEINE_AND_HOMOCYSTEINE	0.155894	0.640493	-0.544654	-1.29757	81	10	TSTD1 SQOR ETHE1
BIOCARTA_MPR_PATHWAY	0.1537	0.636931	-0.533681	-1.29891	80	11	PRKAR2B ACTA1 PIN1 PRKAR2A
KEGG_BASE_EXCISION_REPAIR	0.13852	0.60337	-0.483734	-1.3004	72	16	POLD2 FEN1 POLD3 UNG PARP1 APEX1 XRCC1 HMGB1 PARP4 LIG3
KEGG_LEISHMANIA_INFECTION	0.112205	0.544334	-0.400944	-1.30063	56	35	MAPK13 HLA-DRB4 HLA-DPA1 FCGR2C STAT1 HLA-DRA HLA-DMB IRAK4 HLA-DQB1
REACTOME_TICAM1_DEPENDENT_ACTIVATION_OF_IRF3_IRF7	0.164794	0.646378	-0.721332	-1.3056	87	4	IKBKE TBK1
REACTOME_SYNTHESIS_OF_GDP_MANNOSE	0.164794	0.646378	-0.722655	-1.308	87	4	MPI GMPPB GMPPA
REACTOME_ACTIVATION_OF_IRF3_IRF7_MEDIATED_BY_TBK1_IKK_EPSILON	0.153119	0.636931	-0.638691	-1.31385	80	6	IKBKE TBK1
REACTOME_BETA_OXIDATION_OF_LAUROYL_COA_TO_DECANOYL_COA_COA	0.153558	0.636931	-0.726615	-1.31517	81	4	HADH HADHB HADHA ECHS1
REACTOME_HEDGEHOG_OFF_STATE	0.0834915	0.45619	-0.355662	-1.31571	43	65	TUBA4A TUBB4A PRKAR2B PSME1 PSMB10 TUBA1B TUBB4B TUBA1A PSME2 TUBB6 PSMB4 TUBB3 PSMB8 PRKAR2A PSMB3 PSMC6 PRKACA PSMA2
REACTOME_GLUTAMATE_AND_GLUTAMINE_METABOLISM	0.136882	0.602054	-0.553271	-1.3181	71	10	KYAT1 GLUD1 GLUL ALDH18A1 OAT PYCR2 PYCR1
BIOCARTA_UCALPAIN_PATHWAY	0.140417	0.606144	-0.54179	-1.31864	73	11	CAPN1 ACTA1 CAPNS1 SPTAN1 RAC1 EZR
REACTOME_SUMOYLATION_OF_INTRACELLULAR_RECEPTORS	0.150278	0.63338	-0.606909	-1.3202	80	7	SUMO1 SUMO3 UBE2I SUMO2
PID_TXA2PATHWAY	0.102467	0.515923	-0.415294	-1.32662	53	31	VCAM1 SRC GNA13 GNA11 ICAM1 SLC9A3R1 RAC1 GNB1 SYK PLCB2 YES1 PRKACA RHOA GRK2 PRKCD GNAQ ARRB2
BIOCARTA_P35ALZHEIMERS_PATHWAY	0.139887	0.606144	-0.645053	-1.32693	73	6	CAPN1 CAPNS1 APP CDK5
KEGG_ASCORBATE_AND_ALDARATE_METABOLISM	0.137996	0.60337	-0.645412	-1.32767	72	6	ALDH7A1 ALDH2
PID_AJDISS_2PATHWAY	0.110687	0.53944	-0.430584	-1.32833	57	27	CDH1 MMP7 JUP SRC GNA13 DSP RAB5A RAC1 CDC42 PTPN6 DNM2 CTNNB1 ADAM10 HGS
REACTOME_MITOTIC_G2_G2_M_PHASES	0.05	0.330218	-0.33135	-1.33463	26	105	NEDD1 TUBA4A TUBB4A PRKAR2B TUBB PSME1 PSMB10 PCM1 TUBA1B TUBB4B TUBA1A SDCCAG8 PSME2 PPP1CB PPME1 CDK7 TUBG1 TUBB6 CKAP5 PSMB4 TUBB3 PSMB8 PSMB3 DYNC1H1 PSMC6 FGFR1OP PRKACA LCMT1 PSMA2 XPO1
REACTOME_RHO_GTPASES_ACTIVATE_KTN1	0.141243	0.606144	-0.574252	-1.33653	74	9	KLC2 RAC1 CDC42 RHOA RHOG KTN1
KEGG_LIMONENE_AND_PINENE_DEGRADATION	0.141243	0.606144	-0.574358	-1.33677	74	9	ALDH7A1 ALDH2 NAA80 ALDH9A1 HADHA ECHS1
REACTOME_SYNTHESIS_OF_15_EICOSATETRAENOIC_ACID_DERIVATIVES	0.118199	0.558088	-0.79622	-1.33866	62	3	ALOX15B GPX4
REACTOME_SOS_MEDIATED_SIGNALLING	0.114447	0.551541	-0.797987	-1.34164	60	3	KRAS GRB2
REACTOME_NEGATIVE_REGULATION_OF_ACTIVITY_OF_TFAP2_AP_2_FAMILY_TRANSCRIPTION_FACTORS	0.114447	0.551541	-0.798659	-1.34277	60	3	SUMO1 UBE2I TFAP2C
REACTOME_SYNTHESIS_OF_BILE_ACIDS_AND_BILE_SALTS	0.111324	0.541302	-0.509805	-1.34437	57	15	AKR1C2 AKR1C1 AKR1C3
PID_IL27_PATHWAY	0.11597	0.554942	-0.694398	-1.34917	60	5	STAT1 IL18 STAT5A
KEGG_PANTOTHENATE_AND_COA_BIOSYNTHESIS	0.129944	0.586612	-0.579941	-1.34977	68	9	BCAT2 ENPP3 PPCS PANK2 DPYD PANK4
REACTOME_TYROSINE_CATABOLISM	0.0956848	0.491167	-0.804983	-1.3534	50	3	HPD
KEGG_FRUCTOSE_AND_MANNOSE_METABOLISM	0.0926641	0.483196	-0.450408	-1.35552	47	25	FBP1 GMDS PFKP MPI HK2 AKR1B1 PFKL GMPPB HK1
KEGG_RIG_I_LIKE_RECEPTOR_SIGNALING_PATHWAY	0.106796	0.52653	-0.467257	-1.35597	54	22	MAPK13 TKFC IKBKE TBK1 FADD MAVS NFKB1
KEGG_HUNTINGTONS_DISEASE	0.0327273	0.256021	-0.332295	-1.35605	17	115	SLC25A4 NDUFA4L2 SOD1 NDUFA8 NDUFS3 NDUFA3 MT-ATP6 NDUFA5 SDHA MT-CO2 COX7A2 SLC25A6 NDUFS2 SDHB ATP5F1C NDUFA10 ATP5F1B VDAC1 SDHC TFAM NDUFV1 NDUFS7 ATP5F1A HTT NDUFB1 NDUFA9 NDUFA2 NDUFS8 NDUFA7 PLCB2 NDUFV2 ATP5PF COX6B1 COX7B NDUFS1 AP2A1 VDAC2 NDUFV3 SLC25A5 NDUFA6 CYCS AP2M1 POLR2D NDUFB3 NDUFB9 ATP5PO GNAQ SIN3A POLR2B ATP5F1E NDUFS4 NDUFS6 CLTC NDUFS5 CLTB HDAC2 POLR2A HDAC1 DNAH1 ATP5F1…
REACTOME_SIGNALLING_TO_ERKS	0.0983302	0.498708	-0.493383	-1.3561	52	17	MAPK13 RAP1A SRC RAPGEF1 KRAS RALB RALA GRB2
REACTOME_BETA_OXIDATION_OF_VERY_LONG_CHAIN_FATTY_ACIDS	0.124304	0.572881	-0.623894	-1.35715	66	7	DECR2 ECI2 HSD17B4 ACOX1
KEGG_PPAR_SIGNALING_PATHWAY	0.0817121	0.451119	-0.40776	-1.3578	41	38	PLIN1 FADS2 ACSL3 CD36 ME1 ACSL1 PCK2 ACADM FABP7 SCD HMGCS2 DBI CPT1A SORBS1 FABP4 CPT2 CYP27A1
REACTOME_ACETYLCHOLINE_NEUROTRANSMITTER_RELEASE_CYCLE	0.0900563	0.475491	-0.80913	-1.36037	47	3	STXBP1 VAMP2
REACTOME_SEROTONIN_NEUROTRANSMITTER_RELEASE_CYCLE	0.0900563	0.475491	-0.80913	-1.36037	47	3	STXBP1 VAMP2
REACTOME_MEIOTIC_RECOMBINATION	0.105566	0.524123	-0.480982	-1.36182	54	20	H2AFX HIST1H3A MRE11 H2AFZ H3F3A RAD50 ATM HIST1H2AB RPA2 NBN RPA1 HIST1H4A HIST2H3A HIST1H2BK HIST1H2BC HIST2H2AA3
REACTOME_O_LINKED_GLYCOSYLATION	0.110687	0.53944	-0.485661	-1.36264	57	19	MUCL1 MUC1 ST6GAL1 GALNT3 GALNT5 GALNT7 MUC5B
REACTOME_PROCESSING_AND_ACTIVATION_OF_SUMO	0.118738	0.558351	-0.626515	-1.36285	63	7	SUMO1 SUMO3 UBE2I SUMO2 UBA2 SAE1
REACTOME_PROCESSING_OF_SMDT1	0.104563	0.520359	-0.530976	-1.36316	54	13	SMDT1 SPG7 MAIP1 MCU AFG3L2 PMPCA YME1L1 PMPCB
REACTOME_BIOSYNTHESIS_OF_EPA_DERIVED_SPMS	0.121723	0.564666	-0.753557	-1.36393	64	4	HPGD GPX4
REACTOME_BIOSYNTHESIS_OF_E_SERIES_18_S_RESOLVINS	0.121723	0.564666	-0.753557	-1.36393	64	4	HPGD GPX4
PID_CASPASE_PATHWAY	0.0858779	0.464442	-0.442659	-1.36559	44	27	KRT18 NUMA1 MADD ACTA1 LMNB1 CASP6 DIABLO PARP1 SPTAN1 ARHGDIB
BIOCARTA_VIP_PATHWAY	0.104563	0.520359	-0.531919	-1.36559	54	13	VIP PRKAR2B NFKB1 NFATC1 PRKAR2A
REACTOME_ASSEMBLY_AND_CELL_SURFACE_PRESENTATION_OF_NMDA_RECEPTORS	0.0929791	0.483196	-0.508159	-1.36605	48	16	TUBA4A TUBB4A TUBA1B TUBB4B TUBA1A CAMK2G TUBB6 TUBB3
REACTOME_CELL_DEATH_SIGNALLING_VIA_NRAGE_NRIF_AND_NADE	0.0858779	0.464442	-0.443133	-1.36705	44	27	VAV1 GNA13 ARHGEF7 PSEN1 ARHGEF17 AATF ABR NGFR RAC1 VAV2 ARHGEF10L
REACTOME_GAP_JUNCTION_ASSEMBLY	0.110057	0.538847	-0.561764	-1.36726	57	11	TUBA4A TUBB4A TUBA1B TUBB4B TUBA1A
REACTOME_TRANSPORT_OF_CONNEXONS_TO_THE_PLASMA_MEMBRANE	0.110057	0.538847	-0.561764	-1.36726	57	11	TUBA4A TUBB4A TUBA1B TUBB4B TUBA1A
REACTOME_NEURONAL_SYSTEM	0.0357815	0.268996	-0.345017	-1.3677	18	98	MAOA RTN3 NAAA ARL6IP5 TUBA4A TUBB4A PRKAR2B MYO6 ALDH5A1 MAPT ALDH2 GNB2 SRC TUBA1B TUBB4B TUBA1A GIT1 ARHGEF7 CAMK2G GNG10 GLUL KRAS STXBP1 EPB41L1 RAC1 GNB1 VAMP2 TUBB6 TUBB3 PLCB2 PRKAR2A COMT PDPK1
KEGG_AMINOACYL_TRNA_BIOSYNTHESIS	0.0754717	0.440684	-0.424729	-1.36781	39	33	SARS2 WARS NARS2 IARS2 CARS2 LARS2 DARS2 SARS YARS HARS2 LARS IARS CARS EPRS MARS
REACTOME_TRANSCRIPTIONAL_ACTIVITY_OF_SMAD2_SMAD3:SMAD4_HETEROTRIMER	0.0944444	0.488347	-0.488194	-1.36942	50	18	PPM1A MEN1 UBE2D1 PARP1 NCOR1 NCOR2 SMAD2 TRIM33 SMAD4 RPS27A UBE2D3 HDAC1
REACTOME_G_PROTEIN_BETA:GAMMA_SIGNALLING	0.096475	0.492485	-0.498395	-1.36988	51	17	GNB2 AKT2 PAK1 GNG10 GNB1 CDC42 PLCB2 PDPK1 RHOA GNG7 GNG12 GNG5 ARHGEF6
REACTOME_SIGNALING_BY_TGF_BETA_RECEPTOR_COMPLEX	0.0767754	0.443144	-0.423286	-1.3718	39	34	F11R PPM1A PPP1CB CGN MEN1 UBE2D1 PARP1 PPP1CA NCOR1 NCOR2 XPO1 RHOA SMAD2 TRIM33 SMAD4 FKBP1A RPS27A
REACTOME_RHO_GTPASES_ACTIVATE_FORMINS	0.0540541	0.348312	-0.367205	-1.37234	27	71	TUBA4A TUBB4A EVL SRC TUBA1B TUBB4B TUBA1A RHOB PPP2R5E ACTG1 PFN2 DYNLL2 DVL2 KIF2A RAC1 TUBB6 CKAP5 CDC42 TUBB3 RANBP2 PPP2R5A DYNC1H1 BUB3 PFN1 ZW10 XPO1 RHOA DYNC1LI1 PPP2R5D NUP107 NUP133 ACTB RCC2
KEGG_INSULIN_SIGNALING_PATHWAY	0.0494297	0.328498	-0.370884	-1.37848	25	68	CALML5 FASN FBP1 PRKAR2B PCK2 AKT2 HK2 PPP1R3D LIPE RAPGEF1 SORBS1 PPP1CB HK1 KRAS PYGM
REACTOME_CREATINE_METABOLISM	0.0806754	0.44775	-0.82054	-1.37955	42	3	GATM CKB CKMT1A
PID_CDC42_REG_PATHWAY	0.0863724	0.465927	-0.523866	-1.38145	44	15	ARHGDIA GIT1 ARHGEF7 ARHGAP1 APC CDC42 VAV2
REACTOME_METABOLISM_OF_STEROID_HORMONES	0.0969582	0.492929	-0.581761	-1.38597	50	10	AKR1B15 SRD5A1 HSD17B12 AKR1B1 FDX1 HSD17B11 HSD11B1 FDXR
REACTOME_LINOLEIC_ACID_LA_METABOLISM	0.0787992	0.44775	-0.824388	-1.38602	41	3	FADS2 ACSL1
REACTOME_DEFECTS_IN_COBALAMIN_B12_METABOLISM	0.0787992	0.44775	-0.825195	-1.38738	41	3	MMAB MMAA
REACTOME_SIGNALING_BY_MST1	0.0769231	0.443144	-0.827177	-1.39071	40	3	SPINT2
REACTOME_SIGNALING_BY_SCF_KIT	0.0825336	0.453903	-0.492431	-1.39424	42	20	VAV1 CMA1 STAT1 SRC KIT STAT5A KRAS RAC1 GRB2 PTPN6 YES1
REACTOME_NRAGE_SIGNALS_DEATH_THROUGH_JNK	0.0956023	0.491167	-0.484691	-1.39454	49	21	VAV1 GNA13 ARHGEF7 ARHGEF17 AATF ABR NGFR RAC1 VAV2 ARHGEF10L
REACTOME_THROMBIN_SIGNALLING_THROUGH_PROTEINASE_ACTIVATED_RECEPTORS_PARS	0.087037	0.468321	-0.49752	-1.39558	46	18	ARRB1 GNB2 SRC GNA13 GNA11 GNG10 GNB1 GNG7 GNG12 GNAQ ARRB2 GNG5
KEGG_AMINO_SUGAR_AND_NUCLEOTIDE_SUGAR_METABOLISM	0.0633397	0.389218	-0.430637	-1.39562	32	34	NPL GPI GALK1 GMDS GALE MPI HK2 GNPNAT1 GMPPB HK1 NANS GMPPA UGP2
REACTOME_NOTCH3_INTRACELLULAR_DOMAIN_REGULATES_TRANSCRIPTION	0.102079	0.515258	-0.678702	-1.39615	53	6	FABP7 STAT1
REACTOME_REGULATION_OF_PYRUVATE_DEHYDROGENASE_PDH_COMPLEX	0.0948767	0.489388	-0.57519	-1.39993	49	11	DLAT PDHB PDHX PDHA1 PDK1
REACTOME_GAP_JUNCTION_TRAFFICKING_AND_REGULATION	0.0793951	0.44775	-0.472175	-1.40093	41	23	TUBA4A TUBB4A MYO6 SRC TUBA1B TUBB4B TUBA1A ACTG1
BIOCARTA_NO1_PATHWAY	0.0847458	0.460669	-0.560763	-1.40287	44	12	PRKAR2B ACTA1 CAV1
REACTOME_G_ALPHA_S_SIGNALLING_EVENTS	0.0917782	0.482803	-0.487988	-1.40403	47	21	VIP REEP6 REEP5 ARRB1 GNB2 SRC
BIOCARTA_TNFR1_PATHWAY	0.0833333	0.45619	-0.502142	-1.40854	44	18	MADD PAK1 LMNB1 FADD PARP1 SPTAN1 ARHGDIB
REACTOME_BETA_OXIDATION_OF_OCTANOYL_COA_TO_HEXANOYL_COA	0.0798479	0.44775	-0.726743	-1.41201	41	5	ACADM HADH HADHB HADHA ECHS1
REACTOME_BETA_OXIDATION_OF_HEXANOYL_COA_TO_BUTANOYL_COA	0.0798479	0.44775	-0.726743	-1.41201	41	5	HADH ACADS HADHB HADHA ECHS1
REACTOME_COENZYME_A_BIOSYNTHESIS	0.088015	0.470004	-0.781629	-1.41474	46	4	PPCS PANK2 PANK4
REACTOME_REGULATION_OF_LIPID_METABOLISM_BY_PEROXISOME_PROLIFERATOR_ACTIVATED_RECEPTOR_ALPHA_PPARALPHA	0.05	0.330218	-0.417838	-1.41482	25	41	MED20 MED6 CD36 ME1 ACSL1 ACADM HMGCS2 CPT1A MED30 FDFT1
BIOCARTA_HIVNEF_PATHWAY	0.0591603	0.373273	-0.459328	-1.41701	30	27	NUMA1 LMNB1 FADD PSEN1 CASP6 ACTG1 NFKB1 PARP1 SPTAN1 ARHGDIB
REACTOME_PROCESSIVE_SYNTHESIS_ON_THE_LAGGING_STRAND	0.088015	0.470004	-0.629346	-1.4182	46	8	POLD2 FEN1 POLD3
REACTOME_PROCESSIVE_SYNTHESIS_ON_THE_C_STRAND_OF_THE_TELOMERE	0.088015	0.470004	-0.629346	-1.4182	46	8	POLD2 FEN1 POLD3
REACTOME_ORGANELLE_BIOGENESIS_AND_MAINTENANCE	0.0201465	0.193261	-0.347569	-1.41927	10	117	NEDD1 TUBA4A TUBB4A PRKAR2B ACSS2 IDH2 TUBB APOOL TFB2M PCM1 TUBA1B TUBB4B TUBA1A MT-ATP6 SDCCAG8 GLUD1 HCFC1 ATP5F1C ATP5F1B TFAM TUBG1 EXOC8 DYNLL2 ATP5F1A ATP5MG HSPA9 TUBB6 SIRT5 DYNLRB1 CKAP5 TUBB3 DNAJC11 DYNC1H1 ATP5MF ATP5PF NCOR1 FGFR1OP PRKACA
REACTOME_NEUROTRANSMITTER_CLEARANCE	0.0600375	0.375456	-0.84466	-1.42011	31	3	MAOA ALDH2
REACTOME_RESPIRATORY_ELECTRON_TRANSPORT	0.0376648	0.275343	-0.376001	-1.42262	19	76	NDUFA8 NDUFS3 NDUFA3 NDUFA5 SDHA MT-CO2 NDUFB11 NDUFS2 SDHB NDUFAF3 ETFDH NDUFA10 SDHC NDUFV1 NDUFS7 MT-ND3 NDUFA11 ACAD9 NDUFB1 NDUFA9 NDUFA2 NDUFS8 NDUFA7 NDUFV2 COX6B1 COX7B NDUFA13 NDUFS1 NDUFV3 NDUFA6 CYCS
REACTOME_CILIUM_ASSEMBLY	0.0301318	0.245608	-0.38633	-1.43097	15	66	NEDD1 TUBA4A TUBB4A PRKAR2B TUBB PCM1 TUBA1B TUBB4B TUBA1A SDCCAG8 TUBG1 EXOC8 DYNLL2 TUBB6 DYNLRB1 CKAP5 TUBB3 DYNC1H1 FGFR1OP PRKACA
REACTOME_IRAK4_DEFICIENCY_TLR2_4	0.0692884	0.413779	-0.791555	-1.43271	36	4	CD36 IRAK4
REACTOME_BETA_OXIDATION_OF_DECANOYL_COA_TO_OCTANOYL_COA_COA	0.0718336	0.424199	-0.697523	-1.43487	37	6	ACADM HADH HADHB HADHA ECHS1
REACTOME_FRUCTOSE_CATABOLISM	0.019084	0.186161	-0.952893	-1.43508	9	2	ALDH1A1 TKFC
KEGG_ALZHEIMERS_DISEASE	0.0260223	0.223349	-0.356002	-1.43692	13	106	CALML5 NDUFA4L2 CAPN1 MAPT NDUFA8 NDUFS3 FADD NDUFA3 MT-ATP6 NDUFA5 SDHA MT-CO2 COX7A2 PSEN1 NDUFS2 SDHB ATP5F1C CAPN2 NDUFA10 ATP5F1B SDHC NDUFV1 NDUFS7 ATP5F1A NDUFB1 NDUFA9 NDUFA2 NDUFS8 NDUFA7 PLCB2 NDUFV2 ATP5PF COX6B1 COX7B NDUFS1 NDUFV3 NDUFA6 CYCS APP ATP2A3 NDUFB3 NDUFB9 ADAM10 ATP5PO CDK5
BIOCARTA_CFTR_PATHWAY	0.0680529	0.410644	-0.700355	-1.44069	35	6	PRKAR2B SLC9A3R1 EZR PRKAR2A
REACTOME_HDR_THROUGH_MMEJ_ALT_NHEJ	0.0760668	0.441813	-0.665195	-1.44699	40	7	FEN1 MRE11 PARP1 RAD50 XRCC1 LIG3 NBN
REACTOME_FREE_FATTY_ACIDS_REGULATE_INSULIN_SECRETION	0.0749064	0.439227	-0.643507	-1.45012	39	8	ACSL3 CD36 GNA11 PLCB2
PID_PI3KCI_PATHWAY	0.0582524	0.368642	-0.500055	-1.45115	29	22	RAP1A SRC CYTH1 BLNK KRAS RAC1 SYK PDPK1 YES1 ARF1 RHOA
REACTOME_SYNTHESIS_OF_PE	0.0318949	0.25438	-0.863472	-1.45173	16	3	PCYT2 SELENOI
REACTOME_MITOCHONDRIAL_CALCIUM_ION_TRANSPORT	0.0555556	0.354752	-0.519149	-1.45625	29	18	SMDT1 SPG7 AKAP1 MAIP1 MCU LETM1 VDAC1 AFG3L2
KEGG_GLYCINE_SERINE_AND_THREONINE_METABOLISM	0.0640301	0.390069	-0.582318	-1.4568	33	12	MAOA AOC3 AMT GATM CHDH
REACTOME_ENOS_ACTIVATION	0.0640301	0.390069	-0.628434	-1.46263	33	9	CAV1 DDAH2 CYGB
REACTOME_COPI_INDEPENDENT_GOLGI_TO_ER_RETROGRADE_TRAFFIC	0.036965	0.274006	-0.439523	-1.46357	18	38	PAFAH1B3 TUBA4A TUBB4A PAFAH1B2 TUBA1B TUBB4B TUBA1A RAB6A RAB18 AGPAT3 DYNLL2 TUBB6 TUBB3 DYNC1H1 CAPZA1 DCTN5 CAPZA2 DYNC1LI1
REACTOME_OLFACTORY_SIGNALING_PATHWAY	0.0543071	0.348882	-0.809028	-1.46433	28	4	REEP6 REEP5
BIOCARTA_STATHMIN_PATHWAY	0.0640301	0.390069	-0.63028	-1.46693	33	9	MAPK13 PRKAR2B STMN1
REACTOME_GLUCOSE_METABOLISM	0.0287356	0.237967	-0.393573	-1.46772	14	70	NUP210 FBP1 GPI PC MDH1 PCK2 GOT1 PGK2 PFKP ENO2 HK2 PFKL SLC25A1 PGP HK1 MDH2 PGK1
REACTOME_SULFIDE_OXIDATION_TO_SULFATE	0.0567108	0.361042	-0.714012	-1.46879	29	6	TSTD1 SQOR ETHE1
KEGG_TOLL_LIKE_RECEPTOR_SIGNALING_PATHWAY	0.0433962	0.30363	-0.45648	-1.47007	22	33	MAPK13 STAT1 IKBKE IRAK4 TBK1 AKT2 TOLLIP FADD NFKB1 CD40
REACTOME_NOREPINEPHRINE_NEUROTRANSMITTER_RELEASE_CYCLE	0.0486891	0.324594	-0.813851	-1.47306	25	4	MAOA STXBP1 VAMP2
REACTOME_DNA_METHYLATION	0.0627376	0.386639	-0.575246	-1.47682	32	13	H2AFX HIST1H3A H2AFZ H3F3A HIST1H2AB UHRF1 DNMT1 HIST1H4A HIST2H3A HIST1H2BK HIST1H2BC HIST2H2AA3
REACTOME_ACTIVATED_PKN1_STIMULATES_TRANSCRIPTION_OF_AR_ANDROGEN_RECEPTOR_REGULATED_GENES_KLK2_AND_KLK3	0.0608365	0.378221	-0.576933	-1.48115	31	13	H2AFX HIST1H3A H2AFZ H3F3A HIST1H2AB KDM1A
REACTOME_ACTIVATION_OF_AMPK_DOWNSTREAM_OF_NMDARS	0.0474383	0.319267	-0.553006	-1.48662	24	16	TUBA4A TUBB4A MAPT TUBA1B TUBB4B TUBA1A
REACTOME_VITAMIN_B5_PANTOTHENATE_METABOLISM	0.0608365	0.378221	-0.625874	-1.49107	31	10	FASN ENPP3 PPCS PANK2 PANK4 AASDHPPT
REACTOME_GLUTAMATE_NEUROTRANSMITTER_RELEASE_CYCLE	0.0456274	0.314049	-0.769025	-1.49416	23	5	ARL6IP5 STXBP1 VAMP2
REACTOME_TIGHT_JUNCTION_INTERACTIONS	0.0411985	0.294077	-0.826032	-1.49511	21	4	CLDN4 CLDN3 F11R
REACTOME_PRC2_METHYLATES_HISTONES_AND_DNA	0.0425532	0.300709	-0.572762	-1.49611	21	14	H2AFX HIST1H3A H2AFZ H3F3A HIST1H2AB RBBP7 DNMT1 HIST1H4A HIST2H3A HIST1H2BK HIST1H2BC HIST2H2AA3 RBBP4
KEGG_RETINOL_METABOLISM	0.0532319	0.345112	-0.628646	-1.49767	27	10	ADH1B RETSAT ALDH1A1
[truncated: 121 more rows]

## Sheet: C5_MBC
pathway	pval	padj	ES	NES	nMoreExtreme	size	leadingEdge
GO_EXTRACELLULAR_MATRIX	0.00222717	0.0524054	0.602385	2.65489	0	189	ACAN COL11A2 CHI3L1 FBN2 PRTN3 DEFA1 MMP1 NCAN ECM2 COL2A1 MFGE8 COL9A1 COL8A1 EMILIN1 CTHRC1 APCS MATN2 SOD3 MATN3 HAPLN1 TNC LGALS1 CRTAP COL1A2 COL1A1 LAMB1 MFAP4 ALB CPXM2 TGFBI MMP9 LAMC1 HAPLN3 PRELP COL4A2 PCOLCE GPC4 SNCA SERPINE2 MFAP2 BGN FMOD THSD4 CLEC3B GPC1 CRISP3 CTGF TIMP2 MMP14 TGFB3 NID1 CTSG GPC6 KRT1 SERPINF1 ADAMTS4 COL5A3 SPON1 LAMB2 COL4A1 COL6A1 HSPG2 LAMA5 COL11A1 ALPL SP…
GO_EXTRACELLULAR_MATRIX_STRUCTURAL_CONSTITUENT	0.00211416	0.0524054	0.788411	2.62163	0	38	ACAN COL11A2 CHI3L1 FBN2 NCAN COL2A1 COL9A1 MATN3 HAPLN1 COL1A2 COL1A1 LAMB1 LAMC1 HAPLN3 PRELP COL4A2 BGN COL5A3 COL4A1 COL11A1 FBN1 PXDN COL15A1 COL3A1 LAMA4
GO_EXTRACELLULAR_STRUCTURE_ORGANIZATION	0.00214592	0.0524054	0.600792	2.62125	0	171	ACAN COL11A2 FBN2 MMP1 NCAN ECM2 COL2A1 ELANE COL9A1 COL8A1 MATN3 HAPLN1 ITGA8 MATN4 TNC COL1A2 COL1A1 LAMB1 MFAP4 TGFBI MMP9 LAMC1 SERPINB5 PLOD3 COL4A2 SNCA ITGAM MFAP2 BGN CD44 GREM1 FGB FMOD THSD4 BSG ITGA2B FGA TTR CTGF DNAJB6 P4HA1 FGG CTSK TIMP2 MMP14 NID1 CTSG DDR2 ADAMTS4 COL5A3 LAMB2 COL4A1 COL6A1 HSPG2 LAMA5 COL11A1 FBN1 COL16A1 ICAM3 COL6A3 THBS1 KLKB1 APBB2 FGF2 SERPINH1 PXDN SMOC2 P…
GO_PROTEINACEOUS_EXTRACELLULAR_MATRIX	0.00213675	0.0524054	0.609926	2.58691	0	149	ACAN COL11A2 CHI3L1 FBN2 MMP1 NCAN ECM2 COL2A1 COL9A1 COL8A1 EMILIN1 CTHRC1 MATN2 MATN3 HAPLN1 TNC LGALS1 CRTAP COL1A2 COL1A1 LAMB1 MFAP4 ALB TGFBI MMP9 LAMC1 HAPLN3 PRELP COL4A2 GPC4 SNCA MFAP2 BGN FMOD THSD4 GPC1 CRISP3 CTGF TIMP2 NID1 GPC6 SERPINF1 ADAMTS4 COL5A3 SPON1 LAMB2 COL4A1 COL6A1 HSPG2 LAMA5 COL11A1 ALPL SPN FBN1 COL16A1 COL6A3 ECM1 LTBP1 PXDN SMOC2 COL15A1 COL3A1 CHAD LAMA2 FN1 LAMA4…
GO_EXTRACELLULAR_MATRIX_COMPONENT	0.00207039	0.0524054	0.649813	2.54166	0	82	COL11A2 FBN2 COL2A1 COL8A1 MATN2 TNC COL1A2 COL1A1 LAMB1 MFAP4 ALB TGFBI LAMC1 COL4A2 SNCA MFAP2 THSD4 NID1 SERPINF1 COL5A3 LAMB2 COL4A1 COL6A1 HSPG2 LAMA5 COL11A1 SPN FBN1 COL6A3 LTBP1 SMOC2 COL15A1 COL3A1 LAMA2 FN1 LAMA4 AGRN COL12A1 COL7A1 VWA1 LOXL2 FBLN1 COL5A1 ANXA2 CCDC80 SPARC
GO_EXTRACELLULAR_SPACE	0.00236967	0.0524054	0.482524	2.37818	0	511	CHI3L1 PRTN3 LPA DEFA1 CLEC11A PTX3 CAMP S100A8 ECM2 COL2A1 S100A9 ELANE MFGE8 SERPINB3 SLC2A1 CTHRC1 APOC3 RNASE3 LYZ MPO APCS S100A13 HP SOD3 TNC PLA2G2A LCN2 CD109 HSPB1 LGALS1 HBG2 CRTAP MIA COL1A2 LALBA CSN1S1 IGFALS COL1A1 LAMB1 CA2 BPI ANGPTL2 ALB LYPD3 C4BPB APOC1 CSN2 APOC2 CPXM2 CRP CSTA KRT9 TGFBI CD70 MMP9 RBP4 SAA4 LAMC1 SERPINB5 HAPLN3 MSR1 PRELP PCOLCE GPC4 C4A SNCA SERPINE2 ITGAM …
GO_CARTILAGE_DEVELOPMENT	0.00215517	0.0524054	0.738961	2.35793	0	31	COL11A2 CHI3L1 COL2A1 COL9A1 COL1A1 TGFBI CD44 IMPAD1 CTGF MEF2D SRF THBS3 COL11A1 FGF2 GNAS SERPINH1 TYMS SMAD5
GO_COLLAGEN_TRIMER	0.00211416	0.0524054	0.708823	2.35698	0	38	COL11A2 COL2A1 COL9A1 COL8A1 EMILIN1 CTHRC1 COL1A2 COL1A1 MSR1 COL4A2 COLEC12 COL5A3 COL4A1 COL6A1 COL11A1 COL16A1 COL6A3 COL15A1 COL3A1 COL6A2 ADIPOQ COL12A1 COL7A1
GO_SKELETAL_SYSTEM_DEVELOPMENT	0.00217391	0.0524054	0.557435	2.30408	0	125	ACAN COL11A2 CHI3L1 FBN2 NCAN COL2A1 COL9A1 MATN3 HAPLN1 COL1A2 COL1A1 SLC35D1 TRPS1 TGFBI MMP9 RBP4 HAPLN3 PRELP LTF CD44 IMPAD1 CTGF MEF2D MMP14 RDH10 TGFB3 SRF ADAMTS4 THBS3 COL11A1 ALPL FBN1 FGF2 GNAS DHRS3 PLS3 SERPINH1 PAPSS2 COL3A1 TYMS CHAD SMAD5
GO_COLLAGEN_FIBRIL_ORGANIZATION	0.00224719	0.0524054	0.769125	2.30048	0	25	COL11A2 COL2A1 COL1A2 COL1A1 PLOD3 GREM1 FMOD P4HA1 DDR2 COL5A3 COL11A1 SERPINH1 COL3A1 COL12A1 LOXL2 COL5A1 ANXA2 COL5A2
GO_GLYCOSAMINOGLYCAN_BINDING	0.00206186	0.0524054	0.585529	2.29845	0	86	ACAN LPA NCAN ECM2 ELANE SUSD5 MPO SOD3 HAPLN1 STAB1 HAPLN3 PRELP PCOLCE SERPINE2 LTF APOB BGN CD44 FMOD CLEC3B LRPAP1 CTGF F11 CTSG COL5A3 THBS3 THBS1 LYVE1 FGF2 SMOC2 SERPIND1 ENG FN1 AZU1 AGRN
GO_BLOOD_MICROPARTICLE	0.00219298	0.0524054	0.569376	2.2934	0	107	SLC2A1 APCS HP HBG2 ALB C4A C4BPA PZP FGB HBD ITGA2B FGA HBB HBA1 C4B SLC4A1 FGG SDCBP C8A KRT1 CPN2 CFHR3 PROS1 CFHR1 HSPA1A ORM2 C3 C1S AGT TFRC ENG FN1 PON1 SERPING1 IGHA2 APOA2 IGKV3D-11 STOM C8G APOA1 APOL1 IGHG1 ITIH4 MSN ITIH2 IGLC2 APOE CFB C9 CFH IGKV4-1 VTN F2 ORM1 CLIC1 C1R HPR IGKV1D-33 PLG
GO_ENDOPLASMIC_RETICULUM_LUMEN	0.0021692	0.0524054	0.567168	2.29047	0	105	COL11A2 COL2A1 COL9A1 COL8A1 FKBP10 FKBP14 CRTAP COL1A2 COL1A1 CALU COL4A2 FKBP7 APOB RCN2 LRPAP1 P4HA1 TXNDC12 PLAUR COL5A3 SPON1 COL4A1 COL6A1 COL11A1 COL16A1 CFP PDIA6 COL6A3 THBS1 ASPH HSPA5 SERPINH1 RCN1 COL15A1 COL3A1 PDIA4 PDIA5 MINPP1 TMEM43 POGLUT1 PDIA3 RCN3 COL6A2 APOA2 COL12A1 COL7A1 HSP90B1 APOA1 CTSZ KDELC1 DNAJB11
GO_MULTICELLULAR_ORGANISM_METABOLIC_PROCESS	0.00215517	0.0524054	0.666162	2.27581	0	43	COL11A2 PRTN3 MMP1 COL2A1 COL8A1 COL1A2 COL1A1 MMP9 COL4A2 CTSK MMP14 COL5A3 COL4A1 COL6A1 COL11A1 COL6A3 SERPINH1 MRC2 COL15A1 COL3A1 MMP8 COL6A2 COL12A1 COL7A1
GO_AMINOGLYCAN_METABOLIC_PROCESS	0.00210084	0.0524054	0.627033	2.27579	0	57	ACAN CHI3L1 SDC1 ITIH6 NCAN SDC2 SLC35D1 PRELP GPC4 CSPG4 BGN CD44 HGF FMOD GPC1 HS2ST1 IMPAD1 GPC6 HSPG2 SDC4 LYVE1 FGF2 AGRN OMD MKI67 CHPF ITIH4 ITIH2
GO_CALCIUM_ION_BINDING	0.00226757	0.0524054	0.504948	2.26686	0	221	FBN2 S100A2 S100A7 MMP1 S100A8 NCAN S100A9 FKBP10 S100A12 APCS S100A13 PLA2G4A MATN2 MATN3 MATN4 PLA2G2A FKBP14 DSG3 LALBA S100A14 HRNR S100P CALU CSN2 PADI4 CRELD1 CRP STAB1 ANXA8 SNCA FKBP7 RCN2 TPT1 SCIN CLEC3B CALML3 ANXA1 FKBP9 S100B TPD52 MYL9 CRELD2 CDH3 VSNL1 MMP14 CAPS NID1 S100A6 PLCH1 CD93 THBS3 HSPG2 FBN1 DYSF PROS1 SPTA1 THBS1 ASPH ENPP2 LTBP1 HSPA5 MYL6 GCA MYL12B PLS3 RCN1 C1S ANXA…
GO_MULTICELLULAR_ORGANISMAL_MACROMOLECULE_METABOLIC_PROCESS	0.00213675	0.0524054	0.670644	2.26537	0	41	COL11A2 PRTN3 MMP1 COL2A1 COL8A1 COL1A2 COL1A1 MMP9 COL4A2 CTSK MMP14 COL5A3 COL4A1 COL6A1 COL11A1 COL6A3 SERPINH1 MRC2 COL15A1 COL3A1 MMP8 COL6A2 COL12A1 COL7A1
GO_REGULATION_OF_ACUTE_INFLAMMATORY_RESPONSE	0.0021322	0.0524054	0.693736	2.2409	0	34	APCS PLA2G4A C4BPB C4A C4BPA C8B C4B C8A SPN PROS1 CFP KLKB1 C2 C6 C3 SERPING1 C8G CFI C5 CFB C9 CFH VTN
GO_BASEMENT_MEMBRANE	0.00208333	0.0524054	0.613864	2.22999	0	58	COL2A1 COL8A1 MATN2 TNC LAMB1 ALB TGFBI LAMC1 COL4A2 NID1 SERPINF1 LAMB2 COL4A1 HSPG2 LAMA5 SPN FBN1 SMOC2 COL15A1 LAMA2 FN1 LAMA4 AGRN COL7A1 VWA1 LOXL2 FBLN1 COL5A1 ANXA2 CCDC80 SPARC
GO_AMINOGLYCAN_CATABOLIC_PROCESS	0.00211416	0.0524054	0.667654	2.22009	0	38	ACAN CHI3L1 SDC1 NCAN SDC2 PRELP GPC4 CSPG4 BGN CD44 FMOD GPC1 GPC6 HSPG2 SDC4 LYVE1 FGF2
GO_AMINOGLYCAN_BIOSYNTHETIC_PROCESS	0.00223214	0.0524054	0.710403	2.21465	0	29	ACAN SDC1 NCAN SDC2 SLC35D1 PRELP GPC4 CSPG4 BGN FMOD GPC1 HS2ST1 GPC6 HSPG2 SDC4 AGRN OMD CHPF
GO_COMPLEX_OF_COLLAGEN_TRIMERS	0.00217865	0.0524054	0.795044	2.21107	0	18	COL11A2 COL2A1 COL8A1 COL1A2 COL1A1 COL4A2 COL5A3 COL4A1 COL6A1 COL11A1 COL6A3 COL3A1 COL7A1 COL5A1 COL5A2
GO_FATTY_ACID_BINDING	0.00215054	0.0524054	0.854362	2.20399	0	14	FABP5 S100A8 S100A9 ALB APOC1 SNCA GAP43
GO_PROTEIN_ACTIVATION_CASCADE	0.00210526	0.0524054	0.589028	2.19616	0	66	C4BPB C4A C4BPA FGB FGA C8B C4B FGG F11 C8A KRT1 CFP KLKB1 IGLV7-43 C2 CFHR1 C6 C3 C1S SERPING1 IGHA2 IGKV3D-11 C8G IGHG1 CFI C5 FBLN1 IGLC2 CFB C9 CFH IGKV4-1 F10 F2 C1R
GO_BONE_MORPHOGENESIS	0.00221239	0.0524054	0.775983	2.17561	0	19	COL2A1 COL1A1 LTF IMPAD1 MEF2D MMP14 TGFB3 THBS3 ALPL GNAS DHRS3 SERPINH1
GO_RAGE_RECEPTOR_BINDING	0.00206186	0.0524054	0.894556	2.16529	0	11	S100A7 S100A8 S100A9 S100A12 S100A13 S100P S100B
GO_REGULATION_OF_PROTEIN_MATURATION	0.00213675	0.0524054	0.633254	2.15152	0	42	C4BPB C4A SERPINE2 C4BPA CLEC3B C8B C4B CPB2 C8A MYH9 PROS1 CFP THBS1 KLKB1 C2 C6 C3 SERPING1 C8G CFI C5 CFB C9 CFH VTN
GO_REGULATION_OF_PROTEIN_ACTIVATION_CASCADE	0.00223214	0.0524054	0.681486	2.1245	0	29	C4BPB C4A C4BPA FGA C8B C4B C8A PROS1 CFP C2 C6 C3 SERPING1 C8G CFI C5 CFB C9 CFH VTN
GO_RESPONSE_TO_FUNGUS	0.00223214	0.0524054	0.721609	2.10913	0	22	DEFA1 PTX3 CAMP S100A8 S100A9 ELANE S100A12 MPO LTF CTSG
GO_GOLGI_LUMEN	0.0021645	0.0524054	0.656376	2.10238	0	33	ACAN SDC1 DEFA1 NCAN SDC2 SOD3 LALBA PRELP GPC4 CSPG4 BGN FMOD GPC1 MMP14 GPC6 HSPG2 PROS1 SDC4
GO_VESICLE_LUMEN	0.0021097	0.0524054	0.563443	2.09835	0	65	DEFA1 HP ALB LTF APOB HGF FGB SERPINA4 CLEC3B FGA HBB HBA1 FGG TGFB3 PROS1 THBS1 ECM1 ORM2 FN1 SERPING1 SAA1 HSP90B1 APOA1 ITIH4 APOE SPARC EGFR FAM3C QSOX1 ORM1 PLG A2M PPBP ACTN1 CALR SERPINF2
GO_DEFENSE_RESPONSE_TO_BACTERIUM	0.00212766	0.0524054	0.547812	2.09671	0	77	DEFA1 S100A7 CAMP S100A8 S100A9 ELANE RNASE3 LYZ S100A12 HP PLA2G2A HLA-A LALBA S100A14 BPI CRP STAB1 LTF ISG15 FGB FGA CTSG SPN FAU CFP
GO_ENDOCHONDRAL_BONE_MORPHOGENESIS	0.00215054	0.0524054	0.851174	2.08196	0	12	COL2A1 COL1A1 IMPAD1 MEF2D MMP14 THBS3 ALPL GNAS SERPINH1
GO_DEFENSE_RESPONSE_TO_FUNGUS	0.00217391	0.0524054	0.759173	2.0705	0	17	DEFA1 CAMP S100A8 S100A9 ELANE S100A12 MPO LTF CTSG
GO_LIPOPROTEIN_PARTICLE_RECEPTOR_BINDING	0.00215054	0.0524054	0.80255	2.07033	0	14	APOC3 CRP APOB LRPAP1 APOA2 SLC9A3R2 HSP90B1 SNX17 APOA1 LRP1 APOE
GO_COMPLEMENT_ACTIVATION	0.00211416	0.0524054	0.57647	2.07011	0	51	C4BPB C4A C4BPA C8B C4B C8A KRT1 CFP IGLV7-43 C2 CFHR1 C6 C3 C1S SERPING1 IGHA2 IGKV3D-11 C8G IGHG1 CFI C5 IGLC2 CFB C9 CFH IGKV4-1
GO_MACROMOLECULAR_COMPLEX_REMODELING	0.00217865	0.0524054	0.790431	2.06769	0	15	SCARB1 APOC3 MPO PLA2G2A APOC1 APOC2 APOB AGT APOA2 APOA1 APOE
GO_RESPONSE_TO_VITAMIN	0.0021097	0.0524054	0.620463	2.05691	0	37	APOC3 PLA2G4A TNC COL1A1 ALAD FOLR1 ALPL RXRA TSPO EIF2AK2 HMGCS1 TYMS FZD1 POSTN FOLR2 SPARC
GO_REGULATION_OF_HUMORAL_IMMUNE_RESPONSE	0.00217391	0.0524054	0.647536	2.04756	0	30	C4BPB C4A C4BPA C8B C4B C8A PROS1 CFP C2 C6 C3 SERPING1 C8G CFI C5 CFB C9 CFH VTN
GO_HYALURONIC_ACID_BINDING	0.00211416	0.0524054	0.863262	2.03516	0	10	ACAN NCAN SUSD5 HAPLN1 STAB1 HAPLN3 CD44 LYVE1
GO_POSITIVE_REGULATION_OF_OSSIFICATION	0.00226757	0.0524054	0.666983	2.03458	0	27	FBN2 CTHRC1 PLA2G4A ATP6AP1 GJA1 IFITM1 LTF HGF TGFB3 DDR2 CD276 GNAS SMAD5
GO_HEMOGLOBIN_COMPLEX	0.00215054	0.0524054	0.953725	2.02653	0	7	HBG1 HBG2 AHSP HBD HBB HBA1
GO_LIPOPROTEIN_METABOLIC_PROCESS	0.00217865	0.0524054	0.573973	2.01487	0	47	LPA SDC1 SCARB1 APOC3 DPM1 ALB APOC1 APOC2 APOB APOL3 PLAUR HSPG2 APOA2 APOA1 APOL1 PPM1B LRP1 APOE OAS2 PIGS
GO_ENDODERMAL_CELL_DIFFERENTIATION	0.00223214	0.0524054	0.640126	1.99556	0	29	COL8A1 LAMB1 MMP9 COL4A2 MMP14 COL6A1 COL11A1 FN1 MMP8 COL12A1 COL7A1 ITGB5 ITGAV RTF1 HSBP1 VTN MMP2 ITGA4 ITGA5
GO_HIGH_DENSITY_LIPOPROTEIN_PARTICLE	0.00217865	0.0524054	0.71715	1.99444	0	18	APOC3 APOC1 APOC2 SAA4 PON1 APOA2 SAA1 APOA1 APOL1 APOE HPR LCAT HDLBP
GO_ENDOCYTIC_VESICLE_LUMEN	0.00217865	0.0524054	0.759202	1.986	0	15	HP LTF APOB HBB HBA1 SAA1 HSP90B1 APOA1 APOE SPARC
GO_NUCLEAR_TRANSCRIBED_MRNA_CATABOLIC_PROCESS_NONSENSE_MEDIATED_DECAY	0.00214592	0.0524054	0.494262	1.98179	0	99	RPS29 FAU RPL36A EIF4G1 RPS28 RPS10 RPS27 RPLP2 RPS19 RPL5 RPL39 RPS18 RPS5 RPS13 RPL11 RPS17 RPL27A SMG8 RPL6 RPS20 RPS3A RPL13 RPS15A RPS12 RPL3 RPS14 RPS25 RPLP1 RPL10A RPS21 SMG9 RPS9 PABPC1 RPL7A RPL31 EIF3E EXOSC10 RPS6 RPL38 RPS7 NCBP2 RPL30 RPL22 RPL21 RPL35 RPL7 RPL4 RPL17 RPL10 RPL12 GSPT1 RPS16 RPL34 PPP2R2A RPL23A RPL35A RPLP0 RPL29 RPS24 RPL15 RPL8 ETF1 RPS3 MAGOHB
GO_BASAL_LAMINA	0.00215054	0.0524054	0.767568	1.98009	0	14	LAMB1 LAMC1 NID1 LAMB2 LAMA5 LAMA2 FN1 LAMA4 AGRN
GO_ENDODERM_FORMATION	0.00217391	0.0524054	0.62518	1.97686	0	30	COL8A1 LAMB1 MMP9 COL4A2 MMP14 COL6A1 COL11A1 FN1 MMP8 COL12A1 COL7A1 ITGB5 ITGAV RTF1 HSBP1 VTN MMP2 ITGA4 ITGA5
GO_POSITIVE_REGULATION_OF_OSTEOBLAST_DIFFERENTIATION	0.00223214	0.0524054	0.675356	1.97394	0	22	FBN2 CTHRC1 ATP6AP1 GJA1 IFITM1 LTF HGF DDR2 CD276 GNAS SMAD5
GO_NEGATIVE_REGULATION_OF_WOUND_HEALING	0.00215054	0.0524054	0.600358	1.97045	0	36	APCS CD109 GJA1 SERPINE2 FGB FGA CPB2 FGG F11 PLAUR KRT1 PROS1 KLKB1 FGF2 UBASH3B SERPING1 CD34 ANXA2 APOE VTN F2
GO_GROWTH_FACTOR_BINDING	0.00219298	0.0524054	0.557893	1.97026	0	48	COL2A1 S100A13 CD109 COL1A2 IGFALS COL1A1 GPC1 SRPX2 CTGF SEC61B SDCBP TGFB3 COL4A1 COL6A1 THBS1 LTBP1 PXDN COL3A1 ENG RPS19 ITGAV IGFBP7 IGFBP3 IGF1R HTRA1 COL5A1
GO_REGULATION_OF_OSSIFICATION	0.00211416	0.0524054	0.545995	1.96779	0	52	FBN2 CTHRC1 PLA2G4A ATP6AP1 GJA1 IFITM1 LTF HGF GREM1 TGFB3 DDR2 CD276 ECM1 GNAS DHRS3 SMAD5 CDK6 OMD FZD1
GO_ANCHORED_COMPONENT_OF_MEMBRANE	0.0021645	0.0524054	0.613395	1.96471	0	33	LY6D CD109 LYPD3 GPC4 GPC1 CPM PLAUR GPC6 FOLR1 ALPL CD177
GO_INFLAMMATORY_RESPONSE	0.00212314	0.0524054	0.460305	1.96322	0	152	CHI3L1 KRT16 SDC1 PTX3 CAMP S100A8 S100A9 ELANE HLA-DRB1 APOC3 LYZ S100A12 APCS HP CRP STAB1 SAA4 GJA1 C4A FGA ANXA1 HMOX1 C4B APOL3 RPS6KA4 ATRN RXRA THBS1 KLKB1 ECM1 ORM2 C3 REL PYCARD TFRC FN1 AZU1 APOA2 MIF CD163 PTGS1 SAA1
GO_MUCOPOLYSACCHARIDE_METABOLIC_PROCESS	0.00215054	0.0524054	0.597191	1.96006	0	36	ACAN ITIH6 NCAN SLC35D1 PRELP CSPG4 BGN CD44 HGF FMOD IMPAD1 LYVE1 FGF2 OMD MKI67 CHPF ITIH4 ITIH2
GO_HUMORAL_IMMUNE_RESPONSE	0.00207039	0.0524054	0.500663	1.95828	0	82	DEFA1 CAMP HLA-DRB1 RNASE3 HLA-A C4BPB C4A LTF C4BPA FGB FGA C8B C4B C8A KRT1 FAU CFP IGLV7-43 C2 CFHR1 C6 C3 C1S SERPING1 AZU1 IGHA2 SLPI IGKV3D-11 C8G IGHG1 CFI RPL39 C5 IGLC2 CFB C9 CFH IGKV4-1
GO_HEPARIN_BINDING	0.0021097	0.0524054	0.524562	1.95427	0	67	LPA ECM2 ELANE MPO SOD3 PRELP PCOLCE SERPINE2 LTF APOB FMOD CLEC3B LRPAP1 CTGF F11 CTSG COL5A3 THBS3 THBS1 FGF2 SMOC2 SERPIND1 FN1 AZU1 SAA1 COL5A1 APOE POSTN CCDC80 CFH NRP2 VTN
GO_ASTROCYTE_DIFFERENTIATION	0.00217865	0.0524054	0.74677	1.95348	0	15	S100A8 S100A9 S100B VIM LAMB2 CDK6 ABL1
GO_SKELETAL_SYSTEM_MORPHOGENESIS	0.00213675	0.0524054	0.573584	1.94879	0	42	FBN2 COL2A1 COL1A1 LTF IMPAD1 CTGF MEF2D MMP14 RDH10 TGFB3 THBS3 COL11A1 ALPL GNAS DHRS3 SERPINH1
GO_FIBRIL	0.00220264	0.0524054	0.863345	1.94603	0	9	FBN2 MFAP4 SNCA MFAP2 THSD4 FBN1 LTBP1
GO_BANDED_COLLAGEN_FIBRIL	0.00206186	0.0524054	0.803559	1.94503	0	11	COL11A2 COL2A1 COL1A2 COL1A1 COL5A3 COL11A1 COL3A1 COL5A1 COL5A2
GO_REPLACEMENT_OSSIFICATION	0.00217391	0.0524054	0.886526	1.94065	0	8	COL2A1 COL1A1 IMPAD1 MEF2D MMP14 ALPL GNAS
GO_EXTRACELLULAR_MATRIX_DISASSEMBLY	0.00217391	0.0524054	0.561663	1.93555	0	44	ACAN FBN2 MMP1 ELANE MMP9 LAMC1 CD44 BSG CTSK TIMP2 MMP14 NID1 CTSG ADAMTS4 HSPG2 FBN1 KLKB1 ENG FN1 MMP8 FLOT1
GO_EMBRYONIC_SKELETAL_SYSTEM_DEVELOPMENT	0.00223214	0.0524054	0.661121	1.93233	0	22	COL2A1 COL1A1 SLC35D1 RBP4 MMP14 RDH10 TGFB3 COL11A1 GNAS
GO_ANTIMICROBIAL_HUMORAL_RESPONSE	0.00223214	0.0524054	0.66074	1.93122	0	22	DEFA1 CAMP RNASE3 HLA-A LTF FGB FGA FAU AZU1 IGHA2 SLPI RPL39
GO_ODONTOGENESIS	0.00224719	0.0524054	0.644428	1.92751	0	25	SDC1 TNC COL1A2 COL1A1 LAMB1 CA2 BSG TGFB3 LAMA5 ALPL
GO_RESPONSE_TO_BACTERIUM	0.00215054	0.0524054	0.441523	1.92727	0	172	DEFA1 S100A7 CAMP S100A8 S100A9 ELANE HLA-B HLA-DRB1 SCARB1 RNASE3 LYZ S100A12 MPO PLA2G4A HP PLA2G2A HLA-A LALBA S100A14 BPI CRP STAB1 SNCA LTF ISG15 BAIAP2L1 APOB FGB FGA ALAD MTDH C4B CTSG WASL ALPL SPN FAU PROS1 CFP
GO_PROTEOGLYCAN_METABOLIC_PROCESS	0.00221239	0.0524054	0.686311	1.9242	0	19	NCAN COL2A1 SLC35D1 CSPG4 BGN GPC1 IMPAD1 COL11A1
GO_REGULATION_OF_PHAGOCYTOSIS	0.0021097	0.0524054	0.578443	1.91761	0	37	PRTN3 PTX3 MFGE8 SCARB1 C4BPB C4A C4BPA C4B PROS1 C2 C3 PYCARD AZU1 ADIPOQ ITGAV
GO_GAS_TRANSPORT	0.00220264	0.0524054	0.848973	1.91363	0	9	HBG1 HBG2 CA2 HBD HBB HBA1
GO_DEFENSE_RESPONSE_TO_OTHER_ORGANISM	0.00214592	0.0524054	0.44096	1.91064	0	164	DEFA1 S100A7 CAMP S100A8 S100A9 ELANE RNASE3 LYZ S100A12 MPO HP PLA2G2A HLA-A MX1 LALBA S100A14 BPI CRP STAB1 EXOSC4 IFITM1 LTF ISG15 FGB IFIT2 FGA EPX CTSG FAM111A CD93 SPN ZCCHC17 FAU CFP
GO_RESPONSE_TO_WOUNDING	0.00235849	0.0524054	0.418995	1.90385	0	247	PRTN3 FABP5 SDC1 S100A8 SCARB1 SDC2 MATN2 TNC HSPB1 HBG1 LGALS1 HBG2 COL1A2 COL1A1 CALU C4BPB ANXA8 GJA1 SERPINE2 NEFL FGB HBD GAP43 ITGA2B FGA HBB ANXA1 CTGF HMOX1 MYL9 CPB2 FGG CDH3 F11 TGFB3 PLAUR FOLR1 SRF LAMB2 SRSF5 MYH9 RXRA DYSF PROS1 SDC4 KLKB1 MYH10 LYVE1 FGF2 CD177 GNAS C3 BLOC1S3 TSPO PAPSS2 COL3A1 SERPIND1 ENG FN1 SCRIB PRKCA SERPING1 FZD6
GO_POSITIVE_REGULATION_OF_EXTRACELLULAR_MATRIX_ORGANIZATION	0.00220264	0.0524054	0.843944	1.9023	0	9	FSCN1 CPB2 DDR2 AGT
GO_ACUTE_PHASE_RESPONSE	0.00225225	0.0524054	0.644873	1.90105	0	23	APCS HP CRP SAA4 FGA ORM2 TFRC FN1 CD163 SAA1 ITIH4 ASS1 F2 ORM1
GO_REGULATION_OF_PLASMA_LIPOPROTEIN_PARTICLE_LEVELS	0.00220264	0.0524054	0.633165	1.90074	0	24	SCARB1 APOC3 MPO PLA2G2A APOC1 APOC2 MSR1 APOB HMOX1 AGT APOA2 ADIPOQ APOA1
GO_REGULATION_OF_LIPOPROTEIN_PARTICLE_CLEARANCE	0.00217391	0.0524054	0.867653	1.89934	0	8	APOC3 APOC1 APOC2 LRPAP1
GO_APPENDAGE_DEVELOPMENT	0.0021645	0.0524054	0.592385	1.89741	0	33	FBN2 CRABP2 COL2A1 GJA1 GREM1 IMPAD1 RDH10 ASPH GNAS FZD6
GO_PROTEIN_LOCALIZATION_TO_ENDOPLASMIC_RETICULUM	0.00219298	0.0524054	0.470327	1.89444	0	107	RPS29 FAU RPL36A HSPA5 BCAP29 RPS28 PDIA3 RPS10 RPS27 RPLP2 RPS19 SEC61A1 RPL5 RPL39 SRP19 RPS18 RPS5 RPS13 RPL11 RPS17 RPL27A RPL6 RPS20 RPS3A RPL13 RPS15A RPS12 RPL3 RPS14 RPS25 RPLP1 RPL10A RPS21 RPS9 RPL7A RPL31 RPS6 RPL38 SEC62 RPS7 SRPRB GBF1 RPL30 RPL22 OS9 RPL21 RPL35 RPL7 RPL4 RPL17 BCAP31 GPAA1 RPL10 RPL12 RPS16 RPL34 RPL23A RPL35A RPLP0 RPL29 RPS24
GO_CYTOSOLIC_SMALL_RIBOSOMAL_SUBUNIT	0.00214592	0.0524054	0.569311	1.89186	0	39	HBA1 RPS29 FAU RPS28 RPS10 RPS27 RPS19 RPS18 RPS5 RPS13 RPS17 RPS20 RPS3A RPS15A RPS12 RPS14 RPS25 RPS21 RPS9 MRPS18C RPS6 RPS7
GO_INNATE_IMMUNE_RESPONSE_IN_MUCOSA	0.00220264	0.0524054	0.838603	1.89026	0	9	DEFA1 CAMP RNASE3 LTF FAU RPL39
GO_OXYGEN_BINDING	0.00422833	0.0757605	0.799249	1.88425	1	10	HBG1 HBG2 ALB HBD HBB HBA1 HIF1AN
GO_ZINC_ION_HOMEOSTASIS	0.00215054	0.0524054	0.886566	1.88383	0	7	S100A8 S100A9 SLC39A14 SLC39A7 SLC30A1
GO_CYTOLYSIS	0.00212766	0.0524054	0.750678	1.88332	0	13	LYZ ALB C8B C8A C6 C8G APOL1 C5 TSTA3 C9 P2RX7
GO_ESTABLISHMENT_OF_PROTEIN_LOCALIZATION_TO_ENDOPLASMIC_RETICULUM	0.00208333	0.0524054	0.472011	1.88285	0	95	RPS29 FAU RPL36A RPS28 RPS10 RPS27 RPLP2 RPS19 SEC61A1 RPL5 RPL39 SRP19 RPS18 RPS5 RPS13 RPL11 RPS17 RPL27A RPL6 RPS20 RPS3A RPL13 RPS15A RPS12 RPL3 RPS14 RPS25 RPLP1 RPL10A RPS21 RPS9 RPL7A RPL31 RPS6 RPL38 SEC62 RPS7 SRPRB RPL30 RPL22 RPL21 RPL35 RPL7 RPL4 RPL17 RPL10 RPL12 RPS16 RPL34 RPL23A RPL35A RPLP0 RPL29 RPS24
GO_REGULATION_OF_BIOMINERAL_TISSUE_DEVELOPMENT	0.00221239	0.0524054	0.670856	1.88087	0	19	FBN2 PLA2G4A GJA1 LTF GREM1 TGFB3 DDR2 CD276 ECM1 OMD ENPP1 P2RX7
GO_REGULATION_OF_VIRAL_ENTRY_INTO_HOST_CELL	0.00215054	0.0524054	0.767042	1.87618	0	12	PTX3 APCS LGALS1 IFITM1
GO_CELLULAR_RESPONSE_TO_TOPOLOGICALLY_INCORRECT_PROTEIN	0.00211416	0.0524054	0.51991	1.87378	0	52	FKBP14 SHC1 WFS1 SEC61B DERL1 YIF1A PDIA6 HSPA5 EIF2AK2 PDIA5 ASNS SEC61A1 HSP90B1 DNAJB11 GOSR2 SSR1 LMNA DNAJC3 SDF2L1 STUB1 SEC62 SRPRB CALR TLN1
GO_INTERMEDIATE_FILAMENT_BASED_PROCESS	0.00220264	0.0524054	0.624089	1.8735	0	24	KRT16 KRT6A SYNM KRT9 KRT14 NEFL VIM PKP1 KRT17 DNAJB6 PKP2
GO_DEFENSE_RESPONSE	0.00234742	0.0524054	0.385676	1.87291	0	418	CHI3L1 KRT16 SDC1 DEFA1 S100A7 PTX3 CAMP S100A8 S100A9 ELANE HLA-B HLA-DRB1 APOC3 RNASE3 LYZ S100A12 MPO APCS HP PLA2G2A HLA-A LCN2 HLA-C MX1 LALBA S100A14 BPI C4BPB PADI4 CRP STAB1 EXOSC4 SAA4 GJA1 MLF2 C4A IFITM1 SNCA LTF ISG15 C4BPA CD44 FGB MNDA IFIT2 FGA ANXA1 S100B CRISP3 C8B HMOX1 C4B COLEC12 APOL3 EPX CTSG C8A KRT1 FAM111A RPS6KA4 CD93 SPN ATRN RXRA ZCCHC17 FAU CFP THBS1 KLKB1 ECM1 C2 DPP…
GO_CYTOSOLIC_LARGE_RIBOSOMAL_SUBUNIT	0.00215517	0.0524054	0.524318	1.86935	0	50	RPL36A ZNF622 RPLP2 RPL5 RPL39 RPL36AL RPL11 RPL27A RPL6 RPL13 RPL3 RPLP1 RPL10A FXR2 RPL7A RPL31 RPL38 RPL30 RPL22 RPL21 RPL35 RPL7 RPL4 RPL17 RPL10 RPL12 RPL34 RPL23A RPL35A RPLP0 RPL29 RPL15 RPL8
GO_EMBRYONIC_ORGAN_MORPHOGENESIS	0.00215517	0.0524054	0.524162	1.86879	0	50	FBN2 COL2A1 CTHRC1 ITGA8 RBP4 GJA1 MFAP2 MMP14 RDH10 TGFB3 FOLR1 SRF COL11A1 FBN1 GNAS ENG SCRIB FZD6
GO_MODIFICATION_OF_MORPHOLOGY_OR_PHYSIOLOGY_OF_OTHER_ORGANISM	0.00211416	0.0524054	0.519724	1.86634	0	51	DEFA1 PTX3 CAMP ELANE S100A12 APCS ALB LTF CTSG RXRA EIF2AK2 TYMS AZU1 STOM ITGAV APOL1 KPNB1 APOE C9 KPNA3
GO_INNATE_IMMUNE_RESPONSE	0.00228311	0.0524054	0.412724	1.86543	0	233	KRT16 DEFA1 S100A7 PTX3 CAMP S100A8 S100A9 HLA-B HLA-DRB1 RNASE3 S100A12 APCS HLA-A LCN2 HLA-C MX1 C4BPB PADI4 C4A IFITM1 SNCA LTF ISG15 C4BPA CD44 FGB IFIT2 FGA ANXA1 S100B CRISP3 C8B C4B COLEC12 C8A KRT1 FAU CFP C2 C6 C3 ADARB1 C1S REL EIF2AK2 PYCARD SERPING1 IGHA2 IPO7 DAPK3 MIF SLPI ABL1 SAA1 SEC61A1 OAS3 C8G APOL1 CCL21 IGHG1 CFI IKBKG IFIT3 RPL39 C5 IGLC2 OAS2 ASS1 CFB C9
GO_SENSORY_ORGAN_DEVELOPMENT	0.00218341	0.0524054	0.456835	1.86476	0	114	FBN2 COL2A1 COL8A1 CTHRC1 ITGA8 CRYGS RBP4 GJA1 MFAP2 VIM CCM2 RDH10 TGFB3 SERPINF1 SRF LAMB2 COL4A1 COL11A1 FBN1 RXRA SDC4 MYH10 RRM1 BLOC1S3 PLS3 RCN1 RING1 CLIC4 CDK2 SCRIB FZD6 SLC9A3R2 IMPDH1 SH3PXD2B NES COL5A1 SPARC EGFR COL5A2
GO_COMPLEMENT_ACTIVATION_ALTERNATIVE_PATHWAY	0.00215054	0.0524054	0.761639	1.86296	0	12	C8B C8A CFP C3 C8G C5 CFB C9 CFH
GO_ENDODERM_DEVELOPMENT	0.00215983	0.0524054	0.572835	1.86219	0	35	COL8A1 LAMB1 MMP9 LAMC1 COL4A2 MMP14 COL6A1 COL11A1 FN1 MMP8 COL12A1 COL7A1 ITGB5 ITGAV RTF1 HSBP1 VTN MMP2 ITGA4 ITGA5
GO_GLIOGENESIS	0.00210526	0.0524054	0.500023	1.86177	0	64	S100A8 S100A9 NDRG1 MATN2 LAMB1 CSPG4 GPC1 GAP43 ANXA1 S100B VIM MMP14 LAMB2 TSPO SRGAP2 LAMA2 FN1 SCRIB AZU1 CDK6 ABL1
GO_BIOLOGICAL_ADHESION	0.00235849	0.0524054	0.388033	1.86	0	352	ACAN S100A8 NCAN ECM2 SRPX S100A9 MFGE8 LY6D COL8A1 EMILIN1 SUSD5 SCARB1 HAPLN1 ITGA8 TNC HSPB1 DSG3 IGFALS LAMB1 MFAP4 SHC1 LYPD3 STAB1 CSTA TGFBI LAMC1 HAPLN3 ITGAM PPFIBP1 CD44 FGB SRPX2 ITGA2B FGA HBB ANXA1 PKP1 CTGF DNAJB6 NCK2 LRRC15 MYL9 FGG SIRPA CDH3 PVR PKP2 NID1 DDR2 NPTN SRF COL5A3 SPON1 LAMB2 EPHB3 COL6A1 CD93 THBS3 LAMA5 MYH9 SPN COL16A1 CD276 GNE ICAM3 COL6A3 THBS1 MYH10 DPP4 LYVE1…
GO_CYTOSOLIC_PART	0.00213675	0.0524054	0.438067	1.858	0	149	HBG1 HBG2 AHSP RRM2 NEFL HBD HBB HBA1 PFKM RPS29 FAU RRM1 RPL36A BLOC1S3 PYCARD ZNF622 RPS28 RPS10 RPS27 RPLP2 RPS19 PI4K2A RPL5 IKBKG RPL39 RPL36AL RPS18 RPS5 RPS13 RPL11 RPS17 RPL27A RPL6 RPS20 RPS3A RPL13 RPS15A RPS12 RPL3 RPS14 RPS25 RPLP1 ENO1 ERC1 RPL10A RPS21 FXR2 RPS9 RPL7A MRPS18C RPL31 RPS6 RPL38 RPS7 RRM2B RIPK1 CCT5 MMS19 RPL30 RPL22 RPL21 CCT6A RPL35 RPL7 RPL4 RPL17 RPL10 RPL12 NAA10…
GO_BLOOD_COAGULATION_FIBRIN_CLOT_FORMATION	0.00434783	0.0757605	0.680378	1.8556	1	17	FGB FGA FGG F11 KLKB1 SERPING1 FBLN1 F10 F2 A2M
GO_SEQUESTERING_OF_METAL_ION	0.00434783	0.0757605	0.8465	1.85303	1	8	S100A7 S100A8 S100A9 FTH1 SRI HSP90B1
GO_EXTRACELLULAR_MATRIX_BINDING	0.00215517	0.0524054	0.58058	1.85256	0	31	LGALS1 LYPD3 TGFBI BGN GPC1 ITGA2B LRRC15 NID1 COL11A1 THBS1 ECM1 AGRN ITGAV ITGB3 SPARC VTN NCL
GO_CELLULAR_RESPONSE_TO_GLUCOSE_STARVATION	0.00215054	0.0524054	0.718091	1.85245	0	14	SLC2A1 TP53 PIK3C3 HSPA5 ASNS MYBBP1A RRP8 PRKAA1 SH3GLB1
GO_PHOSPHATIDYLSERINE_BINDING	0.00212766	0.0524054	0.73712	1.84931	0	13	MFGE8 SCARB1 SCIN GAP43 THBS1
GO_PLATELET_DERIVED_GROWTH_FACTOR_BINDING	0.00434783	0.0757605	0.844696	1.84908	1	8	COL2A1 COL1A2 COL1A1 COL4A1 COL6A1 COL3A1 COL5A1
GO_FORMATION_OF_PRIMARY_GERM_LAYER	0.00218341	0.0524054	0.529306	1.84758	0	46	COL8A1 ITGA8 LAMB1 WLS MMP9 POFUT2 COL4A2 MMP14 SRF COL6A1 COL11A1 FN1 MMP8 COL12A1 COL7A1 ITGB5 ITGAV ITGB3 RTF1 HSBP1 VTN NF2 MMP2 ITGA4 ITGA5
GO_ACUTE_INFLAMMATORY_RESPONSE	0.00215054	0.0524054	0.562803	1.8472	0	36	S100A8 ELANE APCS HP CRP SAA4 FGA KLKB1 ORM2 TFRC FN1 APOA2 CD163 SAA1 ITIH4 ASS1 F2 ORM1
GO_CELLULAR_RESPONSE_TO_NUTRIENT	0.00215054	0.0524054	0.714845	1.84408	0	14	TNC COL1A1 HMOX1 FOLR1 SRF FZD1 POSTN FOLR2 ATP2B1
GO_COMPLEMENT_BINDING	0.00215054	0.0524054	0.714519	1.84324	0	14	PTX3 APCS CRP C4A C4B C8A CD93 C8G CFB
GO_INTERMEDIATE_FILAMENT_ORGANIZATION	0.00212766	0.0524054	0.734036	1.84157	0	13	KRT9 KRT14 NEFL VIM PKP1 KRT17 DNAJB6 PKP2
GO_CELL_MOTILITY	0.00240385	0.0524054	0.394964	1.84004	0	288	S100A2 KRT16 SDC1 MMP1 S100A8 S100A9 ELANE SCARB1 CTHRC1 SDC2 S100A12 MATN2 COL1A2 COL1A1 FSCN1 LAMB1 SLC16A1 S100P SHC1 MMP9 SAA4 LAMC1 GJA1 ITGAM CSPG4 APOB CD44 HGF GREM1 SRPX2 BSG ANXA1 CTGF NCK2 SDCBP EPX SIRPA MMP14 GPC6 FOLR1 SRF EPHB3 LAMA5 MYH9 SPN KRT2 PROS1 SDC4 THBS1 MYH10 APBB2 DPP4 NAV1 FGF2 CD177 PKN2 TSPO PECAM1 SRGAP2 CCDC88A ENG FN1 SCRIB AZU1 ITGA11 SORBS2 MIF RPS19 SAA1 ITGAV …
GO_OPSONIN_BINDING	0.00440529	0.0757605	0.816302	1.83999	1	9	PTX3 APCS CRP C4A CD93 ITGAV
GO_SECRETORY_GRANULE_LUMEN	0.00215983	0.0524054	0.517865	1.83913	0	49	DEFA1 ALB HGF FGB SERPINA4 CLEC3B FGA FGG TGFB3 PROS1 THBS1 ECM1 ORM2 FN1 SERPING1 APOA1 ITIH4 SPARC FAM3C QSOX1 ORM1 PLG A2M PPBP ACTN1 SERPINF2
GO_PLASMA_LIPOPROTEIN_PARTICLE_CLEARANCE	0.00430108	0.0757605	0.71227	1.83744	1	14	SCARB1 APOC3 APOC1 APOC2 MSR1 APOB HMOX1 APOA2 ADIPOQ APOA1 APOE
GO_REGULATION_OF_STEROL_TRANSPORT	0.0043573	0.0757605	0.70239	1.83739	1	15	APOC3 APOC1 APOC2 TSPO PON1 APOA2 ADIPOQ APOA1 LRP1 APOE
GO_MOLTING_CYCLE	0.00674157	0.101037	0.639083	1.83605	2	21	KRT16 CD109 KRT14 KRT17 CDH3 LAMA5 GNAS FZD6
GO_PROTEOGLYCAN_BINDING	0.00434783	0.0757605	0.673153	1.83589	1	17	GPC4 GPC1 CTSK NID1 GPC6 COL5A3 THBS1 AZU1 AGRN COL5A1 CFH
GO_LOW_DENSITY_LIPOPROTEIN_PARTICLE_RECEPTOR_BINDING	0.00845666	0.119088	0.777707	1.83346	3	10	CRP APOB LRPAP1 SLC9A3R2 HSP90B1 SNX17 APOE
GO_NEGATIVE_REGULATION_OF_VIRAL_ENTRY_INTO_HOST_CELL	0.00430108	0.0757605	0.862492	1.83267	1	7	PTX3 APCS IFITM1
GO_CONNECTIVE_TISSUE_DEVELOPMENT	0.00217865	0.0524054	0.521451	1.8305	0	47	COL11A2 CHI3L1 COL2A1 COL9A1 COL1A1 TGFBI CD44 IMPAD1 CTGF MEF2D SRF THBS3 COL11A1 FGF2 GNAS SERPINH1 TYMS SMAD5
GO_ORGANIC_ACID_BINDING	0.002079	0.0524054	0.468299	1.82884	0	83	FABP5 S100A8 CRABP2 S100A9 MFGE8 CRABP1 SCARB1 PLOD1 ALB APOC1 PYGL PLOD3 SNCA SCIN GAP43 P4HA1 FOLR1 SLC19A1 THBS1 TMLHE HMGCS1 TYMS AGRN ADIPOQ
GO_REGULATION_OF_EPITHELIAL_TO_MESENCHYMAL_TRANSITION	0.00225225	0.0524054	0.620313	1.82865	0	23	SERPINB3 COL1A1 POFUT2 GREM1 SDCBP TGFB3 STRAP WWTR1
GO_IRON_ION_BINDING	0.00215983	0.0524054	0.514751	1.82807	0	49	FTL FTH1 LCN2 HBG1 HBG2 PLOD1 PLOD3 SNCA LTF HBD HBB HBA1 PHF8 P4HA1 PTGIS TMLHE XDH
GO_CYTOSOLIC_RIBOSOME	0.00208333	0.0524054	0.459573	1.82806	0	92	HBA1 RPS29 FAU RPL36A ZNF622 RPS28 RPS10 RPS27 RPLP2 RPS19 RPL5 RPL39 RPL36AL RPS18 RPS5 RPS13 RPL11 RPS17 RPL27A RPL6 RPS20 RPS3A RPL13 RPS15A RPS12 RPL3 RPS14 RPS25 RPLP1 RPL10A RPS21 FXR2 RPS9 RPL7A MRPS18C RPL31 RPS6 RPL38 RPS7 RPL30 RPL22 RPL21 RPL35 RPL7 RPL4 RPL17 RPL10 RPL12 NAA10 RPS16 RPL34 RPL23A RPL35A RPLP0 RPL29 RPS24
GO_LOCOMOTION	0.00241546	0.0524054	0.3783	1.82651	0	381	S100A2 KRT16 SDC1 DEFA1 MMP1 S100A8 S100A9 ELANE SERPINB3 HLA-DRB1 SCARB1 CTHRC1 SDC2 S100A12 MATN2 COL1A2 COL1A1 FSCN1 LAMB1 SLC16A1 S100P SHC1 MMP9 SAA4 LAMC1 GJA1 NEFL ITGAM CSPG4 APOB CD44 HGF GREM1 FMOD GPC1 GAP43 SRPX2 BSG ANXA1 CTGF NCK2 SDCBP EPX SIRPA PVR MMP14 PLAUR GPC6 FOLR1 SRF LAMB2 EPHB3 LAMA5 MYH9 SPN KRT2 PROS1 SDC4 SPTA1 THBS1 MYH10 APBB2 ENPP2 DPP4 HSPA1A NAV1 FGF2 CD177 RNASE2…
GO_PROTEIN_TARGETING_TO_MEMBRANE	0.00221239	0.0524054	0.447655	1.82619	0	117	TRAM1 ANK1 BSG SDCBP RPS29 FAU RPL36A MICALL1 RPS28 RPS10 RPS27 RPLP2 RPS19 SEC61A1 RPL5 RPL39 SRP19 SSR1 ANXA2 RPS18 RPS5 RPS13 RPL11 RPS17 RPL27A RPL6 RPS20 RPS3A RPL13 RPS15A RPS12 RPL3 RPS14 RPS25 RPLP1 RPL10A RPS21 RPS9 PARD3 RPL7A RPL31 RPS6 RPL38 SEC62 RPS7 SRPRB ATG3 RABGEF1 NUP54 RPL30 RPL22 RPL21 RPL35 RPL7 RPL4 RPL17 RPL10 RPL12 RPS16 RPL34 RPL23A RPL35A RPLP0
GO_LONG_CHAIN_FATTY_ACID_BINDING	0.00420168	0.0757605	0.892264	1.82589	1	6	S100A8 S100A9 GAP43
GO_OXYGEN_TRANSPORT	0.00430108	0.0757605	0.85903	1.82532	1	7	HBG1 HBG2 HBD HBB HBA1
GO_EMBRYONIC_MORPHOGENESIS	0.00210084	0.0524054	0.434233	1.82314	0	136	FBN2 CRABP2 COL2A1 COL8A1 CTHRC1 ITGA8 LAMB1 WLS MMP9 RBP4 POFUT2 GJA1 COL4A2 MFAP2 GREM1 IMPAD1 DNAJB6 MMP14 RDH10 TGFB3 FOLR1 SRF COL6A1 LAMA5 COL11A1 FBN1 SDC4 FGF2 GNAS ENG FN1 SCRIB MMP8 FZD6 COL12A1 COL7A1 ITGB5 ITGAV
GO_CHONDROCYTE_DIFFERENTIATION	0.00430108	0.0757605	0.704659	1.8178	1	14	COL2A1 COL9A1 TGFBI IMPAD1 MEF2D COL11A1 SERPINH1
GO_NEGATIVE_REGULATION_OF_RESPONSE_TO_WOUNDING	0.00210526	0.0524054	0.487369	1.81713	0	66	ELANE APCS CD109 GJA1 SERPINE2 HGF FGB FGA CPB2 FGG F11 PLAUR KRT1 SERPINF1 SPN CD276 PROS1 PTGIS KLKB1 FGF2 UBASH3B SERPING1 ADIPOQ RPS19 SAA1 APOA1 SHARPIN CD34 ANXA2 APOE CERS2
GO_POSITIVE_REGULATION_OF_PROTEIN_MATURATION	0.00434783	0.0757605	0.829098	1.81494	1	8	CLEC3B MYH9 KLKB1 C6 C3
GO_MONOCARBOXYLIC_ACID_BINDING	0.00449438	0.0768394	0.606245	1.8133	1	25	FABP5 S100A8 CRABP2 S100A9 CRABP1 ALB APOC1 PYGL SNCA GAP43
GO_REGULATION_OF_FATTY_ACID_BIOSYNTHETIC_PROCESS	0.00430108	0.0757605	0.740876	1.81218	1	12	APOC3 PLA2G4A APOC1 APOC2 ANXA1 APOA1 WDTC1 PRKAB2 ERLIN1
GO_SERINE_HYDROLASE_ACTIVITY	0.00210084	0.0524054	0.457909	1.81111	0	90	PRTN3 LPA MMP1 ELANE HP CPXM2 MMP9 C4A LTF HGF C4B CTSK CPN1 F11 MMP14 CPM CTSG KLKB1 IGLV7-43 C2 DPP4 C3 PARL C1S AZU1 MMP8 CPXM1 IGKV3D-11 IGHG1 CFI HTRA1 IGLC2 CFB IGKV4-1 F10 F2 C1R HPR MMP2 IGKV1D-33 PLG
GO_TRANSLATIONAL_INITIATION	0.00217865	0.0524054	0.436682	1.8092	0	127	RPS29 FAU RPL36A EIF4G1 RPS28 RPS10 RPS27 RPLP2 EIF3H RPS19 EIF3J EIF4E2 RPL5 RPL39 RPS18 RPS5 RPS13 RPL11 EIF4B RPS17 RPL27A RPL6 ABCF1 RPS20 RPS3A RPL13 RPS15A EIF3D RPS12 RPL3 RPS14 EIF3CL RPS25 EIF2B3 RPLP1 RPL10A RPS21 RPS9 PABPC1 RPL7A EIF3A RPL31 EIF3E RPS6 RPL38 RPS7 EIF4H RPL30 RPL22 EIF3M EIF3L RPL21 RPL35 RPL7 RPL4 RPL17 RPL10 RPL12 EIF3G RPS16 RPL34 RPL23A RPL35A RPLP0 RPL29 EIF2B4 RP…
GO_REGULATION_OF_OSTEOBLAST_DIFFERENTIATION	0.00215983	0.0524054	0.556081	1.80773	0	35	FBN2 CTHRC1 ATP6AP1 GJA1 IFITM1 LTF HGF DDR2 CD276 GNAS SMAD5 CDK6 FZD1
GO_PROTEIN_LIPID_COMPLEX_SUBUNIT_ORGANIZATION	0.00886918	0.122529	0.635214	1.80531	3	20	SCARB1 APOC3 MPO PLA2G2A APOC1 APOC2 APOB AGT APOA2 APOA1 APOE
GO_BONE_DEVELOPMENT	0.00215983	0.0524054	0.507525	1.80241	0	49	COL2A1 COL1A1 LTF IMPAD1 MEF2D MMP14 TGFB3 SRF THBS3 ALPL GNAS DHRS3 PLS3 SERPINH1 PAPSS2 CHAD SMAD5 SH3PXD2B RAB23 ANXA2 SPARC
GO_DISRUPTION_OF_CELLS_OF_OTHER_ORGANISM	0.00824742	0.117849	0.744095	1.8011	3	11	DEFA1 CAMP ELANE S100A12 ALB CTSG AZU1 APOL1 C9
GO_EPIDERMIS_DEVELOPMENT	0.00206186	0.0524054	0.458667	1.80046	0	86	KRT16 FABP5 S100A7 CRABP2 CASP14 SPRR1B CD109 PLOD1 HRNR CSTA KRT9 PLOD3 KRT14 SFN ANXA1 CTGF KRT17 KRT5 CDH3 LAMA5 KRT2 SPRR2A GNAS PLS3 CLIC4 SCRIB FZD6 COL7A1 SPRR2D ERCC3 SHARPIN KRT10 FOSL2
GO_CARBOHYDRATE_BINDING	0.0021692	0.0524054	0.447501	1.79832	0	101	ACAN CHI3L1 CLEC11A PTX3 NCAN APCS LGALS1 PLOD1 DPM1 CLC PYGL PLOD3 CLEC3B BSG PFKM P4HA1 C4B COLEC12 AGL KRT1 CLN5 CD93 ATRN EPM2A ENPP2 TMLHE MRC2 ENG GYPC
GO_FIBRINOLYSIS	0.00652174	0.0987578	0.658974	1.79722	2	17	FGB FGA CPB2 FGG PLAUR KRT1 PROS1 KLKB1 SERPING1 ANXA2 F2 PLG SERPINF2
GO_NEGATIVE_REGULATION_OF_MULTI_ORGANISM_PROCESS	0.00210526	0.0524054	0.480827	1.79029	0	64	PTX3 CAMP ELANE MPO APCS MX1 IFITM1 LTF ISG15 CTSG FAM111A EIF2AK2 SLPI OAS3 ITGAV PPM1B FBLN1 HTRA1
GO_POSITIVE_REGULATION_OF_ERK1_AND_ERK2_CASCADE	0.00211416	0.0524054	0.536294	1.78329	0	38	CHI3L1 S100A7 PLA2G2A ATP6AP1 CD44 FGB FGA CTGF FGG NPTN FGF2 C3 PYCARD PRKCA MIF ABL1 CCL21
GO_REGULATION_OF_HETEROTYPIC_CELL_CELL_ADHESION	0.00440529	0.0757605	0.790647	1.78216	1	9	CD44 FGB FGA FGG ADIPOQ FLOT1 APOA1
GO_REGULATION_OF_HISTONE_DEACETYLATION	0.00440529	0.0757605	0.788675	1.77772	1	9	TP53 TRPS1
GO_POSITIVE_REGULATION_OF_NF_KAPPAB_TRANSCRIPTION_FACTOR_ACTIVITY	0.00219298	0.0524054	0.503362	1.77768	0	48	S100A8 S100A9 S100A12 LTF GREM1 MTDH RPS6KA4 TAB1 HSPA1A EIF2AK2 AGT PYCARD
GO_RESPONSE_TO_VITAMIN_E	0.00430108	0.0757605	0.835734	1.77582	1	7	COL1A1 ALAD EIF2AK2 HMGCS1
GO_REGENERATION	0.00214133	0.0524054	0.481912	1.77531	0	62	MATN2 TNC SHC1 CALU GJA1 NEFL HGF GAP43 FGA ANXA1 CPB2 FOLR1 LAMB2 SRSF5 RXRA KLKB1 TSPO TYMS CDK2 APOA2 APOA1 MKI67 APOE POSTN CAD PRPS1 NCL MAPK14
GO_PROTEIN_LIPID_COMPLEX	0.00449438	0.0768394	0.593271	1.77449	1	25	LPA APOC3 APOC1 APOC2 SAA4 MSR1 APOB PON1 APOA2 SAA1 APOA1 APOL1 APOE HPR LCAT HDLBP
GO_OSSIFICATION	0.00215054	0.0524054	0.441885	1.77351	0	100	COL2A1 CTHRC1 TNC COL1A1 MMP9 GJA1 IFITM1 LTF CLEC3B IMPAD1 CTGF MEF2D CTSK MMP14 TGFB3 DDR2 COL6A1 THBS3 COL11A1 ALPL ECM1 GNAS RRBP1 BCAP29 MRC2 SMAD5 MINPP1 ITGA11 MYBBP1A WWTR1 FZD1 IGFBP3 SND1 SPARC EGFR COL5A2 CBFB
GO_VITAMIN_TRANSPORT	0.00824742	0.117849	0.731283	1.77009	3	11	SLC2A1 SCARB1 FOLR1 SLC19A1 APOA1 FOLR2 ABCC1 SLC2A3
GO_KERATINIZATION	0.0130435	0.154414	0.648106	1.76758	5	17	KRT16 CASP14 SPRR1B HRNR SFN KRT17 CDH3 KRT2 SPRR2A SPRR2D SHARPIN
GO_RESPONSE_TO_BIOTIC_STIMULUS	0.00241546	0.0524054	0.378513	1.76732	0	297	DEFA1 S100A7 PTX3 CAMP S100A8 S100A9 ELANE HLA-B HLA-DRB1 SCARB1 RNASE3 LYZ S100A12 MPO PLA2G4A HP PLA2G2A TP53 HLA-A HSPB1 MX1 LALBA S100A14 BPI CRP STAB1 EXOSC4 IFITM1 SNCA LTF ISG15 BAIAP2L1 APOB WFS1 TPT1 FGB IFIT2 FGA ALAD MTDH WIPF1 C4B EPX CTSG FAM111A CD93 WASL ALPL SPN ZCCHC17 FAU PROS1 CFP
GO_ORGAN_MORPHOGENESIS	0.00220264	0.0524054	0.398321	1.76504	0	197	FBN2 SDC1 COL2A1 COL9A1 COL8A1 CTHRC1 ITGA8 TNC COL1A2 COL1A1 LAMB1 CA2 TRPS1 RBP4 GJA1 SERPINB5 PLOD3 LTF MFAP2 GREM1 BSG IMPAD1 CTGF MEF2D MMP14 RDH10 TGFB3 PKP2 FOLR1 SRF THBS3 LAMA5 COL11A1 ALPL FBN1 RXRA TAB1 FGF2 GNAS DHRS3 SERPINH1 RING1 COL3A1 ENG SCRIB FZD6 TACSTD2 MKI67 CTSZ WWTR1 FZD1 STIM1 MSN LEMD2 RAB23 HTRA1 COL5A1 TLE3
GO_REGULATION_OF_WOUND_HEALING	0.00211864	0.0524054	0.484976	1.76498	0	59	S100A9 APCS CD109 GJA1 SERPINE2 FGB FGA ANXA1 CPB2 FGG F11 PLAUR KRT1 PROS1 THBS1 KLKB1 FGF2 STXBP5 UBASH3B PRKCA SERPING1 RREB1 CD34 ANXA2 APOE ARFGEF1
GO_PHOSPHATIDYLCHOLINE_METABOLIC_PROCESS	0.00674157	0.101037	0.589255	1.76248	2	25	FABP5 PLA2G4A PLA2G2A SLC44A1 ENPP2 PON1 APOA2 SLC44A2 APOA1 SLC27A1 LCAT PLA2G15 GPLD1 LPCAT2 PNPLA8
GO_TRABECULA_FORMATION	0.00845666	0.119088	0.747205	1.76155	3	10	FBN2 COL1A1 RBP4 SRF THBS3
GO_CELLULAR_RESPONSE_TO_VITAMIN	0.00824742	0.117849	0.726858	1.75938	3	11	TNC COL1A1 FOLR1 FZD1 POSTN FOLR2 ATP2B1
GO_PHOSPHOLIPID_EFFLUX	0.00430108	0.0757605	0.826463	1.75612	1	7	APOC3 APOC1 APOC2 APOA2 APOA1 APOE
GO_POSITIVE_REGULATION_OF_STEROID_METABOLIC_PROCESS	0.00440529	0.0757605	0.779045	1.75601	1	9	APOC1 AGT APOA2 APOA1 APOE PRKAA1
GO_PHOSPHOLIPID_BINDING	0.00212314	0.0524054	0.417061	1.75472	0	138	MFGE8 SCARB1 APOC3 PLA2G4A PLA2G2A SEC14L2 SHC1 APOC1 NRGN NCF4 ANXA8 SNCA APOB SCIN GAP43 ANXA1 WDFY4 DYSF THBS1 ASAP1 MICALL1 ANXA11 SNX8 CCDC88A PON1 SNX18 APOA2 HS1BP3 SNX17 APOA1 CPNE3 HIP1 SH3PXD2B ANXA6 ANXA2 APOE PLEKHA5 NSFL1C F10 GOLPH3 NISCH PACSIN2 MYO1E PARD3 PLA2G15 SNX1 PTAFR EPB41
GO_NEGATIVE_REGULATION_OF_HYDROLASE_ACTIVITY	0.00215517	0.0524054	0.403072	1.75404	0	169	LPA ITIH6 PTX3 SERPINB3 APOC3 APCS TP53 CD109 APOC1 CSTA MMP9 ANXA8 SERPINB5 CARD16 C4A SNCA SERPINE2 LTF PZP CD44 HGF SFN SERPINA4 ANXA1 DNAJB6 C4B TIMP2 PLAUR SERPINF1 PROS1 COL6A3 THBS1 ECM1 C3 SERPINH1 AGT SERPIND1 ROCK2 SERPING1 CSNK2A1 APOA2 SLPI ABL1 COL7A1 APOA1
GO_CELLULAR_TRANSITION_METAL_ION_HOMEOSTASIS	0.00215983	0.0524054	0.539467	1.75372	0	35	S100A8 S100A9 FTL FTH1 LCN2 SLC39A14 LTF SLC39A7 HMOX1 TFRC SRI SCO1
GO_HIGH_DENSITY_LIPOPROTEIN_PARTICLE_REMODELING	0.00845666	0.119088	0.743573	1.75299	3	10	SCARB1 APOC3 APOC1 APOA2 APOA1 APOE LCAT
GO_BLOOD_VESSEL_ENDOTHELIAL_CELL_MIGRATION	0.00860215	0.120236	0.716376	1.75225	3	12	SCARB1 GREM1 SRF MYH9 FGF2 APOA1 ROBO1 GPLD1
GO_WOUND_HEALING	0.00225734	0.0524054	0.394269	1.75147	0	207	PRTN3 SDC1 S100A8 SCARB1 SDC2 TNC HSPB1 HBG1 HBG2 COL1A2 COL1A1 C4BPB ANXA8 GJA1 SERPINE2 FGB HBD GAP43 ITGA2B FGA HBB ANXA1 HMOX1 MYL9 CPB2 FGG CDH3 F11 TGFB3 PLAUR SRF MYH9 DYSF PROS1 SDC4 KLKB1 MYH10 FGF2 CD177 GNAS C3 BLOC1S3 PAPSS2 COL3A1 SERPIND1 ENG FN1 SCRIB PRKCA SERPING1 FZD6
GO_REGULATION_OF_LONG_TERM_SYNAPTIC_POTENTIATION	0.00430108	0.0757605	0.823	1.74876	1	7	NRGN PAIP2 NPTN CRTC1 CREB1
GO_RESPONSE_TO_TOPOLOGICALLY_INCORRECT_PROTEIN	0.00213675	0.0524054	0.453831	1.74854	0	79	FKBP14 HSPB1 SHC1 DNAJB4 WFS1 SEC61B DERL1 YIF1A PDIA6 THBS1 HSPA5 SERPINH1 EIF2AK2 STT3B PDIA5 ASNS SEC61A1 HSP90B1 DNAJB11 GOSR2 SSR1 DNAJB1 HSP90AB1 LMNA DNAJC3 SDF2L1 STUB1 SEC62 SRPRB CALR TLN1 MFN2
GO_PEPTIDE_CROSS_LINKING	0.0130435	0.154414	0.640884	1.74789	5	17	SPRR1B CSTA BGN EPB42 ANXA1 THBS1 SPRR2A COL3A1 FN1 SPRR2D
GO_CHOLESTEROL_EFFLUX	0.00860215	0.120236	0.677229	1.74704	3	14	SCARB1 APOC3 APOC1 APOC2 APOB APOA2 APOA1 APOE
GO_REGULATION_OF_EXTRACELLULAR_MATRIX_ORGANIZATION	0.0108932	0.140995	0.665756	1.74155	4	15	FSCN1 CPB2 DDR2 DPP4 AGT ABL1
GO_PHOSPHOLIPID_TRANSPORT	0.0130719	0.154414	0.625581	1.73978	5	18	SCARB1 APOC3 APOC1 APOC2 APOA2 APOA1 PITPNB APOE P2RX7
GO_POSITIVE_REGULATION_OF_BIOMINERAL_TISSUE_DEVELOPMENT	0.00869565	0.120992	0.794337	1.73884	3	8	FBN2 PLA2G4A LTF TGFB3 CD276
GO_IRE1_MEDIATED_UNFOLDED_PROTEIN_RESPONSE	0.0021322	0.0524054	0.538301	1.73882	0	34	FKBP14 SHC1 WFS1 SEC61B YIF1A PDIA6 HSPA5 PDIA5 SEC61A1 DNAJB11 GOSR2 SSR1 LMNA DNAJC3 SEC62 SRPRB TLN1
GO_GASTRULATION	0.0021097	0.0524054	0.480187	1.73815	0	54	COL8A1 ITGA8 LAMB1 WLS MMP9 POFUT2 COL4A2 MMP14 SRF COL6A1 COL11A1 FN1 MMP8 COL12A1 COL7A1 ITGB5 ITGAV ITGB3 RTF1 HSBP1 VTN NF2 MMP2 ITGA4 ITGA5 RPS6
GO_MAINTENANCE_OF_LOCATION	0.00214592	0.0524054	0.466079	1.73669	0	68	FBN2 S100A7 S100A8 S100A9 FTH1 ALB SCIN FBN1 LTBP1 HSPA5 ARL2BP TSPO PDIA3 SRI DBN1 HSP90B1 APOA1 POLR2M APOE FAF1 ENPP1
GO_RESPONSE_TO_YEAST	0.00430108	0.0757605	0.816506	1.73496	1	7	PTX3 CAMP ELANE MPO
GO_HUMORAL_IMMUNE_RESPONSE_MEDIATED_BY_CIRCULATING_IMMUNOGLOBULIN	0.00217865	0.0524054	0.493869	1.73367	0	47	HLA-DRB1 C4BPB C4A C4BPA C8B C4B C8A IGLV7-43 C2 C6 C3 C1S SERPING1 IGHA2 IGKV3D-11 C8G IGHG1 CFI C5 IGLC2 C9 IGKV4-1
GO_RETINOIC_ACID_BINDING	0.00417537	0.0757605	0.890815	1.73103	1	5	CRABP2 CRABP1 IGF2R
GO_SENSORY_PERCEPTION_OF_LIGHT_STIMULUS	0.00215054	0.0524054	0.526714	1.72875	0	36	COL2A1 COL1A1 TGFBI RBP4 WFS1 CDH3 RDH10 LAMB2 COL11A1 DHRS3 TACSTD2
GO_REGULATION_OF_WATER_LOSS_VIA_SKIN	0.00881057	0.122009	0.766588	1.72793	3	9	KRT16 HRNR SFN KRT1 SRF
GO_TRABECULA_MORPHOGENESIS	0.0108932	0.140995	0.660199	1.72702	4	15	FBN2 COL1A1 RBP4 SRF THBS3
GO_PEPTIDASE_INHIBITOR_ACTIVITY	0.00215054	0.0524054	0.450492	1.72635	0	78	LPA ITIH6 SERPINB3 CD109 CSTA SERPINB5 CARD16 C4A SNCA SERPINE2 PZP SERPINA4 C4B TIMP2 SERPINF1 PROS1 COL6A3 C3 SERPINH1 AGT SERPIND1 SERPING1 SLPI COL7A1 ITIH4 ITIH2 C5
GO_PROTEIN_HETEROTRIMERIZATION	0.00881057	0.122009	0.765791	1.72614	3	9	COL1A2 COL1A1 COL6A1 COL6A2 ADIPOQ
GO_LOW_DENSITY_LIPOPROTEIN_PARTICLE_REMODELING	0.0105042	0.139816	0.843044	1.72517	4	6	MPO PLA2G2A APOB AGT APOA2 APOE
GO_ENZYME_INHIBITOR_ACTIVITY	0.0021322	0.0524054	0.405324	1.72455	0	151	LPA ITIH6 SERPINB3 APOC3 CD109 HSPB1 CALU APOC1 CSN2 APOC2 CSTA SERPINB5 CARD16 C4A SNCA SERPINE2 PZP BGN SFN SERPINA4 ANXA1 LRRC15 C4B ENSA TIMP2 SERPINF1 PROS1 SH3BP5L COL6A3 C3 SERPINH1 AGT SERPIND1 CHAD SERPING1 APOA2 SLPI COL7A1 APOA1 ITIH4 NCK1 ITIH2 C5 ANXA2 PPP1R1B CDKN2C
GO_TRANSITION_METAL_ION_HOMEOSTASIS	0.00436681	0.0757605	0.493985	1.72429	1	46	S100A8 S100A9 FTL FTH1 LCN2 SLC39A14 LTF EPB42 SLC39A7 HMOX1
GO_REGULATION_OF_LIPID_TRANSPORT	0.00215983	0.0524054	0.529842	1.72243	0	35	APOC3 APOC1 APOC2 THBS1 RETN TSPO AGT PON1 APOA2 MIF ADIPOQ ITGAV APOA1 LRP1 APOE ITGB3
GO_MHC_CLASS_I_PROTEIN_COMPLEX	0.00430108	0.0757605	0.806741	1.71421	1	7	HLA-B HLA-A HLA-C
GO_FORELIMB_MORPHOGENESIS	0.0105042	0.139816	0.83702	1.71284	4	6	CRABP2 RDH10
GO_INSULIN_LIKE_GROWTH_FACTOR_BINDING	0.0147992	0.168514	0.726451	1.71263	6	10	IGFALS CTGF ITGAV IGFBP7 IGFBP3 IGF1R HTRA1
GO_REGULATION_OF_OSTEOBLAST_PROLIFERATION	0.0110132	0.140995	0.759706	1.71242	4	9	CTHRC1 LTF GREM1 EIF2AK2 ABL1 ITGAV
GO_VITAMIN_TRANSPORTER_ACTIVITY	0.0110132	0.140995	0.759623	1.71223	4	9	SLC2A1 RBP4 FOLR1 SLC19A1 FOLR2 ABCC1 SLC2A3
GO_REGULATION_OF_RESPONSE_TO_WOUNDING	0.0021322	0.0524054	0.398334	1.71213	0	157	S100A8 S100A9 ELANE S100A12 APCS PLA2G4A PLA2G2A CD109 C4BPB GJA1 C4A SERPINE2 C4BPA HGF FGB FGA ANXA1 C8B C4B CPB2 FGG F11 PLAUR C8A KRT1 SERPINF1 SPN CD276 PROS1 CFP PTGIS THBS1 KLKB1 C2 FGF2 C6 C3 STXBP5 AGT UBASH3B PRKCA SERPING1 RREB1 ADIPOQ RPS19 SAA1 C8G APOA1 CFI SHARPIN C5 CD34 ANXA2 APOE ARFGEF1 CERS2 CFB C9
GO_NEGATIVE_REGULATION_OF_RECEPTOR_MEDIATED_ENDOCYTOSIS	0.0129032	0.154414	0.699831	1.71178	5	12	APOC3 APOC1 APOC2 SDCBP UBQLN2 ANXA2 ATXN2 RABGEF1
GO_PEPTIDASE_REGULATOR_ACTIVITY	0.00214592	0.0524054	0.426727	1.711	0	99	LPA ITIH6 SERPINB3 CD109 CSTA SERPINB5 CARD16 PCOLCE C4A SNCA SERPINE2 PZP SERPINA4 C4B TIMP2 MMP14 SERPINF1 PROS1 COL6A3 C3 SERPINH1 AGT PSME3 PYCARD SERPIND1 FN1 SERPING1 SLPI COL7A1 ITIH4 ITIH2 C5 FBLN1
GO_SKIN_DEVELOPMENT	0.00212766	0.0524054	0.446923	1.71057	0	77	KRT16 S100A7 CASP14 SPRR1B CD109 COL1A2 COL1A1 HRNR CSTA KRT9 SFN ANXA1 KRT17 CDH3 KRT1 SRF COL5A3 LAMA5 KRT2 SPRR2A GNAS COL3A1 CLIC4 FZD6 SPRR2D SHARPIN KRT10 FOSL2 COL5A1 EGFR COL5A2
GO_POSITIVE_REGULATION_OF_CYTOKINE_BIOSYNTHETIC_PROCESS	0.0130719	0.154414	0.653586	1.70972	5	15	ELANE HSPB1 HMOX1 SPN CD276 THBS1 AZU1 APOA2
GO_NEGATIVE_REGULATION_OF_VIRAL_PROCESS	0.00428266	0.0757605	0.510244	1.70925	1	40	PTX3 APCS MX1 IFITM1 LTF ISG15 FAM111A EIF2AK2 SLPI OAS3 FBLN1 PARP10
GO_REGULATION_OF_PEPTIDASE_ACTIVITY	0.00223714	0.0524054	0.39007	1.70918	0	185	LPA ITIH6 S100A8 S100A9 SERPINB3 CD109 CSTA MMP9 ANXA8 SERPINB5 CARD16 PCOLCE PPM1F C4A SNCA SERPINE2 PZP TBC1D10A CD44 HGF SFN SERPINA4 CTGF DNAJB6 C4B TIMP2 MMP14 SENP1 PLAUR SERPINF1 PROS1 COL6A3 THBS1 ASPH ECM1 C3 XDH SERPINH1 AGT PSME3 PYCARD SERPIND1 FN1 SERPING1 CSNK2A1
GO_NEGATIVE_REGULATION_OF_PEPTIDASE_ACTIVITY	0.00222222	0.0524054	0.418705	1.70903	0	118	LPA ITIH6 SERPINB3 CD109 CSTA MMP9 ANXA8 SERPINB5 CARD16 C4A SNCA SERPINE2 PZP CD44 HGF SFN SERPINA4 DNAJB6 C4B TIMP2 PLAUR SERPINF1 PROS1 COL6A3 THBS1 ECM1 C3 SERPINH1 AGT SERPIND1 SERPING1 CSNK2A1 SLPI COL7A1 ITIH4 ITIH2 C5
GO_ASTROCYTE_DEVELOPMENT	0.00645161	0.098206	0.804237	1.70889	2	7	S100A8 S100A9 VIM LAMB2 CDK6
GO_NEGATIVE_REGULATION_OF_COAGULATION	0.0111607	0.140995	0.547938	1.70817	4	29	SERPINE2 FGB FGA CPB2 FGG F11 PLAUR KRT1 PROS1 KLKB1 UBASH3B SERPING1 CD34 ANXA2 APOE VTN F2
GO_ER_NUCLEUS_SIGNALING_PATHWAY	0.0129032	0.154414	0.662067	1.70793	5	14	TP53 WFS1 HSPA5 ASNS HSP90B1 LMNA ERLIN1 CALR
GO_DISRUPTION_OF_CELLS_OF_OTHER_ORGANISM_INVOLVED_IN_SYMBIOTIC_INTERACTION	0.0105042	0.139816	0.834105	1.70687	4	6	CAMP ELANE ALB CTSG AZU1 C9
GO_VACUOLAR_LUMEN	0.00215054	0.0524054	0.454398	1.70652	0	71	ACAN SDC1 DEFA1 NCAN SDC2 PRELP GPC4 CSPG4 APOB BGN FMOD GPC1 CTSK GPC6 HSPG2 SDC4
GO_TISSUE_MIGRATION	0.0042735	0.0757605	0.50509	1.70614	1	41	S100A2 KRT16 SCARB1 S100P GREM1 SRF MYH9 KRT2 DPP4 FGF2 PKN2 APOA1 RAB13 LOXL2
GO_MATERNAL_PLACENTA_DEVELOPMENT	0.0129032	0.154414	0.696947	1.70473	5	12	PLA2G4A BSG RXRA PTGIS
GO_REGULATION_OF_ENDOCYTOSIS	0.0021692	0.0524054	0.42169	1.70296	0	105	PRTN3 PTX3 MFGE8 SCARB1 APOC3 C4BPB APOC1 APOC2 C4A SNCA C4BPA GREM1 C4B SDCBP UBQLN2 WASL PROS1 C2 C3 PYCARD AZU1 ADIPOQ ABL1 FLOT1 ITGAV SNX17 CCL21 HIP1
GO_NEGATIVE_REGULATION_OF_LIPASE_ACTIVITY	0.0110132	0.140995	0.755473	1.70288	4	9	APOC3 APOC1 ANXA8 ANXA1 APOA2 ABL1 APOA1
GO_EYE_DEVELOPMENT	0.0021322	0.0524054	0.446503	1.69915	0	76	FBN2 COL8A1 CRYGS RBP4 GJA1 MFAP2 VIM RDH10 SERPINF1 SRF LAMB2 COL4A1 FBN1 RXRA MYH10 RRM1 BLOC1S3 RCN1 RING1 CLIC4 CDK2 IMPDH1 SH3PXD2B NES COL5A1 EGFR COL5A2 IMPDH2 ATP2B1 NF2 ARID1A DLG1 SIPA1L3
GO_PLATELET_ALPHA_GRANULE_LUMEN	0.00645161	0.098206	0.51759	1.6988	2	36	ALB HGF FGB FGA FGG TGFB3 PROS1 THBS1 ORM2 FN1 SERPING1 SPARC QSOX1 ORM1 PLG A2M PPBP ACTN1 SERPINF2 ALDOA ISLR CLU KNG1
GO_SULFUR_COMPOUND_CATABOLIC_PROCESS	0.0157658	0.174572	0.576253	1.69876	6	23	ACAN NCAN PRELP CSPG4 BGN FMOD GPC1
GO_POSITIVE_REGULATION_OF_VASCULATURE_DEVELOPMENT	0.00213675	0.0524054	0.499881	1.69838	0	42	CHI3L1 HSPB1 HGF GREM1 SRPX2 MTDH HMOX1 PTGIS THBS1 ECM1 FGF2 C6 C3 ENG PRKCA HIF1AN C5 CD34
GO_CARDIAC_CHAMBER_DEVELOPMENT	0.00645161	0.098206	0.5173	1.69785	2	36	TMEM65 CRELD1 RBP4 PKP2 SRF COL11A1 RXRA TAB1 MYH10 LTBP1 DHRS3 SNX17 FZD1
GO_NEGATIVE_REGULATION_OF_RESPONSE_TO_EXTERNAL_STIMULUS	0.0021692	0.0524054	0.420537	1.69545	0	102	ELANE APCS CD109 GJA1 SERPINE2 LTF HGF GREM1 FGB FGA CPB2 FGG F11 PLAUR KRT1 SERPINF1 SPN CD276 PROS1 PTGIS THBS1 KLKB1 FGF2 TSPO EIF2AK2 UBASH3B SERPING1 ADIPOQ RPS19 SAA1 APOA1 PPM1B SHARPIN C5 CD34 HTRA1 ANXA2 APOE CERS2 ROBO1 VTN F2 QSOX1
GO_MYOBLAST_DIFFERENTIATION	0.012766	0.154414	0.674741	1.69281	5	13	SDC1 LGALS1 GREM1 SRF MAPK14 CSRP2
GO_POSITIVE_REGULATION_OF_PEPTIDE_SECRETION	0.0108696	0.140995	0.533655	1.68746	4	30	S100A8 S100A9 HLA-DRB1 RBP4 GJA1 FGB FGA PFKM FGG VSNL1
GO_REVERSE_CHOLESTEROL_TRANSPORT	0.0169133	0.183621	0.715698	1.68727	7	10	SCARB1 APOC3 APOC2 APOA2 APOA1 APOE LCAT
GO_LIPASE_INHIBITOR_ACTIVITY	0.0129032	0.154414	0.689495	1.6865	5	12	APOC3 APOC1 APOC2 SNCA ANXA1 APOA2 APOA1 ANXA2
GO_LYSOSOMAL_LUMEN	0.00213675	0.0524054	0.459302	1.68582	0	61	ACAN SDC1 NCAN SDC2 PRELP GPC4 CSPG4 BGN FMOD GPC1 CTSK GPC6 HSPG2 SDC4
GO_RESPONSE_TO_AXON_INJURY	0.0178571	0.189977	0.575908	1.68327	7	22	MATN2 TNC LGALS1 CALU NEFL FOLR1 LAMB2 RXRA TSPO APOA1
GO_FIBRONECTIN_BINDING	0.0130719	0.154414	0.605082	1.68278	5	18	LPA CTGF LRRC15 CTSK SDC4 THBS1 ITGAV IGFBP3 FBLN1 ITGB3 CCDC80
GO_HEPARAN_SULFATE_PROTEOGLYCAN_BINDING	0.0130435	0.154414	0.76815	1.68152	5	8	GPC4 GPC1 GPC6 AZU1 AGRN CFH
GO_REGULATION_OF_MONOCYTE_CHEMOTAXIS	0.00860215	0.120236	0.790674	1.68007	3	7	S100A7 S100A14 GREM1
GO_NEGATIVE_REGULATION_OF_MUSCLE_TISSUE_DEVELOPMENT	0.012605	0.154062	0.820309	1.67864	5	6	RBP4 GJA1 S100B LUC7L
GO_MULTICELLULAR_ORGANISMAL_WATER_HOMEOSTASIS	0.0152174	0.169957	0.615122	1.67763	6	17	KRT16 HRNR WFS1 SFN KRT1 SRF GNAS
GO_REGULATION_OF_ENDOTHELIAL_CELL_CHEMOTAXIS	0.012605	0.154062	0.91145	1.67749	5	4	HSPB1 THBS1 FGF2
GO_NEGATIVE_REGULATION_OF_CELLULAR_RESPONSE_TO_GROWTH_FACTOR_STIMULUS	0.00434783	0.0757605	0.486736	1.67735	1	44	FBN2 CD109 GREM1 GPC1 TGFB3 FBN1 THBS1 LTBP1 HSPA5 XDH AGT ENG ABL1 STRAP LEMD3 FZD1 HTRA1
GO_ACYLGLYCEROL_HOMEOSTASIS	0.00626305	0.0971106	0.862403	1.67582	2	5	SCARB1 APOC3 APOC2 APOA1
GO_NEGATIVE_REGULATION_OF_ENDOCYTOSIS	0.0200893	0.203688	0.572738	1.674	8	22	PRTN3 APOC3 APOC1 APOC2 SDCBP UBQLN2 ADIPOQ ANXA2
GO_PHOSPHATIDYLCHOLINE_BIOSYNTHETIC_PROCESS	0.0169133	0.183621	0.709656	1.67303	7	10	FABP5 SLC44A1 APOA2 SLC44A2 APOA1 SLC27A1 LCAT
GO_ALCOHOL_BINDING	0.0126582	0.154388	0.504405	1.67216	5	37	CRABP2 CRABP1 APOC3 OSBPL3 DPM1 APOC1 CRP RBP4 TSPO APOA2 C8G APOA1 ANXA6 APOE
GO_REGULATION_OF_VASCULATURE_DEVELOPMENT	0.0021322	0.0524054	0.43912	1.67106	0	76	CHI3L1 HSPB1 STAB1 COL4A2 HGF GREM1 SRPX2 MTDH HMOX1 KRT1 SERPINF1 PTGIS THBS1 ENPP2 ECM1 FGF2 C6 C3 XDH AGT ENG ROCK2 PRKCA
GO_CARTILAGE_DEVELOPMENT_INVOLVED_IN_ENDOCHONDRAL_BONE_MORPHOGENESIS	0.00626305	0.0971106	0.859331	1.66985	2	5	COL2A1 COL1A1 THBS3 SERPINH1
GO_POSITIVE_REGULATION_OF_LONG_TERM_SYNAPTIC_POTENTIATION	0.0147059	0.168108	0.815845	1.66951	6	6	NRGN NPTN CRTC1 CREB1
GO_NEGATIVE_REGULATION_OF_PROTEOLYSIS	0.00423729	0.0757605	0.386959	1.66881	1	158	LPA ITIH6 SERPINB3 CD109 C4BPB CSTA MMP9 ANXA8 SERPINB5 CARD16 C4A SNCA SERPINE2 C4BPA PZP CD44 HGF SFN SERPINA4 DNAJB6 C4B CPB2 SDCBP TIMP2 SENP1 PLAUR SERPINF1 PROS1 COL6A3 THBS1 ECM1 C3 SERPINH1 AGT SERPIND1 SERPING1 CSNK2A1
GO_RESPONSE_TO_EXTERNAL_STIMULUS	0.00240385	0.0524054	0.336913	1.66844	0	585	CHI3L1 DEFA1 S100A7 PTX3 CAMP S100A8 S100A9 ELANE SLC2A1 HLA-B HLA-DRB1 SCARB1 APOC3 RNASE3 LYZ BAG3 S100A12 MPO PLA2G4A HP MATN2 TNC PLA2G2A TP53 HLA-A HSPB1 MX1 LALBA COL1A1 S100A14 BPI SLC16A1 ALB CRP STAB1 EXOSC4 SAA4 GJA1 IFITM1 SNCA SERPINE2 LTF MAP1LC3B2 ISG15 BAIAP2L1 APOB PIK3C3 HGF TPT1 FGB FMOD GPC1 IFIT2 GAP43 FGA ANXA1 NQO1 ALAD MTDH HMOX1 WIPF1 C4B EPX AGL ENSA MMP14 PLAUR CTSG FOLR…
GO_AMEBOIDAL_TYPE_CELL_MIGRATION	0.00210084	0.0524054	0.460134	1.66837	0	56	S100A2 KRT16 SCARB1 S100P GREM1 FOLR1 SRF LAMA5 MYH9 KRT2 DPP4 FGF2 PKN2 SRGAP2 APOA1 RAB13 LOXL2
GO_VASCULATURE_DEVELOPMENT	0.00424628	0.0757605	0.386325	1.66757	1	159	S100A7 MFGE8 COL8A1 COL1A2 COL1A1 SHC1 TGFBI GJA1 COL4A2 CSPG4 APOB GREM1 SRPX2 CTGF HMOX1 CCM2 MMP14 FOLR1 SRF EPHB3 COL4A1 HSPG2 LAMA5 MYH9 TAB1 THBS1 MYH10 ECM1 LTBP1 FGF2 COL15A1 PECAM1 COL3A1 ENG CLIC4 FN1 PRKCA ITGAV SNX17 LOXL2 NOTCH3 LRP1 CD34 COL5A1 ANXA2 APOE ITGB3 CDH5 NAA15 NRP2 NRCAM ROBO1 STK4 CRKL NCL MAPK14 MYO1E ARID1A MMP2 POFUT1 LUZP1 ITGA5 GPLD1 RASIP1
GO_CHONDROITIN_SULFATE_PROTEOGLYCAN_METABOLIC_PROCESS	0.0150538	0.169427	0.680494	1.66448	6	12	NCAN SLC35D1 CSPG4 BGN IMPAD1 CHPF
GO_LOW_DENSITY_LIPOPROTEIN_PARTICLE_BINDING	0.0130435	0.154414	0.759922	1.66351	5	8	SCARB1 CRP STAB1 MSR1 COLEC12 THBS1
GO_GLIAL_CELL_MIGRATION	0.0217391	0.213164	0.609653	1.66271	9	17	MATN2 LAMB1 CSPG4 MMP14 TSPO SRGAP2 FN1 SCRIB AZU1
GO_WATER_HOMEOSTASIS	0.0196078	0.199849	0.597509	1.66171	8	18	KRT16 HRNR WFS1 SFN KRT1 SRF GNAS
GO_SPECIFICATION_OF_SYMMETRY	0.0190275	0.198292	0.703786	1.65919	8	10	GJA1 GREM1 FOLR1 SRF ENG
GO_RESPONSE_TO_VITAMIN_D	0.0185567	0.196344	0.685331	1.65886	8	11	PLA2G4A TNC ALPL RXRA FZD1 ATP2B1
GO_REGULATION_OF_MESONEPHROS_DEVELOPMENT	0.00626305	0.0971106	0.85278	1.65712	2	5	GREM1 AGT MAGED1 TACSTD2 BASP1
GO_EUKARYOTIC_TRANSLATION_INITIATION_FACTOR_3_COMPLEX	0.0196078	0.199849	0.633437	1.65701	8	15	EIF3H EIF3J EIF3D EIF3CL EIF3A EIF3E EIF3M EIF3L EIF3G EIF3B EIF3I EIF3F EIF3K
GO_ORGANOPHOSPHATE_ESTER_TRANSPORT	0.0136054	0.159277	0.543101	1.65669	5	27	SCARB1 APOC3 APOC1 APOC2 SLC35D1 GJA1 SLC35B2 APOA2 APOA1 PITPNB APOE
GO_REGULATION_OF_MORPHOGENESIS_OF_A_BRANCHING_STRUCTURE	0.0150538	0.169427	0.677258	1.65657	6	12	HGF GREM1 RXRA AGT MAGED1 TACSTD2
GO_RESPONSE_TO_RETINOIC_ACID	0.0130435	0.154414	0.523761	1.65617	5	30	TNC COL1A1 RBP4 GDAP1 SERPINF1 SCAMP3 RXRA TFRC
GO_HEART_MORPHOGENESIS	0.00438596	0.0757605	0.479159	1.6554	1	45	COL2A1 RBP4 GJA1 PKP2 FOLR1 SRF COL11A1 RXRA TAB1 DHRS3 ENG FZD1 LEMD2 COL5A1
GO_FORMATION_OF_TRANSLATION_PREINITIATION_COMPLEX	0.0196078	0.199849	0.595053	1.65488	8	18	EIF3H EIF3J EIF4B EIF3D EIF3CL EIF3A EIF3E EIF4H EIF3M EIF3L EIF3G EIF3B EIF3I EIF3F EIF3K
GO_REGULATION_OF_INTERLEUKIN_8_SECRETION	0.0150538	0.169427	0.77802	1.65318	6	7	CAMP CRP ANXA1 PYCARD
GO_STRUCTURAL_MOLECULE_ACTIVITY	0.00243309	0.0524054	0.342529	1.65093	0	379	ACAN COL11A2 CHI3L1 FBN2 KRT16 NCAN COL2A1 COL9A1 MATN3 HAPLN1 KRT6A SPRR1B COL1A2 SYNM CRYGS COL1A1 LAMB1 CSTA KRT9 LAMC1 HAPLN3 PRELP COL4A2 KRT14 NEFL BGN ANK1 FGB EPB42 FGA ANXA1 VIM PKP1 KRT17 KRT5 NCK2 MYL9 FGG PKP2 MRPL34 SEPT5 KRT1 RPS29 COL5A3 LAMB2 COL4A1 LAMA5 COL11A1 FBN1 KRT2 FAU TPM2 SPTA1 SPRR2A ASPH RPL36A MYL6 PXDN COL15A1 COL3A1 LAMA2 LAMA4 ROCK2 KRT23 SPTB RPS28 RPS10 AGRN SMTN…
GO_EMBRYONIC_SKELETAL_SYSTEM_MORPHOGENESIS	0.0196078	0.199849	0.63095	1.65051	8	15	COL2A1 MMP14 RDH10 TGFB3 COL11A1 GNAS
GO_POSITIVE_REGULATION_OF_FATTY_ACID_BIOSYNTHETIC_PROCESS	0.00626305	0.0971106	0.849231	1.65022	2	5	PLA2G4A APOC2 ANXA1 APOA1
GO_ENDOTHELIAL_CELL_MIGRATION	0.0111607	0.140995	0.529278	1.65	4	29	S100A2 SCARB1 S100P GREM1 SRF MYH9 DPP4 FGF2 APOA1 RAB13 LOXL2
GO_VIRUS_RECEPTOR_ACTIVITY	0.0111607	0.140995	0.528929	1.64891	4	29	SERPINB3 HLA-DRB1 SCARB1 PVR DPP4 HSPA1A TFRC ITGB5 ITGAV ITGB3 SLC1A5 ITGA5 NCAM1 NPC1
GO_REGULATION_OF_INTERLEUKIN_8_PRODUCTION	0.0245536	0.231256	0.564126	1.64883	10	22	CAMP ELANE BPI CRP ANXA1 HSPA1A PYCARD APOA2 ADIPOQ
GO_POSITIVE_REGULATION_OF_STEROL_TRANSPORT	0.0189076	0.197901	0.805461	1.64826	8	6	PON1 ADIPOQ LRP1 APOE
GO_DETECTION_OF_BIOTIC_STIMULUS	0.0152174	0.169957	0.752033	1.64624	6	8	HLA-B HLA-DRB1 SCARB1 HLA-A C4B
GO_ZYMOGEN_ACTIVATION	0.00422833	0.0757605	0.45666	1.64582	1	52	S100A8 S100A9 SNCA TBC1D10A FGB FGA FGG F11 MMP14 SENP1 KLKB1 ASPH XDH PYCARD
GO_LEUKOCYTE_MIGRATION_INVOLVED_IN_INFLAMMATORY_RESPONSE	0.00626305	0.0971106	0.845947	1.64384	2	5	S100A8 S100A9 PPBP
GO_RESPONSE_TO_TYPE_I_INTERFERON	0.0152174	0.169957	0.518707	1.64019	6	30	HLA-B HLA-A HLA-C MX1 IFITM1 ISG15 IFIT2
GO_KERATINOCYTE_DIFFERENTIATION	0.00641026	0.098206	0.48186	1.63715	2	42	KRT16 S100A7 CASP14 SPRR1B HRNR CSTA SFN ANXA1 KRT17 CDH3 KRT2 SPRR2A CLIC4 SPRR2D SHARPIN KRT10 FOSL2
GO_EMBRYONIC_FORELIMB_MORPHOGENESIS	0.00835073	0.118454	0.84248	1.63711	3	5	CRABP2 RDH10
GO_COPPER_ION_BINDING	0.0202703	0.204456	0.539749	1.63566	8	26	S100A12 S100A13 SOD3 TP53 ALB SNCA GPC1
GO_REGULATION_OF_PROTEIN_DEACETYLATION	0.0226804	0.219646	0.675528	1.63513	10	11	TP53 TRPS1
GO_CELLULAR_RESPONSE_TO_OXYGEN_RADICAL	0.02537	0.234773	0.692988	1.63374	11	10	MPO SOD3 NQO1 SOD2
GO_NEGATIVE_REGULATION_OF_RESPONSE_TO_OXIDATIVE_STRESS	0.025974	0.237265	0.607785	1.63293	11	16	HP HSPB1 HGF SOD2
GO_POSITIVE_REGULATION_OF_LIPID_BIOSYNTHETIC_PROCESS	0.0287611	0.252526	0.582403	1.63287	12	19	SCARB1 APOC3 PLA2G4A APOC2 ANXA1 APOA1 CREB1 APOE PRKAA1
GO_INTERACTION_WITH_SYMBIONT	0.0133929	0.15742	0.523614	1.63234	5	29	PTX3 CAMP ELANE APCS LTF CTSG AZU1 STOM APOE
GO_ORGAN_OR_TISSUE_SPECIFIC_IMMUNE_RESPONSE	0.0247423	0.232657	0.674076	1.63162	11	11	DEFA1 CAMP RNASE3 LTF FAU
GO_NEURON_PROJECTION_REGENERATION	0.0217865	0.213164	0.62349	1.63099	9	15	MATN2 TNC CALU NEFL FOLR1 LAMB2 RXRA TSPO APOA1 APOE
GO_POSITIVE_REGULATION_OF_BEHAVIOR	0.00207469	0.0524054	0.962159	1.62891	0	3	ALB GJA1 MTOR
GO_AORTA_DEVELOPMENT	0.0217865	0.213164	0.622624	1.62872	9	15	SRF TAB1 MYH10 LTBP1 COL3A1 SNX17 LRP1
GO_ADULT_HEART_DEVELOPMENT	0.0147059	0.168108	0.884545	1.62797	6	4	GJA1 MEF2D MYH10
GO_REGULATION_OF_BONE_DEVELOPMENT	0.0217391	0.213164	0.743603	1.62779	9	8	ATP6AP1 LTF GREM1 TYROBP TMEM119
GO_REGULATION_OF_CARDIAC_MUSCLE_TISSUE_DEVELOPMENT	0.0268041	0.242276	0.671764	1.62602	12	11	RBP4 GJA1 GREM1 FGF2 MAPK14
GO_LEUKOCYTE_MIGRATION	0.00217391	0.0524054	0.402952	1.62356	0	104	MMP1 S100A8 S100A9 ELANE S100A12 COL1A2 COL1A1 SLC16A1 SHC1 MMP9 ITGAM APOB CD44 BSG ANXA1 EPX SIRPA MYH9 SPN PROS1 CD177 PECAM1 FN1 AZU1 MIF RPS19 SAA1 ITGAV CCL21 MSN SLC16A3 CD34 ITGB3 ATP1B3 FOLR2
GO_ENDOTHELIAL_CELL_PROLIFERATION	0.0217391	0.213164	0.741478	1.62313	9	8	SCARB1 HMOX1 MMP14 APOA1 LOXL2 CD34 DLG1
GO_NEGATIVE_REGULATION_OF_LIPID_TRANSPORT	0.0255319	0.235281	0.646713	1.6225	11	13	APOC3 APOC1 APOC2 THBS1 APOA2 ITGAV APOE ITGB3
GO_NEGATIVE_REGULATION_OF_VIRAL_GENOME_REPLICATION	0.0292135	0.254097	0.54236	1.62222	12	25	MX1 IFITM1 LTF ISG15 FAM111A EIF2AK2 SLPI OAS3 PARP10
GO_BONE_TRABECULA_MORPHOGENESIS	0.0125261	0.153971	0.834632	1.62186	5	5	FBN2 COL1A1 THBS3
GO_POSITIVE_REGULATION_OF_OXIDOREDUCTASE_ACTIVITY	0.0236559	0.225718	0.628568	1.62151	10	14	SCARB1 SNCA CDH3 AGT ABL1 APOE FXN
GO_EAR_DEVELOPMENT	0.00655022	0.0989321	0.464413	1.62107	2	46	COL2A1 CTHRC1 ITGA8 CCM2 RDH10 TGFB3 COL11A1 SDC4 PLS3 SCRIB FZD6 SLC9A3R2
GO_POSITIVE_REGULATION_OF_CHOLESTEROL_EFFLUX	0.0125261	0.153971	0.833846	1.62033	5	5	PON1 ADIPOQ LRP1 APOE
GO_WNT_PROTEIN_BINDING	0.0176211	0.187809	0.71801	1.61844	7	9	CTHRC1 WLS FZD6 FZD1
GO_POSITIVE_REGULATION_OF_SECRETION	0.00217391	0.0524054	0.391329	1.61751	0	125	SDC1 CAMP S100A8 S100A9 HLA-DRB1 ATP6AP1 WLS RBP4 GJA1 SNCA SCIN FGB FGA PFKM CPB2 FGG SDCBP VSNL1 TGFB3 SEPT5 CD276 SDC4 CADM1 RETN STXBP5 AGT PYCARD VTCN1 RAB3D MIF SRI ABL1 SAA1 C5 CD34 CREB1 POSTN RAB27A AP1G1 GOLPH3 P2RX7 NCL MAPK14 VAMP7
GO_PHOSPHATIDYLSERINE_METABOLIC_PROCESS	0.0176211	0.187809	0.717339	1.61692	7	9	PLA2G4A PLA2G2A PTDSS1 SLC27A1
GO_REGULATION_OF_INFLAMMATORY_RESPONSE	0.00219298	0.0524054	0.40122	1.61608	0	107	S100A8 S100A9 ELANE S100A12 APCS PLA2G4A PLA2G2A C4BPB C4A C4BPA HGF ANXA1 C8B C4B C8A KRT1 SERPINF1 SPN CD276 PROS1 CFP PTGIS KLKB1 C2 C6 C3 AGT SERPING1 ADIPOQ RPS19 SAA1 C8G APOA1 CFI SHARPIN C5 APOE CFB C9 CFH VTN ZYX MAPK14 VAMP7
GO_ANGIOGENESIS	0.00219298	0.0524054	0.401064	1.61546	0	107	S100A7 MFGE8 COL8A1 SHC1 TGFBI COL4A2 CSPG4 GREM1 SRPX2 CTGF HMOX1 MMP14 SRF EPHB3 COL4A1 HSPG2 LAMA5 MYH9 THBS1 ECM1 FGF2 COL15A1 ENG CLIC4 FN1 PRKCA ITGAV LOXL2 NOTCH3 CD34 ANXA2 ITGB3 NAA15 NRP2 NRCAM ROBO1 STK4 NCL MAPK14 MMP2 POFUT1 ITGA5 GPLD1 RASIP1
GO_SUBSTRATE_ADHESION_DEPENDENT_CELL_SPREADING	0.03125	0.263277	0.55259	1.61512	13	22	ITGA8 LAMB1 LAMC1 EPHB3 LAMA5 SRGAP2 FN1 ABL1 ITGAV ITGB3
GO_MODULATION_OF_GROWTH_OF_SYMBIONT_INVOLVED_IN_INTERACTION_WITH_HOST	0.023913	0.227743	0.736397	1.61201	10	8	CAMP ELANE MPO CTSG
GO_PHOSPHATIDYLGLYCEROL_ACYL_CHAIN_REMODELING	0.00414938	0.0757605	0.951893	1.61153	1	3	PLA2G4A PLA2G2A LPCAT1
GO_LAMININ_BINDING	0.0353982	0.281544	0.574775	1.61149	15	19	LGALS1 LYPD3 GPC1 LRRC15 NID1 THBS1 ECM1 AGRN
GO_CELL_SUBSTRATE_ADHESION	0.00831601	0.118454	0.412425	1.61064	3	83	ECM2 ITGA8 LAMB1 LYPD3 LAMC1 CD44 FGB ITGA2B FGA CTGF FGG NID1 SRF COL5A3 EPHB3 THBS3 LAMA5 LYVE1 COL3A1 SRGAP2 FN1 ITGA11 ABL1 ITGB5 ITGAV CCL21
GO_REGULATION_OF_EXTRINSIC_APOPTOTIC_SIGNALING_PATHWAY_IN_ABSENCE_OF_LIGAND	0.0297872	0.256203	0.641502	1.60942	13	13	COL2A1 SRPX HSPA1A DAPK3
GO_PHOSPHATIDYLETHANOLAMINE_ACYL_CHAIN_REMODELING	0.0146138	0.167713	0.827497	1.60799	6	5	PLA2G4A PLA2G2A PNPLA8
GO_EPIDERMAL_CELL_DIFFERENTIATION	0.00420168	0.0757605	0.443351	1.60752	1	56	KRT16 S100A7 CASP14 SPRR1B HRNR CSTA SFN ANXA1 KRT17 CDH3 KRT2 SPRR2A PLS3 CLIC4 SCRIB SPRR2D ERCC3 SHARPIN KRT10 FOSL2
GO_POSITIVE_REGULATION_OF_BLOOD_VESSEL_ENDOTHELIAL_CELL_MIGRATION	0.0317125	0.265256	0.681451	1.60654	14	10	HSPB1 SRPX2 THBS1 FGF2 PRKCA PLCG1 MAPK14
GO_EMBRYO_DEVELOPMENT	0.0023753	0.0524054	0.34965	1.60594	0	260	FBN2 CRABP2 COL2A1 COL8A1 CTHRC1 ITGA8 COL1A1 LAMB1 WLS SLC35D1 MMP9 RBP4 POFUT2 GJA1 PLOD3 COL4A2 MFAP2 APOB GREM1 IMPAD1 DNAJB6 CCM2 MMP14 RDH10 TGFB3 FOLR1 MBD3 SRF COL6A1 LAMA5 COL11A1 MYH9 FBN1 RXRA SDC4 SLC34A2 TAB1 MYH10 TOP1 FGF2 C6 GNAS RCN1 ENG FN1 SCRIB SMAD5 MMP8 FZD6 COL12A1 COL7A1 ITGB5 ITGAV ERCC3 FZD1 EIF4E2 BASP1 C5 NES ITGB3 SLC30A1 PHGDH ATP6AP2 RTF1 EGFR CNOT3 SSBP3 HSBP1 VTN …
GO_POSITIVE_REGULATION_OF_MULTICELLULAR_ORGANISMAL_PROCESS	0.00234192	0.0524054	0.329589	1.60579	0	427	CHI3L1 FBN2 CAMP CRABP2 S100A9 ELANE SERPINB3 SCARB1 CTHRC1 PLA2G4A HLA-A HSPB1 LGALS1 COL1A1 CA2 SHC1 ALB APOC2 ATP6AP1 MMP9 GJA1 PPM1F IFITM1 SERPINE2 NEFL LTF ISG15 HGF SCIN GREM1 FGB SFN GPC1 SRPX2 FGA ANXA1 CTGF KRT17 MTDH HMOX1 CPB2 FGG SDCBP EPX TIMP2 MMP14 TGFB3 SERPINF1 DDR2 NPTN SRF EPHB3 SPN CD276 PTGIS THBS1 ENPP2 ECM1 HSPA1A CADM1 FGF2 RETN C6 GNAS C3 TSPO EIF2AK2 AGT PYCARD TFRC MAG…
GO_PLATELET_AGGREGATION	0.0292793	0.254097	0.528332	1.60106	12	26	HSPB1 FGB ITGA2B FGA HBB MYL9 FGG MYH9 GNAS
GO_CHYLOMICRON	0.0350515	0.280316	0.661311	1.60072	16	11	APOC3 APOC1 APOC2 APOB APOA2 APOA1 APOE
GO_CENTROSOME_DUPLICATION	0.0167015	0.183317	0.823681	1.60058	7	5	CDK2 ROCK2 CETN2
GO_RESPONSE_TO_HYDROGEN_PEROXIDE	0.00862069	0.120236	0.448717	1.59981	3	50	SDC1 PLA2G4A HP COL1A1 SHC1 HBB ANXA1 HBA1 HMOX1 GNAO1
GO_CORECEPTOR_ACTIVITY	0.0359408	0.284035	0.678439	1.59944	16	10	GPC4 GPC6 ITGAV ITGB3 ITGA4 ROR1 NRP1
GO_TRANSLATION_PREINITIATION_COMPLEX	0.0305011	0.258461	0.610685	1.59749	13	15	EIF3H EIF3J EIF3D EIF3CL EIF3A EIF3E EIF3M EIF3L EIF3G EIF3B EIF3I EIF3F EIF3K
GO_COLLAGEN_BINDING	0.0192308	0.198434	0.472885	1.59736	8	41	ECM2 TGFBI MMP9 PCOLCE CD44 LRRC15 CTSK NID1 DDR2 COL5A3 THBS1 SERPINH1 MRC2 FN1 ITGA11
GO_CARBOHYDRATE_DERIVATIVE_CATABOLIC_PROCESS	0.00626305	0.0971106	0.408271	1.59728	2	84	ACAN CHI3L1 SDC1 NCAN SDC2 PRELP GPC4 CSPG4 CDA BGN CD44 FMOD GPC1 GPC6 HSPG2 SDC4 PGM2 LYVE1 FGF2 DUT STT3B
GO_QUATERNARY_AMMONIUM_GROUP_BINDING	0.0350515	0.280316	0.659669	1.59674	16	11	APOC1 CRP APOA2 APOA1
GO_REGULATION_OF_MULTICELLULAR_ORGANISMAL_DEVELOPMENT	0.00232558	0.0524054	0.323391	1.59589	0	514	CHI3L1 FBN2 CRABP2 SERPINB3 HLA-B CTHRC1 SDC2 APCS PLA2G4A CD109 HSPB1 LGALS1 COL1A1 CLC CA2 CSN2 ATP6AP1 STAB1 TRPS1 RBP4 POFUT2 GJA1 COL4A2 GPC4 SERPINE2 NEFL LTF ISG15 HGF SCIN GREM1 SFN FMOD GPC1 SRPX2 ANXA1 S100B VIM CTGF KRT17 MTDH HMOX1 CPB2 SDCBP CDH3 TIMP2 MMP14 TGFB3 SENP1 GPC6 KRT1 SERPINF1 DDR2 NPTN SRF EPHB3 LAMA5 RXRA CD276 PTGIS THBS1 ENPP2 ECM1 FGF2 RETN C6 GNAS C3 ASAP1 XDH TSPO …
GO_REGULATION_OF_CARDIAC_MUSCLE_CELL_PROLIFERATION	0.0315126	0.264572	0.778334	1.59275	14	6	RBP4 GJA1 FGF2 MAPK14
GO_POSITIVE_REGULATION_OF_TRANSCRIPTION_FROM_RNA_POLYMERASE_I_PROMOTER	0.0304348	0.258461	0.727142	1.59175	13	8	PHF8 HEATR1 NOL11 NCL
GO_REGULATION_OF_VASOCONSTRICTION	0.0305011	0.258461	0.60832	1.59131	13	15	SHC1 GJA1 FGB FGA FGG AGT PTGS1
GO_REGULATION_OF_FIBROBLAST_PROLIFERATION	0.0149254	0.169427	0.492326	1.59031	6	34	TP53 FTH1 DDR2 S100A6 AGT EMD FN1 CDK6 MIF FBLN1 FOSL2 ANXA2 CREB1 EGFR PARP10
GO_POSITIVE_REGULATION_OF_PROTEIN_OLIGOMERIZATION	0.0242291	0.228939	0.705384	1.58998	10	9	MMP1 TP53 BID SH3GLB1 FAS
GO_IRON_ION_TRANSPORT	0.0292793	0.254097	0.524501	1.58945	12	26	FTL FTH1 SLC39A14 ATP6AP1 ATP6V1C1 TFRC ATP6V0A1
GO_PROTEASE_BINDING	0.0105932	0.14068	0.436496	1.58854	4	59	ELANE SERPINB3 TP53 CSTA CD70 DERL1 TIMP2 ADAMTS4 ECM1 DPP4 PYCARD FN1 SRI FLOT1 ITGAV STIM1 LRP1 ANXA2 ITGB3
GO_POSITIVE_REGULATION_OF_ACUTE_INFLAMMATORY_RESPONSE	0.0187891	0.197453	0.817143	1.58787	8	5	PLA2G4A KLKB1 C3
GO_LONG_TERM_SYNAPTIC_POTENTIATION	0.038055	0.292692	0.673267	1.58724	17	10	SNCA SERPINE2 S100B NPTN
GO_MOVEMENT_OF_CELL_OR_SUBCELLULAR_COMPONENT	0.00236967	0.0524054	0.324556	1.58719	0	450	S100A2 KRT16 SDC1 MMP1 S100A8 S100A9 ELANE SCARB1 CTHRC1 SDC2 S100A12 MATN2 HSPB1 COL1A2 COL1A1 FSCN1 LAMB1 SLC16A1 S100P SHC1 MMP9 SAA4 LAMC1 GJA1 SERPINB5 NEFL ITGAM CSPG4 APOB CD44 HGF GREM1 FMOD GPC1 GAP43 SRPX2 BSG ANXA1 VIM CTGF NCK2 WIPF1 KIFC1 SDCBP EPX SIRPA MMP14 PKP2 PLAUR GPC6 FOLR1 SRF LAMB2 EPHB3 WASL LAMA5 MYH9 SPN KRT2 PROS1 TPM2 SDC4 SPTA1 THBS1 MYH10 APBB2 ENPP2 DPP4 LYVE1 NAV1 …
GO_POSITIVE_REGULATION_OF_OSTEOBLAST_PROLIFERATION	0.0208768	0.208298	0.816731	1.58707	9	5	CTHRC1 LTF ABL1 ITGAV
GO_BLOOD_VESSEL_MORPHOGENESIS	0.00431034	0.0757605	0.381977	1.58689	1	129	S100A7 MFGE8 COL8A1 SHC1 TGFBI GJA1 COL4A2 CSPG4 APOB GREM1 SRPX2 CTGF HMOX1 CCM2 MMP14 FOLR1 SRF EPHB3 COL4A1 HSPG2 LAMA5 MYH9 THBS1 ECM1 FGF2 COL15A1 COL3A1 ENG CLIC4 FN1 PRKCA ITGAV LOXL2 NOTCH3 LRP1 CD34 ANXA2 APOE ITGB3 NAA15 NRP2 NRCAM ROBO1 STK4 NCL MAPK14 MYO1E MMP2 POFUT1 ITGA5 GPLD1 RASIP1
GO_CARGO_RECEPTOR_ACTIVITY	0.0352423	0.280905	0.528428	1.58633	15	24	SCARB1 STAB1 MSR1 LRPAP1 COLEC12 FOLR1 ENPP2 TFRC CD163 CFI LOXL2 LRP1 FOLR2 ENPP1 VTN
GO_SENSORY_ORGAN_MORPHOGENESIS	0.0109649	0.140995	0.448706	1.58465	4	48	FBN2 COL2A1 COL8A1 CTHRC1 ITGA8 RBP4 MFAP2 COL11A1 FBN1 RING1 SCRIB FZD6
GO_PHOSPHATIDYLINOSITOL_ACYL_CHAIN_REMODELING	0.0210084	0.208298	0.860956	1.58456	9	4	PLA2G4A PLA2G2A
GO_ANAPHASE_PROMOTING_COMPLEX	0.0301075	0.258128	0.744923	1.58285	13	7	ANAPC5 UBE2S ANAPC7 CDC27 UBE2C
GO_RECEPTOR_REGULATOR_ACTIVITY	0.0371134	0.28888	0.653928	1.58285	17	11	GREM1 LRPAP1 PXDN AGT ANXA2
GO_NEGATIVE_REGULATION_OF_CYTOKINE_PRODUCTION_INVOLVED_IN_IMMUNE_RESPONSE	0.0208768	0.208298	0.813224	1.58026	9	5	HMOX1 TGFB3 APOA2 APOA1
GO_SECRETORY_GRANULE	0.00639659	0.098206	0.36704	1.57762	2	157	DEFA1 CAMP ELANE MPO PLA2G4A PLA2G2A COL1A1 ALB CKAP4 SNCA SERPINE2 LTF HGF FGB SERPINA4 CLEC3B BSG ITGA2B FGA CRISP3 FGG TGFB3 CTSG PROS1 THBS1 ECM1 ORM2 STXBP5 SYPL1 ANXA11 PECAM1 FN1 SERPING1 AZU1 CHGB RAB3D SRI CLIP2 APOA1 RAB13 ITIH4
GO_DEAMINASE_ACTIVITY	0.0401691	0.301786	0.668945	1.57705	18	10	CDA AMPD2 ADARB1
GO_RECEPTOR_MEDIATED_ENDOCYTOSIS	0.00218341	0.0524054	0.385923	1.57531	0	114	SCARB1 HP ALB STAB1 MSR1 SNCA APOB HBB LRPAP1 HBA1 COLEC12 FOLR1 IGLV7-43 ENPP2 MICALL1 TFRC SCRIB IGHA2 CD163 IGKV3D-11 SAA1 HSP90B1 SNX17 APOA1 APOL1 CFI HIP1 LOXL2 CLTA LRP1 IGLC2 APOE FOLR2 SPARC ENPP1 IGKV4-1 FNBP1L VTN PACSIN2 HPR ITGA4 IGKV1D-33 SNX1 SUSD2 DNM1 CALR PRG4 IGKC PI4KB
GO_PROTEIN_LIPID_COMPLEX_BINDING	0.0382979	0.293399	0.62779	1.57502	17	13	SCARB1 CRP STAB1 MSR1 COLEC12 THBS1 APOA2 APOA1 APOE
GO_EXTRACELLULAR_REGULATION_OF_SIGNAL_TRANSDUCTION	0.0208768	0.208298	0.810491	1.57495	9	5	FBN2 LRPAP1 FBN1 LTBP1
GO_DEFENSE_RESPONSE_TO_GRAM_POSITIVE_BACTERIUM	0.0269663	0.242655	0.509412	1.57339	11	28	DEFA1 CAMP RNASE3 PLA2G2A HLA-A CRP CTSG FAU
GO_KERATAN_SULFATE_CATABOLIC_PROCESS	0.0371134	0.28888	0.650008	1.57336	17	11	ACAN PRELP FMOD OMD
GO_TISSUE_DEVELOPMENT	0.00244499	0.0524054	0.320957	1.57305	0	481	COL11A2 CHI3L1 KRT16 FABP5 SDC1 S100A7 CRABP2 COL2A1 COL9A1 COL8A1 CTHRC1 CASP14 PLA2G4A ITGA8 TNC SPRR1B CD109 PLOD1 CRYGS COL1A1 LAMB1 HRNR CA2 CRELD1 WLS CSTA KRT9 TRPS1 TGFBI MMP9 RBP4 LAMC1 POFUT2 GJA1 SERPINB5 PLOD3 COL4A2 KRT14 SERPINE2 ITGAM CD44 HGF GREM1 SFN CLEC3B GAP43 BSG ANXA1 VIM IMPAD1 CTGF KRT17 MEF2D KRT5 CCM2 CDH3 MMP14 RDH10 PKP2 FOLR1 DDR2 MBD3 SRF LAMB2 COL4A1 COL6A1 THBS3 L…
GO_REGULATION_OF_VIRAL_GENOME_REPLICATION	0.0193966	0.199088	0.460434	1.57298	8	43	MX1 IFITM1 LTF ISG15 FAM111A ADARB1 PKN2 EIF2AK2 SLPI OAS3 STOM
GO_REGULATION_OF_CELLULAR_RESPONSE_TO_GROWTH_FACTOR_STIMULUS	0.00422833	0.0757605	0.417581	1.57225	1	72	FBN2 ITGA8 CD109 GREM1 GPC1 SDCBP TGFB3 FOLR1 NPTN FBN1 THBS1 LTBP1 FGF2 HSPA5 XDH AGT ENG ABL1 STRAP LEMD3 FZD1 HTRA1 ITGB3
GO_CARDIOBLAST_DIFFERENTIATION	0.0124481	0.153971	0.928518	1.57196	5	3	GREM1 SRF
GO_NEGATIVE_REGULATION_OF_MULTICELLULAR_ORGANISMAL_PROCESS	0.00244499	0.0524054	0.336275	1.57008	0	295	ELANE HLA-DRB1 APOC3 APCS LGALS1 BPI APOC1 CSN2 APOC2 CRP STAB1 RBP4 GJA1 COL4A2 SERPINE2 LTF ISG15 HGF GREM1 FGB FGA LRPAP1 ANXA1 S100B VIM HMOX1 CPB2 FGG EPX CDH3 F11 TGFB3 PLAUR KRT1 SERPINF1 SRF RPS6KA4 CD276 PROS1 THBS1 KLKB1 ECM1 FGF2 GNAS ASAP1 XDH TSPO REL AGT HOOK3 PYCARD LUC7L COL3A1 SRGAP2 CHAD UBASH3B FN1 ROCK2 SERPING1 NUTF2 APOA2 CDK6 PHF14 SRI LGMN ADIPOQ STRAP TACSTD2 RPS19 APOA1 …
GO_POSITIVE_REGULATION_OF_MESONEPHROS_DEVELOPMENT	0.0210084	0.208298	0.85263	1.56923	9	4	GREM1 AGT MAGED1 BASP1
GO_S100_PROTEIN_BINDING	0.0422833	0.309688	0.665285	1.56843	19	10	S100B S100A6 ANXA11 S100A1 ANXA2 S100A11
GO_CHOLESTEROL_TRANSPORTER_ACTIVITY	0.0208768	0.208298	0.806877	1.56792	9	5	APOB APOA2 APOA1 APOE
GO_LIPID_BINDING	0.00227273	0.0524054	0.345099	1.56777	0	238	FABP5 S100A8 CRABP2 S100A9 MFGE8 CRABP1 SCARB1 APOC3 S100A13 PLA2G4A PLA2G2A OSBPL3 BPI SEC14L2 SHC1 ALB APOC1 APOC2 NRGN NCF4 RBP4 ANXA8 PYGL SNCA APOB SCIN GAP43 ANXA1 WDFY4 APOL3 DYSF THBS1 C3 ASAP1 MICALL1 ANXA11 TSPO SNX8 CCDC88A PON1 SNX18 APOA2 PTGS1 HS1BP3 SNX17 C8G APOA1 CPNE3 APOL1 HIP1 SH3PXD2B ANXA6 PITPNB SH3GL1 ANXA2 APOE PLEKHA5
GO_REGULATION_OF_KERATINOCYTE_PROLIFERATION	0.0365591	0.286864	0.736828	1.56566	16	7	CD109 SFN CDH3
GO_REGULATION_OF_TRANSMEMBRANE_RECEPTOR_PROTEIN_SERINE_THREONINE_KINASE_SIGNALING_PATHWAY	0.0168067	0.183317	0.431298	1.56382	7	56	FBN2 ITGA8 CD109 GREM1 SDCBP TGFB3 FOLR1 FBN1 THBS1 LTBP1 HSPA5 ENG ABL1 STRAP LEMD3 WWTR1 FZD1 HTRA1
GO_RESPONSE_TO_TRANSITION_METAL_NANOPARTICLE	0.0107759	0.140995	0.419262	1.56303	4	69	S100A8 MPO S100A13 PLA2G4A SOD3 CA2 ALB KRT14 SNCA BSG S100B ALAD HVCN1 HMOX1 HSPA5 TSPO TFRC FN1
GO_PHOSPHATIDYLSERINE_ACYL_CHAIN_REMODELING	0.0145228	0.167328	0.922054	1.56102	6	3	PLA2G4A PLA2G2A
GO_EMBRYONIC_VISCEROCRANIUM_MORPHOGENESIS	0.0210084	0.208298	0.845315	1.55577	9	4	RDH10 NIPBL
GO_TERPENOID_METABOLIC_PROCESS	0.0175439	0.187809	0.44037	1.55521	7	48	SDC1 CRABP2 CRABP1 APOC3 SDC2 APOC2 RBP4 GPC4 APOB GPC1 TTR RDH10 GPC6 HSPG2 SDC4 DHRS3 AGRN APOA2 APOA1
GO_METANEPHRIC_NEPHRON_DEVELOPMENT	0.0210084	0.208298	0.844817	1.55486	9	4	GREM1 LAMB2 CD34
GO_CHONDROITIN_SULFATE_PROTEOGLYCAN_BIOSYNTHETIC_PROCESS	0.0413043	0.307818	0.709989	1.5542	18	8	NCAN SLC35D1 CSPG4 BGN CHPF
GO_CHONDROITIN_SULFATE_BIOSYNTHETIC_PROCESS	0.0413043	0.307818	0.709989	1.5542	18	8	NCAN SLC35D1 CSPG4 BGN CHPF
GO_POSITIVE_REGULATION_OF_MONOCYTE_CHEMOTAXIS	0.0292276	0.254097	0.799659	1.5539	13	5	S100A7 S100A14
GO_REGULATION_OF_EXTRACELLULAR_MATRIX_DISASSEMBLY	0.0387097	0.295275	0.731086	1.55345	17	7	FSCN1 DDR2 DPP4
GO_RESPONSE_TO_OXYGEN_RADICAL	0.0391753	0.297385	0.641742	1.55335	18	11	MPO SOD3 NQO1 SOD2 TXNRD2
GO_NEGATIVE_REGULATION_OF_LIPID_CATABOLIC_PROCESS	0.0413043	0.307818	0.709436	1.55299	18	8	APOC3 APOC1 APOA2 CRTC3 PRKAA1 GPLD1 ACACB
GO_POSITIVE_REGULATION_OF_HISTONE_DEACETYLATION	0.0441176	0.317147	0.758009	1.55115	20	6	TP53 AKAP8L NIPBL
GO_CELL_MATRIX_ADHESION	0.0147368	0.168133	0.416412	1.55045	6	64	ECM2 ITGA8 LYPD3 CD44 FGB ITGA2B FGA CTGF FGG NID1 SRF COL5A3 THBS3 LAMA5 LYVE1 COL3A1 FN1 ITGA11 ITGB5 ITGAV CCL21 CD34 ITGB3
GO_BICARBONATE_TRANSPORT	0.0344086	0.278056	0.601008	1.55041	15	14	CA2 CA1 HBB HBA1 SLC4A1
GO_MODIFICATION_BY_SYMBIONT_OF_HOST_MORPHOLOGY_OR_PHYSIOLOGY	0.0359551	0.284035	0.518211	1.54999	15	25	PTX3 APCS ALB RXRA EIF2AK2 TYMS ITGAV KPNB1 C9 KPNA3
GO_REGULATION_OF_LIPOPOLYSACCHARIDE_MEDIATED_SIGNALING_PATHWAY	0.0441176	0.317147	0.757399	1.54991	20	6	LTF PRKCA MIF
GO_CELL_SURFACE	0.00236407	0.0524054	0.336594	1.54941	0	268	SDC1 SRPX ELANE MFGE8 LY6D HLA-B HLA-DRB1 SCARB1 SDC2 ITGA8 HLA-A CD109 HLA-C LGALS1 ABCB1 GPC4 SERPINE2 ITGAM LTF CSPG4 BGN CD44 CLMP GREM1 FGB SRPX2 ITGA2B FGA LRPAP1 ANXA1 FGG PVR TIMP2 CPM TGFB3 CTSG FOLR1 NPTN CD93 MYH9 SPN CD276 SDC4 THBS1 MYH10 DPP4 HSPA5 PKN2 TFRC PDIA4 ENG VTCN1 CLIC4 SPTB PDIA3 FZD6 IGHA2 MIF ADIPOQ ITGB5 ITGAV APOA1 IGHG1 FZD1 PDXP CD34 IGLC2 ANXA2 ITGB3 ATP6AP2 FOLR2 …
GO_REGULATION_OF_TRIGLYCERIDE_BIOSYNTHETIC_PROCESS	0.0231092	0.22159	0.841837	1.54937	10	4	SCARB1 APOC3 C3 GPLD1
GO_PALATE_DEVELOPMENT	0.0497835	0.340057	0.576563	1.54904	22	16	COL11A2 COL2A1 TGFB3 EPHB3 ASPH DHRS3 FZD1
GO_NEGATIVE_REGULATION_OF_MACROPHAGE_DERIVED_FOAM_CELL_DIFFERENTIATION	0.0231092	0.22159	0.841334	1.54845	10	4	CRP ADIPOQ ITGAV ITGB3
GO_NEGATIVE_REGULATION_OF_KERATINOCYTE_PROLIFERATION	0.0231092	0.22159	0.841255	1.5483	10	4	CD109 SFN CASK
GO_POSITIVE_REGULATION_OF_FILOPODIUM_ASSEMBLY	0.0497835	0.340057	0.575991	1.5475	22	16	FSCN1 TGFB3 SRF WASL AGRN CCL21 ZMYND8 FMR1 FNBP1L
GO_REGULATION_OF_BONE_REMODELING	0.0478261	0.333126	0.567294	1.54718	21	17	CA2 ATP6AP1 GJA1 GREM1 TFRC UBASH3B ITGB3 P2RX7
GO_DECIDUALIZATION	0.0462185	0.326215	0.755017	1.54503	21	6	PLA2G4A BSG PTGIS
GO_REGULATION_OF_BODY_FLUID_LEVELS	0.00227273	0.0524054	0.348089	1.54449	0	206	PRTN3 KRT16 S100A9 HSPB1 HBG1 HBG2 COL1A2 COL1A1 HRNR C4BPB CSN2 ANXA8 GJA1 SERPINE2 CSN3 WFS1 FGB SFN HBD ITGA2B FGA HBB MYL9 CPB2 FGG F11 PLAUR KRT1 SRF MYH9 PROS1 THBS1 KLKB1 CD177 GNAS C3 STXBP5 XDH BLOC1S3 PAPSS2 COL3A1 SERPIND1 UBASH3B PRKCA SERPING1 DHODH FZD6
GO_INTERACTION_WITH_HOST	0.0107759	0.140995	0.414286	1.54448	4	69	PTX3 SERPINB3 HLA-DRB1 SCARB1 APCS ALB DERL1 PVR RXRA DPP4 HSPA1A EIF2AK2 TFRC TYMS ITGB5 ITGAV KPNB1 ITGB3 C9 KPNA3
GO_PEPTIDYL_CYSTEINE_MODIFICATION	0.0391753	0.297385	0.637899	1.54405	18	11	S100A8 S100A9 RAB3D GAPDH
GO_SERINE_TYPE_ENDOPEPTIDASE_INHIBITOR_ACTIVITY	0.026087	0.237265	0.447963	1.54373	11	44	ITIH6 SERPINB3 CD109 SERPINB5 SERPINE2 PZP SERPINA4 SERPINF1 COL6A3 SERPINH1 AGT SERPIND1 SERPING1 SLPI COL7A1 ITIH4 ITIH2
GO_CIRCULATORY_SYSTEM_DEVELOPMENT	0.00240964	0.0524054	0.336782	1.53983	0	256	S100A7 COL2A1 MFGE8 COL8A1 COL1A2 COL1A1 TMEM65 SHC1 CRELD1 TRPS1 TGFBI RBP4 GJA1 COL4A2 CSPG4 APOB GREM1 SRPX2 CTGF MEF2D HMOX1 CCM2 NXN MMP14 PKP2 FOLR1 MBD3 SRF EPHB3 COL4A1 HSPG2 LAMA5 COL11A1 MYH9 FBN1 RXRA TAB1 THBS1 MYH10 ECM1 LTBP1 FGF2 DHRS3 AGT COL15A1 PECAM1 COL3A1 ENG CLIC4 FN1 PRKCA POGLUT1 SORBS2 SRI ITGAV SNX17 FZD1 LOXL2 LEMD2 SH3PXD2B NOTCH3 LRP1 CD34 COL5A1 ANXA2 APOE ITGB3 SPAR…
GO_TRIGLYCERIDE_RICH_LIPOPROTEIN_PARTICLE	0.0413943	0.307818	0.588576	1.53966	18	15	APOC3 APOC1 APOC2 APOB APOA2 APOA1 APOL1 APOE
GO_HYDROGEN_PEROXIDE_CATABOLIC_PROCESS	0.0344086	0.278056	0.596362	1.53843	15	14	MPO HBB HBA1 EPX PXDN
GO_POSITIVE_REGULATION_OF_TRIGLYCERIDE_BIOSYNTHETIC_PROCESS	0.0228216	0.219917	0.908469	1.53802	10	3	SCARB1 APOC3 GPLD1
GO_L_ASCORBIC_ACID_BINDING	0.0434783	0.314099	0.702572	1.53797	19	8	PLOD1 PLOD3 P4HA1 TMLHE
GO_RESPONSE_TO_NUTRIENT	0.00835073	0.118454	0.392846	1.53694	3	84	APOC3 PLA2G4A TNC COL1A1 SLC16A1 ALB NQO1 ALAD HMOX1 AGL ENSA FOLR1 SRF ALPL RXRA C2 TSPO EIF2AK2 HMGCS1 TFRC TYMS ADIPOQ APOA1 FZD1 SUOX POSTN ASS1 FOLR2 SPARC
GO_MULTI_ORGANISM_METABOLIC_PROCESS	0.00433839	0.0757605	0.373722	1.53692	1	121	RPS29 FAU RPL36A RPS28 RPS10 RPS27 RPLP2 RPS19 RPL5 RPL39 RPS18 RPS5 RPS13 RPL11 NUP50 RPS17 RPL27A RPL6 RPS20 RPS3A RPL13 RPS15A POM121C EIF3D RPS12 RPL3 RPS14 RPS25 RPLP1 RPL10A RPS21 RPS9 RPL7A EIF3A RPL31 RPS6 RPL38 RPS7 NUP43 NUP54 RPL30 RPL22 EIF3L RPL21 RPL35 RPL7 RPL4 RPL17 TPR RPL10 RPL12 EIF3G RPS16 RPL34 RPL23A RPL35A RPLP0 MAP2K4 RPL29 RPS24 AAAS EIF3B RPL15 RPL8 NUP93 RPS3 NUP155 EIF…
GO_REGULATION_OF_PROTEOLYSIS	0.00234742	0.0524054	0.320683	1.53522	0	343	LPA ITIH6 S100A8 S100A9 SERPINB3 CD109 C4BPB CSTA MMP9 ANXA8 SERPINB5 CARD16 PCOLCE PPM1F C4A SNCA SERPINE2 ANAPC5 C4BPA PZP TBC1D10A CD44 HGF SFN SERPINA4 CLEC3B CTGF C8B DNAJB6 C4B CPB2 SDCBP TIMP2 MMP14 SENP1 PLAUR C8A SERPINF1 UBQLN2 MYH9 PROS1 CFP COL6A3 THBS1 KLKB1 ASPH ECM1 C2 C6 C3 XDH SERPINH1 PARL AGT PSME3 PYCARD SERPIND1 FN1 CSNK1A1 SERPING1 CSNK2A1 SLPI COL7A1 C8G ANAPC7 CFI HIP1 ITI…
GO_CHEMICAL_HOMEOSTASIS	0.00238663	0.0524054	0.333237	1.53458	0	269	KRT16 S100A8 S100A9 ELANE FTL SCARB1 APOC3 PLA2G4A FTH1 LCN2 LGALS1 SLC39A14 S100A14 HRNR CA2 SLC16A1 APOC2 ATP6AP1 RBP4 PYGL GJA1 SNCA LTF APOB WFS1 TPT1 EPB42 SFN PFKM SLC39A7 HMOX1 DERL1 SLC4A1 CPB2 SOD2 PKP2 KRT1 SERPINF1 NPTN SRF CLN5 SLC34A2 ATP6V1C1 FGF2 GNAS NUCKS1 AGT TFRC ATP6V0A1 CLIC4 FN1 APOA2 SRI ADIPOQ ABL1 SAA1 HSP90B1 APOA1 SLC29A1 CCL21 SCO1
GO_CELL_MIGRATION_INVOLVED_IN_SPROUTING_ANGIOGENESIS	0.0456522	0.323393	0.700791	1.53407	20	8	GREM1 SRF FGF2 ROBO1 GPLD1 NRP1
GO_KERATAN_SULFATE_BIOSYNTHETIC_PROCESS	0.0494624	0.339653	0.721859	1.53385	22	7	ACAN PRELP FMOD OMD
GO_CIS_GOLGI_NETWORK	0.0472973	0.331107	0.520111	1.53326	20	23	CTGF COPZ2 HOOK3 GOLIM4 GOSR1 GBF1 PIK3R1 GOLGB1 NUCB1 COG3 TRAPPC4 MAN2A1 GOLGA2 TMED5
GO_POSITIVE_REGULATION_OF_DEVELOPMENTAL_PROCESS	0.00233645	0.0524054	0.320789	1.53321	0	337	CHI3L1 FBN2 CRABP2 SERPINB3 CTHRC1 PLA2G4A PLA2G2A HSPB1 LGALS1 COL1A1 CA2 ATP6AP1 GJA1 MSR1 IFITM1 SERPINE2 NEFL LTF ISG15 APOB HGF SCIN GREM1 FGB SFN GPC1 SRPX2 FGA ANXA1 CTGF KRT17 MTDH HMOX1 FGG SDCBP TIMP2 MMP14 TGFB3 SERPINF1 DDR2 NPTN SRF EPHB3 CD276 PTGIS THBS1 ENPP2 ECM1 FGF2 RETN C6 GNAS C3 TSPO AGT MAGED1 ENG FN1 PRKCA SMAD5 EIF4G1 AGRN RREB1 ADIPOQ ABL1 TACSTD2 FLOT1 APOA1 CRTC1 TRIOB…
GO_NEGATIVE_REGULATION_OF_CARDIAC_MUSCLE_TISSUE_DEVELOPMENT	0.0248963	0.232827	0.905211	1.5325	11	3	RBP4 GJA1
GO_NEGATIVE_REGULATION_OF_HEART_GROWTH	0.0248963	0.232827	0.905211	1.5325	11	3	RBP4 GJA1
GO_PROTEOGLYCAN_BIOSYNTHETIC_PROCESS	0.0486258	0.337409	0.649909	1.53218	22	10	NCAN SLC35D1 CSPG4 BGN CHPF
GO_PROTEIN_O_LINKED_FUCOSYLATION	0.0494624	0.339653	0.720955	1.53193	22	7	POFUT2 SPON1 CFP THBS1 POFUT1 ADAMTSL4
GO_CHONDROITIN_SULFATE_CATABOLIC_PROCESS	0.0456522	0.323393	0.699441	1.53111	20	8	NCAN CSPG4 BGN
GO_REGULATION_OF_SYSTEMIC_ARTERIAL_BLOOD_PRESSURE	0.0513393	0.345621	0.523797	1.53096	22	22	GJA1 SOD2 CTSG MME AGT ENG CTSZ POSTN ATP6AP2
GO_NUCLEAR_UBIQUITIN_LIGASE_COMPLEX	0.0531915	0.351994	0.610059	1.53054	24	13	ANAPC5 UBE2S RING1 ANAPC7 CDC27 UBE2C CBX2 CBX4 BRCC3
GO_ANATOMICAL_STRUCTURE_FORMATION_INVOLVED_IN_MORPHOGENESIS	0.00244499	0.0524054	0.331558	1.53023	0	279	FBN2 S100A7 COL2A1 MFGE8 COL8A1 CTHRC1 ITGA8 CD109 COL1A1 LAMB1 SHC1 WLS TRPS1 TGFBI MMP9 RBP4 POFUT2 COL4A2 CSPG4 GREM1 GPC1 SRPX2 CTGF HMOX1 MMP14 RDH10 FOLR1 SRF EPHB3 COL4A1 COL6A1 THBS3 HSPG2 LAMA5 COL11A1 MYH9 SDC4 THBS1 MYH10 ECM1 FGF2 GNAS SNAP29 COL15A1 ENG CLIC4 FN1 SCRIB PRKCA MMP8 FZD6 COL12A1 COL7A1 ITGB5 ITGAV FZD1 STIM1 LOXL2 LEMD2 NOTCH3 CD34 ABCC4 ATXN10 RAB23 HTRA1 ANXA2 AGFG1 I…
GO_IMMUNE_RESPONSE	0.00234742	0.0524054	0.318835	1.53023	0	354	KRT16 DEFA1 S100A7 PTX3 CAMP S100A8 S100A9 ELANE HLA-B HLA-DRB1 RNASE3 S100A12 APCS S100A13 FTH1 HLA-A LCN2 HLA-C MX1 LGALS1 BPI C4BPB PADI4 NCF4 CD70 C4A IFITM1 SNCA LTF ISG15 C4BPA CD44 FGB IFIT2 FGA ANXA1 S100B CRISP3 C8B C4B COLEC12 CTSG C8A KRT1 SPN CD276 FAU CFP THBS1 IGLV7-43 ENPP2 C2 CFHR1 CADM1 C6 C3 ADARB1 PXDN C1S REL EIF2AK2 PYCARD VTCN1 SERPING1 AZU1 IGHA2 IPO7 DAPK3 MILR1 MIF SLPI A…
GO_AGING	0.00440529	0.0757605	0.374983	1.52845	1	115	KRT16 MPO PLA2G4A TP53 SHC1 PRELP KRT14 SNCA NQO1 CTGF SOD2 TIMP2 TGFB3 SERPINF1 MBD3 SRF RXRA GNAO1 MME RETN TSPO AGT TFRC COL3A1 TYMS ENG SERPING1 MIF PTGS1 LOXL2 SMC6 LRP1 CREB1 LITAF ASS1
GO_NEGATIVE_REGULATION_OF_ENDOPLASMIC_RETICULUM_UNFOLDED_PROTEIN_RESPONSE	0.0294118	0.254785	0.830407	1.52833	13	4	WFS1 NCK2 NCK1
GO_POSITIVE_REGULATION_OF_VASOCONSTRICTION	0.0451613	0.321086	0.624515	1.52756	20	12	SHC1 GJA1 FGB FGA FGG PTGS1
GO_NEGATIVE_REGULATION_OF_STEROL_TRANSPORT	0.0504202	0.341405	0.746439	1.52748	23	6	APOC3 APOC1 APOC2 APOA2 APOE
GO_NEGATIVE_REGULATION_OF_IMMUNE_EFFECTOR_PROCESS	0.0320513	0.267323	0.44951	1.52724	14	42	HLA-B HLA-A C4BPB C4BPA ANXA1 HMOX1 TGFB3 SPN EIF2AK2 SERPING1 APOA2 RPS19 APOA1 PPM1B HTRA1
GO_REGULATION_OF_COAGULATION	0.0304348	0.258461	0.442645	1.5254	13	44	S100A9 SERPINE2 FGB FGA CPB2 FGG F11 PLAUR KRT1 PROS1 THBS1 KLKB1 STXBP5 UBASH3B PRKCA SERPING1 CD34 ANXA2 APOE VTN F2
GO_POSITIVE_REGULATION_OF_OSTEOCLAST_DIFFERENTIATION	0.0417537	0.308522	0.784939	1.52529	19	5	CA2 ATP6AP1 GNAS CREB1
GO_NEGATIVE_REGULATION_OF_LEUKOCYTE_MEDIATED_IMMUNITY	0.0553097	0.36075	0.544018	1.52525	24	19	HLA-B HLA-A C4BPB C4BPA HMOX1 SPN
GO_GLYCOPROTEIN_BINDING	0.0168067	0.183317	0.420596	1.52501	7	56	SDC1 LGALS1 GPC4 ITGAM GPC1 VIM SDCBP CTSK NID1 GPC6 COL5A3 THBS1 HSPA5 TFRC AZU1 AGRN
GO_NEGATIVE_REGULATION_OF_TRANSMEMBRANE_RECEPTOR_PROTEIN_SERINE_THREONINE_KINASE_SIGNALING_PATHWAY	0.0324675	0.269254	0.475892	1.52428	14	33	FBN2 CD109 GREM1 TGFB3 FBN1 LTBP1 HSPA5 ENG ABL1 STRAP LEMD3 FZD1 HTRA1
GO_AXON_REGENERATION	0.05074	0.342377	0.646204	1.52344	23	10	TNC CALU NEFL FOLR1 LAMB2 RXRA TSPO APOA1
GO_POLYSACCHARIDE_CATABOLIC_PROCESS	0.0494624	0.339653	0.622574	1.52281	22	12	PYGL PFKM AGL PGM2
GO_ION_HOMEOSTASIS	0.00635593	0.098206	0.353007	1.52239	2	158	S100A8 S100A9 ELANE FTL FTH1 LCN2 SLC39A14 S100A14 CA2 ATP6AP1 GJA1 SNCA LTF WFS1 TPT1 EPB42 SLC39A7 HMOX1 SLC4A1 NPTN CLN5 SLC34A2 ATP6V1C1 FGF2 AGT TFRC ATP6V0A1 CLIC4 SRI ABL1 SAA1 HSP90B1 APOA1 CCL21 SCO1 ANXA6 APOE ATP1B3 SLC30A1
GO_RESPONSE_TO_VITAMIN_A	0.0417537	0.308522	0.783302	1.52211	19	5	APOC3 RXRA TYMS
GO_REGULATION_OF_FIBRINOLYSIS	0.0474227	0.331107	0.628828	1.52209	22	11	CPB2 F11 THBS1 KLKB1 F2 PLG SERPINF2
GO_NEGATIVE_REGULATION_OF_FATTY_ACID_BIOSYNTHETIC_PROCESS	0.0546218	0.357869	0.743793	1.52206	25	6	APOC3 APOC1 WDTC1 ERLIN1
GO_GLIAL_CELL_DIFFERENTIATION	0.0283843	0.250348	0.435765	1.52107	12	46	S100A8 S100A9 NDRG1 GPC1 GAP43 S100B VIM LAMB2 LAMA2 CDK6 ABL1 PHGDH CDKN2C
GO_REGULATION_OF_BLOOD_VESSEL_ENDOTHELIAL_CELL_MIGRATION	0.059867	0.37651	0.535026	1.52057	26	20	HSPB1 SRPX2 THBS1 FGF2 PRKCA SH3BGRL3 APOE PLCG1 MAPK14
GO_RESPONSE_TO_INTERLEUKIN_6	0.05074	0.342377	0.644565	1.51958	23	10	CHI3L1 FGA PTGIS
GO_SUPEROXIDE_METABOLIC_PROCESS	0.0531915	0.351994	0.604972	1.51777	24	13	MPO SOD3 NQO1 SOD2 SH3PXD2B NCF2 CYBB
GO_REGULATION_OF_NEURONAL_SYNAPTIC_PLASTICITY	0.0451613	0.321086	0.588214	1.51741	20	14	SNCA S100B SYNGR1 NPTN AGT DBN1 APOE
GO_PROTEIN_SERINE_THREONINE_KINASE_ACTIVATOR_ACTIVITY	0.0456522	0.323393	0.693155	1.51735	20	8	LTF CAB39 STK4 STK3
GO_HYDROLASE_ACTIVITY_HYDROLYZING_O_GLYCOSYL_COMPOUNDS	0.0347072	0.278548	0.47516	1.51673	15	32	CHI3L1 LYZ CD44 AGL GNE
GO_CELL_REDOX_HOMEOSTASIS	0.0299786	0.257401	0.452705	1.5165	13	40	CAMP NCF4 LTF TXNDC12 PDIA6 PDIA4 PDIA5 PDIA3 SH3BGRL3 TXNRD2 TXNDC5 GSR QSOX1 NCF2 PRDX4
GO_POSITIVE_REGULATION_OF_MAPK_CASCADE	0.00434783	0.0757605	0.36685	1.51632	1	125	CHI3L1 S100A7 ELANE S100A12 PLA2G2A SHC1 ATP6AP1 CSPG4 CD44 HGF FGB FGA CTGF FGG SDCBP TIMP2 TGFB3 NPTN TAB1 THBS1 FGF2 C3 XDH EIF2AK2 PYCARD ZNF622 MAGED1 PRKCA MIF ABL1 SAA1 CCL21 IGFBP3 IKBKG C5
GO_POSITIVE_REGULATION_OF_SYNAPTIC_TRANSMISSION	0.0408163	0.30586	0.496874	1.51568	17	27	CA2 SNCA SERPINE2 S100B NPTN RETN LAMA2 FLOT1 FMR1
GO_POSITIVE_REGULATION_OF_CELL_DIFFERENTIATION	0.00232019	0.0524054	0.332823	1.51495	0	245	FBN2 CRABP2 SERPINB3 CTHRC1 PLA2G2A LGALS1 COL1A1 CA2 ATP6AP1 GJA1 MSR1 IFITM1 SERPINE2 NEFL LTF ISG15 APOB HGF SCIN GREM1 FGB SFN GPC1 FGA ANXA1 CTGF FGG SDCBP TIMP2 MMP14 TGFB3 SERPINF1 DDR2 NPTN SRF CD276 FGF2 GNAS TSPO AGT FN1 PRKCA SMAD5 EIF4G1 RREB1 ADIPOQ ABL1 TACSTD2 FLOT1 APOA1 CRTC1 TRIOBP WWTR1 ZMYND8 IGFBP3 LOXL2 CUX1 HIF1AN SH3PXD2B CD34 FMR1 CREB1 APOE
GO_ORGANIC_ANION_TRANSPORT	0.00652174	0.0987578	0.375666	1.51362	2	104	SLC2A1 SCARB1 APOC3 PLA2G4A CA2 CA1 SLC16A1 ALB APOC1 APOC2 SLC35D1 GJA1 BSG HBB ANXA1 HBA1 SLC35B2 SLC4A1 FOLR1 RXRA SLC19A1
GO_REGULATION_OF_SYNAPTIC_PLASTICITY	0.0320513	0.267323	0.447897	1.51295	14	41	NRGN SNCA SERPINE2 PAIP2 S100B SYNGR1 NPTN SRF AGT DBN1 CRTC1 FMR1 CREB1 APOE
GO_KERATAN_SULFATE_METABOLIC_PROCESS	0.055914	0.363005	0.617801	1.51114	25	12	ACAN PRELP FMOD OMD
GO_CELL_MIGRATION_INVOLVED_IN_HEART_DEVELOPMENT	0.026971	0.242655	0.892334	1.5107	12	3	FOLR1 ENG PDGFRB
GO_REGULATION_OF_CHEMOKINE_BIOSYNTHETIC_PROCESS	0.0290456	0.253877	0.892183	1.51045	13	3	ELANE HMOX1 AZU1
GO_CELLULAR_CHEMICAL_HOMEOSTASIS	0.00638298	0.098206	0.347934	1.51009	2	165	S100A8 S100A9 ELANE FTL APOC3 FTH1 LCN2 LGALS1 SLC39A14 CA2 GJA1 LTF WFS1 TPT1 SLC39A7 HMOX1 SLC4A1 CPB2 SERPINF1 NPTN SRF CLN5 SLC34A2 ATP6V1C1 FGF2 AGT TFRC ATP6V0A1 CLIC4 FN1 SRI ABL1 SAA1 HSP90B1 SLC29A1 CCL21 SCO1 ANXA6 APOE ATP1B3 SLC30A1
GO_REGULATION_OF_GASTRULATION	0.0515464	0.345945	0.623805	1.50993	24	11	ADIPOQ APOA1 COL5A1 COL5A2
GO_OLIGOSACCHARIDE_BIOSYNTHETIC_PROCESS	0.0420168	0.309255	0.819191	1.50769	19	4	SLC2A1 LALBA FUT8
GO_BLOOD_COAGULATION_INTRINSIC_PATHWAY	0.0553191	0.36075	0.60085	1.50743	25	13	F11 KLKB1 SERPING1 F10 F2 A2M KNG1 PRCP
GO_RESPONSE_TO_INTERFERON_ALPHA	0.0528634	0.351061	0.668576	1.50701	23	9	IFITM1 IFIT2 EIF2AK2 IFIT3 TPR BST2 OAS1 MX2 ADAR
GO_INTRINSIC_COMPONENT_OF_THE_CYTOPLASMIC_SIDE_OF_THE_PLASMA_MEMBRANE	0.0480167	0.334054	0.774902	1.50579	22	5	SPTA1 RASAL2 SPTB RASA1
GO_NEGATIVE_REGULATION_OF_CATALYTIC_ACTIVITY	0.00240964	0.0524054	0.314473	1.50578	0	358	LPA ITIH6 PTX3 SERPINB3 APOC3 APCS HP TP53 CD109 HSPB1 CALU APOC1 CSN2 APOC2 CSTA MMP9 ANXA8 SERPINB5 CARD16 PPM1F C4A SNCA SERPINE2 LTF ANAPC5 PZP BGN CD44 HGF SFN SERPINA4 ANXA1 NQO1 DNAJB6 LRRC15 C4B ENSA TIMP2 PLAUR SERPINF1 PROS1 SH3BP5L COL6A3 THBS1 ECM1 TMLHE C3 ADARB1 SERPINH1 AGT PSME3 PYCARD SERPIND1 ENG CHAD UBASH3B CDK2 ROCK2 PRKCA SERPING1 CSNK2A1 ZGPAT APOA2 SLPI ADIPOQ ABL1 COL7A1 …
GO_REGULATION_OF_PEPTIDE_SECRETION	0.0252101	0.234036	0.414631	1.50488	11	57	S100A8 S100A9 SLC2A1 HLA-DRB1 SLC16A1 RBP4 GJA1 FGB FGA PFKM FGG VSNL1 ENSA ENY2 GNAS ARL2BP PRKCA SRI
GO_ESTABLISHMENT_OF_TISSUE_POLARITY	0.0441176	0.317147	0.815891	1.50162	20	4	CTHRC1 FZD6
GO_RESPONSE_TO_REACTIVE_OXYGEN_SPECIES	0.012474	0.153971	0.380256	1.50109	5	89	SDC1 S100A7 MPO PLA2G4A HP SOD3 COL1A1 SHC1 HBB ANXA1 NQO1 HBA1 HMOX1 SOD2
GO_NEUROLOGICAL_SYSTEM_PROCESS_INVOLVED_IN_REGULATION_OF_SYSTEMIC_ARTERIAL_BLOOD_PRESSURE	0.0311203	0.262564	0.886552	1.50091	14	3	SOD2 AGT MECP2
GO_CARBONATE_DEHYDRATASE_ACTIVITY	0.0501044	0.340057	0.772269	1.50067	23	5	CA2 CA1 CA3
GO_DERMATAN_SULFATE_PROTEOGLYCAN_METABOLIC_PROCESS	0.0501044	0.340057	0.771426	1.49903	23	5	NCAN CSPG4 BGN
GO_DERMATAN_SULFATE_METABOLIC_PROCESS	0.0501044	0.340057	0.771426	1.49903	23	5	NCAN CSPG4 BGN
GO_CORONARY_VASCULATURE_DEVELOPMENT	0.0602151	0.377477	0.612753	1.49879	27	12	SRF TAB1 MYH10 LTBP1 SNX17
GO_MAST_CELL_ACTIVATION	0.0591966	0.374488	0.635588	1.49841	27	10	NDRG1 S100A12 S100A13 MILR1
GO_ROUGH_ENDOPLASMIC_RETICULUM	0.0367171	0.287082	0.460718	1.49772	16	35	PLOD1 TRAM1 PLOD3 SNCA FGA LRPAP1 SEC61B
GO_MONOCARBOXYLIC_ACID_TRANSMEMBRANE_TRANSPORTER_ACTIVITY	0.0609244	0.378263	0.731851	1.49763	28	6	SLC16A1 BSG SLC16A3
GO_CHAPERONE_BINDING	0.0232068	0.221796	0.413472	1.49666	10	54	HLA-B BAG3 TP53 ALB DNAJB4 FGB DNAJB6 ST13 HSPA5 TFRC
GO_REGULATION_OF_ADAPTIVE_IMMUNE_RESPONSE	0.0274262	0.245614	0.451176	1.4957	12	37	HLA-B HLA-A CLC C4BPB C4BPA ANXA1 PVR SPN C3 PYCARD
GO_ANNEALING_ACTIVITY	0.0609244	0.378263	0.730565	1.49499	28	6	ANXA1 FMR1 EIF4B EIF4H FXR1
GO_REGULATION_OF_CELLULAR_RESPONSE_TO_TRANSFORMING_GROWTH_FACTOR_BETA_STIMULUS	0.0321888	0.268087	0.449858	1.49491	14	39	FBN2 ITGA8 CD109 SDCBP TGFB3 FOLR1 FBN1 THBS1 LTBP1 HSPA5 ENG STRAP LEMD3 HTRA1
GO_SKIN_EPIDERMIS_DEVELOPMENT	0.0584416	0.374284	0.556219	1.49438	26	16	CD109 KRT17 LAMA5 GNAS FZD6 EGFR
GO_ISOPRENOID_METABOLIC_PROCESS	0.025	0.232827	0.41121	1.49381	11	58	SDC1 CRABP2 CRABP1 APOC3 SDC2 DPM1 APOC2 RBP4 GPC4 APOB GPC1 TTR RDH10 GPC6 HSPG2 SDC4 DHRS3 HMGCS1 AGRN APOA2
GO_GLIAL_CELL_DEVELOPMENT	0.0449438	0.320321	0.48329	1.49271	19	28	S100A8 S100A9 NDRG1 VIM LAMB2 LAMA2 CDK6
GO_ORGANIC_HYDROXY_COMPOUND_TRANSMEMBRANE_TRANSPORTER_ACTIVITY	0.0630252	0.387825	0.728425	1.49061	29	6	SLC16A1 SLC44A1 SLC44A2 SLC16A3 AQP1 CEACAM1
GO_REGULATION_OF_MUSCLE_TISSUE_DEVELOPMENT	0.0498866	0.340057	0.48857	1.49035	21	27	RBP4 GJA1 GREM1 GPC1 S100B FGF2 LUC7L FLOT1 PRKAA1 MAPK14
GO_IMMUNE_SYSTEM_PROCESS	0.00259067	0.0547233	0.294431	1.48918	0	762	PRTN3 KRT16 DEFA1 S100A7 MMP1 PTX3 CAMP S100A8 S100A9 ELANE NDRG1 LY6D HLA-B HLA-DRB1 RNASE3 S100A12 MPO APCS S100A13 HP FTH1 HLA-A LCN2 CD109 HLA-C MX1 LGALS1 COL1A2 COL1A1 S100A14 BPI SLC16A1 ABCB1 SHC1 C4BPB PADI4 CRP NCF4 AHSP CD70 EXOSC4 MMP9 GLO1 C4A IFITM1 SNCA ITGAM LTF ISG15 C4BPA APOB CD44 PIK3C3 FGB EPB42 MNDA IFIT2 BSG FGA ANXA1 S100B CRISP3 C8B TPD52 NCK2 HMOX1 WIPF1 C4B COLEC12 CTSK…
GO_INTERMEDIATE_FILAMENT_CYTOSKELETON	0.0232068	0.221796	0.399648	1.48836	10	65	KRT16 CASP14 KRT6A SYNM KRT9 GJA1 KRT14 NEFL VIM PKP1 KRT17 KRT5 TRIM29 PKP2 KRT1 KRT2 ZCCHC17 PKN2 SMARCA2 CSNK1A1 KRT23 CHD3 PLEC KRT10 NES KRT86 CLIP1 MDN1 NSFL1C FAM83H LMNA
GO_CYTOPLASMIC_VESICLE_PART	0.00241546	0.0524054	0.320868	1.48811	0	283	DEFA1 HLA-B HLA-DRB1 SCARB1 HP HLA-A HLA-C ALB WLS NRGN STAB1 GJA1 MSR1 SNCA LTF APOB PIK3C3 HGF FGB SFN SERPINA4 CLEC3B BSG ITGA2B FGA HBB ANXA1 HBA1 SYNGR1 COLEC12 FGG TGFB3 FOLR1 WASL DYSF PROS1 THBS1 ECM1 ORM2 STXBP5 SYPL1 COPZ2 PECAM1 ATP6V0A1 CLIC4 FN1 SERPING1 AZU1 SNX18 FZD6 SRI CD163 SAA1 HSP90B1 SNX17 APOA1 PI4K2A RAB13 HIP1 ITIH4 NECAP1 GOSR2 CLTA LRP1 ABCC4 RAB23 APOE ITGB3 STX5 CLIP1…
GO_OXIDOREDUCTASE_ACTIVITY_ACTING_ON_PAIRED_DONORS_WITH_INCORPORATION_OR_REDUCTION_OF_MOLECULAR_OXYGEN_2_OXOGLUTARATE_AS_ONE_DONOR_AND_INCORPORATION_OF_ONE_ATOM_EACH_OF_OXYGEN_INTO_BOTH_DONORS	0.0608696	0.378263	0.54526	1.48709	27	17	PLOD1 PLOD3 PHF8 P4HA1 ASPH TMLHE HIF1AN KDM5C
GO_NEGATIVE_REGULATION_OF_PATHWAY_RESTRICTED_SMAD_PROTEIN_PHOSPHORYLATION	0.0352697	0.280905	0.87736	1.48535	16	3	GREM1 ENG STRAP
GO_FUCOSYLATION	0.0608696	0.378263	0.678532	1.48534	27	8	POFUT2 SPON1 CFP THBS1 POFUT1 ADAMTSL4 FUT8
GO_RESPONSE_TO_INORGANIC_SUBSTANCE	0.0022779	0.0524054	0.335113	1.48534	0	205	SDC1 S100A8 NDRG1 MPO S100A13 PLA2G4A HP SOD3 COL1A1 CA2 SHC1 ALB KRT14 SNCA NEFL APOB FGB BSG FGA HBB ANXA1 NQO1 HBA1 ALAD HVCN1 HMOX1 FGG SOD2 SERPINF1 RXRA GNAO1 THBS1 ASPH HSPA5 C3 ANXA11 TSPO HMGCS1 TFRC CLIC4 CDK2 FN1 PON1
GO_BEHAVIORAL_RESPONSE_TO_PAIN	0.0605428	0.378263	0.764348	1.48528	28	5	THBS1 TSPO VWA1
GO_CALCIUM_DEPENDENT_PHOSPHOLIPID_BINDING	0.0606061	0.378263	0.552236	1.48368	27	16	PLA2G4A ANXA8 ANXA1 DYSF ANXA11 CPNE3 ANXA6 ANXA2
GO_SMOOTH_MUSCLE_TISSUE_DEVELOPMENT	0.0672269	0.400646	0.724962	1.48353	31	6	ITGA8 SRF COL3A1 ENG DLG1
GO_PHOSPHATIDYLGLYCEROL_METABOLIC_PROCESS	0.0655391	0.398844	0.629184	1.48332	30	10	PLA2G4A PLA2G2A SLC27A1
GO_REGULATION_OF_PATHWAY_RESTRICTED_SMAD_PROTEIN_PHOSPHORYLATION	0.061674	0.381344	0.657977	1.48312	27	9	GREM1 SDCBP TGFB3 ENG STRAP
GO_POSITIVE_REGULATION_OF_EPITHELIAL_TO_MESENCHYMAL_TRANSITION	0.0595745	0.375174	0.591138	1.48307	27	13	SERPINB3 COL1A1 SDCBP TGFB3 WWTR1
GO_REGULATION_OF_EPITHELIAL_CELL_PROLIFERATION	0.0144928	0.167312	0.379113	1.48285	6	82	CD109 LAMB1 LAMC1 GJA1 SERPINB5 SFN CPB2 CDH3 SERPINF1 THBS1 ECM1 FGF2 XDH MAGED1 ENG PRKCA CDK6 RREB1 STRAP TACSTD2 HTRA1 APOE ITGB3 SPARC EGFR NRP2 ROBO1
GO_CELLULAR_HOMEOSTASIS	0.00226757	0.0524054	0.330292	1.48278	0	221	CAMP S100A8 S100A9 ELANE FTL APOC3 FTH1 LCN2 LGALS1 SLC39A14 CA2 NCF4 GJA1 LTF WFS1 TPT1 PFKM SLC39A7 HMOX1 TXNDC12 SLC4A1 CPB2 SERPINF1 NPTN SRF CLN5 PDIA6 SLC34A2 ATP6V1C1 FGF2 AGT TFRC PDIA4 ATP6V0A1 CLIC4 FN1 PDIA5 PDIA3 SH3BGRL3 SRI ABL1 SAA1 HSP90B1 SLC29A1 CCL21 SCO1 TXNRD2 ANXA6 APOE ATP1B3 SLC30A1 TXNDC5 ENPP1 GSR CFL2 F2 QSOX1 NCF2 P2RX7 ATP2B1
GO_ORGAN_FORMATION	0.061674	0.381344	0.657765	1.48264	27	9	RDH10 FOLR1 LEMD2
GO_REGULATION_OF_SECRETION	0.00221239	0.0524054	0.330505	1.48247	0	212	SDC1 CAMP S100A8 S100A9 SLC2A1 HLA-DRB1 SLC16A1 CSN2 ATP6AP1 CRP WLS RBP4 POFUT2 GJA1 SNCA PIK3C3 SCIN FGB FGA ANXA1 PFKM HMOX1 CPB2 FGG SDCBP VSNL1 ENSA TGFB3 SEPT5 CD276 ENY2 SDC4 CADM1 RETN GNAS STXBP5 ARL2BP AGT PYCARD VTCN1 FN1 PRKCA APOA2 RAB3D MIF SRI ADIPOQ PTGS1 ABL1 SAA1 APOA1 C5 CD34 FBLN1 FMR1 CREB1 POSTN SLC30A1
GO_PROTEIN_MATURATION	0.010917	0.140995	0.363175	1.48245	4	114	S100A8 S100A9 CPXM2 SNCA TBC1D10A PIK3C3 WFS1 FGB FGA FGG CPN1 F11 MMP14 CPM SENP1 CTSG CLN5 PROS1 KLKB1 ASPH MME XDH SERPINH1 PARL AGT PYCARD AZU1 CPXM1 LGMN METAP2 CTSZ HIP1 ATP6AP2 ROBO1 F10 F2 P2RX7 PRDX4 FXN BID CYFIP2 FAM162A BCL2L13
GO_POSITIVE_REGULATION_OF_EXOCYTOSIS	0.0343348	0.278056	0.445897	1.48175	15	39	SDC1 ATP6AP1 FGB FGA FGG SDCBP VSNL1 SEPT5 SDC4 STXBP5 RAB3D RAB27A AP1G1 VAMP7 PTAFR VPS4A SNX4
GO_VITAMIN_BINDING	0.0390456	0.297174	0.464084	1.48138	17	32	CRABP2 CRABP1 PLOD1 SEC14L2 RBP4 PYGL PLOD3 P4HA1 FOLR1 SLC19A1 TMLHE TYMS HACL1 C8G
GO_SECRETORY_VESICLE	0.00665188	0.100208	0.336069	1.48094	2	190	DEFA1 CAMP ELANE MPO PLA2G4A PLA2G2A COL1A1 ALB CKAP4 SNCA SERPINE2 LTF HGF FGB SERPINA4 CLEC3B BSG ITGA2B FGA SYNGR1 CRISP3 FGG TGFB3 SEPT5 CTSG PROS1 THBS1 ECM1 ORM2 MME STXBP5 SYPL1 ANXA11 PECAM1 FN1 SERPING1 AZU1 CHGB RAB3D SRI CLIP2 RABAC1 APOA1 PI4K2A RAB13 ITIH4
GO_POSITIVE_REGULATION_OF_TRIGLYCERIDE_METABOLIC_PROCESS	0.0630435	0.387825	0.676194	1.48022	28	8	SCARB1 APOC3 APOC2 APOA1
GO_REGULATION_OF_SYNAPSE_STRUCTURE_OR_ACTIVITY	0.025	0.232827	0.407315	1.47966	11	58	NRGN SNCA SERPINE2 PAIP2 SRPX2 S100B SYNGR1 NPTN SRF EPHB3 AGT AGRN DBN1 CRTC1 ZMYND8 FMR1 CREB1 APOE UBE2V2
GO_INTRACELLULAR_VESICLE	0.00244499	0.0524054	0.299935	1.47885	0	559	DEFA1 CAMP ELANE SERPINB3 SLC2A1 HLA-B HLA-DRB1 SCARB1 MPO PLA2G4A HP PLA2G2A HLA-A HLA-C COL1A1 ALB CALU WLS NRGN STAB1 NCF4 CKAP4 GJA1 MSR1 SNCA SERPINE2 LTF MAP1LC3B2 APOB BGN PIK3C3 HGF FGB SFN SERPINA4 CLEC3B BSG ITGA2B FGA HBB ANXA1 HBA1 SYNGR1 CRISP3 WIPF1 COLEC12 FGG SDCBP MMP14 TGFB3 SEPT5 CTSG SERPINF1 FOLR1 UBQLN2 CD93 WASL DYSF PROS1 PDIA6 ATP6V1C1 THBS1 ECM1 DPP4 ORM2 MME COMMD7 HSPA…
GO_CYTOKINE_SECRETION	0.0709677	0.409723	0.573213	1.47871	32	14	CHI3L1 S100A12 S100A13 AGT VTCN1
GO_CELLULAR_RESPONSE_TO_RETINOIC_ACID	0.0588235	0.374284	0.564772	1.47739	26	15	TNC COL1A1 SERPINF1
GO_NEGATIVE_REGULATION_OF_LYMPHOCYTE_MEDIATED_IMMUNITY	0.0588235	0.374284	0.564756	1.47735	26	15	HLA-B HLA-A C4BPB C4BPA SPN
GO_POSITIVE_REGULATION_OF_INTERLEUKIN_8_PRODUCTION	0.0606061	0.378263	0.549737	1.47697	27	16	CAMP ELANE HSPA1A PYCARD APOA2 ADIPOQ
GO_NEGATIVE_REGULATION_OF_DEVELOPMENTAL_GROWTH	0.0608696	0.378263	0.541503	1.47684	27	17	RBP4 GJA1 GNAS LGMN STK4 FXN STK3 ARHGAP4 NRP1 RTN4 SFRP1
GO_NEGATIVE_REGULATION_OF_CELL_CYCLE_ARREST	0.0798319	0.437513	0.720163	1.47371	37	6	HMGN5 MIF
GO_REGULATION_OF_LIPASE_ACTIVITY	0.0426439	0.310453	0.456116	1.47334	19	34	APOC3 APOC1 APOC2 ANXA8 SNCA ANXA1 FGF2 AGT APOA2 ABL1 APOA1 LRP1 EGFR
GO_POLYSOME	0.0516854	0.345954	0.476829	1.47275	22	28	NUFIP2 EPM2A FMR1 EIF4B ABCF1 VBP1 FXR2 RPL7A ATXN2 RPS6 EIF4H CALR FXR1 RPL7
GO_NEGATIVE_REGULATION_OF_ORGAN_GROWTH	0.0717391	0.412144	0.672672	1.47251	32	8	RBP4 GJA1 STK4 FXN STK3
GO_REGULATION_OF_STEM_CELL_DIFFERENTIATION	0.0337553	0.276007	0.44416	1.47244	15	37	SERPINB3 COL1A1 POFUT2 GREM1 SDCBP TGFB3 EIF2AK2 STRAP TACSTD2 WWTR1
GO_BODY_MORPHOGENESIS	0.0666667	0.399863	0.601957	1.47238	30	12	COL1A1 TGFB3 ASPH GNAS ATP6AP2 SSBP3 MMP2
GO_ARTERY_DEVELOPMENT	0.0572687	0.370151	0.48959	1.46974	25	24	APOB FOLR1 SRF TAB1 MYH10 LTBP1 COL3A1 ENG SNX17 NOTCH3 LRP1 APOE
GO_NEGATIVE_REGULATION_OF_ENDOPLASMIC_RETICULUM_STRESS_INDUCED_INTRINSIC_APOPTOTIC_SIGNALING_PATHWAY	0.0717391	0.412144	0.671392	1.46971	32	8	WFS1 TXNDC12 HSPA1A
GO_BINDING_BRIDGING	0.018711	0.197453	0.376334	1.46969	8	83	COL11A2 SPRR1B COL1A2 FSCN1 SHC1 CSTA NEFL BAIAP2L1 ANK1 FGB FGA ANXA1 NCK2 FGG SDCBP ST13 COL11A1
GO_POSITIVE_REGULATION_OF_PHAGOCYTOSIS	0.0521542	0.347894	0.481635	1.46919	22	27	PTX3 MFGE8 C4A C4B PROS1 C2 C3 PYCARD AZU1 ITGAV
GO_NEGATIVE_REGULATION_OF_SIGNAL_TRANSDUCTION_IN_ABSENCE_OF_LIGAND	0.0798319	0.437513	0.717578	1.46842	37	6	COL2A1 HSPA1A RIPK1
GO_TAXIS	0.0107296	0.140995	0.352581	1.46807	4	131	DEFA1 S100A8 S100A9 S100A12 MATN2 SAA4 HGF FMOD GPC1 GAP43 ANXA1 PLAUR LAMB2 EPHB3 SPN SPTA1 MYH10 APBB2 ENPP2 FGF2 RNASE2 SERPIND1 ENG LAMA2 SCRIB SPTB AZU1 MIF RPS19 SAA1 ITGAV APOA1 CCL21 RAB13 ENAH C5 KIF5C CREB1 ITGB3 FOLR2 NRP2 NRCAM ROBO1
GO_RESPIRATORY_BURST	0.0666667	0.399863	0.690522	1.46726	30	7	MPO NCF2 CYBB
GO_RESPONSE_TO_MANGANESE_ION	0.0688935	0.402454	0.754854	1.46683	32	5	HSPA5 TSPO TFRC
GO_HISTONE_KINASE_ACTIVITY	0.0726872	0.413834	0.650497	1.46626	32	9	RPS6KA4 CDK2 PRKCA PRKAA1
GO_TETRAPYRROLE_BINDING	0.0491453	0.339653	0.43155	1.46622	22	42	MPO HBG1 HBG2 HBD HBB HBA1 HMOX1 EPX PTGIS PXDN HEBP1 PTGS1 CYC1 SUOX
GO_NEGATIVE_REGULATION_OF_VASCULATURE_DEVELOPMENT	0.0572687	0.370151	0.488326	1.46594	25	24	STAB1 COL4A2 SERPINF1 THBS1 XDH AGT ROCK2 SPARC
GO_NEGATIVE_REGULATION_OF_FATTY_ACID_METABOLIC_PROCESS	0.073913	0.417551	0.669454	1.46547	33	8	APOC3 APOC1 WDTC1 ERLIN1 ACACB
GO_REGULATION_OF_PEPTIDE_TRANSPORT	0.0190678	0.198292	0.388448	1.46511	8	73	S100A8 S100A9 SLC2A1 HLA-DRB1 CA2 SLC16A1 RBP4 GJA1 GREM1 FGB FGA PFKM FGG VSNL1 ENSA ENY2 GNAS ARL2BP
GO_REGULATION_OF_ENDOPLASMIC_RETICULUM_STRESS_INDUCED_INTRINSIC_APOPTOTIC_SIGNALING_PATHWAY	0.0659574	0.399621	0.583946	1.46502	30	13	WFS1 NCK2 TXNDC12 HSPA1A NCK1
GO_RECEPTOR_BINDING	0.00250627	0.0531328	0.300244	1.46494	0	470	S100A7 CLEC11A S100A8 ECM2 S100A9 MFGE8 HLA-B CTHRC1 APOC3 S100A12 S100A13 TP53 HLA-A MIA S100A14 ANGPTL2 S100P SHC1 CRP WLS TGFBI CD70 GJA1 SERPINE2 APOB HGF GREM1 FGB FMOD SRPX2 FGA LRPAP1 ANXA1 TTR S100B CTGF KRT17 DERL1 FGG SDCBP PVR ENSA TIMP2 MMP14 TGFB3 PLAUR NPTN LAMB2 LAMA5 FBN1 RXRA COL16A1 CD276 ICAM3 GNAO1 THBS1 ECM1 DPP4 HSPA1A CADM1 FGF2 RETN GNAS C3 PXDN AGT PYCARD COL3A1 ENG VTCN1…
GO_REGULATION_OF_CELL_DIFFERENTIATION	0.002331	0.0524054	0.300246	1.46394	0	423	FBN2 CRABP2 SERPINB3 HLA-B CTHRC1 SDC2 APCS PLA2G2A CD109 LGALS1 COL1A1 CA2 ATP6AP1 CRP TRPS1 POFUT2 GJA1 MSR1 IFITM1 SERPINE2 NEFL LTF ISG15 APOB HGF SCIN GREM1 FGB SFN FMOD GPC1 FGA ANXA1 S100B VIM CTGF FGG SDCBP TIMP2 MMP14 TGFB3 SENP1 PKP2 SERPINF1 DDR2 NPTN SRF EPHB3 CD276 FGF2 GNAS ASAP1 XDH TSPO EIF2AK2 AGT HOOK3 COL3A1 SRGAP2 CCDC88A UBASH3B FN1 ROCK2 PRKCA SMAD5 EIF4G1 CDK6 RREB1 ADIPOQ …
GO_CELL_RECOGNITION	0.0409483	0.306455	0.410398	1.46319	18	50	MFGE8 SCARB1 GAP43 HVCN1 NCK2 COLEC12 PVR EPHB3 LAMA5 CADM1 PECAM1 IGHA2 CCL21 IGHG1 IGLC2 NRCAM ROBO1
GO_NEGATIVE_REGULATION_OF_INTERLEUKIN_8_PRODUCTION	0.0840336	0.447821	0.714931	1.463	39	6	ELANE BPI ANXA1
GO_REGULATION_OF_ANATOMICAL_STRUCTURE_MORPHOGENESIS	0.00239234	0.0524054	0.303209	1.46103	0	372	CHI3L1 CRABP2 SERPINB3 CTHRC1 SDC2 S100A13 HSPB1 COL1A1 STAB1 POFUT2 COL4A2 GPC4 NEFL TBC1D10A HGF GREM1 FGB EPB42 FMOD SRPX2 FGA ANXA1 S100B MTDH HMOX1 WIPF1 CPB2 FGG SDCBP TGFB3 GPC6 KRT1 SERPINF1 SRF EPHB3 CDC42EP4 MYH9 RXRA PTGIS SPTA1 THBS1 MYH10 ENPP2 ECM1 FGF2 C6 C3 XDH MYL12B VDAC3 AGT PSME3 MAGED1 ENG CHAD FN1 CSNK1A1 ROCK2 PRKCA DHODH FZD6 DAPK3 RREB1 ADIPOQ ABL1 STRAP TACSTD2 FLOT1 APO…
GO_INTRAMOLECULAR_OXIDOREDUCTASE_ACTIVITY_TRANSPOSING_S_S_BONDS	0.0718954	0.412144	0.558497	1.46098	32	15	PDIA6 PDIA4 PDIA5 PDIA3 ITGB3 TXNDC5 QSOX1
GO_DETECTION_OF_OTHER_ORGANISM	0.0688935	0.402454	0.751481	1.46028	32	5	HLA-B HLA-DRB1 HLA-A
GO_POSITIVE_REGULATION_OF_MUSCLE_TISSUE_DEVELOPMENT	0.0670996	0.400646	0.543461	1.46011	30	16	GJA1 GREM1 GPC1 FGF2 FLOT1 PRKAA1 MAPK14
GO_PROTEIN_TYROSINE_KINASE_ACTIVATOR_ACTIVITY	0.0672269	0.400646	0.792788	1.4591	31	4	GREM1 PAK2
GO_TISSUE_REMODELING	0.0474138	0.331107	0.457226	1.45895	21	31	CTHRC1 GJA1 CSPG4 BGN ANXA1 CTSK MMP14 TGFB3 AGT RAB3D
GO_NEGATIVE_REGULATION_OF_EXTRINSIC_APOPTOTIC_SIGNALING_PATHWAY_VIA_DEATH_DOMAIN_RECEPTORS	0.0685841	0.402454	0.519826	1.45743	30	19	HGF FGB FGA HMOX1 FGG ARHGEF2 RIPK1 FAS TMBIM1
GO_REGULATION_OF_PHOSPHOLIPASE_A2_ACTIVITY	0.0903361	0.464785	0.71203	1.45707	42	6	ANXA8 ANXA1 LRP1 EGFR
GO_GAP_JUNCTION	0.0688935	0.402454	0.749812	1.45704	32	5	GJA1 DBN1 SPECC1L
GO_HEMOGLOBIN_METABOLIC_PROCESS	0.0688935	0.402454	0.749423	1.45628	32	5	AHSP EPB42 HPX ADD1 CAT
GO_TOOTH_MINERALIZATION	0.0518672	0.346376	0.859891	1.45578	24	3	COL1A1 ALPL STIM1
GO_FOLIC_ACID_BINDING	0.0688935	0.402454	0.749127	1.4557	32	5	FOLR1 SLC19A1 TYMS FOLR2 MTHFS
GO_POSITIVE_REGULATION_OF_PEPTIDYL_THREONINE_PHOSPHORYLATION	0.0826087	0.446347	0.664949	1.45561	37	8	CHI3L1 AZU1 CAB39
GO_POSITIVE_REGULATION_OF_BONE_REMODELING	0.092437	0.47167	0.711225	1.45542	43	6	CA2 ATP6AP1 TFRC
GO_RESPONSE_TO_LIPID	0.00242131	0.0524054	0.310592	1.4518	0	296	SDC1 DEFA1 S100A7 S100A8 ELANE MFGE8 SCARB1 APOC3 MPO PLA2G4A TNC COL1A1 S100A14 CA2 SHC1 RBP4 SNCA NEFL APOB GDAP1 FGA ANXA1 NQO1 S100B ALAD CTGF MTDH HMOX1 CPN1 AGL MMP14 TGFB3 CTSG SERPINF1 SCAMP3 MBD3 ALPL RXRA PROS1 SLC34A2 THBS1 GNAS C3 TSPO EIF2AK2 HMGCS1 PYCARD TFRC TYMS CDK2 FN1 ROCK2 PON1 PSPH APOA2 SLPI ADIPOQ PTGS1 ABL1 UBR5 APOA1
GO_RESPONSE_TO_MECHANICAL_STIMULUS	0.0294737	0.254943	0.38927	1.45137	13	66	CHI3L1 BAG3 MPO TNC COL1A1 GJA1 SERPINE2 MMP14 COL11A1 LOXHD1 RETN CNN2 EIF2AK2 AGT COL3A1 PSPH ASNS
GO_NEGATIVE_REGULATION_OF_DEVELOPMENTAL_PROCESS	0.00227273	0.0524054	0.327035	1.45107	0	206	APCS LGALS1 CSN2 CRP STAB1 RBP4 GJA1 COL4A2 LTF GREM1 ANXA1 S100B VIM CPB2 CDH3 PKP2 SERPINF1 THBS1 ECM1 GNAS ASAP1 XDH TSPO AGT HOOK3 LUC7L COL3A1 SRGAP2 CHAD UBASH3B ROCK2 CDK6 PHF14 MIF LGMN ADIPOQ ABL1 STRAP TACSTD2 ITGAV WWTR1 NOTCH3 LRP1 FBLN1 COL5A1 APOE POSTN ITGB3 SPARC CERS2 ENPP1 COL5A2 HMGB3 ROBO1 STK4 LMNA FKBP4 F2 ARHGEF2 WDR77 PDCD4 FXN
GO_PLATELET_ALPHA_GRANULE	0.0401691	0.301786	0.402559	1.45084	18	52	ALB SNCA SERPINE2 HGF FGB ITGA2B FGA FGG TGFB3 PROS1 THBS1 ORM2 PECAM1 FN1 SERPING1 ITGB3 SPARC QSOX1 ORM1 VAMP7 CYB5R1 PLG A2M PPBP ACTN1 SERPINF2
GO_POSITIVE_REGULATION_OF_DNA_DEPENDENT_DNA_REPLICATION	0.0672269	0.400646	0.788283	1.45081	31	4	CDK2 ATRX STOML2 WIZ
GO_NITROGEN_CYCLE_METABOLIC_PROCESS	0.083871	0.447773	0.68277	1.45079	38	7	NMRAL1 SUOX ASS1 CAD ISCU
GO_NEGATIVE_REGULATION_OF_GLYCOPROTEIN_METABOLIC_PROCESS	0.083871	0.447773	0.682757	1.45076	38	7	PTX3 APCS
GO_RESPONSE_TO_COBALT_ION	0.0688935	0.402454	0.746461	1.45052	32	5	ALAD SERPINF1 FAS
GO_ARACHIDONATE_TRANSPORT	0.0693277	0.404585	0.787652	1.44965	32	4	PLA2G4A ANXA1 PNPLA8
GO_REGULATION_OF_CYTOKINE_SECRETION	0.0534188	0.353097	0.426602	1.44941	24	42	CAMP HLA-DRB1 CRP ANXA1 CD276 CADM1 PYCARD VTCN1 FN1 APOA2 MIF ABL1 SAA1 APOA1 C5 CD34 FBLN1 POSTN P2RX7 NCL MAPK14
GO_POSITIVE_REGULATION_OF_INTRACELLULAR_SIGNAL_TRANSDUCTION	0.00480769	0.0807748	0.311038	1.44905	1	288	CHI3L1 S100A7 S100A8 S100A9 ELANE S100A12 S100A13 PLA2G2A TP53 LGALS1 SHC1 ATP6AP1 WLS GJA1 LTF CSPG4 CD44 HGF GREM1 FGB FGA S100B SLC35B2 CTGF MTDH NCK2 HMOX1 EEF1D APOL3 FGG SDCBP TIMP2 TGFB3 NPTN TAB1 THBS1 ASPH ECM1 HSPA1A FGF2 GNAS C3 XDH ARL2BP REL EIF2AK2 AGT PYCARD COL3A1 ZNF622 MAGED1 PRKCA MIF ADIPOQ ABL1 SAA1 SLC44A2 APOA1 CCL21 CRLF3 IGFBP3 SHARPIN IKBKG NCK1 C5 ARFGEF1 LITAF SEPT4 EG…
GO_REGULATION_OF_FILOPODIUM_ASSEMBLY	0.0653153	0.397898	0.49146	1.4488	28	23	FSCN1 GAP43 TGFB3 SRF WASL AGRN CCL21 ZMYND8 FMR1 FNBP1L
GO_CHRONIC_INFLAMMATORY_RESPONSE	0.0869565	0.455078	0.661306	1.44763	39	8	CAMP S100A8 GJA1 THBS1
GO_REGULATION_OF_COLLATERAL_SPROUTING	0.0539419	0.355346	0.854702	1.44699	25	3	CRABP2 IST1
GO_POSITIVE_REGULATION_OF_SYNAPTIC_TRANSMISSION_GABAERGIC	0.0122449	0.152213	0.959463	1.44694	5	2	CA2 KIF5B
GO_HISTONE_ACETYLTRANSFERASE_BINDING	0.0837004	0.447773	0.641679	1.44638	37	9	PLA2G4A TP53 CREB1
GO_REGULATION_OF_EXTRACELLULAR_MATRIX_ASSEMBLY	0.0709812	0.409723	0.744321	1.44636	33	5	AGT DAG1 CLASP1 PHLDB1
GO_NEURON_PROJECTION_MEMBRANE	0.0824524	0.445916	0.61327	1.4458	38	10	ITGA8 WLS ANK1 ATP2B1 EPB41L3
GO_REGULATION_OF_CYTOKINE_BIOSYNTHETIC_PROCESS	0.0608108	0.378263	0.476994	1.44549	26	26	ELANE HSPB1 HMOX1 SPN CD276 THBS1 AZU1 APOA2 IGF2BP3
GO_PROTEIN_KINASE_C_ACTIVATING_G_PROTEIN_COUPLED_RECEPTOR_SIGNALING_PATHWAY	0.0735294	0.417	0.78521	1.44515	34	4	GAP43 AZU1 LRP1 PARD3
GO_PROTEIN_K11_LINKED_UBIQUITINATION	0.0907216	0.465258	0.596774	1.4445	43	11	ANAPC5 UBE2S ANAPC7 CDC27 UBE2A UBE2C
GO_REGULATION_OF_VESICLE_MEDIATED_TRANSPORT	0.00451467	0.0769606	0.325037	1.44392	1	207	PRTN3 SDC1 PTX3 MFGE8 SCARB1 APOC3 PLA2G4A C4BPB APOC1 APOC2 ATP6AP1 C4A SNCA C4BPA TBC1D10A GREM1 FGB FGA ANXA1 HMOX1 C4B FGG SDCBP VSNL1 SEPT5 UBQLN2 WASL PROS1 SDC4 C2 C3 STXBP5 PYCARD AZU1 RAB3D ADIPOQ ABL1 FLOT1 ITGAV SNX17 STX18 CCL21 HIP1 MSN GOSR1 ANXA2 FMR1
GO_NEGATIVE_REGULATION_OF_RESPONSE_TO_REACTIVE_OXYGEN_SPECIES	0.0891304	0.461861	0.659426	1.44352	40	8	HP HGF TXN
GO_INTERMEDIATE_FILAMENT	0.0560345	0.363383	0.42247	1.44329	25	43	KRT16 CASP14 KRT6A SYNM KRT9 GJA1 KRT14 NEFL VIM PKP1 KRT17 KRT5 PKP2 KRT1 KRT2 CSNK1A1 KRT23
GO_POSITIVE_REGULATION_OF_CELL_MORPHOGENESIS_INVOLVED_IN_DIFFERENTIATION	0.0302376	0.258174	0.390812	1.44237	13	63	CRABP2 SERPINB3 COL1A1 NEFL FGB FGA FGG SDCBP TGFB3 SRF FN1 RREB1 APOA1 TRIOBP WWTR1 CUX1
GO_POSITIVE_REGULATION_OF_ENDOTHELIAL_CELL_MIGRATION	0.0630631	0.387825	0.475825	1.44194	27	26	SCARB1 HSPB1 SRPX2 THBS1 FGF2 AGT ROCK2 PRKCA ITGB3 SPARC NRP2 PLCG1 MAPK14
GO_MESENCHYMAL_TO_EPITHELIAL_TRANSITION	0.0643154	0.39388	0.851451	1.44149	30	3	GREM1 BASP1
GO_REGULATION_OF_DEVELOPMENT_HETEROCHRONIC	0.0142857	0.166769	0.955816	1.44144	6	2	SERPINE2 RBPJ
GO_BRANCH_ELONGATION_OF_AN_EPITHELIUM	0.0777311	0.431441	0.7828	1.44072	36	4	TNC RDH10
GO_NEGATIVE_REGULATION_OF_ADAPTIVE_IMMUNE_RESPONSE	0.0891304	0.461861	0.657766	1.43988	40	8	C4BPB C4BPA SPN
GO_ORGANIC_HYDROXY_COMPOUND_TRANSPORT	0.0431965	0.312451	0.405329	1.43947	19	49	SCARB1 APOC3 SLC16A1 ALB APOC1 APOC2 RBP4 MSR1 SNCA APOB RXRA SLC44A1 APOA2 SLC44A2 APOA1 SLC16A3 APOE
GO_HEMOSTASIS	0.0107296	0.140995	0.338503	1.43899	4	150	PRTN3 HSPB1 HBG1 HBG2 COL1A2 COL1A1 C4BPB ANXA8 SERPINE2 FGB HBD ITGA2B FGA HBB MYL9 CPB2 FGG F11 PLAUR SRF MYH9 PROS1 KLKB1 CD177 GNAS C3 BLOC1S3 PAPSS2 COL3A1 SERPIND1 PRKCA SERPING1 FZD6
GO_CYSTEINE_TYPE_ENDOPEPTIDASE_ACTIVITY_INVOLVED_IN_APOPTOTIC_PROCESS	0.0946237	0.475976	0.677178	1.43891	43	7	CASP14 CLC PYCARD
GO_NEGATIVE_REGULATION_OF_CYTOKINE_PRODUCTION	0.0323974	0.269055	0.384794	1.43889	14	70	ELANE HLA-DRB1 BPI LTF ISG15 HGF ANXA1 HMOX1 EPX CDH3 TGFB3 RPS6KA4 CD276 THBS1 TSPO REL PYCARD FN1 NUTF2 APOA2 ADIPOQ APOA1 PPM1B CD34 FBLN1
GO_ACTIVATION_OF_NF_KAPPAB_INDUCING_KINASE_ACTIVITY	0.0777311	0.431441	0.781521	1.43836	36	4	CHI3L1 MAP3K7 ZFP91 COPS8
GO_HOMOTYPIC_CELL_CELL_ADHESION	0.049569	0.339985	0.450752	1.4383	22	31	HSPB1 FGB ITGA2B FGA HBB MYL9 FGG PKP2 MYH9 GNAS
GO_CELL_KILLING	0.0698198	0.406643	0.487851	1.43816	30	23	DEFA1 CAMP ELANE S100A12 ALB CTSG CADM1 AZU1 APOL1 C9 RAB27A VAMP7
GO_RESPONSE_TO_TOXIC_SUBSTANCE	0.0196507	0.199936	0.352323	1.43815	8	114	SDC1 S100A9 MPO PLA2G4A HP SOD3 TP53 SHC1 ALB BLMH NEFL HBB NQO1 HBA1 ALAD NXN EPX SOD2 SRF ALPL HSPA5 MPST PXDN EIF2AK2 TYMS CDK2 PON1 ASNS PON2 PTGS1 TXNRD2 PPP2CB APOE SLC30A1 TXNDC17 ASS1 MAOB CPOX GSR
GO_REGULATION_OF_HEMOPOIESIS	0.0208768	0.208298	0.367538	1.43792	9	84	HLA-B APCS LGALS1 CA2 ATP6AP1 LTF ISG15 SCIN ANXA1 MMP14 SENP1 GNAS EIF2AK2 UBASH3B PRKCA CDK6 ADIPOQ
GO_METANEPHRIC_NEPHRON_MORPHOGENESIS	0.0163265	0.179592	0.953482	1.43792	7	2	GREM1 PDGFRB
GO_RESPONSE_TO_AMINO_ACID	0.0414938	0.308164	0.394875	1.43788	19	55	COL1A2 COL1A1 PIK3C3 ALAD CTGF FOLR1 COL4A1 COL6A1 COL16A1 COL3A1 TYMS ASNS CREB1 ASS1 FOLR2 EGFR COL5A2
GO_MONOCYTE_CHEMOTAXIS	0.0946237	0.475976	0.676654	1.43779	43	7	S100A12 ANXA1 RPS19 CCL21 FOLR2
GO_APOLIPOPROTEIN_BINDING	0.0946237	0.475976	0.676602	1.43768	43	7	LPA SCARB1 LRP1 LCAT PLG
GO_REGULATION_OF_SYMBIOSIS_ENCOMPASSING_MUTUALISM_THROUGH_PARASITISM	0.0152505	0.170001	0.352586	1.43739	6	112	PTX3 CAMP ELANE MPO APCS MX1 LGALS1 IFITM1 LTF ISG15 DERL1 CTSG FAM111A ADARB1 PKN2 EIF2AK2 POLR2C SLPI OAS3 STOM ITGAV
GO_DIVALENT_INORGANIC_CATION_HOMEOSTASIS	0.014553	0.167345	0.370103	1.43707	6	80	S100A8 S100A9 ELANE SLC39A14 S100A14 GJA1 SNCA WFS1 TPT1 SLC39A7 NPTN FGF2 ABL1 SAA1 HSP90B1 CCL21 ANXA6 APOE SLC30A1 F2 P2RX7 ATP2B1
GO_REGULATION_OF_T_CELL_TOLERANCE_INDUCTION	0.0777311	0.431441	0.779749	1.4351	36	4	HLA-B CLC
GO_REGULATION_OF_LIPID_BIOSYNTHETIC_PROCESS	0.05074	0.342377	0.431289	1.43413	23	38	SCARB1 APOC3 PLA2G4A SEC14L2 APOC1 APOC2 APOB ANXA1 C3 TSPO APOA1 CREB1 APOE SLC27A1 PRKAA1 WDTC1 PRKAB2 GPLD1 ERLIN1
GO_NEGATIVE_REGULATION_OF_MOLECULAR_FUNCTION	0.002331	0.0524054	0.293322	1.43409	0	438	LPA ITIH6 PTX3 SERPINB3 APOC3 APCS HP TP53 CD109 HSPB1 CALU APOC1 CSN2 APOC2 CSTA MMP9 ANXA8 SERPINB5 CARD16 PPM1F C4A SNCA SERPINE2 LTF ANAPC5 PZP BGN CD44 WFS1 HGF SFN SERPINA4 IFIT2 LRPAP1 ANXA1 NQO1 DNAJB6 HMOX1 LRRC15 C4B ENSA TIMP2 PLAUR SERPINF1 PROS1 PTGIS SH3BP5L COL6A3 THBS1 ECM1 COMMD7 HSPA5 TMLHE C3 ADARB1 SERPINH1 AGT PSME3 PYCARD SERPIND1 ENG CHAD UBASH3B CDK2 ROCK2 PRKCA SERPING1 C…
GO_NEGATIVE_REGULATION_OF_HISTONE_ACETYLATION	0.0934783	0.475134	0.654976	1.43378	42	8	SNCA SET
GO_DNA_REPLICATION_INITIATION	0.0887949	0.460975	0.608125	1.43367	41	10	MCM6 ORC4 MCM2 MCM3 LRWD1 MCM4 MCM5
GO_POSITIVE_REGULATION_OF_CIRCADIAN_RHYTHM	0.0183673	0.195049	0.950636	1.43363	8	2	ALB THRAP3
GO_HOMEOSTATIC_PROCESS	0.00235849	0.0524054	0.29321	1.43334	0	441	KRT16 CAMP S100A8 COL2A1 S100A9 ELANE FTL SCARB1 APOC3 LYZ PLA2G4A FTH1 LCN2 HSPB1 LGALS1 SLC39A14 S100A14 HRNR CA2 SLC16A1 ALB APOC2 ATP6AP1 NCF4 RBP4 PYGL GJA1 SNCA LTF APOB WFS1 TPT1 EPB42 SFN ANXA1 PFKM CTGF SLC39A7 HMOX1 DERL1 TXNDC12 SLC4A1 CPB2 CTSK CDH3 SOD2 PKP2 KRT1 SERPINF1 NPTN SRF CLN5 AMPD2 PDIA6 SLC34A2 ATP6V1C1 SPTA1 HSPA1A FGF2 GNAS RFC1 NUCKS1 AGT TFRC PDIA4 ATP6V0A1 CLIC4 FN1 P…
GO_REGULATION_OF_FIBROBLAST_GROWTH_FACTOR_RECEPTOR_SIGNALING_PATHWAY	0.0793319	0.437172	0.737588	1.43328	37	5	GPC1 NPTN THBS1
GO_CRANIOFACIAL_SUTURE_MORPHOGENESIS	0.06639	0.399621	0.846127	1.43247	31	3	MMP14 TGFB3 RAB23
GO_RESPONSE_TO_CORTICOSTEROID	0.0367171	0.287082	0.388019	1.43206	16	63	SDC1 PLA2G4A COL1A1 SHC1 NEFL ANXA1 S100B ALAD CTGF CPN1 AGL SERPINF1 ALPL RXRA C3 TYMS FN1 APOA2 ADIPOQ PTGS1
GO_DETECTION_OF_MOLECULE_OF_BACTERIAL_ORIGIN	0.06639	0.399621	0.84566	1.43168	31	3	SCARB1 C4B
GO_CELLULAR_RESPONSE_TO_GONADOTROPIN_STIMULUS	0.0819328	0.443951	0.777753	1.43143	38	4	HMGCS1 PAWR POR
GO_BASEMENT_MEMBRANE_ORGANIZATION	0.0946237	0.475976	0.673641	1.43139	43	7	PLOD3 NID1 COL4A1
GO_ENDOCYTOSIS	0.00472813	0.0801308	0.310954	1.43139	1	268	PTX3 SRPX ELANE MFGE8 SCARB1 HP ALB CRP STAB1 MSR1 SNCA APOB HBB LRPAP1 ANXA1 HBA1 WIPF1 C4B COLEC12 FOLR1 CD93 WASL MYH9 PDIA6 THBS1 IGLV7-43 ENPP2 MICALL1 ANXA11 MRC2 PECAM1 PYCARD TFRC SNX8 SCRIB CSNK1A1 SNX18 IGHA2 CD163 ABL1 IGKV3D-11 SAA1 HSP90B1 ITGAV SNX17 APOA1 APOL1 IGHG1 CFI HIP1 LOXL2 NECAP1 NCK1 CLTA SH3GL1 LRP1 IGLC2 APOE FOLR2 SPARC TXNDC5 ENPP1 IGKV4-1 HSP90AB1 FNBP1L VTN PLCG1 P2…
GO_HEART_FORMATION	0.06639	0.399621	0.845393	1.43123	31	3	FOLR1 LEMD2 RBPJ
GO_THYROID_GLAND_DEVELOPMENT	0.0987395	0.483515	0.699339	1.43109	46	6	SRF MAPK1 MAP2K1 MAP2K2 MAPK3
GO_NEGATIVE_REGULATION_OF_NOTCH_SIGNALING_PATHWAY	0.06639	0.399621	0.844984	1.43054	31	3	MMP14 HIF1AN NUMB
GO_REGULATION_OF_THYMOCYTE_APOPTOTIC_PROCESS	0.0244898	0.231028	0.94831	1.43012	11	2	TP53 ADA
GO_POSITIVE_REGULATION_OF_CELL_SUBSTRATE_ADHESION	0.0474138	0.331107	0.400961	1.42954	21	50	ECM2 COL8A1 PPM1F FGB FGA FGG NID1 COL16A1 SDC4 SMOC2 FN1 CDK6 RREB1 APOA1 CCL21 TRIOBP FBLN1 CCDC80
GO_POSITIVE_REGULATION_OF_METANEPHROS_DEVELOPMENT	0.0684647	0.402454	0.844103	1.42905	32	3	ADIPOQ BASP1 PDGFRB
GO_TRANSPORTER_ACTIVITY	0.00479616	0.0807748	0.304303	1.42836	1	307	FABP5 CRABP2 SLC2A1 CRABP1 SCARB1 LCN2 HBG1 HBG2 SLC39A14 CSN1S1 SEC14L2 SLC16A1 ABCB1 CSN2 ATP6AP1 SLC35D1 RBP4 GJA1 IPO8 APOB XPOT HBD BSG HBB HBA1 SLC35B2 HVCN1 SLC39A7 SLC4A1 APOL3 FOLR1 S100A6 TUSC3 SLC19A1 SLC34A2 SLC44A1 ATP6V1C1 LOXHD1 SYPL1 BLOC1S3 UQCRH VDAC3 SNUPN TFRC ATP6V0A1 CLIC4 KCNAB3 NUTF2 IPO7 APOA2 SLC44A2 ITGAV APOA1 CPNE3 SLC29A1 APOL1 KPNB1 GOSR2 ANXA6 SLC16A3 LRP1 ABCC4 AP…
GO_REGULATION_OF_INTRINSIC_APOPTOTIC_SIGNALING_PATHWAY	0.0344828	0.278056	0.383013	1.42789	15	69	S100A8 S100A9 TP53 HSPB1 MMP9 CD44 WFS1 TPT1 NCK2 TXNDC12 SOD2 PLAUR HSPA1A PARL PYCARD
GO_NEGATIVE_REGULATION_OF_PRODUCTION_OF_MOLECULAR_MEDIATOR_OF_IMMUNE_RESPONSE	0.0956522	0.476472	0.652218	1.42774	43	8	HMOX1 TGFB3 APOA2 APOA1
GO_PROTON_TRANSPORTING_ATP_SYNTHASE_ACTIVITY_ROTATIONAL_MECHANISM	0.0684647	0.402454	0.843249	1.4276	32	3	ATP6AP1 ATP6V0C
GO_SECRETORY_GRANULE_ORGANIZATION	0.0956522	0.476472	0.652087	1.42745	43	8	SERPINE2 BLOC1S3 AGFG1 CREB1 TMF1 BLOC1S2
GO_UROGENITAL_SYSTEM_DEVELOPMENT	0.0208333	0.208298	0.364527	1.42716	9	87	SDC1 ITGA8 TNC CA2 RBP4 SERPINB5 WFS1 GREM1 ANXA1 RDH10 NID1 SERPINF1 LAMB2 EPHB3 COL4A1 LAMA5 FBN1 RXRA SDC4 MME FGF2 MPST AGT PECAM1 SMAD5 ADIPOQ TACSTD2 WWTR1 BASP1 NOTCH3 CD34
GO_HYDROLASE_ACTIVITY_ACTING_ON_CARBON_NITROGEN_BUT_NOT_PEPTIDE_BONDS_IN_CYCLIC_AMIDINES	0.0924731	0.47167	0.583366	1.42691	42	12	CDA AMPD2 ADARB1
GO_CELLULAR_CARBOHYDRATE_CATABOLIC_PROCESS	0.100218	0.488112	0.512951	1.42655	45	18	PYGL PFKM AGL PGM2
GO_STEROL_CATABOLIC_PROCESS	0.0684647	0.402454	0.842597	1.4265	32	3	SCARB1 SNX17 APOE
GO_ENDOPEPTIDASE_ACTIVITY	0.0107066	0.140995	0.332266	1.42642	4	156	PRTN3 LPA MMP1 ELANE CASP14 HP CLC BLMH MMP9 C4A LTF HGF THSD4 C4B CTSK F11 MMP14 SENP1 CTSG ADAMTS4 KLKB1 IGLV7-43 C2 DPP4 MME GCA C3 PARL C1S PYCARD AZU1 MMP8 PDIA3 SRI LGMN IGKV3D-11 CTSZ IGHG1 CFI
GO_B_CELL_MEDIATED_IMMUNITY	0.0384615	0.294266	0.388543	1.42611	17	61	HLA-DRB1 C4BPB C4A C4BPA C8B C4B C8A IGLV7-43 C2 C6 C3 C1S SERPING1 IGHA2 IGKV3D-11 C8G IGHG1 CFI EXOSC6 C5 IGLC2 C9 IGKV4-1 MSH6 C1R IGKV1D-33 SWAP70 LIG4 IGKC FAS
GO_AMINO_ACID_BINDING	0.0555556	0.36175	0.419715	1.42601	25	42	MFGE8 SCARB1 SCIN GAP43 FOLR1 SLC19A1 THBS1 TYMS ASS1 FOLR2 CAD
GO_RECEPTOR_AGONIST_ACTIVITY	0.0684647	0.402454	0.842217	1.42585	32	3	GREM1 AGT SFRP2
GO_MANNOSE_BINDING	0.0951374	0.476472	0.604232	1.42449	44	10	DPM1 BSG CLN5
GO_POSITIVE_REGULATION_OF_KIDNEY_DEVELOPMENT	0.0956522	0.476472	0.650662	1.42433	43	8	GREM1 AGT MAGED1 ADIPOQ BASP1
GO_RESPONSE_TO_ENDOPLASMIC_RETICULUM_STRESS	0.0191489	0.198292	0.344598	1.42428	8	122	SRPX FKBP14 TP53 SHC1 WFS1 NCK2 SEC61B DERL1 YIF1A UBQLN2 PDIA6 THBS1 HSPA5 EIF2AK2 PDIA4 STT3B PDIA5 PDIA3 ASNS FLOT1 SEC61A1 HSP90B1 DNAJB11 GOSR2 NCK1 SSR1 PPP2CB TXNDC5
GO_REGULATION_OF_T_CELL_CHEMOTAXIS	0.0705394	0.408792	0.840552	1.42304	33	3	S100A7 ADAM17
GO_LUNG_MORPHOGENESIS	0.0915033	0.468362	0.543754	1.42241	41	15	TNC PLOD3 RDH10 SRF CTSZ
GO_REGULATION_OF_T_CELL_MEDIATED_IMMUNITY	0.102397	0.491739	0.511093	1.42138	46	18	HLA-B HLA-A CLC PVR SPN
GO_GOLGI_TRANSPORT_COMPLEX	0.0951374	0.476472	0.602559	1.42055	44	10	COG7 COG6 COG8 COG2 GOLGA3 COG3 COG5
GO_HYALURONAN_METABOLIC_PROCESS	0.0915033	0.468362	0.542809	1.41994	41	15	ITIH6 CD44 HGF LYVE1 FGF2 MKI67 ITIH4 ITIH2
GO_MRNA_TRANSCRIPTION	0.107143	0.503338	0.693745	1.41965	50	6	EEF1D SRF FLNA MED1
GO_REGULATION_OF_TOLERANCE_INDUCTION	0.0835073	0.447773	0.730517	1.41954	39	5	HLA-B CLC
GO_MATURE_B_CELL_DIFFERENTIATION_INVOLVED_IN_IMMUNE_RESPONSE	0.0705394	0.408792	0.83832	1.41926	33	3	LGALS1 ADA
GO_MATURE_B_CELL_DIFFERENTIATION	0.0705394	0.408792	0.83832	1.41926	33	3	LGALS1 ADA
GO_REGULATION_OF_HAIR_CYCLE	0.085595	0.451601	0.730254	1.41903	40	5	KRT17 CDH3 TRADD
GO_GLUCOSAMINE_CONTAINING_COMPOUND_METABOLIC_PROCESS	0.101075	0.489426	0.57999	1.41865	46	12	CHI3L1 GNE
GO_GRANULOCYTE_MIGRATION	0.0884956	0.460736	0.505937	1.41849	39	19	S100A8 S100A9 S100A12 ANXA1 EPX
GO_REGULATION_OF_PROTEIN_SECRETION	0.0175439	0.187809	0.346309	1.41833	7	119	CAMP SLC2A1 HLA-DRB1 SLC16A1 CRP WLS RBP4 GJA1 PIK3C3 FGB FGA ANXA1 PFKM FGG VSNL1 ENSA TGFB3 CD276 ENY2 CADM1 GNAS STXBP5 ARL2BP PYCARD VTCN1 FN1 PRKCA APOA2 MIF SRI ABL1 SAA1 APOA1 C5 CD34 FBLN1 POSTN
GO_REGULATION_OF_PROTEIN_OLIGOMERIZATION	0.0903226	0.464785	0.549699	1.41805	41	14	MMP1 TP53 BID SH3GLB1 FAS CLU DNM1L PEX14 PEX5 BAX
GO_MODIFIED_AMINO_ACID_TRANSPORT	0.107143	0.503338	0.692167	1.41642	50	6	CRYM FOLR1 SLC19A1 FOLR2 SERPINA7
GO_ENDOCYTIC_VESICLE	0.0193966	0.199088	0.34087	1.41612	8	129	HLA-B HLA-DRB1 SCARB1 HP HLA-A HLA-C WLS STAB1 NCF4 MSR1 LTF APOB PIK3C3 HBB HBA1 COLEC12 WASL DYSF DPP4 ANXA11 ATP6V0A1 SRGAP2 CD163 SAA1 ITGB5 HSP90B1 ITGAV APOA1 RAB13 GOLIM4 LRP1 RAB23 APOE SPARC EGFR
GO_FRIZZLED_BINDING	0.107143	0.503338	0.691649	1.41536	50	6	CTHRC1 SDCBP FZD1
GO_CENTROSOME_CYCLE	0.0991189	0.484378	0.627838	1.41518	44	9	CDK2 ROCK2 CETN2
GO_PIGMENT_GRANULE	0.02537	0.234773	0.372273	1.41514	11	75	SLC2A1 CALU BSG SYNGR1 SDCBP MMP14 SERPINF1 PDIA6 HSPA5 SYPL1 ANXA11 TFRC PDIA4 ATP6V0A1 PDIA3 FLOT1 STOM HSP90B1 SND1 ANXA6 ANXA2 ITGB3 ATP1B3 RAB27A HSP90AB1
GO_NEGATIVE_REGULATION_OF_DEFENSE_RESPONSE	0.0441176	0.317147	0.389714	1.41445	20	57	ELANE HLA-B APCS HLA-A HGF KRT1 SERPINF1 SPN CD276 PTGIS EIF2AK2 SERPING1 ADIPOQ RPS19 SAA1 APOA1 PPM1B SHARPIN HTRA1 APOE
GO_PHOSPHOLIPASE_BINDING	0.10148	0.489688	0.59997	1.41444	47	10	APOC2 SNCA NEFL
GO_REGULATION_OF_TRANSCRIPTION_INVOLVED_IN_G1_S_TRANSITION_OF_MITOTIC_CELL_CYCLE	0.0876827	0.458023	0.726953	1.41261	41	5	RRM2 TYMS
GO_REGULATION_OF_TRANSLATIONAL_INITIATION	0.0421941	0.309688	0.390233	1.41254	19	54	HSPB1 PAIP2 NCK2 RXRA EIF2AK2 EIF4G1 EIF3H EIF3J NCK1 FMR1 EIF4B EIF3D EIF3CL EIF2B3 DNAJC3 EIF3A EIF3E EIF4H NCBP2 EIF3M EIF3L TPR YTHDF2 EIF3G EIF2B4 EIF3B EIF2B1 EIF3I EIF3F EIF3K
GO_PHENOL_CONTAINING_COMPOUND_BIOSYNTHETIC_PROCESS	0.0726141	0.413834	0.833819	1.41164	34	3	SNCA DDT
GO_REGULATION_OF_T_CELL_CYTOKINE_PRODUCTION	0.0876827	0.458023	0.726388	1.41152	41	5	HLA-A CLC
GO_GAMMA_TUBULIN_BINDING	0.111828	0.51334	0.664133	1.41119	51	7	NDRG1 BLOC1S2 LYN NME1
GO_MYOSIN_II_COMPLEX	0.107143	0.503338	0.689375	1.4107	50	6	MYL9 MYH9 MYH10 MYL12B
GO_RESPONSE_TO_FLUID_SHEAR_STRESS	0.109278	0.507644	0.582708	1.41046	52	11	CA2 GJA1 TGFB3 ASS1 P2RX7
GO_NEGATIVE_REGULATION_OF_GROWTH	0.0364807	0.286634	0.378181	1.40916	16	68	CAMP ELANE MPO TP53 RBP4 GJA1 SERPINE2 CDA GREM1 CTSG APBB2 GNAS AGT SMARCA2 LGMN CRLF3 CDKN2C ENPP1 MT1E STK4 CGREF1 NF2 FXN ENO1 FOXK1
GO_NEGATIVE_REGULATION_OF_FIBROBLAST_PROLIFERATION	0.10148	0.489688	0.597661	1.409	47	10	TP53 FTH1 EMD PARP10
GO_UDP_GALACTOSYLTRANSFERASE_ACTIVITY	0.0746888	0.419629	0.831601	1.40788	35	3	LALBA PLOD3
GO_GALACTOSYLTRANSFERASE_ACTIVITY	0.0746888	0.419629	0.831601	1.40788	35	3	LALBA PLOD3
GO_CELLULAR_RESPONSE_TO_INTERLEUKIN_1	0.0803571	0.438654	0.481618	1.40768	35	22	CHI3L1 FGB RPS6KA4 PTGIS PYCARD FN1 CCL21
GO_RENAL_SYSTEM_PROCESS_INVOLVED_IN_REGULATION_OF_BLOOD_VOLUME	0.0326531	0.269642	0.933423	1.40767	15	2	GJA1 CYBA
GO_REGULATION_OF_GLOMERULAR_FILTRATION	0.0326531	0.269642	0.933423	1.40767	15	2	GJA1 CYBA
GO_FATTY_ACID_DERIVATIVE_TRANSPORT	0.107143	0.503338	0.687783	1.40745	50	6	PLA2G4A ANXA1 ABCC4 PNPLA8
GO_REGULATION_OF_CELL_FATE_COMMITMENT	0.0966387	0.477679	0.764572	1.40717	45	4	FGF2 SFRP2 FZD7
GO_REGULATION_OF_BEHAVIOR	0.11087	0.510964	0.642589	1.40666	50	8	ALB GJA1 RETN STAT3 PTGDS
GO_EXTERNAL_ENCAPSULATING_STRUCTURE	0.0746888	0.419629	0.830542	1.40609	35	3	CAMP DAG1
GO_PROTEIN_HYDROXYLATION	0.105708	0.500922	0.596406	1.40604	49	10	CRTAP PLOD1 P4HA1 ASPH HIF1AN
GO_REGULATION_OF_INTERLEUKIN_8_BIOSYNTHETIC_PROCESS	0.0746888	0.419629	0.830311	1.4057	35	3	ELANE APOA2
GO_RESPONSE_TO_BMP	0.100218	0.488112	0.537241	1.40537	45	15	COL2A1 ENG FN1 SMAD5
GO_REGULATION_OF_PEPTIDYL_THREONINE_PHOSPHORYLATION	0.109278	0.507644	0.580206	1.4044	52	11	CHI3L1 AZU1 CAB39 PARD3 RIPK2
GO_PROTEIN_C_TERMINUS_BINDING	0.025	0.232827	0.353055	1.40436	11	92	SDC1 NEFL VIM PFKM CTGF SLC4A1 SDCBP MDC1 HSPG2 ECM1 HOMER3 DAPK3 SLC9A3R2 ABL1 RABAC1 SNX17 ERCC3 MKI67 FBLN1 KPNA3 XRCC4 PRKAA1 PRRC2C NCF2 NCL MAPK14 BAIAP2 PABPC1 DLG1 ATXN2 VPS4A LIG4 DNM1 DYNLL1
GO_RESPONSE_TO_CALCIUM_ION	0.0581897	0.374014	0.410978	1.40403	26	43	SDC1 PLA2G4A FGB FGA FGG THBS1 ASPH ANXA11 CLIC4 CPNE3 STIM1 S100A16 SPARC
GO_RESPONSE_TO_FOOD	0.0960334	0.477087	0.72202	1.40303	45	5	MPO SLC16A1
GO_MULTICELLULAR_ORGANISMAL_HOMEOSTASIS	0.0270833	0.242917	0.358326	1.40288	12	87	KRT16 COL2A1 LYZ PLA2G4A HSPB1 HRNR ALB RBP4 LTF WFS1 SFN CTGF CTSK CDH3 KRT1 SRF AMPD2 GNAS
GO_REGULATION_OF_MYELOID_CELL_DIFFERENTIATION	0.0416667	0.308522	0.386148	1.40276	19	58	APCS CA2 ATP6AP1 LTF ISG15 SCIN SENP1 GNAS UBASH3B PRKCA CDK6 ADIPOQ
GO_NEGATIVE_REGULATION_OF_PROTEIN_MATURATION	0.100218	0.488112	0.536093	1.40237	45	15	C4BPB SERPINE2 C4BPA CPB2 THBS1 SERPING1 A2M GLG1 SERPINF2
GO_STEROL_TRANSPORTER_ACTIVITY	0.11087	0.510964	0.64058	1.40226	50	8	APOB APOA2 APOA1 APOE NPC1
GO_INTERMEDIATE_FILAMENT_BINDING	0.107822	0.504498	0.5947	1.40202	50	10	SYNM KRT14 VIM PKP1 PKP2 NES FAM83H
GO_REGULATION_OF_CIRCADIAN_SLEEP_WAKE_CYCLE_NON_REM_SLEEP	0.0367347	0.287082	0.929024	1.40103	17	2	ALB ADA
GO_1_PHOSPHATIDYLINOSITOL_BINDING	0.107822	0.504498	0.59405	1.40049	50	10	SCARB1 SCIN PLEKHA5 EPB41
GO_SMOOTH_MUSCLE_CELL_DIFFERENTIATION	0.0809129	0.440862	0.827062	1.4002	38	3	ITGA8 SRF
GO_TISSUE_MORPHOGENESIS	0.017094	0.184728	0.330013	1.3997	7	149	KRT16 CTHRC1 ITGA8 TNC CRYGS CA2 WLS RBP4 POFUT2 GJA1 SERPINB5 PLOD3 GREM1 KRT17 CCM2 MMP14 RDH10 PKP2 FOLR1 SRF COL4A1 LAMA5 COL11A1 RXRA SDC4 FGF2 COL3A1 ENG CLIC4 SCRIB FZD6
GO_VENTRICULAR_CARDIAC_MUSCLE_CELL_DIFFERENTIATION	0.109244	0.507644	0.683924	1.39955	51	6	RXRA MYH10 LMNA
GO_RIBOSOMAL_LARGE_SUBUNIT_ASSEMBLY	0.0952381	0.476472	0.52079	1.3992	43	16	PPAN RPL5 RPL11 MDN1 RPL6 RPL3 RPL38 RPL10 RPL12 RPL23A MRTO4 RPL24
GO_POSITIVE_REGULATION_OF_ACTIN_NUCLEATION	0.107822	0.504498	0.593335	1.3988	50	10	SCIN WIPF1 WASL BRK1 GSN ABI2
GO_BIOMINERAL_TISSUE_DEVELOPMENT	0.108932	0.507644	0.50296	1.39877	49	18	COL1A1 CLEC3B DDR2 ALPL ECM1 MINPP1 STIM1 ENPP1 FAM83H
GO_HEAD_MORPHOGENESIS	0.113402	0.5155	0.577652	1.39822	54	11	COL1A1 TGFB3 ASPH ATP6AP2 SSBP3 MMP2
GO_REGULATION_OF_OSTEOCLAST_DIFFERENTIATION	0.0952381	0.476472	0.520309	1.39791	43	16	CA2 ATP6AP1 LTF GNAS UBASH3B CREB1
GO_CYTOSKELETAL_ADAPTOR_ACTIVITY	0.109937	0.508373	0.592813	1.39757	51	10	BAIAP2L1 ANK1 NCK2 SDCBP SORBS2 NCK1 BAIAP2
GO_PEPTIDE_HORMONE_RECEPTOR_BINDING	0.10084	0.488782	0.759205	1.39729	47	4	GNAO1 GNAS
GO_INTRINSIC_APOPTOTIC_SIGNALING_PATHWAY_IN_RESPONSE_TO_DNA_DAMAGE_BY_P53_CLASS_MEDIATOR	0.10793	0.504554	0.61966	1.39675	48	9	TP53 PYCARD MSH2 BAG6
GO_REGULATION_OF_CARTILAGE_DEVELOPMENT	0.113978	0.517116	0.571017	1.3967	52	12	TRPS1 SCIN GREM1 CTGF LOXL2 GLG1 MAF RELA
GO_PROTEIN_SECRETION	0.0630435	0.387825	0.405193	1.39634	28	44	CHI3L1 S100A12 S100A13 WLS ANXA1 FGG GNAS BLOC1S3 AGT PDIA4 VTCN1
GO_REGULATION_OF_CHONDROCYTE_DIFFERENTIATION	0.113402	0.5155	0.576697	1.39591	54	11	TRPS1 SCIN GREM1 CTGF LOXL2 GLG1 MAF RELA
GO_EMBRYONIC_ORGAN_DEVELOPMENT	0.0292887	0.254097	0.355464	1.39582	13	88	FBN2 COL2A1 CTHRC1 ITGA8 RBP4 GJA1 MFAP2 DNAJB6 MMP14 RDH10 TGFB3 FOLR1 MBD3 SRF COL11A1 FBN1 GNAS ENG SCRIB FZD6
GO_DEFENSE_RESPONSE_TO_GRAM_NEGATIVE_BACTERIUM	0.0978723	0.481515	0.555924	1.39472	45	13	S100A7 CAMP BPI PYCARD AZU1
GO_REGULATION_OF_ENDOTHELIAL_CELL_MIGRATION	0.0630435	0.387825	0.404582	1.39423	28	44	SCARB1 HSPB1 SRPX2 SERPINF1 THBS1 FGF2 AGT ROCK2 PRKCA SH3BGRL3 APOE ITGB3 SPARC NRP2 PLCG1 MAPK14
GO_ENDOPLASMIC_RETICULUM	0.00242718	0.0524054	0.277365	1.39373	0	670	COL11A2 CHI3L1 S100A7 CRABP2 COL2A1 SRPX COL9A1 HLA-B COL8A1 HLA-DRB1 FKBP10 PLA2G4A ITGA8 PLA2G2A FKBP14 TP53 HLA-A HLA-C MX1 CRTAP SLC39A14 OSBPL3 PLOD1 COL1A2 DPM1 COL1A1 PTDSS1 ALB CALU APOC1 TRAM1 WLS SLC35D1 CKAP4 POFUT2 GJA1 PLOD3 COL4A2 SNCA TMEM214 FKBP7 APOB WFS1 RCN2 ANK1 IFIT2 FGA LRPAP1 FKBP9 SLC35B2 TPD52 SLC39A7 MTDH NCK2 HMOX1 SEC61B P4HA1 DERL1 TXNDC12 EEF1D CRELD2 SDCBP AGL RDH1…
GO_REGULATION_OF_DENDRITIC_CELL_DIFFERENTIATION	0.102296	0.491664	0.717176	1.39362	48	5	HLA-B LGALS1
GO_CELL_AGGREGATION	0.102296	0.491664	0.717092	1.39345	48	5	COL2A1 CTGF COL11A1 MAPK14
GO_ION_TRANSPORT	0.0097561	0.131055	0.298767	1.39292	3	291	SLC2A1 FTL SCARB1 APOC3 PLA2G4A FTH1 LCN2 SLC39A14 CA2 CA1 SLC16A1 ALB APOC1 CSN2 APOC2 ATP6AP1 SLC35D1 GJA1 SNCA LTF TPT1 BSG HBB ANXA1 HBA1 SLC35B2 CTGF HVCN1 SLC39A7 SLC4A1 FOLR1 S100A6 TUSC3 RXRA SLC19A1 SLC34A2 SLC44A1 ATP6V1C1 LOXHD1 ASPH FGF2 UQCRH VDAC3 TSPO TFRC ATP6V0A1 CLIC4 KCNAB3 CDK2 APOA2 SRI SLC44A2 ITGAV APOA1 ADD2 APOL1 CCL21 SCO1 STIM1 COMMD9 ANXA6 PITPNB SLC16A3 ABCC4 APOE ATP…
GO_RETINAL_BINDING	0.109244	0.507644	0.756646	1.39258	51	4	CRABP2 CRABP1 RBP4
GO_REGULATION_OF_GLUTAMATE_SECRETION	0.111345	0.512343	0.75591	1.39122	52	4	SNCA P2RX7
GO_NEGATIVE_REGULATION_OF_EPITHELIAL_CELL_APOPTOTIC_PROCESS	0.115464	0.519379	0.57472	1.39112	55	11	WFS1 FGB FGA FGG ABL1
GO_CARDIAC_CHAMBER_MORPHOGENESIS	0.0864745	0.454206	0.489476	1.39112	38	20	RBP4 PKP2 SRF COL11A1 RXRA DHRS3 FZD1
GO_POLYSACCHARIDE_BINDING	0.114165	0.517559	0.589974	1.39088	53	10	PTX3 AGL EPM2A ENPP2 ENPP1 VTN SUSD2 PRG4
GO_NEGATIVE_REGULATION_OF_TRANSFORMING_GROWTH_FACTOR_BETA_RECEPTOR_SIGNALING_PATHWAY	0.0853933	0.451601	0.464978	1.39076	37	25	FBN2 CD109 TGFB3 FBN1 LTBP1 HSPA5 ENG STRAP LEMD3 HTRA1
GO_RESPONSE_TO_INTERLEUKIN_1	0.0583153	0.374014	0.4277	1.39038	26	35	CHI3L1 SNCA FGB ANXA1 RPS6KA4 PTGIS PYCARD FN1 PRKCA CCL21
GO_ROUGH_ENDOPLASMIC_RETICULUM_MEMBRANE	0.113978	0.517116	0.56807	1.3895	52	12	PLOD1 PLOD3 SEC61B DNAJC3 SRPRB PI4KB BCAP31
GO_REGULATION_OF_TISSUE_REMODELING	0.0861678	0.453598	0.455417	1.38922	37	27	CA2 ATP6AP1 GJA1 GREM1 AGT TFRC UBASH3B ITGB3 P2RX7
GO_PERK_MEDIATED_UNFOLDED_PROTEIN_RESPONSE	0.0954357	0.476472	0.82055	1.38917	45	3	HSPA5 ASNS EIF2S1
GO_POSITIVE_REGULATION_OF_PATHWAY_RESTRICTED_SMAD_PROTEIN_PHOSPHORYLATION	0.115546	0.519379	0.678014	1.38746	54	6	SDCBP TGFB3 ENG DAB2
GO_REGULATION_OF_HEART_GROWTH	0.11828	0.526791	0.566871	1.38656	54	12	RBP4 GJA1 FGF2 BASP1 MAPK14 ACACB
GO_RECEPTOR_SIGNALING_COMPLEX_SCAFFOLD_ACTIVITY	0.115546	0.519379	0.677415	1.38623	54	6	NCK2 NCK1 MMS19 SPAG9
GO_SULFUR_COMPOUND_BINDING	0.0239651	0.227743	0.33991	1.38572	10	112	LPA ECM2 ELANE MPO SOD3 PRELP PCOLCE GPC4 SERPINE2 LTF APOB FMOD CLEC3B GPC1 LRPAP1 CTGF F11 CTSG GPC6 COL5A3 THBS3 THBS1 FGF2 SMOC2 SERPIND1 FN1 HACL1 AZU1 AGRN SAA1 CD34 COL5A1 APOE POSTN CCDC80 ACOT7 ENPP1 CFH NRP2 VTN
GO_POSITIVE_REGULATION_OF_CYTOKINE_SECRETION	0.0968468	0.477679	0.457109	1.38523	42	26	CAMP CD276 CADM1 PYCARD VTCN1 MIF ABL1 SAA1 C5 CD34 POSTN P2RX7 NCL MAPK14
GO_SINGLE_ORGANISM_CELL_ADHESION	0.012959	0.154414	0.315751	1.38465	5	177	S100A8 S100A9 ITGA8 HSPB1 LAMB1 SHC1 CSTA LAMC1 CD44 FGB SRPX2 ITGA2B FGA HBB ANXA1 PKP1 DNAJB6 NCK2 MYL9 FGG CDH3 PKP2 SRF EPHB3 CD93 LAMA5 MYH9 SPN CD276 ICAM3 DPP4 CADM1 GNAS SRGAP2 FN1 SCRIB CDK6 ABL1 ITGB5 ITGAV CCL21 MSN NCK1 CD34 TSTA3
GO_POSITIVE_REGULATION_OF_CELL_GROWTH	0.0466102	0.327789	0.380306	1.38405	21	59	S100A8 CRABP2 S100A9 EXOSC4 SFN KRT17 SDCBP MMP14 SRF FN1 CSNK2A1
GO_RESPONSE_TO_MOLECULE_OF_BACTERIAL_ORIGIN	0.0343348	0.278056	0.345124	1.38381	15	99	S100A7 S100A8 ELANE SCARB1 MPO PLA2G4A S100A14 SNCA APOB ALAD MTDH C4B CTSG ALPL PROS1 TSPO EIF2AK2 PYCARD FN1 SLPI ABL1
GO_POSITIVE_REGULATION_OF_ENDOTHELIAL_CELL_CHEMOTAXIS	0.055102	0.36014	0.917255	1.38329	26	2	HSPB1 FGF2
GO_FIBROBLAST_GROWTH_FACTOR_RECEPTOR_BINDING	0.055102	0.36014	0.917255	1.38329	26	2	NPTN FGF2
GO_NEGATIVE_REGULATION_OF_CELL_AGING	0.106472	0.503023	0.711445	1.38248	50	5	CDK6 MIF ABL1 MARCH5 PRKDC
GO_NEUROPEPTIDE_RECEPTOR_BINDING	0.0571429	0.370151	0.915843	1.38116	27	2	GNAO1 GNAS
GO_NEGATIVE_REGULATION_OF_ACUTE_INFLAMMATORY_RESPONSE	0.103734	0.496529	0.815687	1.38094	49	3	APCS SPN
GO_REGULATION_OF_TRIGLYCERIDE_METABOLIC_PROCESS	0.119588	0.53059	0.570357	1.38056	57	11	SCARB1 APOC3 APOC2 C3 APOA1
GO_GLUCOSYLTRANSFERASE_ACTIVITY	0.114537	0.518845	0.611918	1.3793	51	9	PLOD3 POGLUT1 KDELC1
GO_NEGATIVE_REGULATION_OF_EPITHELIAL_CELL_PROLIFERATION	0.07173	0.412144	0.416061	1.37929	33	37	CD109 GJA1 SFN CPB2 SERPINF1 THBS1 XDH MAGED1 ENG CDK6 STRAP APOE SPARC ROBO1 WDR77
GO_REGULATION_OF_ERK1_AND_ERK2_CASCADE	0.0379747	0.292692	0.370099	1.37882	17	67	CHI3L1 S100A7 PLA2G2A ATP6AP1 CD44 FGB FGA CTGF FGG NPTN FGF2 C3 PYCARD FN1 PRKCA MIF ADIPOQ ABL1 CCL21
GO_STEROL_TRANSPORT	0.0945946	0.475976	0.467465	1.37806	41	23	SCARB1 APOC3 APOC1 APOC2 MSR1 APOB APOA2 APOA1 APOE
GO_POSITIVE_REGULATION_OF_PEPTIDASE_ACTIVITY	0.0402542	0.302036	0.364789	1.37587	18	73	S100A8 S100A9 SERPINB3 PCOLCE PPM1F SNCA TBC1D10A CTGF MMP14 SENP1 ASPH XDH PSME3 PYCARD FN1
GO_REGULATION_OF_RENAL_SYSTEM_PROCESS	0.131183	0.555407	0.647415	1.37567	60	7	GJA1 AGT ADIPOQ KNG1
GO_POSITIVE_REGULATION_OF_TRANSPORT	0.00699301	0.104536	0.286585	1.37423	2	349	SDC1 PTX3 CAMP S100A8 S100A9 MFGE8 HLA-DRB1 PLA2G4A TP53 CA2 ATP6AP1 WLS RBP4 GJA1 C4A SNCA WFS1 SCIN GREM1 FGB SFN FGA ANXA1 PFKM C4B CPB2 FGG SDCBP CTSK CDH3 VSNL1 TGFB3 PKP2 SEPT5 WASL CD276 PROS1 SDC4 ASPH C2 CADM1 RETN C3 STXBP5 RNASE2 TSPO AGT S100A1 PYCARD EMD VTCN1 PON1 AZU1 NUTF2 RAB3D MIF SRI ADIPOQ ABL1 FLOT1 SAA1 STOM ITGAV UBR5 STX18 CCL21 HIP1 STIM1 MSN C5 LRP1 CD34 ANXA2 CREB1 APOE…
GO_POSITIVE_REGULATION_OF_FATTY_ACID_METABOLIC_PROCESS	0.121739	0.533883	0.627238	1.37306	55	8	PLA2G4A APOC2 ANXA1 ADIPOQ APOA1
GO_PHOSPHATIDYLCHOLINE_BINDING	0.122622	0.536297	0.582276	1.37273	57	10	APOC1 APOA2 APOA1
GO_REGULATION_OF_CYTOKINE_SECRETION_INVOLVED_IN_IMMUNE_RESPONSE	0.109959	0.508373	0.810707	1.37251	52	3	APOA2 APOA1 ATG5
GO_RESPONSE_TO_METHYLMERCURY	0.118943	0.528534	0.608813	1.3723	53	9	PLA2G4A S100B ALAD CPOX UROD
GO_POSITIVE_REGULATION_OF_I_KAPPAB_KINASE_NF_KAPPAB_SIGNALING	0.0362473	0.28557	0.360427	1.3716	16	76	S100A12 S100A13 LGALS1 WLS GJA1 LTF GREM1 S100B SLC35B2 MTDH HMOX1 EEF1D APOL3 ECM1 REL ADIPOQ ABL1 SLC44A2 CCL21 SHARPIN IKBKG
GO_POSITIVE_REGULATION_OF_CELL_SIZE	0.114823	0.519329	0.705526	1.37098	54	5	PRR16 HSP90AB1 OGT
GO_PHOSPHATIDYLCHOLINE_ACYL_CHAIN_REMODELING	0.123913	0.537268	0.626101	1.37057	56	8	PLA2G4A PLA2G2A LPCAT2 PNPLA8
GO_PRIMARY_LYSOSOME	0.121649	0.533883	0.56574	1.36939	58	11	DEFA1 MPO ANXA11 AZU1
GO_RESPONSE_TO_X_RAY	0.115468	0.519379	0.523247	1.36876	52	15	TP53 ANXA1 IKBIP XRCC4 LIG4 MSH2 TP53BP1 BRCC3 SFRP1
GO_REGULATION_OF_HAIR_FOLLICLE_DEVELOPMENT	0.113445	0.5155	0.743535	1.36845	53	4	KRT17 CDH3 TRADD
GO_VOCALIZATION_BEHAVIOR	0.0673469	0.400646	0.907288	1.36826	32	2	SRPX2 MYH14
GO_MONOSACCHARIDE_TRANSMEMBRANE_TRANSPORTER_ACTIVITY	0.113445	0.5155	0.743291	1.368	53	4	SLC2A1 SLC2A3 PPBP
GO_RECEPTOR_INHIBITOR_ACTIVITY	0.0673469	0.400646	0.906845	1.36759	32	2	LRPAP1 PXDN
GO_CHONDROCYTE_DEVELOPMENT	0.132353	0.557369	0.667908	1.36678	62	6	IMPAD1 COL11A1 SERPINH1 CHSY1
GO_REGULATION_OF_CLATHRIN_MEDIATED_ENDOCYTOSIS	0.133333	0.558831	0.643197	1.3667	61	7	UBQLN2 WASL SMAP1 AAK1 DAB2
GO_CELLULAR_IRON_ION_HOMEOSTASIS	0.105618	0.500922	0.475464	1.36598	46	21	FTL FTH1 LCN2 LTF HMOX1 TFRC SRI
GO_METANEPHROS_DEVELOPMENT	0.115468	0.519379	0.522075	1.3657	52	15	ITGA8 GREM1 RDH10 LAMB2 FBN1 ADIPOQ BASP1 CD34
GO_RENAL_SYSTEM_PROCESS_INVOLVED_IN_REGULATION_OF_SYSTEMIC_ARTERIAL_BLOOD_PRESSURE	0.115546	0.519379	0.741961	1.36555	54	4	GJA1 AGT SERPINF2
GO_PHAGOCYTOSIS	0.0290179	0.253877	0.335239	1.36466	12	116	PTX3 SRPX ELANE MFGE8 SCARB1 CRP ANXA1 WIPF1 C4B COLEC12 CD93 WASL MYH9 PDIA6 THBS1 IGLV7-43 ANXA11 PECAM1 CSNK1A1 IGHA2 ABL1 IGKV3D-11 ITGAV IGHG1 NCK1 LRP1 IGLC2 TXNDC5 IGKV4-1 HSP90AB1 PLCG1 P2RX7 VAMP7 CRK CYFIP2 BAIAP2 CD47 IGKV1D-33 ELMO1
GO_GLYCEROLIPID_BIOSYNTHETIC_PROCESS	0.0422833	0.309688	0.358981	1.36462	19	75	FABP5 PLA2G4A PLA2G2A DPM1 PTDSS1 IMPA1 MTMR1 PIK3C3 PLAUR SLC44A1 FGF2 APOA2 FAR1 SLC44A2 APOA1 PI4K2A CPNE3
GO_POSITIVE_REGULATION_OF_LIPID_METABOLIC_PROCESS	0.0723684	0.413635	0.394928	1.3644	32	45	SCARB1 APOC3 PLA2G4A APOC1 APOC2 ANXA1 FGF2 AGT APOA2 ADIPOQ APOA1 CCL21 CREB1 APOE
GO_ENDOCARDIAL_CUSHION_DEVELOPMENT	0.132353	0.557369	0.666382	1.36365	62	6	CRELD1 ENG
GO_VOLTAGE_GATED_CATION_CHANNEL_ACTIVITY	0.137634	0.568908	0.641637	1.36339	63	7	HVCN1 KCNAB3 ITGAV KCNAB2
GO_REGULATION_OF_PHOSPHOLIPASE_ACTIVITY	0.101351	0.489688	0.462303	1.36285	44	23	APOC2 ANXA8 SNCA ANXA1 FGF2 AGT ABL1 LRP1 EGFR PTAFR ARF4 FLT1
GO_NEGATIVE_REGULATION_OF_IMMUNE_RESPONSE	0.0718954	0.412144	0.388159	1.36259	32	47	HLA-B HLA-A C4BPB C4BPA ANXA1 HMOX1 TGFB3 SPN COL3A1 SERPING1 APOA2 RPS19 APOA1
GO_REGULATION_OF_CAMP_MEDIATED_SIGNALING	0.120332	0.531926	0.804835	1.36257	57	3	GNAS CRTC3 GNAI1
GO_ISOPRENOID_BINDING	0.127835	0.547999	0.562671	1.36196	61	11	CRABP2 CRABP1 RBP4 C8G
GO_POSITIVE_REGULATION_OF_PROTEIN_SERINE_THREONINE_KINASE_ACTIVITY	0.0392562	0.297612	0.340567	1.36194	18	94	CHI3L1 ELANE S100A12 SHC1 SNCA LTF CSPG4 HGF TGFB3 TAB1 THBS1 FGF2 MAPRE3 MAGED1 MIF ADIPOQ SAA1 CAB39 IKBKG C5 SLC27A1 EGFR HSP90AB1 PRKAA1 STK4 P2RX7 MAPK14
GO_CARBOHYDRATE_DERIVATIVE_BIOSYNTHETIC_PROCESS	0.013544	0.158877	0.306572	1.36189	5	207	ACAN SDC1 NCAN SDC2 DPM1 PTDSS1 SLC35D1 PYGL POFUT2 PRELP RRM2 GPC4 CSPG4 CDA BGN FMOD GPC1 HS2ST1 SLC35B2 PLAUR GPC6 SPON1 TUSC3 MGAT5 HSPG2 COG7 CFP SDC4 AMPD2 GNE THBS1 RRM1 DUT PAPSS2 ATP6V0A1 TYMS STT3B POGLUT1 DHODH AGRN ADSL
GO_REGULATION_OF_T_CELL_MEDIATED_CYTOTOXICITY	0.129897	0.552773	0.5625	1.36154	62	11	HLA-B HLA-A PVR
GO_RETINOL_BINDING	0.127349	0.546435	0.700034	1.36031	60	5	CRABP2 CRABP1 RBP4 C8G
GO_REGULATION_OF_GROWTH	0.0158014	0.174572	0.306089	1.35975	6	207	CAMP S100A8 CRABP2 S100A9 ELANE MPO TP53 SHC1 EXOSC4 RBP4 GJA1 PPM1F SERPINE2 CDA WFS1 GREM1 SFN GAP43 CTGF KRT17 SDCBP MMP14 CTSG SRF ATRN APBB2 FGF2 GNAS C3 AGT SMARCA2 TFRC FN1 CSNK2A1 AGRN MORF4L1 LGMN ABL1 CRLF3 IGFBP7 IGFBP3 BASP1 HTRA1 CREB1 APOE CDKN2C ENPP1 EGFR MT1E NRCAM STK4 F2 CGREF1 MAPK14 NF2 FXN
GO_POSITIVE_REGULATION_OF_NEUROTRANSMITTER_SECRETION	0.0795918	0.437513	0.901475	1.35949	38	2	SNCA RAB3GAP1
GO_POSITIVE_REGULATION_OF_NEUROTRANSMITTER_TRANSPORT	0.0795918	0.437513	0.901475	1.35949	38	2	SNCA RAB3GAP1
GO_REGULATION_OF_REACTIVE_OXYGEN_SPECIES_BIOSYNTHETIC_PROCESS	0.0757576	0.423458	0.424345	1.35918	34	33	PTX3 SNCA HBB PTGIS TSPO AGT CD34 ASS1 EGFR RAB27A HSP90AB1
GO_REGULATION_OF_HORMONE_SECRETION	0.0431965	0.312451	0.363234	1.35827	19	70	SLC2A1 HLA-DRB1 SLC16A1 RBP4 GJA1 FGB FGA ANXA1 PFKM FGG VSNL1 ENSA ENY2 RETN GNAS ARL2BP AGT PRKCA SRI ADIPOQ PTGS1
GO_DETECTION_OF_CALCIUM_ION	0.120332	0.531926	0.801957	1.3577	57	3	ASPH STIM1 CALM1
GO_POSITIVE_REGULATION_OF_SEQUENCE_SPECIFIC_DNA_BINDING_TRANSCRIPTION_FACTOR_ACTIVITY	0.0382979	0.293399	0.354703	1.3576	17	77	S100A8 S100A9 S100A12 LTF GREM1 MTDH DDR2 SRF RPS6KA4 TAB1 HSPA1A EIF2AK2 AGT PYCARD CRTC1 FZD1 IKBKG
GO_CHAPERONE_MEDIATED_PROTEIN_FOLDING	0.0886076	0.460736	0.409481	1.35748	41	37	FKBP10 FKBP14 CRTAP FKBP7 FKBP9 ST13 FKBP11 PDIA4 UNC45A CSNK2A1 DNAJC7 DNAJB1 FKBP4
GO_CELL_CELL_SIGNALING_INVOLVED_IN_CARDIAC_CONDUCTION	0.127349	0.546435	0.698512	1.35735	60	5	GJA1 PKP2 NUP155 KCNQ1
GO_EMBRYONIC_HEART_TUBE_MORPHOGENESIS	0.126087	0.5425	0.620016	1.35725	57	8	GJA1 FOLR1 SRF ENG
GO_INTRINSIC_COMPONENT_OF_PLASMA_MEMBRANE	0.0120192	0.150369	0.291316	1.35717	4	288	SDC1 SLC2A1 HLA-B HLA-DRB1 SCARB1 ITGA8 HLA-A HLA-C SLC39A14 BPI SLC16A1 LYPD3 STAB1 NCF4 CD70 GJA1 MSR1 GPC4 ITGAM CSPG4 CD44 GPC1 BSG ITGA2B HVCN1 C8B SLC4A1 SDCBP PVR MMP14 PLAUR GPC6 C8A FOLR1 DDR2 TUSC3 EPHB3 MYH9 SPN ATRN SLC19A1 SDC4 SLC34A2 ICAM3 SPTA1 ENPP2 LYVE1 CADM1 MME C6 STXBP5 SYPL1 RASAL2 TFRC ENG SPTB GYPC ITGA11 FZD6 MILR1 CD163 TACSTD2 ITGB5 STOM ITGAV C8G PI4K2A SLC29A1 STIM1 …
GO_POSITIVE_REGULATION_OF_PROTEIN_SECRETION	0.0431965	0.312451	0.362896	1.357	19	70	CAMP HLA-DRB1 WLS RBP4 GJA1 FGB FGA PFKM FGG VSNL1 TGFB3 CD276 CADM1 PYCARD VTCN1 MIF SRI ABL1 SAA1 C5 CD34 POSTN GOLPH3 P2RX7 NCL MAPK14
GO_POSITIVE_REGULATION_OF_EXTRINSIC_APOPTOTIC_SIGNALING_PATHWAY	0.105618	0.500922	0.453596	1.35672	46	25	SRPX THBS1 AGT PYCARD PDIA3 DAPK3 FAF1 STK4 BID STK3 RIPK1 FAS
GO_CARDIAC_SEPTUM_DEVELOPMENT	0.123894	0.537268	0.48367	1.35606	55	19	CRELD1 TAB1 MYH10 LTBP1 DHRS3 SNX17 FZD1
GO_EPIDERMIS_MORPHOGENESIS	0.127349	0.546435	0.697429	1.35524	60	5	PLOD3 KRT17
GO_POSITIVE_REGULATION_OF_CELL_FATE_COMMITMENT	0.0836735	0.447773	0.898639	1.35521	40	2	FGF2 RBPJ
GO_OTIC_VESICLE_DEVELOPMENT	0.0836735	0.447773	0.898622	1.35519	40	2	COL2A1 NRP1
GO_EPITHELIAL_CELL_MATURATION	0.0836735	0.447773	0.898553	1.35508	40	2	GJA1 TYMS
GO_MCM_COMPLEX	0.146237	0.583945	0.637605	1.35482	67	7	MCM6 MCM2 MCM3 MCM4 MCM5 MCM7
GO_VENOUS_BLOOD_VESSEL_DEVELOPMENT	0.0836735	0.447773	0.898377	1.35482	40	2	CCM2 ENG
GO_POSITIVE_REGULATION_OF_BLOOD_CIRCULATION	0.119369	0.530025	0.446976	1.35452	52	26	SHC1 GJA1 FGB FGA CTGF HMOX1 FGG AGT PTGS1
GO_REGULATION_OF_CHOLESTEROL_STORAGE	0.131524	0.556044	0.696456	1.35335	62	5	SCARB1 MSR1 APOB
GO_MOVEMENT_IN_ENVIRONMENT_OF_OTHER_ORGANISM_INVOLVED_IN_SYMBIOTIC_INTERACTION	0.0854701	0.451601	0.398186	1.35286	39	42	SERPINB3 HLA-DRB1 SCARB1 PVR DPP4 HSPA1A TFRC ITGB5 ITGAV ITGB3 KPNA3 SLC1A5 ITGA5 NCAM1 NPC1
GO_LIPOPROTEIN_LOCALIZATION	0.136555	0.568247	0.661066	1.35277	64	6	APOC3 MSR1 APOB LRP1
GO_MICROGLIAL_CELL_ACTIVATION	0.12395	0.537268	0.73486	1.35248	58	4	SNCA AZU1 CLU
GO_POSITIVE_REGULATION_OF_INTRINSIC_APOPTOTIC_SIGNALING_PATHWAY	0.11036	0.509423	0.458743	1.35235	48	23	S100A8 S100A9 TP53 NCK2
GO_CARBOHYDRATE_DERIVATIVE_TRANSPORT	0.116883	0.522568	0.50334	1.35231	53	16	SCARB1 SLC35D1 GJA1 SLC35B2 SLC29A1 RFT1
GO_MORPHOGENESIS_OF_AN_EPITHELIUM	0.0327511	0.269688	0.331218	1.352	14	114	KRT16 CTHRC1 TNC CRYGS CA2 GJA1 SERPINB5 PLOD3 GREM1 KRT17 CCM2 MMP14 RDH10 FOLR1 SRF COL4A1 LAMA5 SDC4 FGF2 ENG CLIC4 SCRIB FZD6 TACSTD2 CTSZ FZD1 MSN
GO_NEGATIVE_REGULATION_OF_MULTICELLULAR_ORGANISM_GROWTH	0.130705	0.554191	0.798482	1.35181	62	3	GNAS LGMN FXN
GO_COP9_SIGNALOSOME	0.11236	0.513367	0.470206	1.35087	49	21	MYH9 HSPA5 FLOT1 BASP1 HSP90AB1 PLCG1 GPS1 COPS7A DYNLL1 EPB41L2
GO_NEGATIVE_REGULATION_OF_INFLAMMATORY_RESPONSE	0.0802603	0.438536	0.423183	1.35082	36	32	ELANE APCS HGF KRT1 SERPINF1 SPN CD276 PTGIS ADIPOQ RPS19 SAA1 APOA1 SHARPIN APOE
GO_DETOXIFICATION	0.0777538	0.431441	0.380239	1.35037	35	49	S100A9 MPO HP SOD3 ALB HBB NQO1 HBA1 NXN EPX SOD2 PXDN PTGS1 TXNRD2 APOE SLC30A1 TXNDC17
GO_REGULATION_OF_APOPTOTIC_SIGNALING_PATHWAY	0.0278373	0.247773	0.314431	1.34986	12	156	S100A8 COL2A1 SRPX S100A9 TP53 HSPB1 MMP9 CD44 WFS1 HGF TPT1 FGB SFN FGA NCK2 HMOX1 TXNDC12 FGG SOD2 PLAUR THBS1 HSPA1A PARL AGT PSME3 PYCARD MAGED1 PDIA3 DAPK3 MIF
GO_POSITIVE_REGULATION_OF_INTERLEUKIN_2_PRODUCTION	0.130435	0.5538	0.616497	1.34954	59	8	ANXA1 CD276 VTCN1 ABL1 RIPK2
GO_POSITIVE_REGULATION_OF_PROTEIN_METABOLIC_PROCESS	0.00243902	0.0524054	0.273953	1.34949	0	527	CHI3L1 S100A7 S100A8 S100A9 ELANE SERPINB3 S100A12 PLA2G2A TP53 HSPB1 SHC1 C4BPB ATP6AP1 MMP9 GJA1 PCOLCE PPM1F SNCA LTF CSPG4 ANAPC5 C4BPA TBC1D10A CD44 WFS1 HGF GREM1 FGB CLEC3B PRR16 FGA CTGF KRT17 NCK2 HMOX1 DERL1 UBE2S FGG SDCBP TIMP2 MMP14 TGFB3 SENP1 PLAUR DDR2 NPTN RPS6KA4 UBQLN2 MYH9 SPN RXRA CD276 SDC4 TAB1 THBS1 KLKB1 ASPH ENPP2 FGF2 C6 HSPA5 EIF5A C3 XDH ARL2BP EIF2AK2 MAPRE3 AGT PSME…
GO_NEGATIVE_REGULATION_OF_PROTEIN_ACTIVATION_CASCADE	0.130435	0.5538	0.616383	1.34929	59	8	C4BPB C4BPA FGA SERPING1
GO_CELLULAR_CARBOHYDRATE_BIOSYNTHETIC_PROCESS	0.118943	0.528534	0.449133	1.34828	53	24	SLC2A1 LALBA IMPA1 IMPAD1 AGL PGM2 EPM2A
GO_RECEPTOR_ACTIVATOR_ACTIVITY	0.132609	0.557384	0.615449	1.34725	60	8	GREM1 AGT ANXA2
GO_REGULATION_OF_CELL_PROLIFERATION	0.00250627	0.0531328	0.27606	1.34695	0	470	PRTN3 CLEC11A SRPX ELANE MFGE8 NDRG1 SERPINB3 HLA-DRB1 CTHRC1 S100A13 PLA2G4A TNC TP53 FTH1 HLA-A CD109 NCCRP1 CLC LAMB1 SHC1 RBP4 LAMC1 GJA1 SERPINB5 IFITM1 SERPINE2 LTF HGF SCIN GREM1 SFN MNDA ANXA1 S100B CTGF NCK2 HMOX1 CPB2 SDCBP CDH3 SOD2 TIMP2 TGFB3 PKP2 SERPINF1 DDR2 S100A6 SRF LAMA5 HMGN5 SPN RXRA CD276 SPTA1 THBS1 ASPH ECM1 DPP4 FGF2 RETN EIF5A ADARB1 XDH TSPO EIF2AK2 AGT SMARCA2 PYCARD …
GO_TUBE_DEVELOPMENT	0.0255864	0.235281	0.313173	1.34609	11	157	CHI3L1 SDC1 CTHRC1 TNC TRPS1 RBP4 GJA1 PLOD3 SERPINE2 CLMP GREM1 CTGF CCM2 MMP14 RDH10 TGFB3 FOLR1 SRF EPHB3 COL4A1 LAMA5 RXRA SDC4 TAB1 FGF2 COL3A1 TYMS ENG CLIC4 SCRIB SMAD5 FZD6 PHF14 TACSTD2 CTSZ FZD1 CREB1 ITGB3 PHGDH ATP6AP2 ASS1 SPARC EGFR SSBP3
GO_REGULATION_OF_NEUROTRANSMITTER_UPTAKE	0.0877551	0.458023	0.892524	1.34599	42	2	SNCA TOR1A
GO_REGULATION_OF_SKELETAL_MUSCLE_CELL_DIFFERENTIATION	0.137787	0.568908	0.692465	1.3456	65	5	GPC1 S100B
GO_NEGATIVE_REGULATION_OF_IMMUNE_SYSTEM_PROCESS	0.0326087	0.269642	0.325484	1.34534	14	125	HLA-B HLA-DRB1 APCS HLA-A BPI C4BPB LTF C4BPA GREM1 MNDA ANXA1 HMOX1 TGFB3 WASL SPN CD276 THBS1 EIF2AK2 COL3A1 VTCN1 UBASH3B SERPING1 APOA2 CDK6 MILR1 MIF ADIPOQ RPS19 APOA1 CCL21 PPM1B
GO_RIBOSOME_BIOGENESIS	0.0157658	0.174572	0.299342	1.34528	6	217	EXOSC4 RPS29 FAU RPL36A RRP9 NOLC1 ZNF622 UTP15 GNL2 RPS28 RPS10 RPP30 RPS27 NOM1 RPP38 RPLP2 TSR1 RPS19 ISG20L2 HEATR1 RRP8 PPAN GNL1 RPL5 EXOSC6 RPL39 EMG1 NOP16 RPS18 RPS5 RPS13 EXOSC7 RPL11 MDN1 RPS17 NMD3 RPL27A GEMIN4 RPL6 ABCF1 GAR1 NVL RPS20 RPS3A RPL13 RPS15A NOL11 RPS12 RPL3 ERI3 RPS14 EXOSC8 NOL6 RPS25 NOP2 RPLP1 RPL10A RPS21 DDX47 RPS9 WDR46 RPL7A WDR43 RPL31 EXOSC10 C1D RPS6 RPL38 RP…
GO_POSITIVE_REGULATION_OF_NIK_NF_KAPPAB_SIGNALING	0.14978	0.59161	0.596772	1.34516	67	9	CHI3L1 EIF2AK2
GO_CELLULAR_RESPONSE_TO_VITAMIN_D	0.142857	0.580388	0.657245	1.34496	67	6	TNC FZD1 ATP2B1 PTN SFRP1
GO_REGULATION_OF_LONG_TERM_NEURONAL_SYNAPTIC_PLASTICITY	0.152688	0.596677	0.632555	1.34409	70	7	SNCA SYNGR1 NPTN AGT
GO_DENDRITE_MEMBRANE	0.142857	0.580388	0.656801	1.34405	67	6	ITGA8 WLS ATP2B1
GO_SMN_COMPLEX	0.152688	0.596677	0.63239	1.34374	70	7	IGHMBP2 STRAP FMR1 GEMIN4
GO_REGULATION_OF_OXIDATIVE_PHOSPHORYLATION	0.137787	0.568908	0.691351	1.34343	65	5	APOC3 SNCA
GO_CELLULAR_RESPONSE_TO_EXTRACELLULAR_STIMULUS	0.0515021	0.345945	0.360469	1.34317	23	68	SLC2A1 TNC TP53 COL1A1 ALB MAP1LC3B2 PIK3C3 HMOX1 FOLR1 SRF HSPA5 EIF2AK2 ASNS MYBBP1A RRP8 FZD1 GABARAPL2 POSTN FOLR2 PRKAA1 P2RX7 ATP2B1
GO_PEPTIDYL_METHIONINE_MODIFICATION	0.152688	0.596677	0.631951	1.34281	70	7	APOA2 METAP2 APOA1 NAA15
GO_NEGATIVE_REGULATION_OF_JUN_KINASE_ACTIVITY	0.152688	0.596677	0.631723	1.34232	70	7	SERPINB3 PDCD4
GO_REGULATION_OF_OXIDOREDUCTASE_ACTIVITY	0.083871	0.447773	0.408896	1.34205	38	36	SCARB1 HP SNCA CDH3 WASL TMLHE AGT ENG ABL1 APOE EGFR
GO_REGULATION_OF_I_KAPPAB_KINASE_NF_KAPPAB_SIGNALING	0.0458333	0.323889	0.336314	1.34155	21	95	S100A12 S100A13 HSPB1 LGALS1 WLS GJA1 LTF GREM1 S100B SLC35B2 MTDH HMOX1 EEF1D APOL3 ECM1 REL PYCARD ADIPOQ ABL1 SLC44A2 CCL21 PPM1B SHARPIN IKBKG
GO_TRANSITION_METAL_ION_TRANSPORT	0.102784	0.492382	0.400398	1.34128	47	40	FTL FTH1 SLC39A14 ATP6AP1 SLC39A7 ATP6V1C1 TFRC ATP6V0A1 SCO1 SLC30A1
GO_GPI_ANCHOR_METABOLIC_PROCESS	0.137421	0.568908	0.5688	1.34096	64	10	DPM1 PLAUR PIGS PIGT GPLD1 GPAA1 DPM3
GO_REGULATION_OF_CATENIN_IMPORT_INTO_NUCLEUS	0.154185	0.599069	0.594877	1.34089	69	9	EMD UBR5 WWTR1 FZD1 EGFR
GO_PROTEIN_FOLDING	0.0341151	0.278056	0.31498	1.34016	15	151	BAG3 FKBP10 APCS FKBP14 CRTAP DNAJB4 AHSP FKBP7 WFS1 LRPAP1 FKBP9 DNAJB6 ST13 PDIA6 GNAO1 HSPA1A HSPA5 FKBP11 PDIA4 UNC45A PDIA5 PDIA3 CSNK2A1 APOA2 HSP90B1 DNAJB11 GNB4 DNAJC7 ITGB3 DNAJB1 TXNDC5 PPIL1 GNG2 HSP90AB1 FKBP4 MLEC QSOX1 VBP1 GNAI1 DNAJC21 PRDX4 PFDN2 CDC37
GO_REGULATION_OF_MYELOID_LEUKOCYTE_DIFFERENTIATION	0.0845987	0.449805	0.419493	1.33904	38	32	APCS CA2 ATP6AP1 LTF GNAS UBASH3B PRKCA ADIPOQ CREB1
GO_NEGATIVE_REGULATION_OF_PLATELET_ACTIVATION	0.142857	0.580388	0.654333	1.339	67	6	SERPINE2 UBASH3B APOE F2 ABAT
[truncated: 5,023 more rows]
