# Supplementary material for: Quantitative proteomic landscape of metaplastic breast carcinoma pathological subtypes and their relationship to triple-negative tumors
Source: Nat Commun. 2020 Apr 7;11:1723. doi: 10.1038/s41467-020-15283-z (PMC7138853; doi:10.1038/s41467-020-15283-z)
Supplement: Supplementary file 5 — Supplementary Data 2 [file 41467_2020_15283_MOESM5_ESM.xlsx]

## Sheet: C2_Spindle_Squamous
pathway	pval	padj	ES	NES	nMoreExtreme	size	leadingEdge
REACTOME_GLYCOGEN_BREAKDOWN_GLYCOGENOLYSIS	0.81015	1	-0.308594	-0.720446	430	10	PHKB AGL GYG1
REACTOME_TRANSLATION	0.00346021	0.10989	0.443239	2.11071	0	245	MRPL34 RPS28 RPS29 SSR3 RPL36A SSR4 MRPL45 RPL36 FAU MRPS23 MRPL44 TARS2 RPL26 RPL27 MRPL27 RPL22 RPL18 MRPS21 MRPL12 MRPL2 RPL9 SEC61B RPL14 MRPL53 NARS2 RPL34 RPL8 GARS TARS RPL13A RPS7 MRPL16 MRPL43 RPL37 MRPL19 RPL7A RPN1 MRPL46 DDOST MRPS18A RPL32 MRPL10 MRPL11 RPS23 MRPL48 EIF4H RPN2 MRPL15 MRPL3 RPL29 RPL31 RPS2 MRPL30 YARS RPL15 EIF3F EIF2B2 MRPS11 RPL18A MRPS6 MRPL21 MRPL38 VARS SRP14 RP…
REACTOME_PYRIMIDINE_CATABOLISM	0.287755	0.823396	-0.594302	-1.19039	140	6	TYMP UPP1
REACTOME_INHIBITION_OF_THE_PROTEOLYTIC_ACTIVITY_OF_APC_C_REQUIRED_FOR_THE_ONSET_OF_ANAPHASE_BY_MITOTIC_SPINDLE_CHECKPOINT_COMPONENTS	0.605882	0.969931	-0.400571	-0.885928	308	9	CDC27 UBE2E1
REACTOME_PYRUVATE_METABOLISM_AND_CITRIC_ACID_TCA_CYCLE	0.0427553	0.411665	0.421083	1.46657	17	43	FAHD1 LDHB MDH2 SDHC MPC2 NNT GLO1 PDHX PDK3 ACO2 PDPR L2HGDH FH PDHB BSG SDHA DLAT SDHB SUCLG2
REACTOME_APOPTOTIC_CLEAVAGE_OF_CELLULAR_PROTEINS	0.431159	0.889808	-0.343607	-1.02377	237	28	PKP1 DSP DSG3 CDH1 BCAP31 PRKCD
REACTOME_ACTIVATION_OF_THE_PRE_REPLICATIVE_COMPLEX	0.00215054	0.10989	0.798891	2.02169	0	13	ORC4 MCM7 MCM2 MCM3 MCM5 MCM4 MCM6 RPA3
REACTOME_PROCESSING_OF_INTRONLESS_PRE_MRNAS	0.35546	0.858527	0.398351	1.07983	165	16	WDR33 CSTF1 NUDT21 FIP1L1 CPSF7 NCBP2 PAPOLA CPSF1 NCBP1
REACTOME_GAP_JUNCTION_DEGRADATION	0.603025	0.969931	-0.374786	-0.895886	318	11	ACTG1 GJA1 CLTB
REACTOME_BASE_EXCISION_REPAIR	0.0722348	0.531502	0.434829	1.40204	31	32	HIST3H2BB HIST1H2BK RPA3 HIST1H4A FEN1 POLB RFC4 PARP1 RFC5
REACTOME_BILE_ACID_AND_BILE_SALT_METABOLISM	0.284797	0.821735	0.423339	1.14756	132	16	ALB OSBPL2 PTGIS ACOT8
REACTOME_SYNTHESIS_OF_BILE_ACIDS_AND_BILE_SALTS_VIA_7ALPHA_HYDROXYCHOLESTEROL	0.216165	0.777324	-0.542549	-1.26664	114	10	AKR1C1 CYP7B1 AKR1C3 SCP2 HSD17B4 CYP27A1 RXRA
REACTOME_RECYCLING_OF_BILE_ACIDS_AND_SALTS	0.0314342	0.370196	0.938828	1.41184	15	2	ALB RXRA
REACTOME_SIGNALING_BY_RHO_GTPASES	0.00703235	0.145233	-0.352211	-1.46798	4	207	SFN S100A8 S100A9 MYH11 CYBA VAV1 NCF2 EVL ARHGDIB ARHGAP25 WAS CLIP1 WIPF1 FMNL1 ARHGEF12 CYBB MYH9 NCKAP1L MYLK ARAP1 ARHGAP30 ARHGAP18 ARHGAP4 ARHGEF16 KTN1 RAC2 GOPC ACTG1 CDKN1B DIAPH2 FLNA CDH1 PRKCA MYO9B ARHGEF1 DIAPH1 PRKCB ARHGEF6 PRKCD AKAP13 ARPC5 GNA13 ARHGEF11 GRB2 TAX1BP3 ACTR2 ABL1 IQGAP1 KLC2 MYL6 BRK1 ARPC2 RHOT2 DYNC1LI2 NCK1 IQGAP2 NUP107 PPP2R5A TUBB6 CLASP2 DVL2 ROCK1 CENPA …
REACTOME_SIGNALING_BY_WNT	1	1	0.132827	0.584133	337	141	HIST3H2BB HIST1H2BK SFRP1 PSMB5 HIST1H4A FZD1 AP2S1 GNB4 RBBP5 ASH2L PSMB6 SCRIB RUVBL1 APC XPO1 AKT2 HIST1H3A HDAC1 WLS H2AFX CSNK2A1 CTNNB1 HIST2H2AA3 GNAO1 CSNK2B PSMD7 LEO1 PSMD1 YWHAZ PSMD4 PPP2R5D CUL1 AGO2
REACTOME_METABOLISM_OF_NON_CODING_RNA	0.903704	1	0.205513	0.718488	365	45	SNRPE SMN1 NUP160 CLNS1A AAAS SNRPD1 NUP133 SNRPD2 NUP153 RAE1 PRMT5 NCBP2 SNRPD3 NUP35 SEH1L POM121C NCBP1 NUP37 NUP98 SNRPB NUP93 SEC13 NUP155 NDC1 NUP62
REACTOME_SYNTHESIS_OF_BILE_ACIDS_AND_BILE_SALTS_VIA_24_HYDROXYCHOLESTEROL	0.404082	0.888473	-0.564739	-1.08019	197	5	AKR1C1 AKR1C3 CYP27A1
REACTOME_SYNTHESIS_OF_BILE_ACIDS_AND_BILE_SALTS	0.24015	0.791505	-0.461712	-1.21835	127	15	AKR1C1 CYP7B1 AKR1C3 OSBPL9 SCP2 HSD17B4 CYP27A1 RXRA OSBP
REACTOME_ANDROGEN_BIOSYNTHESIS	0.0271399	0.351172	-0.887322	-1.46764	12	3	HSD3B1
REACTOME_INSULIN_RECEPTOR_RECYCLING	0.0130354	0.221136	-0.649068	-1.64921	6	13	ATP6V1G1 TCIRG1 ATP6V1D ATP6V1F ATP6V1H ATP6V0D1 ATP6V1E1 ATP6V0A1
REACTOME_NEF_MEDIATED_DOWNREGULATION_OF_MHC_CLASS_I_COMPLEX_CELL_SURFACE_EXPRESSION	0.419753	0.889808	0.50179	1.06281	203	7	HLA-A AP1S2
REACTOME_SIGNALING_BY_SCF_KIT	0.0543071	0.466191	-0.535652	-1.48939	28	20	CMA1 VAV1 MMP9 PTPN6 STAT1 STAT5A PRKCA LYN GRB2
REACTOME_DEVELOPMENTAL_BIOLOGY	0.113402	0.62197	-0.258077	-1.15928	87	441	CASP14 KRT5 KRT16 KRT6A KRT17 SPRR1B SPRR2A KRT6B SPRR2D IVL CSTA MYH11 KRT14 EGFR EVL PSME1 PKP1 DSP PIP5K1C EPHA2 DCX SHTN1 PKP3 KRT19 KRT15 ADIRF PKP2 PPL MMP9 PTPRC PML PSME2 DSG3 EVPL ARHGEF12 MED4 MED29 FABP4 CD36 PSMB10 MYH9 COL4A1 KRT18 COL6A2 COL5A2 KRT8 PSMB8 COL6A3 ACTG1 MSN NFKB1 ST14 MMP2 VASP MAPK13 SPINK5 PRKCA SPTBN2 MYO9B
REACTOME_CROSS_PRESENTATION_OF_SOLUBLE_EXOGENOUS_ANTIGENS_ENDOSOMES	0.444062	0.890561	-0.309239	-1.01486	257	43	PSME1 FCGR1A PSME2 PSMB10 PSMB8
REACTOME_SIGNALING_BY_NODAL	0.497132	0.924821	0.615192	1.02518	259	3	SMAD4 DRAP1 SMAD2
REACTOME_DAG_AND_IP3_SIGNALING	0.979284	1	-0.189846	-0.522875	519	19	GRK2 PRKCA PRKCD CAMK2G
REACTOME_SPRY_REGULATION_OF_FGF_SIGNALING	0.860902	1	-0.290272	-0.67767	457	10	GRB2 CBL MAPK3 PPP2R1A
REACTOME_ANTIGEN_PROCESSING_CROSS_PRESENTATION	0.160267	0.701381	-0.333038	-1.205	95	76	CYBA NCF2 PSME1 FCGR1A VAMP8 CTSS PSME2 CYBB HLA-F CD36 PSMB10 IKBKB PSMB8
REACTOME_GROWTH_HORMONE_RECEPTOR_SIGNALING	0.101504	0.62197	-0.608991	-1.42175	53	10	PTPN6 STAT1 STAT5A LYN PRLR PTPN1 MAPK3
REACTOME_CELL_CELL_COMMUNICATION	0.00816993	0.159482	-0.436575	-1.56314	4	67	KRT5 COL17A1 KRT14 FYB1 NECTIN1 PTPN6 PARD3 LAMA3 ACTG1 SIRPA NECTIN4 CLDN3 FLNA VASP CDH1 ARHGEF6 JUP GRB2 FBLIM1 IQGAP1 SKAP2
REACTOME_ENDOSOMAL_VACUOLAR_PATHWAY	0.347561	0.85409	0.485346	1.11151	170	9	HLA-A HLA-B HLA-C
REACTOME_TETRAHYDROBIOPTERIN_BH4_SYNTHESIS_RECYCLING_SALVAGE_AND_REGULATION	0.337121	0.839856	0.634242	1.14805	177	4	SPR HSP90AA1 AKT1
REACTOME_MEIOSIS	0.152074	0.694824	0.3875	1.2734	65	35	HIST3H2BB HIST1H2BK STAG1 RPA3 HIST1H4A HIST1H3A H2AFX HIST2H2AA3 CDK2 RPA1 HSPA2 HIST2H3A CDK4 RAD21 LMNA HIST1H2BC SMC3 UBE2I H2AFZ RPA2 HIST1H2AB
REACTOME_G0_AND_EARLY_G1	0.191057	0.729536	0.556456	1.27436	93	9	TOP2A HDAC1 CDK2 RBBP4 PCNA
REACTOME_REGULATION_OF_KIT_SIGNALING	0.0905512	0.597386	-0.666004	-1.4439	45	8	PTPN6 PRKCA LYN GRB2 CBL
REACTOME_NEF_MEDIATES_DOWN_MODULATION_OF_CELL_SURFACE_RECEPTORS_BY_RECRUITING_THEM_TO_CLATHRIN_ADAPTERS	0.599581	0.969931	0.342291	0.889519	285	14	HLA-A AP2S1
REACTOME_IMMUNOREGULATORY_INTERACTIONS_BETWEEN_A_LYMPHOID_AND_A_NON_LYMPHOID_CELL	0.251256	0.806397	0.29373	1.11558	99	62	HLA-A IGLV2-14 HLA-B IGLV1-47 COL2A1 IGKV1-5 IFITM1 IGHV3-7 IGLV7-43 IGKV3-20
REACTOME_VITAMIN_B5_PANTOTHENATE_METABOLISM	0.231915	0.788732	0.526445	1.2296	108	10	ENPP1 FASN ENPP2 AASDHPPT
REACTOME_METABOLISM_OF_VITAMINS_AND_COFACTORS	0.42926	0.889808	-0.269418	-1.01723	266	99	AKR1B10 SLC19A1 SLC2A1 NADSYN1 GSTO1 SDC1 PARP9 PANK2 CD38 NAMPT SDC4 PARP14 AKR1C1 APOB PARP4 MMAA THTPA GPC6
REACTOME_TRANS_GOLGI_NETWORK_VESICLE_BUDDING	0.849026	1	-0.222457	-0.780815	522	58	VAMP8 FTL SNAPIN ARRB1 SNX9 FTH1 GBF1 CLTB GAK SNAP23 SNX5 TGOLN2 STX4 PIK3C2A ACBD3 M6PR DNASE2 AP1B1 VAMP2 SH3D19 PICALM AP1G1 AP1M1 DNM2 SNX2 AP3B1 YIPF6
REACTOME_RESOLUTION_OF_AP_SITES_VIA_THE_MULTIPLE_NUCLEOTIDE_PATCH_REPLACEMENT_PATHWAY	0.494624	0.924821	0.346803	0.96837	229	18	RPA3 FEN1 POLB RFC4 PARP1 RFC5
REACTOME_GAMMA_CARBOXYLATION_TRANSPORT_AND_AMINO_TERMINAL_CLEAVAGE_OF_PROTEINS	0.902954	1	-0.349589	-0.623752	427	4	F9
REACTOME_CELL_CYCLE	0.340824	0.846122	0.215945	1.03631	90	291	HIST3H2BB HIST1H2BK TUBB2B TUBB2A HAUS8 STAG1 ORC4 TUBA1A CKS1B MCM7 MCM2 TOP2A MCM3 MCM5 TUBB4B MCM4 MCM6 RPA3 TUBG1 PSMB5 SMC2 NIPBL LEMD2 HIST1H4A FEN1 TK1 GINS3 TUBB RFC4 HSP90AB1 PPP1CB PSMB6 PPP1CC SMC4 UBE2V2 MDC1 RUVBL1 RFC5 NHP2 PRKAR2B XPO1 NUP160 LEMD3 AKT2 HIST1H3A ZW10 TP53 SET MAPK1 AAAS RAB1A HDAC1 ENSA HSP90AA1 H2AFX YWHAE CSNK2A1 DYNLL2 RUVBL2 YWHAQ CENPT TUBGCP2 TMPO HIST2H2AA3 …
REACTOME_SIGNALING_BY_ERBB4	0.0965665	0.614318	0.473885	1.3822	44	22	CSN2 S100B KRAS SHC1 NRAS
REACTOME_ORC1_REMOVAL_FROM_CHROMATIN	0.350126	0.854539	0.292684	1.07173	138	55	ORC4 MCM7 MCM2 MCM3 MCM5 MCM4 MCM6 PSMB5
REACTOME_O_LINKED_GLYCOSYLATION_OF_MUCINS	0.370588	0.865484	-0.498399	-1.10229	188	9	MUC1 MUCL1
REACTOME_SULFUR_AMINO_ACID_METABOLISM	0.163441	0.701381	0.465661	1.30025	75	18	CBSL SUOX MPST TXN2 ADI1 SLC25A10 TST MTAP
REACTOME_ANTIVIRAL_MECHANISM_BY_IFN_STIMULATED_GENES	0.87377	1	-0.216172	-0.769823	532	66	KPNA3 STAT1 UBA7 FLNA MX1 MX2 UBE2E1 NUP88 DDX58 ARIH1 NUP107 OAS3 NEDD4 MAPK3 EIF4E2
REACTOME_PROLACTIN_RECEPTOR_SIGNALING	0.679592	0.991198	-0.407259	-0.815744	332	6	STAT5A PRLR SKP1
REACTOME_SIGNALING_BY_ERBB2	0.950185	1	-0.217497	-0.628864	514	24	EGFR PRKCA DIAPH1 PRKCD GRB2
REACTOME_SPHINGOLIPID_DE_NOVO_BIOSYNTHESIS	0.992523	1	-0.166922	-0.449062	530	16	ALDH3A2 COL4A3BP KDSR SGPL1 PLPP3 DEGS1 OSBP VAPA
REACTOME_TERMINATION_OF_O_GLYCAN_BIOSYNTHESIS	0.0780591	0.549906	-0.796307	-1.4208	36	4	MUC1 MUCL1
REACTOME_DEFENSINS	0.0821355	0.565426	-0.963486	-1.27382	39	1	DEFA1
REACTOME_GRB2_EVENTS_IN_ERBB2_SIGNALING	0.787879	1	0.399484	0.723112	415	4	KRAS NRAS
REACTOME_SIGNALING_BY_EGFR_IN_CANCER	0.536842	0.944444	0.370522	0.927685	254	12	KRAS SHC1 NRAS PLCG1
REACTOME_SRP_DEPENDENT_COTRANSLATIONAL_PROTEIN_TARGETING_TO_MEMBRANE	0.00262467	0.10989	0.528014	2.20598	0	100	RPS28 RPS29 SSR3 RPL36A SSR4 RPL36 FAU RPL26 RPL27 RPL22 RPL18 RPL9 SEC61B RPL14 RPL34 RPL8 RPL13A RPS7 RPL37 RPL7A RPN1 DDOST RPL32 RPS23 RPN2 RPL29 RPL31 RPS2 RPL15 RPL18A SRP14 RPS11 RPS25 SRPRB RPS15 RPS17 RPL3 RPS16 RPS21 RPLP1 RPL28 RPL30 RPL24 RPSA RPS26 RPL39 RPL35A RPL21 RPLP0 RPL19 RPS13 SRP9 RPS3A RPS14 RPS8 RPL4 SEC61A1
REACTOME_PI3K_EVENTS_IN_ERBB4_SIGNALING	0.549696	0.951782	-0.657379	-0.990683	270	2	PIK3CA
REACTOME_SHC1_EVENTS_IN_ERBB4_SIGNALING	0.109848	0.62197	0.745239	1.34897	57	4	KRAS SHC1 NRAS
REACTOME_PI3K_EVENTS_IN_ERBB2_SIGNALING	0.0571429	0.48011	-0.749886	-1.43433	27	5	EGFR GRB2 PIK3CA GAB1
REACTOME_NUCLEAR_SIGNALING_BY_ERBB4	0.0357895	0.400122	0.630119	1.57764	16	12	CSN2 S100B NCOR1 SPARC STMN1 NCSTN
REACTOME_GLYCOSPHINGOLIPID_METABOLISM	0.133333	0.657439	-0.470984	-1.32805	71	21	PSAP ASAH1 GM2A ARSB SUMF1
REACTOME_DEGRADATION_OF_THE_EXTRACELLULAR_MATRIX	0.00166945	0.10989	-0.484887	-1.75441	0	76	MMP1 COL17A1 CMA1 CTSG DCN COL23A1 COL14A1 COL7A1 FBN1 MMP9 CAST CTSS ELANE COL11A1 COL4A1 FN1 COL6A2 COL5A2 LAMA3 COL6A3 HTRA1 CTSB COL16A1 MMP2 CDH1 COL6A1 COL6A6
REACTOME_MITOCHONDRIAL_PROTEIN_IMPORT	0.0118765	0.203903	0.443753	1.60328	4	49	TOMM40 TOMM6 TOMM22 DNAJC19 SLC25A13 MTX2 CHCHD3 ACO2 TOMM70 SLC25A6 PAM16 HSPD1 SAMM50 TIMM21 FXN SLC25A4 SLC25A12 BCS1L TOMM20 CYC1
REACTOME_SIGNALING_BY_HIPPO	0.913319	1	0.252733	0.609799	431	11	WWTR1 YWHAE
REACTOME_ACTIVATED_NOTCH1_TRANSMITS_SIGNAL_TO_THE_NUCLEUS	0.31015	0.82991	-0.493757	-1.15273	164	10	ARRB1 PSEN1 ADAM10 ARRB2 NUMB ITCH ADAM17 JAG1
REACTOME_TRAFFICKING_AND_PROCESSING_OF_ENDOSOMAL_TLR	0.456693	0.895729	-0.4614	-1.00032	231	8	CTSS UNC93B1 CTSB
REACTOME_SIGNALING_BY_NOTCH4	0.901316	1	-0.210788	-0.728229	547	54	PSME1 PSME2 PSMB10 PSMB8 PSEN1 PSMD10 PSMD9 PSMB9 ACTA2 ADAM10 SKP1 PSMA3 PSMB4 PSMA1
REACTOME_DOWNSTREAM_SIGNALING_EVENTS_OF_B_CELL_RECEPTOR_BCR	0.673841	0.991198	-0.248795	-0.876822	406	62	PSME1 PSME2 FKBP1A PSMB10 IKBKB PSMB8 NFKB1 BCL10 PRKCB MAP3K7 PSMD10 PSMD9 PSMB9 PPP3R1 IKBKG SKP1 PSMA3 PSMB4
REACTOME_ACTIVATION_OF_NF_KAPPAB_IN_B_CELLS	0.416944	0.889808	-0.294584	-1.015	250	53	PSME1 PSME2 PSMB10 IKBKB PSMB8 NFKB1 BCL10 PRKCB MAP3K7 PSMD10 PSMD9 PSMB9 IKBKG SKP1 PSMA3 PSMB4 PSMA1 PSMA7 REL
REACTOME_YAP1_AND_WWTR1_TAZ_STIMULATED_GENE_EXPRESSION	0.0783939	0.549906	0.835469	1.39225	40	3	WWTR1 TEAD1 YAP1
REACTOME_SIGNALING_BY_NOTCH2	0.507874	0.93011	-0.440606	-0.955238	257	8	PSEN1 ADAM10 MDK CREB1 RBPJ JAG1
REACTOME_PRE_NOTCH_EXPRESSION_AND_PROCESSING	0.118421	0.627323	0.430687	1.33247	53	27	HIST3H2BB HIST1H2BK POFUT1 HIST1H4A B4GALT1 HIST1H3A TP53 H2AFX HIST2H2AA3
REACTOME_SIGNALING_BY_THE_B_CELL_RECEPTOR_BCR	0.591415	0.969931	-0.245196	-0.934064	371	104	VAV1 PSME1 IGKV1D-16 IGLV3-19 PSME2 PTPN6 PLCG2 FKBP1A PSMB10 IKBKB SYK PSMB8 IGKV3-15 NFKB1 BCL10 PRKCB LYN GRB2 MAP3K7 PSMD10 NCK1 PSMD9 AHCYL1 PSMB9 PPP3R1 IGHV1-2 SH3KBP1 IGHM IKBKG
REACTOME_EXTRACELLULAR_MATRIX_ORGANIZATION	0.0411932	0.406258	-0.319659	-1.3075	28	176	MMP1 COL17A1 CMA1 CTSG MFAP4 LTBP3 DCN COL23A1 COL14A1 COL7A1 ITGAL FBN1 MMP9 CAST SDC1 CTSS ELANE COL11A1 ITGA3 VWF ITGB6 PECAM1 LTBP4 LTBP2 ITGB2 SDC4 DMD COL4A1 FN1 COL6A2 COL5A2 ITGAM LAMA3 ITGAX COL6A3 HTRA1 CTSB COL16A1 MMP2 CDH1 MFAP5 PRKCA
REACTOME_NOTCH1_INTRACELLULAR_DOMAIN_REGULATES_TRANSCRIPTION	0.850746	1	0.261369	0.693915	398	15	NCOR1 HDAC1 CUL1 TBL1XR1 HDAC6 HDAC3 TLE3 HDAC2 NCOR2 SNW1 HDAC4
REACTOME_PRE_NOTCH_PROCESSING_IN_GOLGI	0.962963	1	0.247042	0.523244	467	7	B4GALT1 TMED2 SEL1L ATP2A3 RAB6A ATP2A2 NOTCH3
REACTOME_SIGNALING_BY_NOTCH1	0.97786	1	-0.186641	-0.53965	529	24	ARRB1 PSEN1 ADAM10 SKP1 ARRB2 NUMB ITCH ADAM17 RBX1 RBPJ JAG1
REACTOME_SIGNALING_BY_NOTCH3	0.703226	0.991649	0.32236	0.815773	326	13	FABP7 NCSTN
REACTOME_TRIGLYCERIDE_BIOSYNTHESIS	0.198783	0.746073	-0.826394	-1.24539	97	2	GK DGAT1
REACTOME_INSULIN_RECEPTOR_SIGNALLING_CASCADE	0.379531	0.877452	0.400495	1.06328	177	15	KRAS SHC1 NRAS AKT2 MAPK1 PTPN11
REACTOME_ARMS_MEDIATED_ACTIVATION	0.309751	0.82991	0.706161	1.17677	161	3	RAP1A CRK
REACTOME_PROLONGED_ERK_ACTIVATION_EVENTS	0.12963	0.647196	0.644715	1.36553	62	7	RAP1A CRKL MAPK1 CRK
REACTOME_SIGNALLING_TO_RAS	0.370213	0.865484	0.464257	1.08435	173	10	KRAS SHC1 NRAS
REACTOME_SIGNALING_BY_BMP	0.926531	1	-0.287429	-0.575723	453	6	ZFYVE16 UBE2D3 UBE2D1 FSTL1 SMAD4 SMAD5
REACTOME_CELL_SURFACE_INTERACTIONS_AT_THE_VASCULAR_WALL	0.330065	0.837467	-0.2928	-1.08536	201	91	MMP1 IGKV1D-16 IGLV3-19 ITGAL SPN SDC1 CD177 PTPN6 ITGA3 PECAM1 ITGB2 SDC4 CD58 FN1 CAV1 ITGAM ITGAX IGKV3-15 APOB SIRPA SLC16A3 SELL
REACTOME_SIGNALLING_TO_ERKS	0.121277	0.635365	0.489452	1.35446	56	17	KRAS RAP1A CRKL SHC1 NRAS MAPK1 CRK RALB
REACTOME_P38MAPK_EVENTS	0.42915	0.889808	0.46489	1.03078	211	8	KRAS NRAS RALB
REACTOME_ACYL_CHAIN_REMODELLING_OF_PI	0.0416667	0.406678	0.816704	1.47833	21	4	PLA2G4A PLA2G2A
REACTOME_TGF_BETA_RECEPTOR_SIGNALING_IN_EMT_EPITHELIAL_TO_MESENCHYMAL_TRANSITION	0.244898	0.794942	-0.611231	-1.2243	119	6	PARD3 FKBP1A
REACTOME_DOWNREGULATION_OF_TGF_BETA_RECEPTOR_SIGNALING	0.308511	0.82991	0.492021	1.14919	144	10	PPP1CB PPP1CC XPO1 STRAP
REACTOME_COLLAGEN_FORMATION	0.238487	0.791291	-0.331876	-1.14656	144	54	COL17A1 COL23A1 COL14A1 COL7A1 MMP9 CTSS COL11A1 COL4A1 COL6A2 COL5A2 LAMA3 COL6A3 CTSB COL16A1
REACTOME_SIGNALING_BY_FGFR_IN_DISEASE	0.674956	0.991198	-0.279202	-0.861193	379	33	FGFR1OP LRRFIP1 STAT1 MYO18A STAT5A FGF2 GRB2 POLR2L PIK3CA POLR2C GAB1 TRIM24
REACTOME_HS_GAG_DEGRADATION	0.804469	1	-0.289922	-0.73666	431	13	SDC1 SDC4 GPC6
REACTOME_SYNTHESIS_OF_PIPS_AT_THE_EARLY_ENDOSOME_MEMBRANE	0.140977	0.674716	-0.588392	-1.37366	74	10	PI4K2A VAC14 PIK3C2A MTMR2 MTM1
REACTOME_ACYL_CHAIN_REMODELLING_OF_PC	0.0452675	0.424383	0.737428	1.5619	21	7	PLA2G4A LPCAT1 LPCAT3
REACTOME_SYNTHESIS_OF_PIPS_AT_THE_GOLGI_MEMBRANE	0.533835	0.944444	-0.396811	-0.926396	283	10	PI4K2A VAC14
REACTOME_TGF_BETA_RECEPTOR_SIGNALING_ACTIVATES_SMADS	0.98081	1	0.191965	0.509652	459	15	PPP1CB PPP1CC XPO1 UBE2M STRAP SMAD4
REACTOME_PHOSPHOLIPID_METABOLISM	0.715702	0.991649	-0.237653	-0.867805	432	80	PIP5K1C PI4K2A PIP4K2C SBF1 PIP4K2A SLC44A1 STARD10 MTMR1 CDS2 PEMT RUFY1 VAC14 TNFAIP8 DGAT1 PIP4K2B MTMR6 INPPL1 AGPAT3 OSBPL8 INPP5D GPD1L PIK3CA CSNK2A2
REACTOME_CS_DS_DEGRADATION	0.568826	0.95811	0.416502	0.92349	280	8	NCAN CSPG4 HEXA
REACTOME_SYNTHESIS_OF_PA	0.0903226	0.597386	0.570122	1.44276	41	13	PLA2G4A LPCAT1 ACP6 AGPAT1 AGPAT5
REACTOME_SYNTHESIS_OF_PIPS_AT_THE_LATE_ENDOSOME_MEMBRANE	0.189922	0.729536	-0.62682	-1.31931	97	7	VAC14 PIK3C2A MTMR2 MTM1 MTMR9
REACTOME_SYNTHESIS_OF_PE	0.0745698	0.542153	0.840039	1.39987	38	3	SELENOI PCYT2
REACTOME_GASTRIN_CREB_SIGNALLING_PATHWAY_VIA_PKC_AND_MAPK	0.851504	1	-0.294237	-0.686928	452	10	EGFR PRKCA GRB2 MAPK3 RPS6KA1 CREB1
REACTOME_CHONDROITIN_SULFATE_BIOSYNTHESIS	0.390947	0.885054	0.512519	1.08553	189	7	NCAN CSPG4
REACTOME_HYALURONAN_UPTAKE_AND_DEGRADATION	0.693416	0.991198	0.378927	0.802582	336	7	SLC9A1 GUSB HEXA LYVE1 HEXB
REACTOME_SYNTHESIS_OF_PIPS_AT_THE_PLASMA_MEMBRANE	0.0877514	0.592634	-0.485552	-1.41269	47	25	PIP5K1C PI4K2A PIP4K2C PIP4K2A MTMR1 RUFY1 PIP4K2B MTMR6 INPPL1 INPP5D PIK3CA PIK3C2A MTMR2 MTM1
REACTOME_THE_ACTIVATION_OF_ARYLSULFATASES	0.187755	0.729536	-0.673299	-1.28784	91	5	ARSB SUMF1
REACTOME_HYALURONAN_METABOLISM	0.693416	0.991198	0.378927	0.802582	336	7	SLC9A1 GUSB HEXA LYVE1 HEXB
REACTOME_KERATAN_SULFATE_BIOSYNTHESIS	0.0576132	0.48011	0.717346	1.51936	27	7	ACAN OMD B4GALT1 PRELP
REACTOME_REVERSIBLE_HYDRATION_OF_CARBON_DIOXIDE	0.470703	0.909795	0.521684	1.01336	240	5	CA1 CA3 CA4
REACTOME_PI_METABOLISM	0.0385965	0.406258	-0.449183	-1.43829	21	37	PIP5K1C PI4K2A PIP4K2C SBF1 PIP4K2A MTMR1 RUFY1 VAC14 TNFAIP8 PIP4K2B MTMR6 INPPL1 INPP5D PIK3CA
REACTOME_ABACAVIR_TRANSPORT_AND_METABOLISM	0.581262	0.963138	0.569368	0.948811	303	3	ABCB1 NT5C2 GUK1
REACTOME_CHONDROITIN_SULFATE_DERMATAN_SULFATE_METABOLISM	0.582796	0.964557	0.327099	0.91335	270	18	NCAN SDC2 CSPG4
REACTOME_SYNTHESIS_OF_PC	0.879017	1	-0.282686	-0.67573	464	11	SLC44A1 STARD10 PEMT
REACTOME_HS_GAG_BIOSYNTHESIS	0.618421	0.974834	-0.371919	-0.868285	328	10	SDC1 SDC4 GPC6
REACTOME_KERATAN_SULFATE_KERATIN_METABOLISM	0.0168421	0.261543	0.66535	1.66585	7	12	ACAN GALNS OMD B4GALT1 PRELP HEXA GLB1
REACTOME_APOPTOSIS_INDUCED_DNA_FRAGMENTATION	0.958254	1	-0.217788	-0.537582	504	12	HIST1H1D HIST1H1B HIST1H1E CASP3
REACTOME_KERATAN_SULFATE_DEGRADATION	0.0359408	0.400122	0.652156	1.57353	16	11	ACAN GALNS OMD PRELP HEXA GLB1
REACTOME_HEPARAN_SULFATE_HEPARIN_HS_GAG_METABOLISM	0.487179	0.923616	0.34179	0.977967	227	20	NCAN SDC2 CSPG4 HS2ST1 GUSB
REACTOME_GLYCOSAMINOGLYCAN_METABOLISM	0.110312	0.62197	0.374634	1.28346	45	41	NCAN ACAN SDC2 PAPSS1 CSPG4 GALNS SLC9A1 HS2ST1 GUSB OMD B4GALT1 PRELP HEXA
REACTOME_ACYL_CHAIN_REMODELLING_OF_PG	0.00382409	0.10989	0.919871	1.5329	1	3	PLA2G4A LPCAT1 PLA2G2A
REACTOME_ACYL_CHAIN_REMODELLING_OF_PE	0.160156	0.701381	0.680842	1.32252	81	5	PLA2G4A LPCAT3 PLA2G2A
REACTOME_ACYL_CHAIN_REMODELLING_OF_PS	0.44697	0.890561	0.582847	1.05502	235	4	PLA2G4A LPCAT3 PLA2G2A
REACTOME_MHC_CLASS_II_ANTIGEN_PRESENTATION	0.882064	1	0.198229	0.794561	358	77	HLA-DRB1 TUBB2B TUBB2A TUBA1A LGMN TUBB4B
REACTOME_GLYCEROPHOSPHOLIPID_BIOSYNTHESIS	0.221951	0.78518	0.334298	1.16696	90	44	SELENOI PLA2G4A LPCAT1 ACP6 AGK HADHB AGPAT1 AGPAT5 PCYT2 PITPNB MGLL SLC44A2 CSNK2A1 CSNK2B GPD2
REACTOME_A_TETRASACCHARIDE_LINKER_SEQUENCE_IS_REQUIRED_FOR_GAG_SYNTHESIS	0.447312	0.890561	0.401499	1.01604	207	13	NCAN SDC2 CSPG4
REACTOME_CDK_MEDIATED_PHOSPHORYLATION_AND_REMOVAL_OF_CDC6	0.804124	1	-0.235855	-0.800814	467	51	PSME1 PSME2 PSMB10 PSMB8 CDC27 UBE2E1 PSMD10 PSMD9 PSMB9
REACTOME_PLATELET_ADHESION_TO_EXPOSED_COLLAGEN	0.379921	0.877452	-0.506495	-1.09809	192	8	VWF LYN COL1A1 ITGA2 COL1A2
REACTOME_VEGF_LIGAND_RECEPTOR_INTERACTIONS	0.168932	0.701381	0.909684	1.22065	86	1	FLT1
REACTOME_MICRORNA_MIRNA_BIOGENESIS	0.260128	0.815485	0.4475	1.18808	121	15	POLR2F XPO5 RAN DGCR8 AGO2
REACTOME_NUCLEAR_EVENTS_KINASE_AND_TRANSCRIPTION_FACTOR_ACTIVATION	0.912713	1	-0.253056	-0.624637	480	12	MAPK3 PPP2R1A RPS6KA1 CREB1 MAPKAPK2 MAPK14
REACTOME_RETROGRADE_NEUROTROPHIN_SIGNALLING	0.304878	0.82991	0.503716	1.15358	149	9	AP2S1 DNM1 AP2A2 AP2M1 AP2B1 CLTA CLTC
REACTOME_ERKS_ARE_INACTIVATED	0.969136	1	0.236447	0.500803	470	7	MAPK1 PPP2R5D DUSP3 PPP2CA PPP2CB
REACTOME_NEGATIVE_REGULATION_OF_THE_PI3K_AKT_NETWORK	0.0411449	0.406258	-0.48038	-1.47248	22	32	EGFR VAV1 IRAK4 PIP5K1C PIP4K2C RAC2 PIP4K2A FGF2 GRB2 PIP4K2B PPP2R5A PIK3CA RHOG GAB1 MAPK3
REACTOME_PI3K_AKT_ACTIVATION	0.718163	0.991649	-0.49682	-0.821748	343	3	PIK3CA
REACTOME_EGFR_DOWNREGULATION	0.268293	0.815485	-0.447687	-1.18134	142	15	EGFR EPS15 GRB2 CBL SH3KBP1
REACTOME_PROCESSING_OF_CAPPED_INTRON_CONTAINING_PRE_MRNA	0.00348432	0.10989	0.367021	1.68369	0	203	SNRNP27 POLR2F SRSF10 SF3B4 RNPS1 POLDIP3 SRSF11 LSM6 ELAVL1 SRSF6 USP39 SNRPE PUF60 DDX42 HNRNPR CRNKL1 PPIL3 LSM4 SF3B6 PHF5A HNRNPH1 WDR33 CSTF1 PQBP1 NUDT21 HNRNPD THOC6 PTBP1 ALYREF FUS HNRNPL NUP160 GTF2F2 DDX39B FIP1L1 SNRPC SRSF9 PRPF4 HNRNPA0 AAAS HNRNPH2 BCAS2 SNRPD1 CDC5L CPSF7 DDX23 HNRNPA2B1 RBM8A SNRNP70 SF3B3 TRA2B SF1 PPIL1 DHX9 SF3B5 EIF4A3 NUP133 LSM3 HNRNPA1 SARNP SNRPD2 SRSF2 …
REACTOME_PECAM1_INTERACTIONS	0.656015	0.989319	-0.362422	-0.846113	348	10	PTPN6 PECAM1 LYN INPP5D
REACTOME_TCR_SIGNALING	0.00840336	0.159664	-0.430697	-1.55957	4	77	EVL WAS FYB1 PSME1 PTPRJ HLA-DPA1 PTPRC PSME2 PSMB10 IKBKB HLA-DQA1 PSMB8 HLA-DRA NFKB1 BCL10 VASP LCP2 CSK RIPK2
REACTOME_REGULATION_OF_PYRUVATE_DEHYDROGENASE_PDH_COMPLEX	0.243129	0.79463	0.498249	1.20218	114	11	PDHX PDK3 PDPR PDHB DLAT DLD PDK1
REACTOME_DOWNSTREAM_TCR_SIGNALING	0.271973	0.815485	-0.31432	-1.11175	163	64	PSME1 HLA-DPA1 PSME2 PSMB10 IKBKB HLA-DQA1 PSMB8 HLA-DRA NFKB1 BCL10 RIPK2 MAP3K7 PSMD10 PSMD9 INPP5D PSMB9 PIK3CA IKBKG
REACTOME_BASIGIN_INTERACTIONS	0.0647619	0.509987	-0.582458	-1.51084	33	14	MMP1 SPN ITGA3 CAV1 SLC16A3
REACTOME_AKT_PHOSPHORYLATES_TARGETS_IN_THE_CYTOSOL	0.508163	0.93011	-0.515292	-0.985613	248	5	CDKN1B TSC2
REACTOME_GAB1_SIGNALOSOME	0.145098	0.677917	-0.607821	-1.3443	73	9	EGFR CSK GRB2 PIK3CA GAB1
REACTOME_SHC1_EVENTS_IN_EGFR_SIGNALING	0.570312	0.95811	0.466237	0.905655	291	5	KRAS SHC1 NRAS
REACTOME_ACTIVATION_OF_THE_MRNA_UPON_BINDING_OF_THE_CAP_BINDING_COMPLEX_AND_EIFS_AND_SUBSEQUENT_BINDING_TO_43S	0.00250627	0.10989	0.448395	1.66189	0	57	RPS28 RPS29 FAU RPS7 RPS23 EIF4H RPS2 EIF3F RPS11 RPS25 RPS15 RPS17 RPS16 RPS21 RPSA RPS26 EIF3D PABPC1 EIF4A1 EIF4A2 RPS13 RPS3A RPS14 RPS8
REACTOME_PHOSPHORYLATION_OF_CD3_AND_TCR_ZETA_CHAINS	0.176471	0.706477	-0.590466	-1.30591	89	9	PTPRJ HLA-DPA1 PTPRC HLA-DQA1 HLA-DRA CSK
REACTOME_GLUTAMATE_NEUROTRANSMITTER_RELEASE_CYCLE	0.626953	0.977953	0.442343	0.859241	320	5	GLS ARL6IP5
REACTOME_TRANSLOCATION_OF_ZAP_70_TO_IMMUNOLOGICAL_SYNAPSE	0.618367	0.974834	-0.440411	-0.882146	302	6	HLA-DPA1 HLA-DQA1 HLA-DRA
REACTOME_TIE2_SIGNALING	0.216049	0.777324	0.582822	1.23444	104	7	KRAS SHC1 NRAS PTPN11
REACTOME_GENERATION_OF_SECOND_MESSENGER_MOLECULES	0.0336449	0.386645	-0.580759	-1.56239	17	16	EVL WAS FYB1 HLA-DPA1 HLA-DQA1 HLA-DRA VASP LCP2
REACTOME_GENERIC_TRANSCRIPTION_PATHWAY	1	1	-0.149073	-0.657617	759	358	SFN GTF2H1 RFC2 EGFR PSME1 SOD2 TRIAP1 ITGAL NDRG1 PML TNRC6B PSME2 RETN RPTOR MED4 STAT1 PSMB10 PIP4K2C CAV1 G6PD CASP1 LBR PSMB8 ARID2 SP1 PIP4K2A CCNK CDKN1B CDK12 MEAF6 STEAP3
REACTOME_TRANSPORT_OF_MATURE_TRANSCRIPT_TO_CYTOPLASM	0.111399	0.62197	0.31963	1.2276	42	68	RNPS1 POLDIP3 SRSF11 SRSF6 WDR33 THOC6 ALYREF NUP160 DDX39B FIP1L1 SRSF9 AAAS RBM8A EIF4A3 NUP133 SARNP SRSF2 NUP153 RAE1 NCBP2 THOC5 SRSF7 CPSF1 SRSF1 NUP35 SEH1L POM121C NCBP1 SRSF3
REACTOME_METABOLISM_OF_AMINO_ACIDS_AND_DERIVATIVES	0.00340136	0.10989	0.39958	1.90052	0	241	CRYM RIDA PSAT1 PYCR1 RPS28 RPS29 RPL36A CBSL RPL36 ASNS FAU DHTKD1 SUOX PYCR2 RPL26 RPL27 RPL22 GATM RPL18 PAPSS1 PYCR3 SRM ALDH18A1 GLS RPL9 SLC25A13 PSMB5 HIBADH RPL14 QDPR RPL34 RPL8 NDUFAB1 BCKDK RPL13A GCSH MPST RPS7 SERINC3 HSD17B10 RPL37 RPL7A PDHX RPL32 PSMB6 RPS23 ASS1 TXN2 RPL29 GSR RPL31 RPS2 SERINC1 RPL15 ALDH6A1 TXNRD1 RPL18A ASRGL1 ALDH4A1 ALDH9A1 NMRAL1 RPS11 RPS25 CKB ADI1 SLC25A…
REACTOME_FATTY_ACYL_COA_BIOSYNTHESIS	0.0276008	0.351172	0.559447	1.5839	12	19	FASN MORC2 HACD2 PPT1 SCD HSD17B8 ELOVL5 CBR4 HACD3 ACACA ACSL3 SLC25A1 ACSL1
REACTOME_E2F_ENABLED_INHIBITION_OF_PRE_REPLICATION_COMPLEX_FORMATION	0.0439771	0.420586	0.869673	1.44925	22	3	ORC4 ORC2 CDK1
REACTOME_P75NTR_RECRUITS_SIGNALLING_COMPLEXES	0.361224	0.865484	-0.561556	-1.1248	176	6	IKBKB RIPK2
REACTOME_BIOLOGICAL_OXIDATIONS	0.45114	0.892881	-0.273695	-1.01069	276	87	CYP1B1 ALDH1A1 GSTO1 ADH1B PTGS1 MGST2 GSTP1 ALDH3A1 TPST2 CYP7B1 CBR3 MGST1 GGT5 CNDP2 SLC35D1 FMO3 GSTM1 TBXAS1
REACTOME_REGULATED_PROTEOLYSIS_OF_P75NTR	0.579592	0.961488	-0.456079	-0.913531	283	6	NFKB1 PSEN1
REACTOME_TRANSMISSION_ACROSS_CHEMICAL_SYNAPSES	0.0485934	0.441054	0.333002	1.35347	18	82	KRAS TUBB2B NRGN TUBB2A PRKAA1 ABAT TUBA1A TUBB4B GLS KPNA2 MAPT AP2S1 GNB4 NRAS ARL6IP5 DLG1 PRKAR2B
REACTOME_CASPASE_MEDIATED_CLEAVAGE_OF_CYTOSKELETAL_PROTEINS	0.79065	1	0.319992	0.732827	388	9	MAPT SPTAN1 VIM
REACTOME_XENOBIOTICS	0.558522	0.955808	-0.731875	-0.967609	271	1	CYP2S1
REACTOME_INTEGRIN_CELL_SURFACE_INTERACTIONS	0.0464345	0.429258	-0.404882	-1.43169	27	61	COL23A1 COL7A1 ITGAL FBN1 ITGA3 VWF ITGB6 PECAM1 ITGB2 COL4A1 FN1 COL6A2 COL5A2 ITGAM ITGAX COL6A3 COL16A1 CDH1 COL6A1 COL6A6
REACTOME_CYTOCHROME_P450_ARRANGED_BY_SUBSTRATE_TYPE	0.155009	0.699014	-0.560725	-1.34035	81	11	CYP1B1 CYP7B1 TBXAS1 CYP27A1 CYP2S1 RXRA FDX1 FDXR
REACTOME_APOPTOTIC_CLEAVAGE_OF_CELL_ADHESION_PROTEINS	0.105882	0.62197	-0.631383	-1.39641	53	9	PKP1 DSP DSG3 CDH1
REACTOME_NRAGE_SIGNALS_DEATH_THROUGH_JNK	0.0296296	0.362793	-0.555835	-1.56731	15	21	VAV1 ARHGEF12 ARHGEF16 ARHGEF1 ARHGEF6 AKAP13 GNA13 ARHGEF11
REACTOME_SLBP_DEPENDENT_PROCESSING_OF_REPLICATION_DEPENDENT_HISTONE_PRE_MRNAS	0.90535	1	0.298541	0.632322	439	7	SNRPE NCBP2 SNRPD3 NCBP1 SNRPB
REACTOME_NRIF_SIGNALS_CELL_DEATH_FROM_THE_NUCLEUS	0.922449	1	-0.299486	-0.572836	451	5	PSEN1 NGFR SQSTM1 RPS27A
REACTOME_REGULATION_OF_APOPTOSIS	0.763514	1	-0.248483	-0.822103	451	44	PSME1 PSME2 PSMB10 PSMB8
REACTOME_NEURONAL_SYSTEM	0.162304	0.701381	0.282562	1.18033	61	98	KRAS TUBB2B NRGN TUBB2A PRKAA1 ABAT TUBA1A TUBB4B GLS KPNA2 MAPT AP2S1 GNB4 NRAS ARL6IP5 DLG1 EPB41 PRKAR2B
REACTOME_REGULATION_OF_BETA_CELL_DEVELOPMENT	0.573864	0.95811	0.518455	0.938465	302	4	AKT2 AKT1 SNW1
REACTOME_CELL_DEATH_SIGNALLING_VIA_NRAGE_NRIF_AND_NADE	0.0695971	0.527531	-0.470361	-1.39323	37	27	VAV1 ARHGEF12 ARHGEF16 ARHGEF1 ARHGEF6 AKAP13 GNA13 ARHGEF11 PSEN1 ARHGEF17 CASP3 RAC1 ABR ARHGEF10L
REACTOME_NEUROTRANSMITTER_RELEASE_CYCLE	0.703226	0.991649	0.323662	0.819066	326	13	ABAT GLS ARL6IP5
REACTOME_P75_NTR_RECEPTOR_MEDIATED_SIGNALLING	0.0569948	0.48011	-0.435255	-1.40277	32	39	VAV1 ARHGEF12 IKBKB ARHGEF16 NFKB1 ARHGEF1 RIPK2 ARHGEF6 AKAP13 GNA13 ARHGEF11
REACTOME_AMINO_ACID_TRANSPORT_ACROSS_THE_PLASMA_MEMBRANE	0.343882	0.850749	-0.641125	-1.14392	162	4	SLC38A1
REACTOME_ENDOGENOUS_STEROLS	0.238189	0.791291	-0.574192	-1.24485	120	8	CYP1B1 CYP7B1 CYP27A1 RXRA FDX1 FDXR
REACTOME_REGULATION_OF_GENE_EXPRESSION_IN_BETA_CELLS	0.40668	0.888473	0.71789	1.07958	206	2	AKT2 AKT1
REACTOME_GLYCOLYSIS	1	1	0.118435	0.438956	398	57	BPGM ENO2 PFKM PGK2 NUP160 GAPDH ALDOC AAAS PRKACA NUP133 PPP2R5D NUP153 RAE1
REACTOME_PROCESSIVE_SYNTHESIS_ON_THE_LAGGING_STRAND	0.230769	0.788732	0.553147	1.22646	113	8	RPA3 FEN1 POLD3 RPA1 POLD2 PCNA RPA2
REACTOME_MRNA_CAPPING	0.863296	1	-0.256206	-0.712387	460	20	GTF2H1
REACTOME_MITOCHONDRIAL_FATTY_ACID_BETA_OXIDATION	0.00869565	0.160926	0.560624	1.6687	3	24	ACOT13 MECR MCEE ACOT2 DECR1 NDUFAB1 ACBD6 HADHB MCAT ECI1 ACOT9
REACTOME_SIGNALING_BY_GPCR	0.315169	0.82991	-0.266066	-1.07432	213	154	AKR1B10 EGFR VAV1 PSAP SDC1 ARHGEF12 PTAFR PLCB2 SDC4 CD55 ARHGEF16 CCRL2 AKR1C1 APOB RDH10 GRK2 PRKCA GPC6 CCL21 ARHGEF1 DAGLB PRKCB ARHGEF6 ADGRE1 PRKCD REEP5 ARRB1 AKAP13 GNA13 ARHGEF11 AKR1C3 GNG5 CAMK2G GRB2 APOE ANXA1 GNA14 METAP1 GPSM3 AHCYL1 GNG7 ROCK1 PIK3CA ARHGEF17 PPP3R1 RGS10 MAPK3 GNAI2
REACTOME_PEPTIDE_LIGAND_BINDING_RECEPTORS	0.68972	0.991198	-0.308609	-0.830236	368	16	PSAP CCRL2 CCL21
REACTOME_METABOLISM_OF_POLYAMINES	0.493243	0.923616	-0.296331	-0.98041	291	44	NQO1 PSME1 PSME2 PSMB10 PSMB8
REACTOME_NOTCH_HLH_TRANSCRIPTION_PATHWAY	0.84778	1	0.288524	0.696158	400	11	NCOR1 HDAC1 TBL1XR1 HDAC6 HDAC3 HDAC2 NCOR2 SNW1 HDAC4
REACTOME_INTEGRATION_OF_ENERGY_METABOLISM	0.946735	1	-0.205836	-0.690061	550	48	SLC2A1 CD36 PLCB2 PRKCA TKT GNG5 IQGAP1 GNA14 TALDO1 AHCYL1 GNG7 GNAI2 STXBP1 PLCB3 PPP2R1A ITPR1
REACTOME_CELL_CYCLE_MITOTIC	0.0915751	0.600594	0.23976	1.13435	24	257	HIST3H2BB HIST1H2BK TUBB2B TUBB2A HAUS8 STAG1 ORC4 TUBA1A CKS1B MCM7 MCM2 TOP2A MCM3 MCM5 TUBB4B MCM4 MCM6 RPA3 TUBG1 PSMB5 SMC2 NIPBL LEMD2 HIST1H4A FEN1 TK1 GINS3 TUBB RFC4 HSP90AB1 PPP1CB PSMB6 PPP1CC SMC4 RFC5 PRKAR2B XPO1 NUP160 LEMD3 AKT2 HIST1H3A ZW10 TP53 SET MAPK1 AAAS RAB1A HDAC1 ENSA HSP90AA1 H2AFX YWHAE CSNK2A1 DYNLL2 CENPT TUBGCP2 TMPO HIST2H2AA3 LCMT1 CSNK2B PSMD7 RAB2A PRKACA PCM1 …
REACTOME_GLUCONEOGENESIS	0.627561	0.977953	-0.30653	-0.874395	336	23	FBP1 FBP2
REACTOME_DOPAMINE_NEUROTRANSMITTER_RELEASE_CYCLE	0.126531	0.643439	-0.700794	-1.34043	61	5	PPFIA1 CASK STXBP1 LIN7C VAMP2
REACTOME_OPIOID_SIGNALLING	0.990244	1	0.153324	0.535219	405	44	PPP1R1B PLA2G4A KPNA2 GNB4 PRKAR2B MAPK1 CAMK2D GNAO1 PRKACA PPP2R5D PRKAR2A PRKAR1A GNG12 PRKACB
REACTOME_MITOCHONDRIAL_TRNA_AMINOACYLATION	0.42766	0.889808	0.376098	1.04078	200	17	TARS2 NARS2 GARS
REACTOME_CYTOSOLIC_TRNA_AMINOACYLATION	0.526087	0.94062	0.319436	0.950805	241	24	GARS TARS YARS VARS CARS FARSA AARS LARS AIMP2 SARS
REACTOME_CA_DEPENDENT_EVENTS	0.824411	1	0.270563	0.733428	384	16	PLA2G4A KPNA2 PRKAR2B MAPK1 CAMK2D PRKACA PRKAR2A PRKAR1A PRKACB
REACTOME_ACETYLCHOLINE_NEUROTRANSMITTER_RELEASE_CYCLE	0.334029	0.838699	-0.700547	-1.15872	159	3	PPFIA1 STXBP1 VAMP2
REACTOME_ADENYLATE_CYCLASE_INHIBITORY_PATHWAY	0.348643	0.854539	-0.691839	-1.14431	166	3	GNAI2 GNAI3
REACTOME_DARPP_32_EVENTS	0.295503	0.82991	0.420643	1.14026	137	16	PPP1R1B PRKAR2B PRKACA PPP2R5D PRKAR2A PRKAR1A PRKACB
REACTOME_CHEMOKINE_RECEPTORS_BIND_CHEMOKINES	0.532359	0.943547	-0.596304	-0.986296	254	3	CCRL2 CCL21
REACTOME_CELL_CYCLE_CHECKPOINTS	0.926471	1	0.183266	0.802347	314	138	HIST3H2BB HIST1H2BK ORC4 MCM7 MCM2 MCM3 MCM5 MCM4 MCM6 RPA3 PSMB5 HIST1H4A RFC4 PSMB6 PPP1CC UBE2V2 MDC1 RFC5 XPO1 NUP160 ZW10 TP53 H2AFX YWHAE DYNLL2 YWHAQ CENPT PSMD7 NUP133 RANGAP1 DYNC1LI1 PSMD1 YWHAZ PSMD4 PPP2R5D CDK2 ANAPC5 RPA1
REACTOME_P130CAS_LINKAGE_TO_MAPK_SIGNALING_FOR_INTEGRINS	0.735608	0.996512	0.298772	0.793215	344	15	RAP1A ITGA2B RAP1B ITGB3
REACTOME_NOREPINEPHRINE_NEUROTRANSMITTER_RELEASE_CYCLE	0.561181	0.955808	-0.534142	-0.953039	265	4	PPFIA1 STXBP1 VAMP2
REACTOME_G_PROTEIN_ACTIVATION	1	1	-0.15405	-0.380253	526	12	GNG5 GNG7 GNAI2 GNAI3
REACTOME_ABC_FAMILY_PROTEINS_MEDIATED_TRANSPORT	0.953566	1	-0.195873	-0.6928	574	64	PSME1 ABCB8 PSME2 PSMB10 PSMB8
REACTOME_TRNA_AMINOACYLATION	0.575758	0.958475	0.279339	0.938816	246	38	TARS2 NARS2 GARS TARS YARS VARS CARS FARSA AARS LARS LARS2 PPA2 AIMP2 SARS IARS2
REACTOME_OLFACTORY_SIGNALING_PATHWAY	0.804924	1	0.39157	0.708787	424	4	REEP6 GNB1
REACTOME_PKA_MEDIATED_PHOSPHORYLATION_OF_CREB	0.421811	0.889808	0.498153	1.05511	204	7	PRKAR2B PRKACA PRKAR2A PRKAR1A PRKACB
REACTOME_RECRUITMENT_OF_NUMA_TO_MITOTIC_CENTROSOMES	0.546763	0.948871	0.277752	0.951554	227	41	TUBB2B TUBB2A HAUS8 TUBA1A TUBB4B TUBG1 TUBB PRKAR2B HSP90AA1 YWHAE TUBGCP2 PRKACA PCM1 TUBA4A TUBA1B
REACTOME_NUCLEAR_RECEPTOR_TRANSCRIPTION_PATHWAY	0.98062	1	-0.228819	-0.481612	505	7	MED1 RXRA RXRB
REACTOME_G1_PHASE	0.931099	1	-0.232758	-0.637143	499	18	CDKN1B LYN ABL1 CDKN2A SKP1 PPP2R1A
REACTOME_GLUCAGON_SIGNALING_IN_METABOLIC_REGULATION	0.536688	0.944444	0.360368	0.936497	255	14	GNB4 PRKAR2B GNAS PRKACA PRKAR2A PRKAR1A GNG12 PRKACB GNB1 GNB2 GNG2
REACTOME_SIGNALING_BY_PDGF	0.503546	0.93011	0.288202	0.972835	212	39	KRAS COL2A1 COL9A1 THBS4 CRKL THBS3 THBS1 NRAS PLCG1
REACTOME_ASSOCIATION_OF_TRIC_CCT_WITH_TARGET_PROTEINS_DURING_BIOSYNTHESIS	0.989384	1	0.180176	0.510113	465	19	FKBP9 TP53 SKIV2L GBA NOP56 HDAC3 CCT4
REACTOME_PREFOLDIN_MEDIATED_TRANSFER_OF_SUBSTRATE_TO_CCT_TRIC	0.00434783	0.10989	0.626759	1.86555	1	24	TUBB2B TUBB2A TUBA1A TUBB4B
REACTOME_GPVI_MEDIATED_ACTIVATION_CASCADE	0.0187266	0.277973	-0.577744	-1.60643	9	20	VAV1 PTPN6 PLCG2 SYK RAC2 LCP2 LYN COL1A1 PIK3CA RHOG
REACTOME_PROTEIN_FOLDING	0.354922	0.858527	0.285499	1.05856	136	58	TUBB2B TUBB2A TUBA1A FKBP9 TUBB4B GNB4 TP53 SKIV2L CSNK2A1 GNAO1 CSNK2B TUBA4A TUBA1B TBCB TUBB3 TBCD GBA
REACTOME_FORMATION_OF_TUBULIN_FOLDING_INTERMEDIATES_BY_CCT_TRIC	0.00430108	0.10989	0.660255	1.84361	1	18	TUBB2B TUBB2A TUBA1A TUBB4B TUBA4A TUBA1B TUBB3
REACTOME_PEROXISOMAL_LIPID_METABOLISM	0.370093	0.865484	-0.396515	-1.06673	197	16	PECR ACBD5 ALDH3A2 ACOX3 SCP2 HSD17B4 CRAT
REACTOME_POST_CHAPERONIN_TUBULIN_FOLDING_PATHWAY	0.0214133	0.304908	0.595731	1.61487	9	16	TUBB2B TUBB2A TUBA1A TUBB4B TUBA4A TUBA1B TBCB TUBB3 TBCD
REACTOME_STRIATED_MUSCLE_CONTRACTION	0.160681	0.701381	-0.557826	-1.33342	84	11	DES DMD ACTC1 TPM4 TPM1 ACTA1 TMOD3
REACTOME_METABOLISM_OF_NUCLEOTIDES	0.436066	0.889808	-0.282011	-1.00429	265	66	CDA AMPD3 TYMP UPP1 SAMHD1 GLRX DHODH PNP ADSSL1 ADSS TYMS GMPR2 HPRT1 ADA NME3 ENTPD1 IMPDH1 NT5C TXN
REACTOME_DOWNSTREAM_SIGNAL_TRANSDUCTION	0.673077	0.991198	0.29909	0.855789	314	20	KRAS CRKL NRAS PLCG1
REACTOME_MUSCLE_CONTRACTION	0.25974	0.815485	-0.320716	-1.1257	159	58	MYH11 DES FXYD3 LMOD1 DMD MYLK ANXA2 ACTC1 SORBS1 CAMK2G TPM4 CLIC2 GUCY1B1 TPM1 CALD1 ANXA1 MYL6 ANXA6 TLN1 ACTA1 AHCYL1 ACTA2 TMOD3 VCL ATP2A2 KCNQ1 TPM2 ITPR1 AKAP9
REACTOME_MRNA_SPLICING	0.0031746	0.10989	0.399098	1.79589	0	159	SNRNP27 POLR2F SRSF10 SF3B4 RNPS1 SRSF11 LSM6 ELAVL1 SRSF6 USP39 SNRPE PUF60 DDX42 HNRNPR CRNKL1 PPIL3 LSM4 SF3B6 PHF5A HNRNPH1 WDR33 CSTF1 PQBP1 NUDT21 HNRNPD PTBP1 ALYREF FUS HNRNPL GTF2F2 FIP1L1 SNRPC SRSF9 PRPF4 HNRNPA0 HNRNPH2 BCAS2 SNRPD1 CDC5L CPSF7 DDX23 HNRNPA2B1 RBM8A SNRNP70 SF3B3 TRA2B SF1 PPIL1 DHX9 SF3B5 EIF4A3 LSM3 HNRNPA1 SNRPD2 SRSF2 SNRPB2 PRPF8 EFTUD2 NCBP2 RBMX SNRPD3 PAPOLA C…
REACTOME_MRNA_SPLICING_MINOR_PATHWAY	0.0143885	0.241219	0.448891	1.53786	5	41	POLR2F SF3B4 SRSF6 SNRPE DDX42 SF3B6 GTF2F2 SNRPD1 DDX23 SF3B3 SF3B5 SNRPD2 SRSF2 PRPF8 EFTUD2 NCBP2 SNRPD3 SF3B2 SRSF7
REACTOME_PROCESSING_OF_CAPPED_INTRONLESS_PRE_MRNA	0.417749	0.889808	0.360262	1.03946	192	21	SNRPE WDR33 CSTF1 NUDT21 FIP1L1 CPSF7 NCBP2 SNRPD3 PAPOLA CPSF1 NCBP1 CSTF2T SNRPB
REACTOME_PURINE_RIBONUCLEOSIDE_MONOPHOSPHATE_BIOSYNTHESIS	0.650526	0.989319	0.337092	0.843985	308	12	ATIC GMPS ADSL PFAS IMPDH2 PAICS
REACTOME_CITRIC_ACID_CYCLE_TCA_CYCLE	0.257511	0.815175	0.407274	1.18791	119	22	FAHD1 MDH2 SDHC NNT ACO2 FH SDHA SDHB SUCLG2 DLD SDHD
REACTOME_NUCLEOTIDE_EXCISION_REPAIR	1	1	-0.151837	-0.544369	605	70	GTF2H1 RFC2
REACTOME_AXON_GUIDANCE	0.00396825	0.10989	0.278681	1.35205	0	320	NCAN ANK1 CAP2 SPTA1 KRAS TUBB2B SDC2 MSI1 DPYSL4 PFN2 TUBB2A RPS28 COL2A1 PAK4 RHOC GAP43 RPS29 RNPS1 RPL36A RPL36 FAU TUBA1A COL9A1 RPL26 RPL27 NCAM1 ITGA2B RPL22 TUBB4B RPL18 RPL9 PSMB5 RPL14 RPL34 RPL8 RPL13A RPS7 EPHB3 AP2S1 DPYSL2 SHC1 RPL37 RPL7A NRAS PLCG1 HSP90AB1 RPL32 ELOB PSMB6 RPS23 SPTBN1 WASL RANBP9 RPL29 DLG1 RPL31 ITGB3 RPS2 RPL15 RPL18A COL5A3 ITGB1 MYL9 DAG1 ITGAV RPS11 RPS25 N…
REACTOME_G_ALPHA_Q_SIGNALLING_EVENTS	0.316239	0.82991	-0.341678	-1.11233	184	41	EGFR PTAFR PLCB2 GRK2 PRKCA DAGLB PRKCD GNG5 GRB2 ANXA1 GNA14 GNG7 PIK3CA MAPK3 PLCB3 ITPR1 RPS6KA1 CREB1
REACTOME_NCAM1_INTERACTIONS	0.297645	0.82991	0.420151	1.13892	138	16	NCAN COL2A1 COL9A1 NCAM1
REACTOME_REGULATION_OF_INSULIN_SECRETION	0.681338	0.991198	-0.275901	-0.871902	386	35	SLC2A1 CD36 PLCB2 PRKCA GNG5 IQGAP1 GNA14 AHCYL1 GNG7 GNAI2 STXBP1 PLCB3 ITPR1
REACTOME_NCAM_SIGNALING_FOR_NEURITE_OUT_GROWTH	0.161435	0.701381	0.394728	1.24539	71	30	NCAN SPTA1 KRAS COL2A1 COL9A1 NCAM1 NRAS SPTBN1 COL5A3 MAPK1 PRNP SPTAN1 SPTB
REACTOME_CLASS_B_2_SECRETIN_FAMILY_RECEPTORS	0.968105	1	-0.204461	-0.539524	515	15	CD55 ADGRE1 GNG5 GNG7
REACTOME_GLUCAGON_TYPE_LIGAND_RECEPTORS	0.906383	1	0.262442	0.612974	425	10	GNB4 GNAS VIP GNG12 GNB1 GNB2 GNG2
REACTOME_FANCONI_ANEMIA_PATHWAY	0.492424	0.923616	0.561551	1.01647	259	4	RPA3 RPA1 RPA2
REACTOME_TRAFFICKING_OF_GLUR2_CONTAINING_AMPA_RECEPTORS	0.769685	1	-0.348712	-0.75601	390	8	PRKCA PRKCB
REACTOME_SLC_MEDIATED_TRANSMEMBRANE_TRANSPORT	0.0291971	0.362793	0.397118	1.44857	11	52	ALB SLC4A1 SRI SLC27A1 SLC29A1 SLC9A1 SLC33A1 SLC12A2 SLC39A7 SLC25A6 CP SLC30A6 SLC25A4 SLC2A3 SLC25A10 SLC25A22 SLC44A2 PDZD11 BSG SLC11A2 ARL2BP
REACTOME_CD28_CO_STIMULATION	0.394393	0.885054	-0.389959	-1.04909	210	16	VAV1 LYN GRB2 PIK3CA RAC1 PAK1 PDPK1
REACTOME_SYNTHESIS_SECRETION_AND_DEACYLATION_OF_GHRELIN	0.42449	0.889808	-0.533473	-1.06855	207	6	SEC11C SPCS2 SEC11A SPCS1 SPCS3
REACTOME_ADHERENS_JUNCTIONS_INTERACTIONS	0.404097	0.888473	-0.378117	-1.03504	216	18	NECTIN1 ACTG1 NECTIN4 CDH1 JUP CDH5 CTNND1 ANG CADM1 CDH13
REACTOME_CRMPS_IN_SEMA3A_SIGNALING	0.170782	0.701381	0.610592	1.29326	82	7	DPYSL4 DPYSL2
REACTOME_OTHER_SEMAPHORIN_INTERACTIONS	0.386076	0.881664	-0.611485	-1.09104	182	4	PTPRC
REACTOME_PURINE_SALVAGE	0.0469925	0.429258	-0.654575	-1.52817	24	10	AMPD3 PNP GMPR2 HPRT1 ADA ADK APRT
REACTOME_G_ALPHA_I_SIGNALLING_EVENTS	0.796417	1	-0.221961	-0.828316	488	94	AKR1B10 PSAP SDC1 PLCB2 SDC4 AKR1C1 APOB RDH10 GRK2 PRKCA GPC6 CCL21 PRKCD AKR1C3 GNG5 CAMK2G APOE ANXA1 METAP1 GPSM3 AHCYL1 GNG7 PPP3R1 RGS10 GNAI2 HSPG2 APOC3 METAP2 PLCB3 PPP2R1A ITPR1
REACTOME_SEMA3A_PAK_DEPENDENT_AXON_REPULSION	0.814815	1	0.338323	0.716581	395	7	HSP90AB1 HSP90AA1 PAK2 NRP1 CFL1 PAK1 RAC1
REACTOME_CD28_DEPENDENT_VAV1_PATHWAY	0.179592	0.708915	-0.646265	-1.29447	87	6	VAV1 GRB2 RAC1 PAK1
REACTOME_SEMA4D_IN_SEMAPHORIN_SIGNALING	0.304511	0.82991	-0.416853	-1.12823	161	17	MYH11 ARHGEF12 MYH9 ARHGEF11 MYL6 ROCK1 MYH10
REACTOME_SEMAPHORIN_INTERACTIONS	0.434859	0.889808	-0.326192	-1.03083	246	35	MYH11 PIP5K1C PTPRC ARHGEF12 MYH9
REACTOME_SEMA4D_INDUCED_CELL_MIGRATION_AND_GROWTH_CONE_COLLAPSE	0.253333	0.809417	-0.458541	-1.18941	132	14	MYH11 ARHGEF12 MYH9 ARHGEF11 MYL6 ROCK1 MYH10
REACTOME_SEMA3A_PLEXIN_REPULSION_SIGNALING_BY_INHIBITING_INTEGRIN_ADHESION	0.238776	0.791291	-0.642429	-1.22879	116	5	PIP5K1C TLN1 RAC1
REACTOME_LYSOSOME_VESICLE_BIOGENESIS	0.981378	1	-0.194453	-0.55469	526	23	VAMP8 ARRB1 CLTB M6PR DNASE2 AP1B1 VAMP2 AP1G1 AP1M1 DNM2
REACTOME_SPHINGOLIPID_METABOLISM	0.710526	0.991649	-0.26473	-0.847667	404	37	PSAP ASAH1 GM2A ARSB SUMF1
REACTOME_G_ALPHA_S_SIGNALLING_EVENTS	0.95	1	-0.213277	-0.601384	512	21	GRK2 REEP5 ARRB1 GNG5 GNG7 GNAI2 OR4F21 ARRB2
REACTOME_CELL_CELL_JUNCTION_ORGANIZATION	0.376866	0.876074	-0.376278	-1.06176	201	22	NECTIN1 PARD3 ACTG1 NECTIN4 CLDN3 CDH1 JUP CDH5 CTNND1 ANG CADM1 CDH13 F11R
REACTOME_G_ALPHA_Z_SIGNALLING_EVENTS	0.514071	0.931999	-0.358311	-0.945499	273	15	PRKCA PRKCB PRKCD GNG5 GNG7 GNAI2
REACTOME_COSTIMULATION_BY_THE_CD28_FAMILY	0.336315	0.839827	-0.361771	-1.10243	187	31	VAV1 HLA-DPA1 PTPN6 HLA-DQA1 HLA-DRA CSK LYN GRB2
REACTOME_CD28_DEPENDENT_PI3K_AKT_SIGNALING	0.95679	1	0.256674	0.543645	464	7	AKT2 AKT1 MTOR MLST8
REACTOME_TIGHT_JUNCTION_INTERACTIONS	0.57173	0.95811	-0.527958	-0.942006	270	4	PARD3 CLDN3
REACTOME_TRANSPORT_OF_INORGANIC_CATIONS_ANIONS_AND_AMINO_ACIDS_OLIGOPEPTIDES	0.32906	0.837467	0.385728	1.10369	153	20	SLC4A1 SRI SLC9A1 SLC12A2 SLC25A10 SLC25A22
REACTOME_GOLGI_ASSOCIATED_VESICLE_BIOGENESIS	0.940375	1	-0.206105	-0.689667	551	47	VAMP8 FTL SNAPIN ARRB1 SNX9 FTH1 GAK SNX5 TGOLN2 PIK3C2A ACBD3 AP1B1 VAMP2 SH3D19 PICALM AP1G1 AP1M1 DNM2 SNX2 AP3B1 YIPF6
REACTOME_CTLA4_INHIBITORY_SIGNALING	0.997895	1	0.168947	0.422996	473	12	AKT2 PTPN11 PPP2R5D AKT1 YES1
REACTOME_BRANCHED_CHAIN_AMINO_ACID_CATABOLISM	0.163441	0.701381	0.465629	1.30016	75	18	HIBADH BCKDK HSD17B10 ALDH6A1 MCCC2 HIBCH BCKDHB BCAT1 DLD
REACTOME_FORMATION_OF_FIBRIN_CLOT_CLOTTING_CASCADE	0.735568	0.996512	-0.281927	-0.804214	394	23	CD177 VWF PRTN3 F9 F13A1
REACTOME_DEADENYLATION_OF_MRNA	0.902804	1	-0.239653	-0.644729	482	16	TNKS1BP1 PAN2 CNOT10 EIF4B CNOT11 CNOT3 EIF4E EIF4G1 CNOT1 CNOT7 PAIP1 EIF4A2 EIF4A1 PABPC1 PARN EIF4A3
REACTOME_MRNA_DECAY_BY_5_TO_3_EXORIBONUCLEASE	0.716981	0.991649	0.30531	0.793417	341	14	LSM6 LSM4 LSM1 LSM3 DCP1A
REACTOME_SIGNAL_AMPLIFICATION	0.913978	1	0.232147	0.648216	424	18	PLA2G4A GNB4
REACTOME_ZINC_TRANSPORTERS	0.345703	0.853773	0.585602	1.13752	176	5	SLC39A7 SLC30A6 SLC30A1 SLC30A7
REACTOME_METAL_ION_SLC_TRANSPORTERS	0.176955	0.706477	0.606932	1.2855	85	7	SLC39A7 CP SLC30A6 SLC11A2 SLC30A1 SLC30A7
REACTOME_SMOOTH_MUSCLE_CONTRACTION	0.126812	0.643439	-0.440167	-1.31148	69	28	MYH11 LMOD1 MYLK ANXA2 SORBS1 TPM4 GUCY1B1 TPM1 CALD1 ANXA1 MYL6 ANXA6 TLN1 ACTA2
REACTOME_MRNA_DECAY_BY_3_TO_5_EXORIBONUCLEASE	0.411514	0.889808	0.392788	1.04282	192	15	EXOSC4 EXOSC3 DIS3 EXOSC1 EXOSC2 DCPS SKIV2L
REACTOME_DEADENYLATION_DEPENDENT_MRNA_DECAY	0.609877	0.97162	0.264557	0.924911	246	45	EXOSC4 LSM6 EXOSC3 LSM4 DIS3 EXOSC1 LSM1 EXOSC2 DCPS SKIV2L EIF4A3 LSM3 PARN PABPC1 EIF4A1 EIF4A2 PAIP1
REACTOME_THROMBOXANE_SIGNALLING_THROUGH_TP_RECEPTOR	0.6926	0.991198	-0.333678	-0.823642	364	12	GNA13 GNG5 GNA14 GNG7
REACTOME_CELL_EXTRACELLULAR_MATRIX_INTERACTIONS	0.32833	0.837467	-0.422635	-1.11523	174	15	ACTG1 FLNA VASP ARHGEF6 FBLIM1
REACTOME_CELL_JUNCTION_ORGANIZATION	0.00338409	0.10989	-0.506371	-1.69242	1	46	KRT5 COL17A1 KRT14 NECTIN1 PARD3 LAMA3 ACTG1 NECTIN4 CLDN3 FLNA VASP CDH1 ARHGEF6 JUP FBLIM1
REACTOME_PYRUVATE_METABOLISM	0.229437	0.788732	0.418736	1.20818	105	21	LDHB MPC2 GLO1 PDHX PDK3 PDPR PDHB BSG DLAT DLD SLC16A1
REACTOME_PURINE_CATABOLISM	0.712474	0.991649	0.33364	0.805013	336	11	NUDT16 DNPH1 ITPA NT5E NUDT9
REACTOME_METABOLISM_OF_RNA	0.00502513	0.118582	0.316583	1.57138	0	507	SNRNP27 POLR2F ADARB1 IGF2BP3 SRSF10 IGF2BP2 RPS28 SF3B4 RPS29 RNPS1 GTPBP3 RPL36A RPL36 FAU NOP14 POLDIP3 EXOSC4 SRSF11 RPL26 LSM6 RPL27 WDR46 RPL22 RPL18 ELAVL1 RPL9 PSMB5 DDX47 RPL14 RPL34 RPL8 SRSF6 USP39 RPL13A SNRPE RPS7 EXOSC3 HSD17B10 RPP30 PUF60 RPL37 RPL7A DDX42 HNRNPR CRNKL1 PPIL3 LSM4 PES1 NCL RPL32 SF3B6 PSMB6 PHF5A RPS23 HNRNPH1 UTP15 WDR33 CSTF1 SMN1 OSGEP HSPA1A EMG1 XPOT RBM28 EB…
REACTOME_MITOTIC_G1_G1_S_PHASES	0.302799	0.82991	0.261298	1.07185	118	85	ORC4 CKS1B MCM7 MCM2 TOP2A MCM3 MCM5 MCM4 MCM6 RPA3 PSMB5 TK1
REACTOME_REGULATION_OF_MITOTIC_CELL_CYCLE	0.91196	1	-0.209347	-0.726893	548	56	PSME1 PSME2 PSMB10 PSMB8 CDC27 UBE2E1 PSMD10 PSMD9 PSMB9
REACTOME_TAK1_ACTIVATES_NFKB_BY_PHOSPHORYLATION_AND_ACTIVATION_OF_IKKS_COMPLEX	0.173832	0.704035	-0.478116	-1.28625	92	16	S100A12 TAB1 NFKB2 IKBKB NFKB1 RIPK2 MAP3K7
REACTOME_MYOGENESIS	0.952941	1	-0.252755	-0.559008	485	9	MEF2D ABL1 MAPK14 SPAG9 CTNNA1
REACTOME_ACTIVATION_OF_KAINATE_RECEPTORS_UPON_GLUTAMATE_BINDING	0.939279	1	-0.231325	-0.570995	494	12	PLCB2 GNG5 GNG7 PLCB3
REACTOME_IONOTROPIC_ACTIVITY_OF_KAINATE_RECEPTORS	0.453831	0.894566	0.701514	1.05496	230	2	DLG1 CALM1
REACTOME_MAPK_TARGETS_NUCLEAR_EVENTS_MEDIATED_BY_MAP_KINASES	0.912713	1	-0.253056	-0.624637	480	12	MAPK3 PPP2R1A RPS6KA1 CREB1 MAPKAPK2 MAPK14
REACTOME_GPCR_LIGAND_BINDING	0.640429	0.985542	-0.285533	-0.875226	357	32	PSAP PTAFR CD55 CCRL2 CCL21 ADGRE1 GNG5
REACTOME_JNK_C_JUN_KINASES_PHOSPHORYLATION_AND_ACTIVATION_MEDIATED_BY_ACTIVATED_HUMAN_TAK1	0.0767717	0.549906	-0.674016	-1.46127	38	8	TAB1 RIPK2 MAP3K7 IKBKG MAP2K4
REACTOME_THROMBIN_SIGNALLING_THROUGH_PROTEINASE_ACTIVATED_RECEPTORS_PARS	0.778399	1	-0.278989	-0.763695	417	18	ARRB1 GNA13 GNG5 GNA14 GNG7 MAPK3 ARRB2
REACTOME_ENERGY_DEPENDENT_REGULATION_OF_MTOR_BY_LKB1_AMPK	0.856075	1	-0.255083	-0.686239	457	16	RPTOR TSC2 LAMTOR5 CAB39
REACTOME_MITOTIC_G2_G2_M_PHASES	0.997245	1	0.152255	0.638118	361	105	TUBB2B TUBB2A HAUS8 TUBA1A TUBB4B TUBG1 PSMB5 TUBB HSP90AB1 PPP1CB PSMB6 PRKAR2B XPO1 TP53 HSP90AA1 YWHAE TUBGCP2 LCMT1 PSMD7 PRKACA PCM1 TUBA4A PSMD1 PSMD4 CUL1 TUBA1B CDK2
REACTOME_ACTIVATED_TAK1_MEDIATES_P38_MAPK_ACTIVATION	0.226843	0.788732	-0.516708	-1.23513	119	11	TAB1 RIPK2 MAP3K7 MAP2K3 IKBKG MAPKAPK2 MAPK14
REACTOME_DNA_REPAIR	0.176991	0.706477	0.26237	1.14004	59	132	HIST3H2BB HIST1H2BK POLR2F MSH6 MSH2 COPS8 RPA3 XRCC5 KPNA2 FTO HIST1H4A FEN1 POLB RFC4 UBE2V2 MDC1 PARP1 RUVBL1 RFC5 XRCC6 ACTL6A RIF1 BAZ1B TP53 RAD23A PRKDC LIG4 COPS7B H2AFX PPP5C CUL4A HIST2H2AA3
REACTOME_EFFECTS_OF_PIP2_HYDROLYSIS	0.571705	0.95811	-0.434506	-0.914535	294	7	DAGLB PRKCD
REACTOME_POST_TRANSLATIONAL_PROTEIN_MODIFICATION	0.369565	0.865484	0.1983	1.01143	67	630	ALB ANK1 HIST3H2BB HLA-A MFGE8 HIST1H2BK MCFD2 DPM1 SPTA1 TUBB2B CALU SDC2 MELTF FOLR1 TUBB2A RCN1 STAG1 POFUT2 SERPINC1 SERPINA1 TUBA1A LGALS1 CD59 VDAC3 UBE2H RAB13 TOP2A UBA3 TUBB4B GALNT1 RAB5A MAGT1 COPS8 COMMD2 PIGK PSMB5 PDIA6 UCHL1 DCUN1D5 MATN3 GNE ALG1 HIST1H4A TFAP2C RAB34 UBXN7 ARF4 ADAMTS4 GMPPA TOP2B THBS1 FN3K NAPG RBBP5 POLB RAB7A RPN1 DDOST UBE2G2 PIGT ELOB PSMB6 DDX17 TF TOMM70 …
REACTOME_CHROMOSOME_MAINTENANCE	0.102326	0.62197	0.416537	1.35007	43	34	HIST3H2BB HIST1H2BK RPA3 HIST1H4A FEN1 RFC4 RUVBL1 RFC5 NHP2 H2AFX RUVBL2 CENPT HIST2H2AA3
REACTOME_L1CAM_INTERACTIONS	0.0152284	0.243826	0.40037	1.56217	5	72	NCAN ANK1 SPTA1 TUBB2B TUBB2A GAP43 TUBA1A NCAM1 ITGA2B TUBB4B AP2S1 DPYSL2 SPTBN1 RANBP9 DLG1 ITGB3 ITGB1 ITGAV NRP2 LAMB1 MAPK1 ALCAM CSNK2A1 SPTAN1 DNM1 CSNK2B SPTB VAV2 TUBA4A TUBA1B SDCBP NRCAM
REACTOME_INTERACTION_BETWEEN_L1_AND_ANKYRINS	0.188161	0.729536	0.53691	1.29547	88	11	ANK1 SPTA1 SPTBN1 SPTAN1 SPTB NRCAM
REACTOME_SIGNAL_TRANSDUCTION_BY_L1	0.574194	0.95811	0.328951	0.91852	266	18	NCAM1 ITGA2B ITGB3 ITGB1 ITGAV MAPK1 CSNK2A1 CSNK2B VAV2
REACTOME_TRANSPORT_OF_VITAMINS_NUCLEOSIDES_AND_RELATED_MOLECULES	0.0234043	0.324132	0.592388	1.63932	10	17	ALB SLC27A1 SLC29A1 SLC33A1 SLC25A6 SLC25A4 PDZD11 ARL2BP
REACTOME_ORGANIC_CATION_ANION_ZWITTERION_TRANSPORT	0.596117	0.969931	0.702593	0.942769	306	1	SLC22A18
REACTOME_DCC_MEDIATED_ATTRACTIVE_SIGNALING	0.98583	1	0.206641	0.458174	486	8	WASL PTK2 DOCK1
REACTOME_RECYCLING_PATHWAY_OF_L1	0.227991	0.788732	0.366621	1.18211	100	32	TUBB2B TUBB2A TUBA1A TUBB4B AP2S1 DPYSL2
REACTOME_SYNTHESIS_OF_SUBSTRATES_IN_N_GLYCAN_BIOSYTHESIS	0.188889	0.729536	0.39282	1.22893	84	28	DPM1 GNE GMPPA GMDS ST6GAL1 GMPPB GLB1 GFPT1 PMM2 NPL CTSA CMAS SLC35A1 GNPNAT1 PGM3 DPM3 NEU1 MPI
REACTOME_RESPIRATORY_ELECTRON_TRANSPORT	0.00248139	0.10989	0.453203	1.81158	0	76	NDUFS4 NDUFB11 NDUFV3 UQCRB COX7A2L NDUFAB1 SDHC MT-ND3 CYCS NDUFS3 MT-CO2 ECSIT NDUFB10 NDUFA3 NDUFB1 NDUFA11 LRPPRC COX5A CYC1 NDUFB4 NDUFV2 NDUFA10 UQCRC1 NDUFS7 NDUFA13 NUBPL NDUFA4 TIMMDC1 COX6C SDHA NDUFS2 COX7C SDHB NDUFA2 NDUFA6 MT-CO1 NDUFA9 UQCRC2 SDHD NDUFB5 NDUFA5 TRAP1 NDUFB6 ETFB NDUFB8 UQCRFS1 NDUFS1
REACTOME_ASPARAGINE_N_LINKED_GLYCOSYLATION	0.0501672	0.446802	0.273522	1.24271	14	182	ANK1 MCFD2 DPM1 SPTA1 TUBB2B FOLR1 TUBB2A SERPINA1 TUBA1A CD59 TUBB4B MAGT1 GNE ALG1 ARF4 GMPPA NAPG RPN1 DDOST TRAPPC4 RPN2 COG7 PRKCSH SPTBN1 GMDS B4GALT1 MAN1B1 PDIA3 ARFGAP3 ST6GAL1 TMED10 RAB1A RFT1 TMED3 GMPPB SEC22B GLB1 MOGS GFPT1 PMM2 FUCA1 DYNLL2 SPTAN1 NPL SPTB LMAN2L MLEC GANAB COPE DYNC1LI1 TUBA4A TMED7 CANX TUBA1B ARF1 NAPA TRAPPC10 SEC24B DAD1 TUBB3 CTSA COPZ2 SAR1B
REACTOME_ASSEMBLY_OF_THE_PRE_REPLICATIVE_COMPLEX	0.2109	0.768627	0.317327	1.14945	88	50	ORC4 MCM7 MCM2 MCM3 MCM5 MCM4 MCM6 PSMB5
REACTOME_BIOSYNTHESIS_OF_THE_N_GLYCAN_PRECURSOR_DOLICHOL_LIPID_LINKED_OLIGOSACCHARIDE_LLO_AND_TRANSFER_TO_A_NASCENT_PROTEIN	0.317972	0.830148	0.335148	1.10136	137	35	DPM1 GNE ALG1 GMPPA GMDS ST6GAL1 RFT1 GMPPB GLB1 GFPT1 PMM2 NPL
REACTOME_CGMP_EFFECTS	0.941176	1	-0.376853	-0.567924	463	2	ITPR1 MRVI1
REACTOME_REGULATION_OF_SIGNALING_BY_CBL	0.15619	0.701381	-0.514006	-1.33328	81	14	VAV1 HCK SYK LYN GRB2 PIK3CA CBL BLNK
REACTOME_CALNEXIN_CALRETICULIN_CYCLE	0.35518	0.858527	0.448699	1.08263	167	11	PRKCSH MAN1B1 PDIA3 GANAB CANX UGGT1 OS9 CALR
REACTOME_PASSIVE_TRANSPORT_BY_AQUAPORINS	0.675728	0.991198	0.655142	0.879097	347	1	AQP1
REACTOME_NITRIC_OXIDE_STIMULATES_GUANYLATE_CYCLASE	0.732955	0.996512	0.430129	0.778585	386	4	GUCY1A1 MRVI1
REACTOME_PLATELET_HOMEOSTASIS	0.950704	1	-0.204258	-0.649907	539	36	PTPN6 PECAM1 P2RX7 APOB GNG5 GUCY1B1 PPP2R5A GNG7 P2RX4 ATP2A2 PPP2R1A ITPR1
REACTOME_N_GLYCAN_TRIMMING_IN_THE_ER_AND_CALNEXIN_CALRETICULIN_CYCLE	0.458065	0.896624	0.359192	1.00296	212	18	PRKCSH MAN1B1 PDIA3 MOGS MLEC GANAB CANX PSMC1 UGGT1 OS9 CALR
REACTOME_PLATELET_SENSITIZATION_BY_LDL	0.491461	0.923616	-0.395643	-0.976594	258	12	PTPN6 PECAM1 APOB
REACTOME_AQUAPORIN_MEDIATED_TRANSPORT	0.488273	0.923616	0.370514	0.983686	228	15	GNB4 PRKAR2B GNAS PRKACA PRKAR2A PRKAR1A GNG12 PRKACB AQP1 GNB1 GNB2 GNG2
REACTOME_RAP1_SIGNALLING	0.162551	0.701381	0.625059	1.3239	78	7	RAP1A RAP1B PRKACA YWHAZ PRKACB
REACTOME_PLATELET_CALCIUM_HOMEOSTASIS	0.951579	1	0.23486	0.588025	451	12	SRI
REACTOME_PROSTACYCLIN_SIGNALLING_THROUGH_PROSTACYCLIN_RECEPTOR	0.963415	1	0.231303	0.529719	473	9	GNB4 GNAS GNG12 GNB1 GNB2 GNG2
REACTOME_GABA_SYNTHESIS_RELEASE_REUPTAKE_AND_DEGRADATION	0.761719	1	0.371792	0.756728	389	6	ABAT HSPA8 ALDH5A1
REACTOME_INCRETIN_SYNTHESIS_SECRETION_AND_INACTIVATION	0.141473	0.674716	-0.654232	-1.37701	72	7	DPP4 SEC11C
REACTOME_TRANSPORT_OF_ORGANIC_ANIONS	0.021611	0.304908	0.942334	1.41711	10	2	ALB SLCO2A1
REACTOME_IRAK1_RECRUITS_IKK_COMPLEX	0.371429	0.865484	-0.582826	-1.11479	181	5	IKBKB IKBKG
REACTOME_TRAF6_MEDIATED_IRF7_ACTIVATION	0.410204	0.888473	-0.54087	-1.08337	200	6	IKBKE TANK DDX58 TBK1
REACTOME_CIRCADIAN_CLOCK	0.529851	0.941443	-0.335522	-0.946758	283	22	CPT1A NAMPT CSNK1D CRTC3 MED1 MEF2D NCOA6 CRTC2 SKP1 CREB1 RXRA
REACTOME_FACTORS_INVOLVED_IN_MEGAKARYOCYTE_DEVELOPMENT_AND_PLATELET_PRODUCTION	0.00507614	0.118582	0.433996	1.6503	1	65	HBG1 HBB HBD HBG2 TUBB2B TUBB2A TUBA1A TUBB4B RAB5A KIFC1 HMG20B
REACTOME_REGULATION_OF_IFNG_SIGNALING	0.391837	0.885054	-0.549993	-1.10164	191	6	PTPN6 STAT1
REACTOME_REGULATION_OF_MRNA_STABILITY_BY_PROTEINS_THAT_BIND_AU_RICH_ELEMENTS	1	1	-0.12383	-0.448042	598	76	PSME1 PSME2 PSMB10 PSMB8 PRKCA ZFP36L1 PRKCD EXOSC8 HSPB1 PSMD10 PSMD9 PSMB9
REACTOME_TRAF3_DEPENDENT_IRF_ACTIVATION_PATHWAY	0.557143	0.955808	-0.490208	-0.937636	272	5	IKBKE DDX58 TBK1
REACTOME_GABA_B_RECEPTOR_ACTIVATION	0.680451	0.991198	-0.353647	-0.825627	361	10	GNG5 GNG7 GNAI2 GNAI3
REACTOME_TRANSPORT_TO_THE_GOLGI_AND_SUBSEQUENT_MODIFICATION	0.334302	0.838699	0.247357	1.06474	114	123	ANK1 MCFD2 SPTA1 TUBB2B FOLR1 TUBB2A SERPINA1 TUBA1A CD59 TUBB4B ARF4 NAPG TRAPPC4 COG7 SPTBN1 B4GALT1 ARFGAP3 ST6GAL1 TMED10 RAB1A TMED3 SEC22B FUCA1 DYNLL2 SPTAN1 SPTB LMAN2L COPE DYNC1LI1 TUBA4A TMED7 TUBA1B ARF1 NAPA TRAPPC10 SEC24B TUBB3 COPZ2 SAR1B
REACTOME_IRON_UPTAKE_AND_TRANSPORT	0.144902	0.677917	-0.4187	-1.27592	80	31	FTL LCN2 ATP6V1G1 STEAP3 TCIRG1 ATP6V1D GLRX3 CYBRD1 ATP6V1F ATP6V1H FTH1 NEDD8
REACTOME_INTERFERON_GAMMA_SIGNALING	0.00343643	0.10989	-0.512137	-1.71693	1	48	TRIM29 IRF6 GBP2 GBP7 FCGR1A HLA-DPA1 PML GBP4 PTPN6 IFI30 GBP5 STAT1 TRIM38 GBP1 HLA-F PTAFR SP100 HLA-DQA1 TRIM21 HLA-DRA IRF9 HLA-DQB1 PRKCD
REACTOME_N_GLYCAN_ANTENNAE_ELONGATION	0.456979	0.895729	0.634591	1.0575	238	3	B4GALT1 ST6GAL1
REACTOME_TRAF6_MEDIATED_IRF7_ACTIVATION_IN_TLR7_8_OR_9_SIGNALING	0.140816	0.674716	-0.694802	-1.32897	68	5	IRAK4
REACTOME_ACTIVATION_OF_IRF3_IRF7_MEDIATED_BY_TBK1_IKK_EPSILON	0.279592	0.816489	-0.59714	-1.19608	136	6	IKBKE TANK CD14 TBK1
REACTOME_ION_TRANSPORT_BY_P_TYPE_ATPASES	0.791398	1	0.271546	0.758229	367	18	ATP1B1 SRI CAMK2D PDZD11 ATP13A1 ATP1A1
REACTOME_INTERFERON_ALPHA_BETA_SIGNALING	0.0641026	0.509987	-0.472209	-1.40846	34	29	IRF6 GBP2 PTPN6 STAT1 SAMHD1 HLA-F IFIT3 PSMB8 IFIT2 IRF9 ISG20 MX1 MX2
REACTOME_ADVANCED_GLYCOSYLATION_ENDPRODUCT_RECEPTOR_SIGNALING	0.534737	0.944444	0.371695	0.930622	253	12	S100B DDOST PRKCSH MAPK1
REACTOME_GABA_RECEPTOR_ACTIVATION	0.724008	0.993163	-0.331823	-0.793188	382	11	GNG5 GNG7 GNAI2 GNAI3
REACTOME_KINESINS	0.0276008	0.351172	0.563423	1.59516	12	19	TUBB2B TUBB2A TUBA1A TUBB4B KIFC1 KIF13B
REACTOME_N_GLYCAN_ANTENNAE_ELONGATION_IN_THE_MEDIAL_TRANS_GOLGI	0.863281	1	0.311534	0.634082	441	6	B4GALT1 ST6GAL1 FUCA1
REACTOME_REGULATION_OF_IFNA_SIGNALING	0.2	0.746073	-0.662909	-1.26796	97	5	PTPN6 STAT1 PTPN1 STAT2
REACTOME_INTERFERON_SIGNALING	0.0060241	0.133677	-0.39804	-1.55081	3	120	TRIM29 IRF6 GBP2 GBP7 FCGR1A HLA-DPA1 PML GBP4 PTPN6 IFI30 GBP5 KPNA3 STAT1 TRIM38 SAMHD1 GBP1 HLA-F PTAFR SP100 HLA-DQA1 UBA7 TRIM21 IFIT3 PSMB8 HLA-DRA IFIT2 FLNA IRF9 ISG20 MX1 HLA-DQB1 PRKCD MX2 UBE2E1 CAMK2G CD44 NUP88 B2M TRIM22 DDX58 ARIH1 PTPN1 NUP107 OAS3 NEDD4 STAT2
REACTOME_TRANSFERRIN_ENDOCYTOSIS_AND_RECYCLING	0.323364	0.833263	-0.415762	-1.11851	172	16	ATP6V1G1 STEAP3 TCIRG1 ATP6V1D ATP6V1F ATP6V1H ATP6V0D1 ATP6V1E1 ATP6V0A1
REACTOME_DSCAM_INTERACTIONS	0.278481	0.816489	-0.669961	-1.19537	131	4	MAPK13 RAC1 PAK1 MAPK14
REACTOME_ION_CHANNEL_TRANSPORT	0.413081	0.889808	-0.314108	-1.03084	239	43	FXYD3 ATP6V1G1 ANO10 TCIRG1 ATP6V1D CAMK2G MLKL ATP6V1F ATP6V1H CLIC2 CUTC WNK1 ATP6V0D1 ATP2A2 RIPK1 ATP6V1E1 ATP6V0A1
REACTOME_IKK_COMPLEX_RECRUITMENT_MEDIATED_BY_RIP1	0.247059	0.800134	-0.551161	-1.21898	125	9	IKBKB CD14 IKBKG RIPK1 UBE2D3
REACTOME_FORMATION_OF_INCISION_COMPLEX_IN_GG_NER	0.709324	0.991649	-0.286422	-0.833335	387	25	GTF2H1 CETN2 SUMO3
REACTOME_TRANSCRIPTIONAL_REGULATION_OF_WHITE_ADIPOCYTE_DIFFERENTIATION	0.529517	0.941443	-0.31218	-0.951314	295	31	ADIRF MED4 MED29 FABP4 CD36 NFKB1
REACTOME_ENDOSOMAL_SORTING_COMPLEX_REQUIRED_FOR_TRANSPORT_ESCRT	0.690875	0.991198	-0.294092	-0.838915	370	23	SNF8 VPS37C CHMP6 VPS36 CHMP4A
REACTOME_MEIOTIC_RECOMBINATION	0.0683761	0.523991	0.500991	1.43349	31	20	HIST3H2BB HIST1H2BK RPA3 HIST1H4A HIST1H3A H2AFX HIST2H2AA3 CDK2 RPA1
REACTOME_PLATELET_AGGREGATION_PLUG_FORMATION	0.773309	1	-0.268172	-0.780237	422	25	VWF FN1 APBB1IP SYK CSK GRB2 TLN1 PTPN1 COL1A1
REACTOME_SIGNALING_BY_NOTCH	0.997375	1	0.161474	0.67462	379	100	FABP7 HIST3H2BB HIST1H2BK POFUT1 PSMB5 HIST1H4A PSMB6 B4GALT1 HIST1H3A TP53 NCOR1 HDAC1 H2AFX HIST2H2AA3 PSMD7 PSMD1 YWHAZ PSMD4 CUL1 NCSTN AGO2
REACTOME_LAGGING_STRAND_SYNTHESIS	0.75419	1	-0.304144	-0.772797	404	13	RFC2
REACTOME_INHIBITION_OF_REPLICATION_INITIATION_OF_DAMAGED_DNA_BY_RB1_E2F1	0.816284	1	-0.436739	-0.722373	390	3	PPP2R1A PPP2CB PPP2CA
REACTOME_ETHANOL_OXIDATION	0.141732	0.674716	-0.628263	-1.36208	71	8	ALDH1A1 ADH1B
REACTOME_SYNTHESIS_OF_VERY_LONG_CHAIN_FATTY_ACYL_COAS	0.629787	0.977953	0.375908	0.877994	295	10	HACD2 ELOVL5 HACD3 ACSL3 ACSL1
REACTOME_DNA_REPLICATION	0.420147	0.889808	0.252425	1.0118	170	77	ORC4 MCM7 MCM2 MCM3 MCM5 MCM4 MCM6 RPA3 PSMB5 FEN1 GINS3 RFC4 PSMB6
REACTOME_E2F_MEDIATED_REGULATION_OF_DNA_REPLICATION	0.199219	0.746073	0.625516	1.27315	101	6	ORC4 ORC2 PPP2CA PPP2CB
REACTOME_METABOLISM_OF_CARBOHYDRATES	0.712538	0.991649	0.20445	0.912524	232	152	LALBA NCAN ACAN SDC2 BPGM PAPSS1 CSPG4 MDH2 GALNS SLC25A13 SLC9A1 SORD GAA UGP2 ENO2 HS2ST1 GUSB OMD PFKM B4GALT1 PGK2 SLC25A11 NUP160 PRELP GAPDH ALDOC HEXA SLC25A12 AAAS SLC25A10 GLB1 MAN2B1
REACTOME_SIGNALING_BY_INSULIN_RECEPTOR	0.740942	0.996512	-0.274093	-0.816659	408	28	ATP6V1G1 TCIRG1 ATP6V1D FGF2 GRB2 ATP6V1F ATP6V1H PIK3CA GAB1 MAPK3 ATP6V0D1 ATP6V1E1 ATP6V0A1
REACTOME_SIGNAL_ATTENUATION	0.814394	1	0.386023	0.698746	429	4	SHC1 MAPK1
REACTOME_SOS_MEDIATED_SIGNALLING	0.309751	0.82991	0.706659	1.1776	161	3	KRAS NRAS
REACTOME_HEMOSTASIS	0.0373444	0.406258	0.249703	1.21317	8	334	ALB HBG1 HBB HBD HBG2 IGHA2 IGLV2-14 KRAS TUBB2B CALU SDC2 IGLV1-47 RAP1A ORM2 TUBB2A CEACAM1 PLA2G4A ATP1B1 IGKV1-5 HGF SERPINC1 SERPINA1 TUBA1A CD47 SRI IGHV3-7 SERPINA3 MAGED2 IGLV7-43 ITGA2B HRG GUCY1A1 TUBB4B IGHA1 IGKV3-20 RAB5A KIFC1 HMG20B IGKV1-39 SERPINB2 GYPC SHC1 THBS1 PRCP GNB4 NRAS TIMP3 RAP1B KIF13B PLCG1 C1QBP
REACTOME_HIV_INFECTION	1	1	0.122175	0.547655	295	173	HLA-A POLR2F PSMB5 SUPT4H1 XRCC5 HMGA1 SSRP1 PSIP1 FEN1 AP2S1 ELOB PSMB6 RANBP1 SLC25A6 XRCC6 UBAP1 RAN XPO1 NUP160 GTF2F2 CHMP2A SLC25A4 SUPT16H AAAS
REACTOME_HIV_LIFE_CYCLE	0.818182	1	0.204546	0.857278	296	105	POLR2F SUPT4H1 XRCC5 HMGA1 SSRP1 PSIP1 FEN1 ELOB RANBP1 XRCC6 UBAP1 RAN XPO1 NUP160 GTF2F2 CHMP2A SUPT16H AAAS LIG4 TAF6 VPS37A NUP133 RANGAP1 NUP153 RAE1 KPNA1 TCEA1 NCBP2 NELFCD
REACTOME_EARLY_PHASE_OF_HIV_LIFE_CYCLE	0.0297872	0.362793	0.67033	1.56566	13	10	XRCC5 HMGA1 PSIP1 FEN1 XRCC6 LIG4 KPNA1
REACTOME_HOST_INTERACTIONS_OF_HIV_FACTORS	1	1	-0.123272	-0.470471	628	110	PSME1 PSME2 HCK ELMO1 PSMB10 DOCK2 PSMB8
REACTOME_VIRAL_MESSENGER_RNA_SYNTHESIS	0.981087	1	0.180709	0.609988	414	39	POLR2F NUP160 GTF2F2 AAAS NUP133 NUP153 RAE1 NUP35 SEH1L POM121C NUP37 POLR2D NUP98 NUP93 SEC13 NUP155 NDC1 NUP62
REACTOME_INTERACTIONS_OF_VPR_WITH_HOST_CELLULAR_PROTEINS	0.423963	0.889808	0.309725	1.01782	183	35	HMGA1 PSIP1 SLC25A6 NUP160 SLC25A4 AAAS NUP133 NUP153 RAE1 KPNA1 NUP35 SEH1L POM121C NUP37 NUP98 NUP93 SEC13 NUP155 NDC1 NUP62
REACTOME_FORMATION_OF_ATP_BY_CHEMIOSMOTIC_COUPLING	0.297694	0.82991	0.444447	1.155	141	14	ATP5F1E ATP5PO ATP5MG ATP5PD ATP5F1B ATP5F1A ATP5ME ATP5MF ATP5PF MT-ATP6 ATP5MC1
REACTOME_ACTIVATION_OF_ATR_IN_RESPONSE_TO_REPLICATION_STRESS	0.0192719	0.283119	0.601155	1.62958	8	16	ORC4 MCM7 MCM2 MCM3 MCM5 MCM4 MCM6 RPA3 RFC4 RFC5
REACTOME_UNWINDING_OF_DNA	0.00205761	0.10989	0.912061	1.93178	0	7	MCM7 MCM2 MCM3 MCM5 MCM4 MCM6 GINS3
REACTOME_GLUCURONIDATION	0.50947	0.93011	0.55365	1.00217	268	4	UGP2 UGDH ABHD10
REACTOME_INNATE_IMMUNE_SYSTEM	0.00121655	0.10989	-0.375378	-1.73438	0	634	SERPINB3 S100A7 HVCN1 S100A8 S100A9 CRISP3 RNASE2 S100A12 BPI RNASE3 CAMP CTSG LYZ CYBA MPO AZU1 VAV1 IRAK4 NCF2 EPX LTF WAS FLG2 CDA CRP CD209 GRN PSME1 HK3 PKP1 MUC1 DSP IGKV1D-16 ALOX5 IGLV3-19 WIPF1 PSAP PTPRJ ITGAL ASAH1 FCGR1A SERPINB1 GMFG DEFA1 LTA4H MMP9 PTPRC CSTB VAMP8 FTL TAB1 CTSS GCA ELANE PSME2 CD177 RETN PTPN6 MUCL1 CFP PLCG2 HCK IFI16 MVP ELMO1 CTSH AMPD3 NFKB2 LRRFIP1 CYBB SERPI…
REACTOME_MITOTIC_PROMETAPHASE	0.298201	0.82991	0.260925	1.08062	115	92	TUBB2B TUBB2A HAUS8 STAG1 TUBA1A TUBB4B TUBG1 SMC2 TUBB PPP1CC SMC4 PRKAR2B XPO1 NUP160 ZW10 HSP90AA1 YWHAE CSNK2A1 DYNLL2 CENPT TUBGCP2 CSNK2B PRKACA PCM1 NUP133 RANGAP1 DYNC1LI1 TUBA4A PPP2R5D TUBA1B
REACTOME_G1_S_SPECIFIC_TRANSCRIPTION	0.653846	0.989319	0.384768	0.853126	322	8	TK1 HDAC1 RRM2 RBBP4 PCNA
REACTOME_SIGNALING_BY_TGF_BETA_RECEPTOR_COMPLEX	0.905594	1	-0.223571	-0.701204	517	34	PARD3 FKBP1A SP1 CCNK USP9X CDK9 NEDD8
REACTOME_PHOSPHORYLATION_OF_THE_APC_C	0.435039	0.889808	-0.475349	-1.03056	220	8	CDC27 UBE2E1
REACTOME_CYTOSOLIC_SULFONATION_OF_SMALL_MOLECULES	0.929787	1	0.241767	0.564685	436	10	PAPSS1 ABHD14B IMPAD1 PAPSS2 SULT1A1 BPNT1
REACTOME_INTEGRATION_OF_PROVIRUS	0.0711382	0.531502	0.653369	1.49631	34	9	XRCC5 HMGA1 PSIP1 XRCC6 LIG4 KPNA1
REACTOME_GLUTATHIONE_CONJUGATION	0.439479	0.889808	-0.357482	-1.01974	235	23	GSTO1 MGST2 GSTP1 MGST1 GGT5 CNDP2 GSTM1
REACTOME_COMPLEMENT_CASCADE	0.546632	0.948871	0.249352	0.957687	210	68	IGHG4 IGLV2-14 IGLV1-47 IGKV1-5 IGHV3-7 CD59 IGLV7-43 IGKV3-20 IGKV1-39
REACTOME_MTORC1_MEDIATED_SIGNALLING	0.977444	1	-0.195559	-0.52929	519	17	RPTOR LAMTOR5
REACTOME_ACTIVATION_OF_BH3_ONLY_PROTEINS	0.255159	0.813428	-0.454768	-1.20003	135	15	SFN
REACTOME_GLUCOSE_METABOLISM	0.894389	1	-0.209874	-0.752448	541	70	FBP1 FBP2 HK3 PFKP
REACTOME_VOLTAGE_GATED_POTASSIUM_CHANNELS	0.265136	0.815485	-0.729134	-1.206	126	3	KCNAB2 KCNQ1 KCNAB3
REACTOME_ADAPTIVE_IMMUNE_SYSTEM	0.0657895	0.51511	-0.275816	-1.21756	49	361	COL17A1 CYBA VAV1 NCF2 EVL WAS CD209 FYB1 PSME1 IGKV1D-16 IGLV3-19 DTX3L PTPRJ ITGAL FCGR1A HLA-DPA1 PPL PTPRC VAMP8 CTSS PSME2 PTPN6 IFI30 PLCG2 CD34 CTSH CYBB ITGB2 RNF14 HLA-F CD36 HLA-DMB FKBP1A PSMB10 IKBKB HLA-DQA1 UBA7 HECTD1 FCGR3A TRIM21 SYK FBXO2 PSMB8 CTSB IGKV3-15 HLA-DRA NFKB1 SH2D1A BCL10 VASP LCP2 CDH1 CD40 RNF25 SPTBN2 SELL ERAP2 CSK FBXO6 DCTN1 PRKCB BCAP31 RIPK2 CDC27 TAP1 LYN U…
REACTOME_NOD1_2_SIGNALING_PATHWAY	0.00373832	0.10989	-0.677609	-1.82294	1	16	TAB1 IKBKB CASP4 CARD9 CASP1 TNFAIP3 MAPK13 RIPK2 MAP3K7
REACTOME_CYTOKINE_SIGNALING_IN_IMMUNE_SYSTEM	0.00391645	0.10989	-0.329883	-1.45848	2	364	MMP1 S100A12 TRIM29 IRF6 CTSG EGFR GBP2 VAV1 IRAK4 GBP7 LCP1 PSME1 MUC1 ALOX5 SOD2 GSTO1 FCGR1A HLA-DPA1 MMP9 PML TAB1 SDC1 GBP4 PSME2 PTPN6 IFI30 GBP5 HCK VWF NFKB2 KPNA3 STAT1 LCN2 ITGB2 TRIM38 SAMHD1 GBP1 PRTN3 HLA-F CD36 PTAFR PSMB10 IKBKB STXBP2 FN1 SP100 HLA-DQA1 UBA7 CASP1 ITGAM IL18 APBB1IP TRIM21 SYK IFIT3 ITGAX PSMB8 STAT5A HLA-DRA ACTG1 MSN NFKB1 IFIT2 MMP2 FLNA IRF9 IL16 CD40 SPTBN2 C…
REACTOME_MEIOTIC_SYNAPSIS	0.0774194	0.549906	0.473622	1.40385	35	23	HIST3H2BB HIST1H2BK STAG1 HIST1H4A
REACTOME_THE_NLRP3_INFLAMMASOME	0.094518	0.606703	-0.588417	-1.40655	49	11	NFKB2 CASP1 P2RX7 NFKB1 PYCARD TXN
REACTOME_CLASS_I_MHC_MEDIATED_ANTIGEN_PROCESSING_PRESENTATION	0.385507	0.881664	-0.255128	-1.03936	265	166	CYBA NCF2 PSME1 DTX3L FCGR1A VAMP8 CTSS PSME2 CYBB RNF14 HLA-F CD36 PSMB10 IKBKB UBA7 HECTD1 TRIM21 FBXO2 PSMB8 RNF25 ERAP2 FBXO6 BCAP31 CDC27 TAP1 UBE2E1 FBXO22 UBE2E2
REACTOME_INFLAMMASOMES	0.094518	0.606703	-0.588417	-1.40655	49	11	NFKB2 CASP1 P2RX7 NFKB1 PYCARD TXN
REACTOME_POTASSIUM_CHANNELS	0.370301	0.865484	-0.46259	-1.07997	196	10	KCNAB2 GNG5 GNG7 KCNQ1 KCNAB3
REACTOME_NUCLEOTIDE_BINDING_DOMAIN_LEUCINE_RICH_REPEAT_CONTAINING_RECEPTOR_NLR_SIGNALING_PATHWAYS	0.00184843	0.10989	-0.617187	-1.81151	0	26	TAB1 NFKB2 IKBKB CASP4 CARD9 CASP1 TNFAIP3 P2RX7 NFKB1 MAPK13 RIPK2 PYCARD MAP3K7
REACTOME_TELOMERE_MAINTENANCE	0.0811404	0.564024	0.456	1.41078	36	27	HIST3H2BB HIST1H2BK RPA3 HIST1H4A FEN1 RFC4 RUVBL1 RFC5 NHP2 H2AFX RUVBL2 HIST2H2AA3 POLD3 RPA1
REACTOME_PLATELET_ACTIVATION_SIGNALING_AND_AGGREGATION	0.92722	1	-0.19139	-0.774825	636	160	VAV1 PSAP PHACTR2 TMSB4X PTPN6 PLCG2 VWF PECAM1 CD36 STXBP2 FN1 APBB1IP SYK FERMT3 CD63 RAC2 FLNA LCP2 PRKCA CSK DAGLB PRKCB PRKCD ARRB1 LYN F13A1 GNA13 GNG5 RARRES2 GRB2
REACTOME_CREATION_OF_C4_AND_C2_ACTIVATORS	0.130233	0.647196	0.398765	1.29247	55	34	IGHG4 IGLV2-14 IGLV1-47 IGKV1-5 IGHV3-7 IGLV7-43 IGKV3-20 IGKV1-39 IGHG2
REACTOME_APC_CDC20_MEDIATED_DEGRADATION_OF_NEK2A	0.593985	0.969931	-0.379222	-0.885334	315	10	CDC27 UBE2E1
REACTOME_INITIAL_TRIGGERING_OF_COMPLEMENT	0.235012	0.791291	0.339788	1.16409	97	41	IGHG4 IGLV2-14 IGLV1-47 IGKV1-5 IGHV3-7 IGLV7-43 IGKV3-20 IGKV1-39 IGHG2
REACTOME_EXTENSION_OF_TELOMERES	0.584946	0.96482	0.326469	0.91159	271	18	RPA3 FEN1 RFC4 RUVBL1 RFC5 NHP2 RUVBL2 POLD3 RPA1 POLD2 PCNA
REACTOME_G2_M_CHECKPOINTS	0.178117	0.708915	0.279876	1.14805	69	85	HIST3H2BB HIST1H2BK ORC4 MCM7 MCM2 MCM3 MCM5 MCM4 MCM6 RPA3 PSMB5 HIST1H4A RFC4 PSMB6 UBE2V2 MDC1 RFC5
REACTOME_G2_M_DNA_DAMAGE_CHECKPOINT	0.531469	0.943142	-0.305168	-0.957125	303	34	SFN RFC2
REACTOME_S_PHASE	0.322165	0.831676	0.258473	1.07405	124	95	STAG1 ORC4 CKS1B MCM7 MCM2 MCM3 MCM5 MCM4 MCM6 RPA3 PSMB5 FEN1 GINS3 RFC4 PSMB6
REACTOME_TRYPTOPHAN_CATABOLISM	0.00775194	0.153424	-0.807646	-1.69991	3	7	IDO1 KYNU
REACTOME_DNA_STRAND_ELONGATION	0.017094	0.261823	0.570687	1.63291	7	20	MCM7 MCM2 MCM3 MCM5 MCM4 MCM6 RPA3 FEN1 GINS3 RFC4 RFC5
REACTOME_CHOLESTEROL_BIOSYNTHESIS	0.774674	1	-0.281851	-0.77153	415	18	LBR NSDHL DHCR24
REACTOME_FGFR2C_LIGAND_BINDING_AND_ACTIVATION	0.316222	0.82991	-0.849356	-1.12293	153	1	FGF2
REACTOME_METABOLISM_OF_PORPHYRINS	0.72766	0.996512	0.339154	0.792149	341	10	BLVRB ALAD HMOX1 HMBS
REACTOME_VIF_MEDIATED_DEGRADATION_OF_APOBEC3G	0.837563	1	-0.22996	-0.768582	494	46	PSME1 PSME2 PSMB10 PSMB8
REACTOME_SIGNALING_BY_FGFR	0.371703	0.865484	0.306482	1.04998	154	41	POLR2F KRAS SHC1 NRAS PLCG1 HNRNPH1 PTBP1 GTF2F2 MAPK1
REACTOME_FGFR1_LIGAND_BINDING_AND_ACTIVATION	0.316222	0.82991	-0.849356	-1.12293	153	1	FGF2
REACTOME_GAP_JUNCTION_ASSEMBLY	0.0401691	0.406258	0.639822	1.54377	18	11	TUBB2B TUBB2A TUBA1A TUBB4B
REACTOME_INTRINSIC_PATHWAY_FOR_APOPTOSIS	0.51756	0.935933	-0.327784	-0.962083	279	26	SFN
REACTOME_APOPTOTIC_EXECUTION_PHASE	0.615385	0.974834	-0.281158	-0.915304	359	41	PKP1 DSP DSG3 CDH1 HIST1H1D BCAP31 PRKCD HIST1H1B HIST1H1E LMNB1 ROCK1 CASP3
REACTOME_INTERLEUKIN_6_SIGNALING	0.626582	0.977953	-0.499143	-0.890591	296	4	STAT1 CBL STAT3
REACTOME_MAPK3_ERK1_ACTIVATION	0.989451	1	-0.251568	-0.448859	468	4	MAPK3 MAP2K1
REACTOME_TRANSLESION_SYNTHESIS_BY_Y_FAMILY_DNA_POLYMERASES_BYPASSES_LESIONS_ON_DNA_TEMPLATE	0.735568	0.996512	-0.282199	-0.80499	394	23	RFC2 UBA7
REACTOME_RECOGNITION_OF_DNA_DAMAGE_BY_PCNA_CONTAINING_REPLICATION_COMPLEX	0.778399	1	-0.280319	-0.767336	417	18	RFC2
REACTOME_TRANSLESION_SYNTHESIS_BY_POLH	0.519553	0.935933	-0.375772	-0.954795	278	13	RFC2
REACTOME_DISPLACEMENT_OF_DNA_GLYCOSYLASE_BY_APEX1	0.845511	1	-0.407094	-0.673339	404	3	MPG UNG APEX1
REACTOME_POLB_DEPENDENT_LONG_PATCH_BASE_EXCISION_REPAIR	0.0625	0.501246	0.759688	1.47568	31	5	FEN1 POLB PARP1
REACTOME_ACTIVATION_OF_BAD_AND_TRANSLOCATION_TO_MITOCHONDRIA	0.10775	0.62197	-0.580825	-1.3884	56	11	SFN
REACTOME_ACTIVATION_OF_NOXA_AND_TRANSLOCATION_TO_MITOCHONDRIA	0.330097	0.837467	0.829247	1.11272	169	1	TP53
REACTOME_BH3_ONLY_PROTEINS_ASSOCIATE_WITH_AND_INACTIVATE_ANTI_APOPTOTIC_BCL_2_MEMBERS	0.424474	0.889808	0.65198	1.08648	221	3	BMF BID
REACTOME_RELEASE_OF_APOPTOTIC_FACTORS_FROM_THE_MITOCHONDRIA	0.541667	0.94674	0.538202	0.974209	285	4	CYCS DIABLO
REACTOME_ACTIVATION_OF_CASPASES_THROUGH_APOPTOSOME_MEDIATED_CLEAVAGE	0.748527	0.998736	0.546891	0.822431	380	2	CYCS
REACTOME_CYTOCHROME_C_MEDIATED_APOPTOTIC_RESPONSE	0.903292	1	0.299243	0.633807	438	7	CYCS MAPK1 DIABLO
REACTOME_SMAC_XIAP_REGULATED_APOPTOTIC_RESPONSE	0.789773	1	0.398563	0.721446	416	4	CYCS DIABLO
REACTOME_APOPTOTIC_FACTOR_MEDIATED_RESPONSE	0.941057	1	0.248966	0.570167	462	9	CYCS MAPK1 DIABLO
REACTOME_CAMK_IV_MEDIATED_PHOSPHORYLATION_OF_CREB	0.849609	1	0.322323	0.656042	434	6	KPNA2 CAMK2D
REACTOME_G_PROTEIN_MEDIATED_EVENTS	0.972274	1	-0.197818	-0.580619	525	26	PLCB2 GRK2 PRKCA PRKCD CAMK2G AHCYL1 GNAI2 PLCB3 ITPR1 CREB1 GNAI3
REACTOME_NEUROTRANSMITTER_CLEARANCE	0.804971	1	0.425093	0.708387	420	3	MAOA COMT
REACTOME_NEUROTRANSMITTER_RECEPTORS_AND_POSTSYNAPTIC_SIGNAL_TRANSMISSION	0.0461538	0.429258	0.346458	1.3265	17	67	KRAS TUBB2B NRGN TUBB2A PRKAA1 TUBA1A TUBB4B KPNA2 MAPT AP2S1 GNB4 NRAS DLG1 PRKAR2B
REACTOME_IRS_MEDIATED_SIGNALLING	0.562105	0.955808	0.361215	0.904382	266	12	KRAS NRAS AKT2 PTPN11
REACTOME_RAF_INDEPENDENT_MAPK1_3_ACTIVATION	0.962963	1	0.247037	0.523234	467	7	MAPK1 PTPN11 PEA15
REACTOME_MAPK1_ERK2_ACTIVATION	0.667304	0.991198	0.522786	0.871187	348	3	MAPK1 PTPN11
REACTOME_FORMATION_OF_THE_EARLY_ELONGATION_COMPLEX	0.950185	1	-0.216445	-0.625821	514	24	GTF2H1
REACTOME_DISINHIBITION_OF_SNARE_FORMATION	0.350211	0.854539	-0.632571	-1.12866	165	4	PRKCA PRKCB STX4
REACTOME_ACTIVATION_OF_RAS_IN_B_CELLS	0.0687623	0.523991	0.900141	1.35366	34	2	KRAS NRAS
REACTOME_FERTILIZATION	0.248434	0.80167	-0.734691	-1.21519	118	3	HVCN1
REACTOME_ROS_AND_RNS_PRODUCTION_IN_PHAGOCYTES	0.00188324	0.10989	-0.733079	-2.01906	0	19	HVCN1 CYBA MPO NCF2 CYBB RAC2 ATP6V1G1 TCIRG1 ATP6V1D ATP6V1F ATP6V1H
REACTOME_REGULATION_OF_GENE_EXPRESSION_BY_HYPOXIA_INDUCIBLE_FACTOR	0.974757	1	0.514024	0.689739	501	1	HIGD1A
REACTOME_CELLULAR_RESPONSE_TO_HYPOXIA	0.664975	0.991198	-0.256506	-0.877592	392	52	PSME1 PSME2 EGLN1 PSMB10 PSMB8
REACTOME_CROSS_PRESENTATION_OF_PARTICULATE_EXOGENOUS_ANTIGENS_PHAGOSOMES	0.118217	0.627323	-0.668908	-1.4079	60	7	CYBA NCF2 CYBB CD36
REACTOME_METHIONINE_SALVAGE_PATHWAY	0.789062	1	0.359039	0.730771	403	6	ADI1 MTAP ENOPH1 GOT1
REACTOME_ERYTHROCYTES_TAKE_UP_OXYGEN_AND_RELEASE_CARBON_DIOXIDE	0.00205761	0.10989	0.911358	1.93029	0	7	HBB HBA1 SLC4A1 CA1 CA4
REACTOME_SHC1_EVENTS_IN_ERBB2_SIGNALING	0.694882	0.991198	-0.372149	-0.806823	352	8	EGFR PRKCA PRKCD GRB2
REACTOME_DOWNREGULATION_OF_ERBB4_SIGNALING	0.440928	0.889808	-0.588246	-1.04957	208	4	NEDD4 ITCH SRC RPS27A
REACTOME_INTERLEUKIN_7_SIGNALING	0.781893	1	0.348451	0.738031	379	7	HGF HIST1H3A SMARCA4 HIST2H3A
REACTOME_G_PROTEIN_GATED_POTASSIUM_CHANNELS	0.829457	1	-0.319466	-0.672402	427	7	GNG5 GNG7
REACTOME_INWARDLY_RECTIFYING_KPLUS_CHANNELS	0.829457	1	-0.319466	-0.672402	427	7	GNG5 GNG7
REACTOME_SPERM_MOTILITY_AND_TAXES	0.0102669	0.187569	-0.99753	-1.31883	4	1	HVCN1
REACTOME_ACROSOME_REACTION_AND_SPERM:OOCYTE_MEMBRANE_BINDING	0.299029	0.82991	0.849885	1.14041	153	1	CD9
REACTOME_DOWNREGULATION_OF_ERBB2:ERBB3_SIGNALING	0.497132	0.924821	0.613763	1.02279	259	3	AKT2 AKT1 RPS27A
REACTOME_TRANSCRIPTION_OF_E2F_TARGETS_UNDER_NEGATIVE_CONTROL_BY_DREAM_COMPLEX	0.261719	0.815485	0.632256	1.22814	133	5	TOP2A HDAC1 RBBP4 PCNA
REACTOME_TRANSCRIPTION_OF_E2F_TARGETS_UNDER_NEGATIVE_CONTROL_BY_P107_RBL1_AND_P130_RBL2_IN_COMPLEX_WITH_HDAC1	0.738281	0.996512	0.393919	0.765178	377	5	HDAC1 RBBP4 LIN54 CDK1
REACTOME_MITOCHONDRIAL_IRON_SULFUR_CLUSTER_BIOGENESIS	0.816872	1	0.337508	0.714854	396	7	FXN LYRM4 GLRX5 ISCU NFS1
REACTOME_RORA_ACTIVATES_GENE_EXPRESSION	0.408163	0.888473	-0.542962	-1.08756	199	6	CPT1A MED1 NCOA6
REACTOME_BMAL1:CLOCK_NPAS2_ACTIVATES_CIRCADIAN_GENE_EXPRESSION	0.42449	0.889808	-0.532271	-1.06614	207	6	NAMPT MED1 NCOA6
REACTOME_ABC_TRANSPORTERS_IN_LIPID_HOMEOSTASIS	0.562141	0.955808	0.581183	0.9685	293	3	APOA1 ABCD3 PEX19
REACTOME_ELEVATION_OF_CYTOSOLIC_CA2PLUS_LEVELS	0.389796	0.885054	-0.552428	-1.10652	190	6	P2RX7 P2RX4 ITPR1 STIM1
REACTOME_ACTIVATION_OF_PUMA_AND_TRANSLOCATION_TO_MITOCHONDRIA	0.330097	0.837467	0.829247	1.11272	169	1	TP53
REACTOME_CASPASE_ACTIVATION_VIA_DEATH_RECEPTORS_IN_THE_PRESENCE_OF_LIGAND	0.220408	0.783246	-0.656268	-1.25526	107	5	TRADD CD14 FAS RIPK1
REACTOME_EXTRINSIC_PATHWAY_OF_FIBRIN_CLOT_FORMATION	0.51927	0.935933	-0.678193	-1.02205	255	2	F9 F10
REACTOME_INTRINSIC_PATHWAY_OF_FIBRIN_CLOT_FORMATION	0.668094	0.991198	0.314463	0.852429	311	16	SERPINC1 PRCP C1QBP A2M F2 SERPINE2 SERPINA5
REACTOME_COMMON_PATHWAY_OF_FIBRIN_CLOT_FORMATION	0.765363	1	-0.300392	-0.763263	410	13	CD177 PRTN3 F13A1 SERPIND1
REACTOME_THE_CITRIC_ACID_TCA_CYCLE_AND_RESPIRATORY_ELECTRON_TRANSPORT	0.00285714	0.10989	0.413575	1.79478	0	129	NDUFS4 FAHD1 LDHB NDUFB11 NDUFV3 UQCRB MDH2 COX7A2L NDUFAB1 SDHC MPC2 MT-ND3 NNT GLO1 CYCS PDHX PDK3 ACO2 NDUFS3 MT-CO2 ECSIT NDUFB10 NDUFA3 NDUFB1 NDUFA11 LRPPRC PDPR L2HGDH FH COX5A PDHB ATP5F1E CYC1 NDUFB4 ATP5PO NDUFV2 NDUFA10 UQCRC1 NDUFS7 BSG NDUFA13 NUBPL NDUFA4 TIMMDC1 COX6C SDHA NDUFS2 DLAT COX7C SDHB ATP5MG SUCLG2 NDUFA2 NDUFA6 MT-CO1 DLD NDUFA9 SLC16A1 UQCRC2 ATP5PD SDHD NDUFB5 ATP5F1B…
REACTOME_COLLAGEN_DEGRADATION	0.00172712	0.10989	-0.569176	-1.83438	0	39	MMP1 COL17A1 COL23A1 COL14A1 COL7A1 MMP9 ELANE COL11A1 COL4A1 COL6A2 COL5A2 COL6A3 CTSB COL16A1 MMP2 COL6A1 COL6A6
REACTOME_TRANSLOCATION_OF_SLC2A4_GLUT4_TO_THE_PLASMA_MEMBRANE	0.909524	1	0.208452	0.757291	381	51	TUBB2B TUBB2A TUBA1A RAB13 TUBB4B
REACTOME_ALPHA_DEFENSINS	0.0821355	0.565426	-0.963486	-1.27382	39	1	DEFA1
REACTOME_REPRODUCTION	0.503497	0.93011	0.291039	0.978137	215	38	HIST3H2BB HIST1H2BK STAG1 RPA3 HIST1H4A B4GALT1 CD9 HIST1H3A
REACTOME_O2_CO2_EXCHANGE_IN_ERYTHROCYTES	0.00609756	0.133677	0.845778	1.93695	2	9	HBB HBA1 SLC4A1 CA1 CYB5R1 CA4
REACTOME_ACYL_CHAIN_REMODELING_OF_CL	0.225379	0.788127	0.683727	1.23763	118	4	PLA2G4A HADHB HADHA LCLAT1
REACTOME_ACYL_CHAIN_REMODELING_OF_DAG_AND_TAG	0.969574	1	-0.334306	-0.503806	477	2	DGAT1
REACTOME_HYDROLYSIS_OF_LPC	0.202677	0.746891	0.753252	1.25524	105	3	PLA2G4A PLBD1
REACTOME_SYNTHESIS_OF_PG	0.109533	0.62197	-0.875009	-1.31866	53	2	CDS2
REACTOME_SYNTHESIS_OF_PI	0.956879	1	-0.527253	-0.69708	465	1	CDIPT
REACTOME_SYNTHESIS_OF_PIPS_AT_THE_ER_MEMBRANE	0.550633	0.952247	-0.541619	-0.96638	260	4	SBF1
REACTOME_INOSITOL_PHOSPHATE_METABOLISM	0.92963	1	-0.228056	-0.643057	501	21	PLCG2 PLCB2 ITPK1 INPPL1 INPP5D IMPA2 PLCB3
REACTOME_SIGNALING_BY_ACTIVIN	0.497132	0.924821	0.615192	1.02518	259	3	SMAD4 DRAP1 SMAD2
REACTOME_PHASE_II_CONJUGATION_OF_COMPOUNDS	0.871022	1	-0.223336	-0.745306	519	45	GSTO1 MGST2 GSTP1 TPST2 MGST1 GGT5 CNDP2 SLC35D1 GSTM1
REACTOME_METHYLATION	0.503922	0.93011	-0.433413	-0.958564	256	9	GSTO1
REACTOME_ELASTIC_FIBRE_FORMATION	0.556777	0.955808	-0.310067	-0.924841	303	29	MFAP4 LTBP3 FBN1 ITGB6 LTBP4 LTBP2 FN1
REACTOME_FIBRONECTIN_MATRIX_FORMATION	0.685606	0.991198	0.459023	0.830885	361	4	CEACAM1 ITGB1
REACTOME_POLO_LIKE_KINASE_MEDIATED_EVENTS	0.774067	1	0.537932	0.808959	393	2	RBBP4 LIN54
REACTOME_GAP_JUNCTION_TRAFFICKING_AND_REGULATION	0.126882	0.643439	0.444126	1.31642	58	23	TUBB2B TUBB2A TUBA1A TUBB4B
REACTOME_MITOCHONDRIAL_BIOGENESIS	0.814286	1	0.221712	0.805464	341	51	MTX2 CYCS CHCHD3 SAMM50 TFAM DNAJC11 SSBP1 APOO NCOR1 ATP5F1E ATP5PO CRTC1 PRKAG1 IMMT MTX1 ATP5MG TBL1XR1 GABPA HCFC1 ATP5PD CARM1 ATP5F1B HSPA9 ATP5F1A ATP5ME
REACTOME_TRANSPORT_OF_THE_SLBP_DEPENDANT_MATURE_MRNA	0.951163	1	0.199528	0.646706	408	34	ALYREF NUP160 AAAS NUP133 NUP153 RAE1 NCBP2 NUP35 SEH1L POM121C NCBP1 NUP37 NUP98 NUP93 SEC13 NUP155 NDC1 NUP62
REACTOME_TRANSPORT_OF_MATURE_MRNAS_DERIVED_FROM_INTRONLESS_TRANSCRIPTS	0.869464	1	0.220207	0.753795	372	40	WDR33 ALYREF NUP160 FIP1L1 AAAS NUP133 NUP153 RAE1 NCBP2 CPSF1 NUP35 SEH1L POM121C NCBP1 NUP37 NUP98 NUP93 SEC13 NUP155 NDC1 NUP62
REACTOME_ACTIVATION_OF_MATRIX_METALLOPROTEINASES	0.00187617	0.10989	-0.737119	-1.94508	0	15	MMP1 CMA1 CTSG MMP9 ELANE MMP2
REACTOME_REMOVAL_OF_AMINOTERMINAL_PROPEPTIDES_FROM_GAMMA_CARBOXYLATED_PROTEINS	0.902954	1	-0.349589	-0.623752	427	4	F9
REACTOME_ZBP1_DAI_MEDIATED_INDUCTION_OF_TYPE_I_IFNS	0.237255	0.791291	-0.557831	-1.23374	120	9	NFKB2 IKBKB NFKB1 TBK1 IKBKG RIPK1
REACTOME_IRF3_MEDIATED_ACTIVATION_OF_TYPE_1_IFN	0.49076	0.923616	-0.768742	-1.01635	238	1	TBK1
REACTOME_SULFIDE_OXIDATION_TO_SULFATE	0.642578	0.986717	0.41814	0.851064	328	6	SUOX SLC25A10 TST
REACTOME_DEGRADATION_OF_CYSTEINE_AND_HOMOCYSTEINE	0.342553	0.848936	0.47593	1.11161	160	10	SUOX MPST TXN2 SLC25A10 TST
REACTOME_BUDDING_AND_MATURATION_OF_HIV_VIRION	0.960452	1	-0.208921	-0.575413	509	19	VPS37C CHMP6
REACTOME_GOLGI_CISTERNAE_PERICENTRIOLAR_STACK_REORGANIZATION	0.941057	1	0.249025	0.570303	462	9	MAPK1 RAB1A RAB2A GORASP2
REACTOME_ATTACHMENT_OF_GPI_ANCHOR_TO_UPAR	0.09375	0.606703	0.708945	1.44295	47	6	PIGK PIGT PIGU PIGS
REACTOME_POST_TRANSLATIONAL_MODIFICATION:_SYNTHESIS_OF_GPI_ANCHORED_PROTEINS	0.539179	0.946219	-0.333524	-0.941121	288	22	LY6D LYPD3
REACTOME_RESPIRATORY_ELECTRON_TRANSPORT_ATP_SYNTHESIS_BY_CHEMIOSMOTIC_COUPLING_AND_HEAT_PRODUCTION_BY_UNCOUPLING_PROTEINS	0.00251889	0.10989	0.443808	1.84231	0	90	NDUFS4 NDUFB11 NDUFV3 UQCRB COX7A2L NDUFAB1 SDHC MT-ND3 CYCS NDUFS3 MT-CO2 ECSIT NDUFB10 NDUFA3 NDUFB1 NDUFA11 LRPPRC COX5A ATP5F1E CYC1 NDUFB4 ATP5PO NDUFV2 NDUFA10 UQCRC1 NDUFS7 NDUFA13 NUBPL NDUFA4 TIMMDC1 COX6C SDHA NDUFS2 COX7C SDHB ATP5MG NDUFA2 NDUFA6 MT-CO1 NDUFA9 UQCRC2 ATP5PD SDHD NDUFB5 ATP5F1B NDUFA5 TRAP1 ATP5F1A NDUFB6 ETFB ATP5ME NDUFB8 UQCRFS1 NDUFS1
REACTOME_MACROAUTOPHAGY	0.701422	0.991649	0.240401	0.870806	295	50	PRKAA1 TOMM40 TOMM6 TOMM22 TOMM70 RHEB GABARAPL2 CHMP2A TOMM20 RRAGB LAMTOR2 CSNK2A1 DYNLL2 CSNK2B PRKAG1 MFN2 MFN1
REACTOME_PKA_MEDIATED_PHOSPHORYLATION_OF_KEY_METABOLIC_FACTORS	0.489194	0.923616	0.683663	1.02811	248	2	PRKACA PRKACB
REACTOME_TRIGLYCERIDE_CATABOLISM	0.824411	1	0.270458	0.733144	384	16	FABP7 PPP1CB PPP1CC MGLL PRKACA GPD2 PLIN1
REACTOME_AMPK_INHIBITS_CHREBP_TRANSCRIPTIONAL_ACTIVATION_ACTIVITY	0.267191	0.815485	0.779163	1.17173	135	2	ADIPOQ PRKAB2
REACTOME_CHREBP_ACTIVATES_METABOLIC_GENE_EXPRESSION	0.0996094	0.61984	0.725328	1.40893	50	5	FASN AGPAT1 ACACB ACACA
REACTOME_PP2A_MEDIATED_DEPHOSPHORYLATION_OF_KEY_METABOLIC_FACTORS	0.975379	1	0.277444	0.502207	514	4	PPP2R5D PPP2CA PPP2CB
REACTOME_GAMMA_CARBOXYLATION_HYPUSINE_FORMATION_AND_ARYLSULFATASE_ACTIVATION	0.521495	0.935933	-0.351215	-0.944857	278	16	ARSB SUMF1 F9
REACTOME_DISEASE	0.535135	0.944444	0.194815	0.979152	98	566	ALB NCAN SLC4A1 ACAN HLA-A DPM1 POLR2F KRAS SDC2 RAP1A RPS28 RPS29 RPL36A MSH6 HGF RPL36 FAU MSH2 PRDX2 RBP4 RPL26 RPL27 ITGA2B IPO5 RPL22 RPL18 PAPSS1 CSPG4 RPL9 GALNS PSMB5 RPL14 ERLIN2 RPL34 RPL8 SUPT4H1 RPL13A GNE XRCC5 PHB ALG1 SLC33A1 KPNA2 HMGA1 RPS7 SSRP1 PSIP1 GAA FEN1 AP2S1 ADAMTS4 SHC1 THBS1 RPL37 RPL7A NRAS RAP1B PLCG1 HSP90AB1 AGK RPL32 ELOB PSMB6 RPS23 RANBP1 SLC25A6 GUSB OMD HSPA1A…
REACTOME_PKA_ACTIVATION_IN_GLUCAGON_SIGNALLING	0.117188	0.626702	0.684145	1.39248	59	6	PRKAR2B GNAS PRKACA PRKAR2A PRKAR1A PRKACB
REACTOME_2_LTR_CIRCLE_FORMATION	0.0411523	0.406258	0.744618	1.57713	19	7	XRCC5 HMGA1 PSIP1 XRCC6 LIG4
REACTOME_NEF_AND_SIGNAL_TRANSDUCTION	0.0183673	0.27551	-0.83138	-1.5902	8	5	HCK ELMO1 DOCK2
REACTOME_THE_ROLE_OF_NEF_IN_HIV_1_REPLICATION_AND_DISEASE_PATHOGENESIS	0.623352	0.977953	-0.318621	-0.877548	330	19	HCK ELMO1 DOCK2 PACS1 ATP6V1H B2M
REACTOME_COLLAGEN_BIOSYNTHESIS_AND_MODIFYING_ENZYMES	0.294939	0.82991	-0.347608	-1.11447	168	38	COL17A1 COL23A1 COL14A1 COL7A1 COL11A1 COL4A1 COL6A2 COL5A2 COL6A3 COL16A1 COL6A1 COL6A6
REACTOME_MTOR_SIGNALLING	0.989011	1	0.166499	0.502341	449	25	PRKAA1 RHEB AKT2 RRAGB LAMTOR2 PRKAG1 AKT1
REACTOME_REGULATION_OF_CHOLESTEROL_BIOSYNTHESIS_BY_SREBP_SREBF	0.358916	0.865408	0.334166	1.06772	158	31	FASN SCD FDPS RAN HMGCS1 ACACB LSS DHCR7 SEC24B ACACA SAR1B TBL1XR1 NFYB GGPS1 CARM1 SEC23A PMVK
REACTOME_TOLL_LIKE_RECEPTOR_4_TLR4_CASCADE	0.0575658	0.48011	-0.414171	-1.43087	34	54	S100A12 BPI IRAK4 TAB1 PLCG2 NFKB2 ITGB2 CD36 IKBKB IKBKE ITGAM NFKB1
REACTOME_SIGNALING_BY_NTRKS	0.296296	0.82991	0.314155	1.09831	119	45	KRAS RAP1A CRKL AP2S1 SHC1 NRAS PLCG1 MAPK1 CRK PTPN11 DNM1 RALB PPP2R5D
REACTOME_TERMINAL_PATHWAY_OF_COMPLEMENT	0.951417	1	0.256623	0.568998	469	8	CLU C8G C9 C5 C6 C8A C7 C8B
REACTOME_FORMATION_OF_HIV_ELONGATION_COMPLEX_IN_THE_ABSENCE_OF_HIV_TAT	0.945824	1	0.207301	0.662359	418	31	POLR2F SUPT4H1 SSRP1 ELOB GTF2F2 SUPT16H
REACTOME_TRANSCRIPTION_OF_THE_HIV_GENOME	0.992874	1	0.165017	0.570915	417	42	POLR2F SUPT4H1 SSRP1 ELOB GTF2F2 SUPT16H
REACTOME_ABORTIVE_ELONGATION_OF_HIV_1_TRANSCRIPT_IN_THE_ABSENCE_OF_TAT	0.512821	0.931321	0.335577	0.96019	239	20	POLR2F SUPT4H1 GTF2F2 NCBP2 NELFCD
REACTOME_HIV_ELONGATION_ARREST_AND_RECOVERY	0.448352	0.890561	0.338705	1.0219	203	25	POLR2F SUPT4H1 SSRP1 ELOB GTF2F2 SUPT16H
REACTOME_NEF_MEDIATED_CD4_DOWN_REGULATION	0.709877	0.991649	0.374863	0.793974	344	7	AP2S1 ARF1 AP2A2 AP2M1 AP2B1
REACTOME_TOLL_LIKE_RECEPTOR_9_TLR9_CASCADE	0.216867	0.777324	-0.35866	-1.17202	125	42	S100A12 IRAK4 TAB1 NFKB2 IKBKB NFKB1 RIPK2 RBSN EEA1 MAP3K7 MAP2K3 CD14 MAPK3 IKBKG MAP2K4 SKP1 PPP2R1A RPS6KA1 CREB1
REACTOME_TOLL_LIKE_RECEPTOR_TLR1:TLR2_CASCADE	0.240069	0.791505	-0.357659	-1.15269	138	39	S100A12 IRAK4 TAB1 NFKB2 CD36 IKBKB NFKB1 RIPK2 MAP3K7 MAP2K3 CD14 MAPK3 IKBKG MAP2K4 SKP1 PPP2R1A RPS6KA1 CREB1
REACTOME_HOST_INTERACTIONS_WITH_INFLUENZA_FACTORS	0.928241	1	0.2015	0.673668	400	37	KPNA2 SLC25A6 NUP160 EIF2AK2 AAAS NUP133 NUP153 RAE1 KPNA1 KPNA4 NUP35 SEH1L POM121C NUP37 NUP98 NUP93 SEC13 NUP155 NDC1 NUP62 KPNB1
REACTOME_INFLUENZA_INFECTION	0.00294985	0.10989	0.474239	2.07177	0	137	POLR2F RPS28 RPS29 RPL36A RPL36 FAU RPL26 RPL27 IPO5 RPL22 RPL18 RPL9 RPL14 RPL34 RPL8 RPL13A KPNA2 RPS7 RPL37 RPL7A RPL32 RPS23 SLC25A6 HSPA1A RPL29 RPL31 RPS2 RPL15 RAN RPL18A XPO1 NUP160 GTF2F2 EIF2AK2 RPS11 RPS25 RPS15 RPS17 RPL3 AAAS RPS16 RPS21 HSP90AA1 RPLP1 RPL28 DNAJC3 RPL30 RPL24 RPSA RPS26 NUP133 RPL39 CANX NUP153 RAE1 KPNA1 RPL35A KPNA4 RPL21 RPLP0 RPL19 RPS13 RPS3A RPS14 RPS8 RPL4
REACTOME_EXPORT_OF_VIRAL_RIBONUCLEOPROTEINS_FROM_NUCLEUS	0.602709	0.969931	0.281672	0.899988	266	31	HSPA1A RAN XPO1 NUP160 AAAS NUP133 NUP153 RAE1 NUP35 SEH1L POM121C NUP37 NUP98 NUP93 SEC13 NUP155 NDC1 NUP62
REACTOME_NEUROTOXICITY_OF_CLOSTRIDIUM_TOXINS	0.620123	0.975359	-0.7003	-0.925864	301	1	VAMP2
REACTOME_TOLL_LIKE_RECEPTOR_CASCADES	0.0165017	0.261276	-0.422951	-1.51878	9	73	S100A8 S100A9 S100A12 BPI IRAK4 TAB1 CTSS PLCG2 NFKB2 ITGB2 CD36 IKBKB IKBKE ITGAM UNC93B1 CTSB APOB NFKB1
REACTOME_TICAM1_RIP1_MEDIATED_IKK_COMPLEX_RECRUITMENT	0.340551	0.846122	-0.52212	-1.13196	172	8	IKBKB IKBKG RIPK1 UBE2D3
REACTOME_DDX58_IFIH1_MEDIATED_INDUCTION_OF_INTERFERON_ALPHA_BETA	0.248658	0.80167	-0.384095	-1.17046	138	31	S100A12 NFKB2 IKBKB IKBKE UBA7 TNFAIP3 NFKB1
REACTOME_FRS2_MEDIATED_ACTIVATION	0.154297	0.69801	0.661482	1.34635	78	6	RAP1A CRKL MAPK1
REACTOME_TELOMERE_EXTENSION_BY_TELOMERASE	0.142045	0.674716	0.72783	1.31746	74	4	RUVBL1 NHP2 RUVBL2
REACTOME_ALTERNATIVE_COMPLEMENT_ACTIVATION	0.130802	0.647196	-0.750027	-1.33823	61	4	CFP
REACTOME_APC_C:CDC20_MEDIATED_DEGRADATION_OF_CYCLIN_B	0.468627	0.909795	-0.447885	-0.990571	238	9	CDC27 UBE2E1
REACTOME_APC_C:CDH1_MEDIATED_DEGRADATION_OF_CDC20_AND_OTHER_APC_C:CDH1_TARGETED_PROTEINS_IN_LATE_MITOSIS_EARLY_G1	0.746988	0.998553	-0.251331	-0.842316	433	49	PSME1 PSME2 PSMB10 PSMB8 CDC27 UBE2E1 PSMD10 PSMD9 PSMB9
REACTOME_TRANSPORT_AND_SYNTHESIS_OF_PAPS	0.370937	0.865484	0.677118	1.12837	193	3	PAPSS1 PAPSS2
REACTOME_GLUTATHIONE_SYNTHESIS_AND_RECYCLING	0.694882	0.991198	-0.370173	-0.802539	352	8	GGT5 CNDP2 GSS
REACTOME_PROCESSIVE_SYNTHESIS_ON_THE_C_STRAND_OF_THE_TELOMERE	0.230769	0.788732	0.553147	1.22646	113	8	RPA3 FEN1 POLD3 RPA1 POLD2 PCNA RPA2
REACTOME_TELOMERE_C_STRAND_LAGGING_STRAND_SYNTHESIS	0.782857	1	-0.290027	-0.752305	410	14	RFC2
REACTOME_ACTIVATION_OF_C3_AND_C5	0.168605	0.701381	-0.637542	-1.34188	86	7	CFP C4B C2 C4A
REACTOME_PLASMA_LIPOPROTEIN_ASSEMBLY_REMODELING_AND_CLEARANCE	0.719818	0.991649	0.255885	0.829358	315	33	ALB SCARB1 AP2S1 P4HB A2M
REACTOME_ASSEMBLY_OF_THE_HIV_VIRION	0.937008	1	-0.257777	-0.558863	475	8	VPS37C
REACTOME_CONVERSION_FROM_APC_C:CDC20_TO_APC_C:CDH1_IN_LATE_ANAPHASE	0.472868	0.910396	-0.476938	-1.00385	243	7	CDC27 UBE2E1
REACTOME_PHOSPHORYLATION_OF_EMI1	0.991786	1	-0.508203	-0.671893	482	1	CDK1
REACTOME_ACTIVATION_OF_APC_C_AND_APC_C:CDC20_MEDIATED_DEGRADATION_OF_MITOTIC_PROTEINS	0.76412	1	-0.236816	-0.815959	459	53	PSME1 PSME2 PSMB10 PSMB8 CDC27 UBE2E1 PSMD10 PSMD9 PSMB9
REACTOME_INTERACTIONS_OF_REV_WITH_HOST_CELLULAR_PROTEINS	0.412442	0.889808	0.31199	1.02526	178	35	RANBP1 RAN XPO1 NUP160 AAAS NUP133 RANGAP1 NUP153 RAE1 NPM1 NUP35 SEH1L RCC1 POM121C NUP37 NUP98 NUP93 SEC13 NUP155 NDC1 NUP62 KPNB1
REACTOME_SIGNALING_BY_EGFR	0.949275	1	-0.214713	-0.639738	523	28	EGFR CSK EPS15 GRB2 PIK3CA CBL GAB1 SH3KBP1 ADAM10
REACTOME_APOBEC3G_MEDIATED_RESISTANCE_TO_HIV_1_INFECTION	0.0662879	0.516176	0.786842	1.42428	34	4	HMGA1 PSIP1 PPIA
REACTOME_NUCLEAR_IMPORT_OF_REV_PROTEIN	0.742664	0.996512	0.253732	0.81812	328	32	RAN NUP160 AAAS NUP133 NUP153 RAE1 NPM1 NUP35 SEH1L RCC1 POM121C NUP37 NUP98 NUP93 SEC13 NUP155 NDC1 NUP62 KPNB1
REACTOME_RIP_MEDIATED_NFKB_ACTIVATION_VIA_ZBP1	0.299213	0.82991	-0.548904	-1.19003	151	8	NFKB2 IKBKB NFKB1
REACTOME_SEROTONIN_NEUROTRANSMITTER_RELEASE_CYCLE	0.334029	0.838699	-0.700547	-1.15872	159	3	PPFIA1 STXBP1 VAMP2
REACTOME_NEF_MEDIATED_CD8_DOWN_REGULATION	0.841797	1	0.330432	0.672546	430	6	AP2S1 AP2A2 AP2M1 AP2B1
REACTOME_STING_MEDIATED_INDUCTION_OF_HOST_IMMUNE_RESPONSES	0.607143	0.969931	-0.37671	-0.87947	322	10	IFI16 TRIM21 TMEM173 STAT6 TBK1 CGAS
REACTOME_CYTOSOLIC_SENSORS_OF_PATHOGEN_ASSOCIATED_DNA	0.690519	0.991198	-0.278224	-0.852823	385	32	IFI16 NFKB2 LRRFIP1 IKBKB TRIM21 POLR1D NFKB1
REACTOME_SIGNALING_BY_CYTOSOLIC_FGFR1_FUSION_MUTANTS	0.00558659	0.126363	-0.708128	-1.79928	2	13	FGFR1OP LRRFIP1 STAT1 MYO18A STAT5A GRB2 PIK3CA TRIM24
REACTOME_FGFR1_MUTANT_RECEPTOR_ACTIVATION	0.0149533	0.243506	-0.607177	-1.63346	7	16	FGFR1OP LRRFIP1 STAT1 MYO18A STAT5A FGF2 GRB2 PIK3CA TRIM24
REACTOME_FGFR2_MUTANT_RECEPTOR_ACTIVATION	0.60587	0.969931	0.338143	0.878742	288	14	POLR2F GTF2F2
REACTOME_ORGANELLE_BIOGENESIS_AND_MAINTENANCE	0.869688	1	0.192562	0.82223	306	117	TUBB2B TUBB2A HAUS8 TUBA1A TUBB4B TUBG1 MTX2 ARF4 TUBB CYCS CHCHD3 SAMM50 PRKAR2B TFAM DNAJC11 SSBP1 APOO NCOR1 ATP5F1E ATP5PO IFT27 HSP90AA1 YWHAE DYNLL2 CRTC1 PRKACA PCM1 TUBA4A PRKAG1 TUBA1B IMMT MTX1
REACTOME_SYNTHESIS_OF_PYROPHOSPHATES_IN_THE_CYTOSOL	0.709234	0.991649	0.571917	0.860065	360	2	NUDT3
REACTOME_SYNTHESIS_OF_IP2_IP_AND_INS_IN_THE_CYTOSOL	0.921053	1	0.274638	0.608941	454	8	ISYNA1 INPP1 IMPA1 OCRL
REACTOME_SYNTHESIS_OF_IP3_AND_IP4_IN_THE_CYTOSOL	0.328273	0.837467	-0.450778	-1.11269	172	12	PLCG2 PLCB2 ITPK1 INPPL1 INPP5D
REACTOME_SIGNALING_BY_NTRK1_TRKA	0.205674	0.755374	0.356503	1.20339	86	39	KRAS RAP1A CRKL AP2S1 SHC1 NRAS PLCG1 MAPK1 CRK DNM1 RALB PPP2R5D
REACTOME_SCF_SKP2_MEDIATED_DEGRADATION_OF_P27_P21	0.876076	1	-0.225989	-0.757385	508	49	PSME1 PSME2 PSMB10 PSMB8 CDKN1B
REACTOME_CELLULAR_HEXOSE_TRANSPORT	0.440162	0.889808	-0.709334	-1.06898	216	2	SLC2A1
REACTOME_HEME_BIOSYNTHESIS	0.777551	1	-0.378671	-0.75848	380	6	PPOX
REACTOME_HEME_DEGRADATION	0.202652	0.746891	0.698874	1.26504	106	4	BLVRB HMOX1
REACTOME_FGFR3_LIGAND_BINDING_AND_ACTIVATION	0.40568	0.888473	-0.726392	-1.09469	199	2	FGF2
REACTOME_FGFR2_LIGAND_BINDING_AND_ACTIVATION	0.316222	0.82991	-0.849356	-1.12293	153	1	FGF2
REACTOME_FGFR1B_LIGAND_BINDING_AND_ACTIVATION	0.316222	0.82991	-0.849356	-1.12293	153	1	FGF2
REACTOME_FGFR1C_LIGAND_BINDING_AND_ACTIVATION	0.316222	0.82991	-0.849356	-1.12293	153	1	FGF2
REACTOME_FGFR2B_LIGAND_BINDING_AND_ACTIVATION	0.316222	0.82991	-0.849356	-1.12293	153	1	FGF2
REACTOME_TRANSPORT_OF_CONNEXONS_TO_THE_PLASMA_MEMBRANE	0.0401691	0.406258	0.639822	1.54377	18	11	TUBB2B TUBB2A TUBA1A TUBB4B
REACTOME_PRE_NOTCH_PROCESSING_IN_THE_ENDOPLASMIC_RETICULUM	0.456979	0.895729	0.635131	1.0584	238	3	POFUT1 POGLUT1
REACTOME_ESTROGEN_BIOSYNTHESIS	0.628803	0.977953	-0.615208	-0.927131	309	2	HSD17B11 AKR1B15
REACTOME_P75NTR_SIGNALS_VIA_NF_KB	0.145669	0.678362	-0.623656	-1.35209	73	8	IKBKB NFKB1 RIPK2
REACTOME_P75NTR_NEGATIVELY_REGULATES_CELL_CYCLE_VIA_SC1	0.770833	1	0.408194	0.738878	406	4	HDAC1 HDAC3 HDAC2
REACTOME_P75NTR_REGULATES_AXONOGENESIS	0.810606	1	0.38934	0.704751	427	4	RTN4 RHOA ARHGDIA NGFR
REACTOME_SYNTHESIS_OF_BILE_ACIDS_AND_BILE_SALTS_VIA_27_HYDROXYCHOLESTEROL	0.273256	0.815485	-0.573041	-1.20612	140	7	AKR1C1 CYP7B1 AKR1C3 CYP27A1 RXRA
REACTOME_MINERALOCORTICOID_BIOSYNTHESIS	0.0513347	0.448785	-0.982537	-1.29901	24	1	HSD3B1
REACTOME_GLUCOCORTICOID_BIOSYNTHESIS	0.0020284	0.10989	-0.98271	-1.48096	0	2	HSD11B1 HSD3B1
REACTOME_SIGNALING_BY_VEGF	0.291391	0.828806	-0.30335	-1.09057	175	71	CYBA VAV1 NCF2 ELMO1 CYBB NCKAP1L CAV1 ACTG1 MAPK13 PRKCA PRKCB PRKCD JUP HSPB1 RASA1 BRK1 NCK1 AHCYL1 ROCK1 PIK3CA CDH5
REACTOME_RHO_GTPASE_CYCLE	0.00167504	0.10989	-0.495465	-1.65344	0	45	VAV1 ARHGDIB ARHGAP25 ARHGEF12 ARAP1 ARHGAP30 ARHGAP18 ARHGAP4 ARHGEF16 RAC2 MYO9B ARHGEF1 ARHGEF6 AKAP13 GNA13 ARHGEF11
REACTOME_DEGRADATION_OF_BETA_CATENIN_BY_THE_DESTRUCTION_COMPLEX	0.97557	1	-0.185778	-0.653023	598	59	PSME1 PSME2 PSMB10 PSMB8 CSNK1A1 PSMD10 PSMD9 PPP2R5A PSMB9 SKP1 PSMA3 PSMB4 PPP2R1A PSMA1
REACTOME_RHO_GTPASE_EFFECTORS	0.0723589	0.531502	-0.307992	-1.25375	49	170	SFN S100A8 S100A9 MYH11 CYBA NCF2 EVL WAS CLIP1 WIPF1 FMNL1 CYBB MYH9 NCKAP1L MYLK KTN1 RAC2 GOPC ACTG1 CDKN1B DIAPH2 FLNA CDH1 PRKCA DIAPH1 PRKCB PRKCD ARPC5 GRB2 TAX1BP3 ACTR2 ABL1 IQGAP1 KLC2 MYL6 BRK1 ARPC2 DYNC1LI2 NCK1 IQGAP2 NUP107 PPP2R5A TUBB6 CLASP2 DVL2 ROCK1 CENPA RHOG MAPK3 ACTR3 DYNC1I2 MYH10
REACTOME_METABOLISM_OF_STEROID_HORMONES	0.0469925	0.429258	-0.654312	-1.52756	24	10	HSD11B1 HSD3B1
REACTOME_PREGNENOLONE_BIOSYNTHESIS	0.618143	0.974834	-0.501348	-0.894526	292	4	TSPO FDX1 FDXR
REACTOME_BETA_CATENIN_PHOSPHORYLATION_CASCADE	0.970213	1	0.204594	0.477862	455	10	APC CTNNB1 PPP2R5D
REACTOME_COBALAMIN_CBL_VITAMIN_B12_TRANSPORT_AND_METABOLISM	0.960227	1	0.299215	0.541614	506	4	LMBRD1 MMAB
REACTOME_METABOLISM_OF_FOLATE_AND_PTERINES	0.701128	0.991649	-0.349052	-0.814899	372	10	SLC19A1
REACTOME_BIOTIN_TRANSPORT_AND_METABOLISM	0.368421	0.865484	0.49072	1.08805	181	8	MCCC2 ACACB PDZD11 PC ACACA PCCB
REACTOME_COENZYME_A_BIOSYNTHESIS	0.240506	0.791505	-0.6893	-1.22988	113	4	PANK2 COASY
REACTOME_VITAMIN_D_CALCIFEROL_METABOLISM	0.151515	0.694824	0.723493	1.30961	79	4	LGMN GC UBE2I SUMO2
REACTOME_NICOTINATE_METABOLISM	0.167608	0.701381	-0.470101	-1.29476	88	19	NADSYN1 PARP9 CD38 NAMPT PARP14 PARP4 BST1 PARP10 NAPRT
REACTOME_VITAMIN_B1_THIAMIN_METABOLISM	0.107505	0.62197	-0.879443	-1.32534	52	2	THTPA
REACTOME_VITAMIN_C_ASCORBATE_METABOLISM	0.27551	0.815485	-0.626269	-1.19788	134	5	SLC2A1 GSTO1
REACTOME_VITAMIN_B2_RIBOFLAVIN_METABOLISM	0.0392927	0.406258	0.927664	1.39505	19	2	ENPP1 FLAD1
REACTOME_METABOLISM_OF_WATER_SOLUBLE_VITAMINS_AND_COFACTORS	0.543657	0.94708	-0.269267	-0.952915	329	63	SLC19A1 SLC2A1 NADSYN1 GSTO1 PARP9 PANK2 CD38 NAMPT PARP14 PARP4 MMAA THTPA
REACTOME_NICOTINAMIDE_SALVAGING	0.208647	0.762363	-0.544939	-1.27222	110	10	PARP9 NAMPT PARP14 PARP4 PARP10 NAPRT NNMT
REACTOME_AKT_PHOSPHORYLATES_TARGETS_IN_THE_NUCLEUS	0.982955	1	0.264089	0.478032	518	4	AKT2 AKT1
REACTOME_CREB_PHOSPHORYLATION	0.436709	0.889808	-0.594865	-1.06138	206	4	RPS6KA1 CREB1 MAPKAPK2
REACTOME_ER_TO_GOLGI_ANTEROGRADE_TRANSPORT	0.272472	0.815485	0.255446	1.08877	96	115	ANK1 MCFD2 SPTA1 TUBB2B FOLR1 TUBB2A SERPINA1 TUBA1A CD59 TUBB4B ARF4 NAPG TRAPPC4 COG7 SPTBN1 ARFGAP3 TMED10 RAB1A TMED3 SEC22B DYNLL2 SPTAN1 SPTB LMAN2L COPE DYNC1LI1 TUBA4A TMED7 TUBA1B ARF1 NAPA TRAPPC10 SEC24B TUBB3 COPZ2 SAR1B
REACTOME_IMPORT_OF_PALMITOYL_COA_INTO_THE_MITOCHONDRIAL_MATRIX	0.686047	0.991198	-0.383991	-0.808213	353	7	CPT1A RXRA SLC25A20 CPT2
REACTOME_TCF_DEPENDENT_SIGNALING_IN_RESPONSE_TO_WNT	0.617128	0.974834	0.223631	0.928324	244	90	HIST3H2BB HIST1H2BK SFRP1 PSMB5 HIST1H4A FZD1 RBBP5 ASH2L PSMB6 RUVBL1 APC XPO1 AKT2 HIST1H3A HDAC1 H2AFX CSNK2A1 CTNNB1 HIST2H2AA3 CSNK2B PSMD7 LEO1 PSMD1 YWHAZ PSMD4 PPP2R5D
REACTOME_WNT_MEDIATED_ACTIVATION_OF_DVL	0.972574	1	-0.277746	-0.495567	460	4	DVL2 CSNK2A2
REACTOME_FORMATION_OF_THE_BETA_CATENIN:TCF_TRANSACTIVATING_COMPLEX	0.00865801	0.160926	0.614667	1.77349	3	21	HIST3H2BB HIST1H2BK HIST1H4A RBBP5 ASH2L RUVBL1 HIST1H3A HDAC1 H2AFX CTNNB1 HIST2H2AA3 LEO1 SMARCA4 MEN1 HIST2H3A
REACTOME_METABOLISM_OF_NITRIC_OXIDE:_ENOS_ACTIVATION_AND_REGULATION	0.322105	0.831676	0.448651	1.1233	152	12	DDAH1 DDAH2 WASL SPR HSP90AA1 AKT1
REACTOME_ASSEMBLY_OF_COLLAGEN_FIBRILS_AND_OTHER_MULTIMERIC_STRUCTURES	0.095986	0.613364	-0.412081	-1.33204	54	40	COL17A1 COL14A1 COL7A1 MMP9 CTSS COL11A1 COL4A1 COL6A2 COL5A2 LAMA3 COL6A3 CTSB COL6A1 COL6A6
REACTOME_METABOLISM_OF_ANGIOTENSINOGEN_TO_ANGIOTENSINS	0.00190476	0.10989	-0.733644	-1.90301	0	14	CPA3 CMA1 CTSG
REACTOME_DERMATAN_SULFATE_BIOSYNTHESIS	0.392578	0.885054	0.557957	1.08382	200	5	NCAN CSPG4
REACTOME_CALCINEURIN_ACTIVATES_NFAT	0.352713	0.858261	-0.531443	-1.11857	181	7	FKBP1A PPP3R1
REACTOME_FCGAMMA_RECEPTOR_FCGR_DEPENDENT_PHAGOCYTOSIS	0.418567	0.889808	-0.273451	-1.02177	256	93	VAV1 WAS IGKV1D-16 IGLV3-19 WIPF1 FCGR1A PLCG2 HCK ELMO1 MYH9 NCKAP1L FCGR3A SYK IGKV3-15 ACTG1 MYO9B PRKCD ARPC5 LYN GRB2 ACTR2 ABL1 BRK1 ARPC2 NCK1 AHCYL1 PIK3CA IGHV1-2 MAPK3 ACTR3 ARPC3 IGLV3-27 MYO10 ARPC1B
REACTOME_FCGR_ACTIVATION	0.232719	0.789582	0.356656	1.18122	100	36	IGHG4 IGLV2-14 IGLV1-47 IGKV1-5 IGHV3-7 IGLV7-43 IGKV3-20 IGKV1-39 IGHG2
REACTOME_REGULATION_OF_ACTIN_DYNAMICS_FOR_PHAGOCYTIC_CUP_FORMATION	0.610927	0.97162	-0.252279	-0.919974	368	79	VAV1 WAS IGKV1D-16 IGLV3-19 WIPF1 FCGR1A ELMO1 MYH9 NCKAP1L FCGR3A SYK IGKV3-15 ACTG1
REACTOME_ROLE_OF_PHOSPHOLIPIDS_IN_PHAGOCYTOSIS	0.171021	0.701381	0.349744	1.21002	71	42	IGHG4 IGLV2-14 IGLV1-47 IGKV1-5 IGHV3-7 IGLV7-43 IGKV3-20 IGKV1-39 IGHG2 PLCG1
REACTOME_ENOS_ACTIVATION	0.432927	0.889808	0.451394	1.03376	212	9	DDAH1 DDAH2 SPR HSP90AA1 AKT1
REACTOME_NOSTRIN_MEDIATED_ENOS_TRAFFICKING	0.807933	1	-0.446134	-0.737913	386	3	CAV1
REACTOME_COPII_MEDIATED_VESICLE_TRANSPORT	0.592857	0.969931	0.258974	0.928419	248	48	MCFD2 FOLR1 SERPINA1 CD59 NAPG TRAPPC4 TMED10 RAB1A SEC22B LMAN2L NAPA TRAPPC10 SEC24B SAR1B
REACTOME_ALPHA_LINOLENIC_OMEGA3_AND_LINOLEIC_OMEGA6_ACID_METABOLISM	0.562753	0.955808	0.41762	0.925968	277	8	FADS2 ELOVL5 ACOX1 ACOT8 ACAA1 ACSL1
REACTOME_LINOLEIC_ACID_LA_METABOLISM	0.330784	0.837467	0.694236	1.1569	172	3	FADS2 ELOVL5 ACSL1
REACTOME_NADE_MODULATES_DEATH_SIGNALLING	1	1	0.23913	0.398494	522	3	YWHAE NGFR
REACTOME_NF_KB_IS_ACTIVATED_AND_SIGNALS_SURVIVAL	0.0714286	0.531502	-0.720587	-1.44334	34	6	IKBKB NFKB1
REACTOME_REGULATION_OF_GENE_EXPRESSION_IN_LATE_STAGE_BRANCHING_MORPHOGENESIS_PANCREATIC_BUD_PRECURSOR_CELLS	0.825558	1	-0.481651	-0.725858	406	2	RBPJ SNW1
REACTOME_GENE_SILENCING_BY_RNA	0.117048	0.626702	0.33246	1.24961	45	60	HIST3H2BB HIST1H2BK POLR2F XPO5 HIST1H4A RAN NUP160 HIST1H3A AAAS HSP90AA1 H2AFX HIST2H2AA3 NUP133 DGCR8 AGO2 NUP153 RAE1
REACTOME_PHASE_I_FUNCTIONALIZATION_OF_COMPOUNDS	0.234888	0.791291	-0.359244	-1.1578	135	39	CYP1B1 ALDH1A1 ADH1B PTGS1 ALDH3A1 CYP7B1 CBR3 FMO3 TBXAS1
REACTOME_MISCELLANEOUS_SUBSTRATES	0.558522	0.955808	-0.731875	-0.967609	271	1	CYP2S1
REACTOME_EICOSANOIDS	0.884381	1	-0.441084	-0.664722	435	2	TBXAS1
REACTOME_CYP2E1_REACTIONS	0.558522	0.955808	-0.731875	-0.967609	271	1	CYP2S1
REACTOME_EPIGENETIC_REGULATION_OF_GENE_EXPRESSION	0.0839695	0.572519	0.343126	1.2897	32	60	HIST3H2BB HIST1H2BK POLR2F HIST1H4A POLR1A SAP30BP GATAD2B EHMT2 BAZ1B HIST1H3A MTA2 MBD3 HDAC1 H2AFX DEK POLR1C MTA1 HIST2H2AA3 MYBBP1A
REACTOME_PRC2_METHYLATES_HISTONES_AND_DNA	0.0293501	0.362793	0.614868	1.59787	13	14	HIST3H2BB HIST1H2BK HIST1H4A HIST1H3A H2AFX HIST2H2AA3
REACTOME_EGFR_INTERACTS_WITH_PHOSPHOLIPASE_C_GAMMA	0.440162	0.889808	-0.709381	-1.06905	216	2	EGFR
REACTOME_MOLECULES_ASSOCIATED_WITH_ELASTIC_FIBRES	0.310536	0.82991	-0.37669	-1.10563	167	26	MFAP4 LTBP3 FBN1 ITGB6 LTBP4 LTBP2 FN1 MFAP5 FBLN2
REACTOME_SYNTHESIS_OF_EPOXY_EET_AND_DIHYDROXYEICOSATRIENOIC_ACIDS_DHET	0.15213	0.694824	-0.841878	-1.26873	74	2	CYP1B1
REACTOME_SYNTHESIS_OF_5_EICOSATETRAENOIC_ACIDS	0.65102	0.989319	-0.421739	-0.844746	318	6	ALOX5
REACTOME_SYNTHESIS_OF_LEUKOTRIENES_LT_AND_EOXINS_EX	0.291339	0.828806	-0.551791	-1.19629	147	8	ALOX5 LTA4H GGT5
REACTOME_SYNTHESIS_OF_LIPOXINS_LX	0.191983	0.729536	-0.710634	-1.26794	90	4	ALOX5
REACTOME_SYNTHESIS_OF_12_EICOSATETRAENOIC_ACID_DERIVATIVES	0.529412	0.941443	-0.672724	-1.01381	260	2	GPX4 GPX1
REACTOME_ARACHIDONIC_ACID_METABOLISM	0.271739	0.815485	-0.386689	-1.15214	149	28	CYP1B1 ALOX5 PTGS1 LTA4H CBR1 PTGDS GGT5 AKR1C3 TBXAS1
REACTOME_SYNTHESIS_OF_15_EICOSATETRAENOIC_ACID_DERIVATIVES	0.377871	0.87698	-0.672843	-1.11289	180	3	ALOX15B GPX4 GPX1
REACTOME_UBIQUINOL_BIOSYNTHESIS	0.936709	1	-0.315978	-0.563781	443	4	PDSS2
REACTOME_SYNTHESIS_OF_16_20_HYDROXYEICOSATETRAENOIC_ACIDS_HETE	0.0390144	0.406258	-0.988005	-1.30624	18	1	CYP1B1
REACTOME_TRANSCRIPTIONAL_ACTIVATION_OF_MITOCHONDRIAL_BIOGENESIS	0.91042	1	-0.230839	-0.671616	497	25	SOD2 CRTC3 MED1 MEF2D NCOA6 CRTC2 IDH2 CREB1 RXRA GLUD1
REACTOME_ACTIVATION_OF_PPARGC1A_PGC_1ALPHA_BY_PHOSPHORYLATION	0.957935	1	0.33051	0.550772	500	3	PRKAG1 PRKAB2
REACTOME_ABACAVIR_TRANSMEMBRANE_TRANSPORT	0.137864	0.665954	0.925031	1.24125	70	1	ABCB1
REACTOME_ABACAVIR_METABOLISM	0.557809	0.955808	-0.654905	-0.986954	274	2	GUK1 NT5C2
REACTOME_SYNTHESIS_OF_PROSTAGLANDINS_PG_AND_THROMBOXANES_TX	0.275142	0.815485	-0.475946	-1.17481	144	12	PTGS1 CBR1 PTGDS AKR1C3 TBXAS1
REACTOME_SCAVENGING_OF_HEME_FROM_PLASMA	0.00236407	0.10989	0.60758	2.05091	0	39	ALB HBB HBA1 IGHA2 IGLV2-14 IGLV1-47 IGKV1-5 IGHV3-7 HPR IGLV7-43 IGHA1 IGKV3-20 IGKV1-39
REACTOME_DAP12_INTERACTIONS	0.219149	0.781646	0.443775	1.22806	102	17	HLA-B KRAS SHC1 HLA-C NRAS PLCG1
REACTOME_BINDING_AND_UPTAKE_OF_LIGANDS_BY_SCAVENGER_RECEPTORS	0.00254453	0.10989	0.462489	1.73835	0	60	ALB HBB HBA1 IGHA2 IGLV2-14 IGLV1-47 IGKV1-5 IGHV3-7 HPR SCARB1 IGLV7-43 IGHA1 IGKV3-20
REACTOME_TRANSCRIPTIONAL_ACTIVITY_OF_SMAD2_SMAD3:SMAD4_HETEROTRIMER	0.867784	1	-0.257163	-0.703949	465	18	SP1 CCNK USP9X CDK9
REACTOME_DOWNREGULATION_OF_SMAD2_3:SMAD4_TRANSCRIPTIONAL_ACTIVITY	0.789474	1	0.297011	0.743634	374	12	PARP1 NCOR1 HDAC1 SMAD4 TRIM33
REACTOME_SMAD2_SMAD3:SMAD4_HETEROTRIMER_REGULATES_TRANSCRIPTION	0.719925	0.991649	-0.341694	-0.797722	382	10	SP1 CCNK CDK9
REACTOME_EGFR_TRANSACTIVATION_BY_GASTRIN	0.75102	1	-0.41041	-0.785003	367	5	EGFR PRKCA GRB2
REACTOME_THE_RETINOID_CYCLE_IN_CONES_DAYLIGHT_VISION	0.893224	1	-0.561827	-0.74279	434	1	DHRS3
REACTOME_VISUAL_PHOTOTRANSDUCTION	0.295775	0.82991	-0.350218	-1.11432	167	36	AKR1B10 SDC1 SDC4 AKR1C1 APOB RDH10 PRKCA GPC6 AKR1C3
REACTOME_NOTCH2_INTRACELLULAR_DOMAIN_REGULATES_TRANSCRIPTION	0.592292	0.969931	-0.634439	-0.956112	291	2	CREB1 RBPJ
REACTOME_MUCOPOLYSACCHARIDOSES	0.87247	1	0.306355	0.679266	430	8	GALNS GUSB GLB1 NAGLU GNS
REACTOME_ANCHORING_FIBRIL_FORMATION	0.0905512	0.597386	-0.66577	-1.44339	45	8	COL7A1 COL4A1 LAMA3 COL1A1 COL1A2 COL4A2 LAMC2
REACTOME_PI3K_AKT_SIGNALING_IN_CANCER	0.166359	0.701381	-0.432128	-1.26835	89	26	EGFR VAV1 RAC2 CDKN1B TSC2 FGF2 GRB2 PIK3CA RHOG FOXO6 GAB1
REACTOME_CONSTITUTIVE_SIGNALING_BY_ABERRANT_PI3K_IN_CANCER	0.158879	0.701381	-0.490554	-1.31971	84	16	EGFR VAV1 RAC2 FGF2 GRB2 PIK3CA RHOG GAB1
REACTOME_CROSSLINKING_OF_COLLAGEN_FIBRILS	0.163968	0.701381	0.586548	1.30052	80	8	LOXL4 PXDN LOXL2 PCOLCE
REACTOME_CELLULAR_RESPONSES_TO_STRESS	0.898551	1	0.182926	0.868149	247	253	HMGA2 HIST3H2BB HIST1H2BK GPX7 TUBB2B TUBB2A CRYAB BAG2 TUBA1A EP400 PRDX2 ST13 TUBB4B SERPINH1 HIST1H1C RPA3 PSMB5 HMGA1 HIST1H4A HSF1 HSPA13 CYCS HSP90AB1 ELOB PSMB6 P4HB HIKESHI TXN2 HSPA1A GSR FKBP4 EHMT2 TXNRD1 CBX4 NUP160 HIST1H3A CAT TP53 HSPA5 MAPK1 AAAS CAMK2D HSP90AA1 H2AFX CCAR2 YWHAE DYNLL2 GPX8 HIST2H2AA3 MAP2K6 PSMD7 HSBP1 CDK6 NUP133 DYNC1LI1 TUBA4A PRDX6 PSMD1 SOD3 PSMD4 CBX2 MAP4…
REACTOME_CONDENSATION_OF_PROPHASE_CHROMOSOMES	0.00428266	0.10989	0.657022	1.78102	1	16	HIST3H2BB HIST1H2BK SMC2 HIST1H4A SMC4 HIST1H3A SET H2AFX HIST2H2AA3
REACTOME_PHOSPHATE_BOND_HYDROLYSIS_BY_NUDT_PROTEINS	0.33652	0.839827	0.690489	1.15065	175	3	NUDT16 NUDT9 NUDT5
REACTOME_SIGNALING_BY_TYPE_1_INSULIN_LIKE_GROWTH_FACTOR_1_RECEPTOR_IGF1R	0.867238	1	0.255998	0.693945	404	16	KRAS SHC1 NRAS AKT2
REACTOME_METABOLISM_OF_INGESTED_SEMET_SEC_MESEC_INTO_H2SE	0.379747	0.877452	-0.615437	-1.09809	179	4	HNMT NNMT SCLY
REACTOME_SELENOAMINO_ACID_METABOLISM	0.00262467	0.10989	0.521868	2.18031	0	100	RPS28 RPS29 RPL36A RPL36 FAU RPL26 RPL27 RPL22 RPL18 PAPSS1 RPL9 RPL14 RPL34 RPL8 RPL13A RPS7 RPL37 RPL7A RPL32 RPS23 RPL29 GSR RPL31 RPS2 RPL15 TXNRD1 RPL18A RPS11 RPS25 RPS15 RPS17 RPL3 RPS16 RPS21 RPLP1 RPL28 RPL30 RPL24 RPSA RPS26 RPL39 LARS RPL35A RPL21 RPLP0 RPL19 RPS13 RPS3A AIMP2 RPS14 RPS8 SARS PAPSS2 RPL4
REACTOME_DAP12_SIGNALING	0.665245	0.991198	0.319369	0.847899	311	15	KRAS SHC1 NRAS PLCG1
REACTOME_ACTIVATION_OF_GENE_EXPRESSION_BY_SREBF_SREBP	0.529032	0.941443	0.320558	0.950156	245	23	FASN SCD FDPS HMGCS1 ACACB LSS DHCR7 ACACA TBL1XR1 NFYB GGPS1 CARM1 PMVK
REACTOME_SHC_RELATED_EVENTS_TRIGGERED_BY_IGF1R	0.363281	0.865484	0.554737	1.12909	185	6	KRAS SHC1 NRAS
REACTOME_THE_CANONICAL_RETINOID_CYCLE_IN_RODS_TWILIGHT_VISION	0.5625	0.955808	0.474487	0.92168	287	5	RBP4 TTR RBP1
REACTOME_FC_EPSILON_RECEPTOR_FCERI_SIGNALING	0.700157	0.991649	-0.230919	-0.884889	445	109	VAV1 PSME1 IGKV1D-16 IGLV3-19 TAB1 PSME2 PLCG2 PSMB10 IKBKB SYK PSMB8 IGKV3-15 NFKB1 BCL10 LCP2
REACTOME_MASTL_FACILITATES_MITOTIC_PROGRESSION	0.916016	1	0.277542	0.564897	468	6	ENSA PPP2CA PPP2CB CDK1
REACTOME_ESTABLISHMENT_OF_SISTER_CHROMATID_COHESION	0.265182	0.815485	0.536924	1.1905	130	8	STAG1 RAD21 SMC3
REACTOME_COHESIN_LOADING_ONTO_CHROMATIN	0.126016	0.643439	0.611528	1.40049	61	9	STAG1 NIPBL RAD21 SMC3
REACTOME_DISEASES_ASSOCIATED_WITH_VISUAL_TRANSDUCTION	0.110899	0.62197	0.813482	1.35561	57	3	RBP4 TTR RBP1
REACTOME_ACTIVATION_OF_THE_PHOTOTRANSDUCTION_CASCADE	0.741748	0.996512	0.620568	0.832705	381	1	GNB1
REACTOME_RESOLUTION_OF_SISTER_CHROMATID_COHESION	0.281407	0.819123	0.288767	1.09673	111	62	TUBB2B TUBB2A STAG1 TUBA1A TUBB4B PPP1CC XPO1 NUP160 ZW10 DYNLL2 CENPT NUP133 RANGAP1 DYNC1LI1 TUBA4A PPP2R5D TUBA1B
REACTOME_CONDENSATION_OF_PROMETAPHASE_CHROMOSOMES	0.270325	0.815485	0.522382	1.19633	132	9	SMC2 SMC4 CSNK2A1 CSNK2B NCAPH
REACTOME_THE_PHOTOTRANSDUCTION_CASCADE	0.894118	1	-0.293501	-0.649124	455	9	PRKCA METAP1 METAP2 NMT2
REACTOME_INTERACTION_WITH_CUMULUS_CELLS_AND_THE_ZONA_PELLUCIDA	0.279612	0.816489	0.86435	1.15982	143	1	B4GALT1
REACTOME_MITOTIC_METAPHASE_AND_ANAPHASE	1	1	0.136009	0.580832	337	120	TUBB2B TUBB2A STAG1 TUBA1A TUBB4B PSMB5 LEMD2 PSMB6 PPP1CC XPO1 NUP160 LEMD3 ZW10 DYNLL2 CENPT TMPO PSMD7 NUP133 RANGAP1 DYNC1LI1 TUBA4A PSMD1 PSMD4 PPP2R5D TUBA1B ANAPC5 TUBB3 PSMC1 BUB3 PSMC2 PSMA2 PSMD2 PSMC3 NUDC RAD21 PSMD14 LMNA SEH1L CKAP5 SMC3 PAFAH1B1 RPS27 PSMD8 PSMD6
REACTOME_OXIDATIVE_STRESS_INDUCED_SENESCENCE	0.264977	0.815485	0.347001	1.14032	114	35	HIST3H2BB HIST1H2BK HIST1H4A CBX4 HIST1H3A TP53 MAPK1 H2AFX HIST2H2AA3 MAP2K6 CDK6 CBX2 MAP4K4
REACTOME_SENESCENCE_ASSOCIATED_SECRETORY_PHENOTYPE_SASP	0.684332	0.991198	0.263607	0.873049	296	36	HIST3H2BB HIST1H2BK HIST1H4A EHMT2 HIST1H3A MAPK1 H2AFX HIST2H2AA3 CDK6 CDK2 ANAPC5
REACTOME_CELLULAR_SENESCENCE	0.722222	0.992758	0.227526	0.885328	285	70	HMGA2 HIST3H2BB HIST1H2BK EP400 HIST1H1C HMGA1 HIST1H4A EHMT2 CBX4 HIST1H3A TP53 MAPK1 H2AFX HIST2H2AA3 MAP2K6 CDK6 CBX2 MAP4K4 CDK2 ANAPC5 H1F0 HIST1H1A
REACTOME_FORMATION_OF_SENESCENCE_ASSOCIATED_HETEROCHROMATIN_FOCI_SAHF	0.231579	0.788732	0.493396	1.23533	109	12	HMGA2 EP400 HIST1H1C HMGA1
REACTOME_ONCOGENE_INDUCED_SENESCENCE	0.705882	0.991649	-0.32758	-0.808589	371	12	TNRC6B SP1 CDKN2A MAPK3
REACTOME_DNA_DAMAGE_TELOMERE_STRESS_INDUCED_SENESCENCE	0.0444444	0.421128	0.48454	1.51587	19	28	HMGA2 HIST3H2BB HIST1H2BK EP400 HIST1H1C HMGA1 HIST1H4A
REACTOME_TRIF_MEDIATED_PROGRAMMED_CELL_DEATH	0.453027	0.894566	-0.632433	-1.04605	216	3	CD14 RIPK1 FADD
REACTOME_CYTOSOLIC_IRON_SULFUR_CLUSTER_ASSEMBLY	0.730315	0.996512	-0.358236	-0.776659	370	8	NUBP1
REACTOME_REGULATION_OF_PLK1_ACTIVITY_AT_G2_M_TRANSITION	0.93437	1	-0.208244	-0.671145	540	39	FGFR1OP SDCCAG8 OPTN CETN2 DCTN1 CSNK1D RAB8A DCTN2 DCTN3 NEDD1 DYNC1I2 SKP1 MAPRE1 PPP2R1A AKAP9 PPP1R12A
REACTOME_SIGNALING_BY_LEPTIN	0.73904	0.996512	-0.48461	-0.801553	353	3	STAT5A
REACTOME_SIGNALING_BY_NOTCH1_IN_CANCER	0.989384	1	0.180322	0.510525	465	19	NCOR1 HDAC1 CUL1 NCSTN TBL1XR1 HDAC6 HDAC3
REACTOME_FBXW7_MUTANTS_AND_NOTCH1_IN_CANCER	0.997912	1	-0.258213	-0.427089	477	3	SKP1 RBX1
REACTOME_INSULIN_PROCESSING	0.624765	0.977953	-0.334885	-0.883684	332	15	ERO1A RAB27A EXOC1 EXOC4 EXOC2 VAMP2
REACTOME_SIGNALING_BY_NOTCH1_T_7_9_NOTCH1:M1580_K2555_TRANSLOCATION_MUTANT	0.450939	0.892881	-0.632963	-1.04693	215	3	ADAM10 ADAM17 JAG1
REACTOME_STIMULI_SENSING_CHANNELS	0.887619	1	-0.250098	-0.648732	465	14	ANO10 MLKL CLIC2 WNK1 RIPK1
REACTOME_EPH_EPHRIN_SIGNALING	0.250831	0.806397	-0.32615	-1.13245	150	56	MYH11 EPHA2 MMP9 MYH9 ACTG1 MMP2 GIT1 ARPC5 LYN ACTR2 RASA1 PSEN1 MYL6 ARPC2 CLTB ROCK1 ACTR3 MYH10 ARPC3 ADAM10 ARPC1B
REACTOME_SIGNALING_BY_NOTCH1_HD_DOMAIN_MUTANTS_IN_CANCER	0.440928	0.889808	-0.588246	-1.04957	208	4	ADAM10 ADAM17 JAG1 RPS27A
REACTOME_ROLE_OF_LAT2_NTAL_LAB_ON_CALCIUM_MOBILIZATION	0.1959	0.742439	0.376605	1.22063	85	33	IGLV2-14 IGLV1-47 IGKV1-5 IGHV3-7 IGLV7-43 IGKV3-20 IGKV1-39 SHC1
REACTOME_FCERI_MEDIATED_MAPK_ACTIVATION	0.225653	0.788127	0.333927	1.16302	94	43	IGLV2-14 KRAS IGLV1-47 IGKV1-5 IGHV3-7 IGLV7-43 IGKV3-20 IGKV1-39 SHC1 NRAS PLCG1
REACTOME_FCERI_MEDIATED_CAPLUS2_MOBILIZATION	0.470732	0.909795	0.284193	0.992051	192	44	IGLV2-14 IGLV1-47 IGKV1-5 IGHV3-7 IGLV7-43 IGKV3-20 IGKV1-39 SHC1 PLCG1
REACTOME_FCERI_MEDIATED_NF_KB_ACTIVATION	0.765957	1	-0.229654	-0.843842	467	82	PSME1 IGKV1D-16 IGLV3-19 TAB1 PSME2 PSMB10 IKBKB PSMB8 IGKV3-15 NFKB1 BCL10
REACTOME_POU5F1_OCT4_SOX2_NANOG_REPRESS_GENES_RELATED_TO_DIFFERENTIATION	0.638604	0.9839	-0.693773	-0.917235	310	1	TSC22D1
REACTOME_POU5F1_OCT4_SOX2_NANOG_ACTIVATE_GENES_RELATED_TO_PROLIFERATION	0.496957	0.924821	-0.686662	-1.03481	244	2	FGF2 STAT3
REACTOME_NOTCH2_ACTIVATION_AND_TRANSMISSION_OF_SIGNAL_TO_THE_NUCLEUS	0.655102	0.989319	-0.417478	-0.836213	320	6	PSEN1 ADAM10 MDK
REACTOME_PEPTIDE_HORMONE_METABOLISM	0.00526316	0.120968	-0.517802	-1.65801	2	37	DPP4 CPA3 CMA1 CTSG SEC11C ERO1A RAB27A EXOC1 SPCS2 ATP6AP2
REACTOME_NUCLEAR_ENVELOPE_BREAKDOWN	1	1	-0.130739	-0.42562	584	41	PRKCA PRKCB NEK9 NUP88 NUP107 NEK7 LMNB1
REACTOME_ACTIVATION_OF_NIMA_KINASES_NEK9_NEK6_NEK7	0.150313	0.693192	-0.782067	-1.29355	71	3	NEK9 NEK7
REACTOME_SUMOYLATION	0.998371	1	-0.161938	-0.604322	612	94	NSMCE3 PML NFKB2 IKBKE SP100 CETN2 SUMO3
REACTOME_NUCLEAR_ENVELOPE_REASSEMBLY	0.987368	1	0.18945	0.47433	468	12	LEMD2 LEMD3 TMPO
REACTOME_LAMININ_INTERACTIONS	0.433579	0.889808	-0.352734	-1.01988	234	24	COL7A1 ITGA3 COL4A1 LAMA3
REACTOME_SYNDECAN_INTERACTIONS	0.791209	1	0.255896	0.772059	359	25	SDC2 ITGB5 THBS1 TRAPPC4 ITGB3 COL5A3 ITGB1 ITGAV
REACTOME_NON_INTEGRIN_MEMBRANE_ECM_INTERACTIONS	0.42716	0.889808	0.290065	1.01409	172	45	SDC2 COL2A1 ITGB5 LAMA2 COL11A2 DDR2 THBS1 TRAPPC4 ITGB3 COL5A3 ITGB1 DAG1 ITGAV TTR LAMB1
REACTOME_ECM_PROTEOGLYCANS	0.0406091	0.406258	0.382279	1.39374	15	54	NCAN ACAN HAPLN1 ITGA8 COL2A1 ITGB5 LAMA2 COL9A1 NCAM1 ITGA2B MATN3 ITGB3 ASPN COL5A3 ITGB1 DAG1 ITGAV LAMB1 COMP SPARC MATN4
REACTOME_SCAVENGING_BY_CLASS_B_RECEPTORS	0.722449	0.992758	-0.423472	-0.809986	353	5	CD36 APOB
REACTOME_SCAVENGING_BY_CLASS_A_RECEPTORS	0.112381	0.62197	-0.549974	-1.42658	58	14	FTL MSR1 COL4A1 APOB FTH1 APOE COL1A1
REACTOME_SCAVENGING_BY_CLASS_F_RECEPTORS	0.9	1	-0.317368	-0.60704	440	5	APOB
REACTOME_SUMO_IS_CONJUGATED_TO_E1_UBA2:SAE1	0.595918	0.969931	-0.477323	-0.912989	291	5	SUMO3
REACTOME_SUMO_IS_TRANSFERRED_FROM_E1_TO_E2_UBE2I_UBC9	0.661224	0.991198	-0.414605	-0.830456	323	6	SUMO3
REACTOME_SUMO_IS_PROTEOLYTICALLY_PROCESSED	0.455696	0.895729	-0.584495	-1.04288	215	4	SUMO3
REACTOME_SUMOYLATION_OF_DNA_DAMAGE_RESPONSE_AND_REPAIR_PROTEINS	0.81157	1	-0.228452	-0.79065	490	55	NSMCE3 PML SP100 CETN2 SUMO3
REACTOME_DEX_H_BOX_HELICASES_ACTIVATE_TYPE_I_IFN_AND_INFLAMMATORY_CYTOKINES_PRODUCTION	0.634694	0.981116	-0.432407	-0.866115	310	6	NFKB2 NFKB1
REACTOME_LRR_FLII_INTERACTING_PROTEIN_1_LRRFIP1_ACTIVATES_TYPE_I_IFN_PRODUCTION	0.509128	0.93011	-0.682842	-1.02906	250	2	LRRFIP1
REACTOME_REGULATION_OF_INNATE_IMMUNE_RESPONSES_TO_CYTOSOLIC_DNA	0.277551	0.815485	-0.62382	-1.1932	135	5	TRIM21 TMEM173 TBK1
REACTOME_HDACS_DEACETYLATE_HISTONES	0.0112867	0.198562	0.507792	1.62248	4	31	HIST3H2BB HIST1H2BK HMG20B HIST1H4A HIST1H2AG GATAD2B HIST1H3A NCOR1 MTA2 MBD3 HDAC1 MTA1 HIST2H2AA3 KDM1A CHD4
REACTOME_PKMTS_METHYLATE_HISTONE_LYSINES	0.574194	0.95811	0.328698	0.917813	266	18	DPY30 HIST1H4A RBBP5 ASH2L EHMT2 HIST1H3A
REACTOME_HDMS_DEMETHYLATE_HISTONES	0.692632	0.991198	0.326782	0.818173	328	12	HIST1H4A PHF2 HIST1H3A KDM2A KDM1A HIST2H3A PHF8
REACTOME_HATS_ACETYLATE_HISTONES	0.153846	0.69801	0.367823	1.23619	65	38	HIST3H2BB HIST1H2BK EP400 HIST1H4A YEATS4 HIST1H2AG RUVBL1 ACTL6A MORF4L1 HIST1H3A DR1 HAT1 RUVBL2 HIST2H2AA3
REACTOME_RMTS_METHYLATE_HISTONE_ARGININES	0.812641	1	0.239095	0.763946	359	31	HIST1H4A HIST1H2AG RPS2 ACTL6A HIST1H3A ARID1A H2AFX HIST2H2AA3 PRMT5 SMARCA4 HIST2H3A CARM1 PRMT1 CDK4 SMARCA2
REACTOME_PROCESSING_AND_ACTIVATION_OF_SUMO	0.645349	0.989319	-0.40594	-0.85441	332	7	SUMO3
REACTOME_GLYCOGEN_STORAGE_DISEASES	0.932653	1	-0.284814	-0.570484	456	6	EPM2A GYG1
REACTOME_SUMOYLATION_OF_TRANSCRIPTION_FACTORS	0.882979	1	0.275197	0.642766	414	10	TFAP2C TP53 MTA1 SUMO1
REACTOME_SUMOYLATION_OF_UBIQUITINYLATION_PROTEINS	0.998211	1	-0.158035	-0.484414	557	32	PML NUP88 NUP107 NUP205 NUP58 NUP43 RANBP2 NUP85 NUP188 PIAS2 NUP214 NUP54 TPR NUP50 NUP210 NUP62 NDC1 NUP155 SEC13 NUP93 NUP98 NUP37 UBE2I POM121C SEH1L NUP35 SUMO1 RAE1 NUP153 NUP133 AAAS NUP160
REACTOME_WNT_LIGAND_BIOGENESIS_AND_TRAFFICKING	0.8	1	-0.36712	-0.735344	391	6	VPS35 VPS26A VPS29 SNX3 TMED5
REACTOME_IRF3_MEDIATED_INDUCTION_OF_TYPE_I_IFN	0.912791	1	-0.282737	-0.595096	470	7	IFI16 TMEM173 TBK1
REACTOME_TRP_CHANNELS	0.381339	0.8793	-0.735004	-1.10766	187	2	MLKL RIPK1
REACTOME_DEFECTS_IN_COBALAMIN_B12_METABOLISM	0.8413	1	0.397636	0.662632	439	3	LMBRD1 MMAB
REACTOME_DEFECTS_IN_VITAMIN_AND_COFACTOR_METABOLISM	0.74187	0.996512	0.337047	0.771887	364	9	LMBRD1 MCCC2 MMAB PC ACACA
REACTOME_DETOXIFICATION_OF_REACTIVE_OXYGEN_SPECIES	0.410256	0.888473	-0.346224	-1.03269	223	29	CYBA NCF2 SOD2 CYBB GSTP1 ERO1A
REACTOME_NUCLEAR_PORE_COMPLEX_NPC_DISASSEMBLY	0.998211	1	-0.158007	-0.481498	557	31	NEK9 NUP88 NUP107 NEK7 NUP205 NUP58 NUP43 RANBP2 NUP85 NUP188 NUP214 CDK1 NUP54 TPR NUP50 NUP210 NUP62 NDC1 NUP155 SEC13 NUP93 NUP98 NUP37 POM121C SEH1L NUP35 RAE1 NUP153 NUP133 AAAS NUP160
REACTOME_SIGNALING_BY_TGF_BETA_RECEPTOR_COMPLEX_IN_CANCER	0.286013	0.821735	-0.721954	-1.19412	136	3	FKBP1A
REACTOME_GLYCOGEN_SYNTHESIS	0.988235	1	-0.202295	-0.447409	503	9	EPM2A GYG1
REACTOME_DEFECTS_IN_BIOTIN_BTN_METABOLISM	0.765625	1	0.368138	0.749291	391	6	MCCC2 PC ACACA PCCB
REACTOME_REGULATION_BY_C_FLIP	0.350211	0.854539	-0.633037	-1.12949	165	4	TRADD FAS RIPK1
REACTOME_REGULATION_OF_HSF1_MEDIATED_HEAT_SHOCK_RESPONSE	0.584184	0.96482	0.249934	0.954401	228	66	BAG2 ST13 SERPINH1 RPA3 HSF1 HSPA13 HIKESHI HSPA1A FKBP4 NUP160 HSPA5 MAPK1 AAAS CCAR2 YWHAE NUP133 NUP153 RAE1 RPA1 HSPA2 HSPA12A DNAJB1
REACTOME_HSP90_CHAPERONE_CYCLE_FOR_STEROID_HORMONE_RECEPTORS_SHR	0.179487	0.708915	0.360497	1.21157	76	38	TUBB2B TUBB2A TUBA1A TUBB4B HSP90AB1 HSPA1A FKBP4 HSP90AA1 DYNLL2 DYNC1LI1 TUBA4A TUBA1B HSPA2 TUBB3 FKBP5 DNAJB1
REACTOME_HSF1_ACTIVATION	0.0918803	0.600594	0.489366	1.40022	42	20	SERPINH1 RPA3 HSF1 HSP90AB1 HSPA1A FKBP4 HSP90AA1 YWHAE HSBP1 RPA1 DNAJB1
REACTOME_CELLULAR_RESPONSE_TO_HEAT_STRESS	0.396985	0.886683	0.252202	1.01587	157	79	CRYAB BAG2 ST13 SERPINH1 RPA3 HSF1 HSPA13 HSP90AB1 HIKESHI HSPA1A FKBP4 NUP160 HSPA5 MAPK1 AAAS CAMK2D HSP90AA1 CCAR2 YWHAE HSBP1 NUP133 NUP153 RAE1 RPA1 HSPA2
REACTOME_ATTENUATION_PHASE	0.187633	0.729536	0.479673	1.27349	87	15	SERPINH1 HSF1 HSP90AB1 HSPA1A FKBP4 HSP90AA1 HSBP1 HSPA2 DNAJB1
REACTOME_HSF1_DEPENDENT_TRANSACTIVATION	0.400433	0.888473	0.366722	1.0581	184	21	CRYAB SERPINH1 HSF1 HSP90AB1 HSPA1A FKBP4 CAMK2D HSP90AA1 HSBP1 HSPA2 DNAJB1 MTOR
REACTOME_GRB2:SOS_PROVIDES_LINKAGE_TO_MAPK_SIGNALING_FOR_INTEGRINS	0.763103	1	0.296474	0.770455	363	14	RAP1A ITGA2B RAP1B ITGB3
REACTOME_DISEASES_ASSOCIATED_WITH_GLYCOSAMINOGLYCAN_METABOLISM	0.18913	0.729536	0.413261	1.23008	86	24	NCAN ACAN SDC2 CSPG4 OMD B4GALT1 PRELP HEXA
REACTOME_DEFECTIVE_B4GALT7_CAUSES_EDS_PROGEROID_TYPE	0.447312	0.890561	0.401499	1.01604	207	13	NCAN SDC2 CSPG4
REACTOME_DEFECTIVE_CHST3_CAUSES_SEDCJD	0.392578	0.885054	0.557957	1.08382	200	5	NCAN CSPG4
REACTOME_DEFECTIVE_CHST14_CAUSES_EDS_MUSCULOCONTRACTURAL_TYPE	0.392578	0.885054	0.557957	1.08382	200	5	NCAN CSPG4
REACTOME_DEFECTIVE_CHSY1_CAUSES_TPBS	0.400391	0.888473	0.538546	1.09613	204	6	NCAN CSPG4
REACTOME_DEFECTIVE_CHST6_CAUSES_MCDC1	0.0996094	0.61984	0.700342	1.42544	50	6	ACAN OMD PRELP
REACTOME_DEFECTIVE_EXT2_CAUSES_EXOSTOSES_2	0.488189	0.923616	-0.447044	-0.969195	247	8	SDC1 SDC4 GPC6
REACTOME_DEFECTIVE_ST3GAL3_CAUSES_MCT12_AND_EIEE15	0.0996094	0.61984	0.700342	1.42544	50	6	ACAN OMD PRELP
REACTOME_DEFECTIVE_B4GALT1_CAUSES_B4GALT1_CDG_CDG_2D	0.0576132	0.48011	0.717346	1.51936	27	7	ACAN OMD B4GALT1 PRELP
REACTOME_LOSS_OF_FUNCTION_OF_TGFBR1_IN_CANCER	0.0425963	0.411665	-0.916751	-1.38156	20	2	FKBP1A
REACTOME_TRANSCRIPTIONAL_REGULATION_BY_TP53	0.856729	1	-0.203624	-0.8289	591	170	SFN GTF2H1 RFC2 TRIAP1 NDRG1 PML TNRC6B RPTOR PIP4K2C G6PD CASP1 PIP4K2A CCNK CDKN1B CDK12 MEAF6 STEAP3 TSC2 LAMTOR5 DDB2 TNKS1BP1 CDK9 RABGGTA PIP4K2B POLR2L CNOT10 ATM GATAD2A TXN ERCC3 RAD50 PPP1R13L POLR2C CSNK2A2 COX7B CDKN2A
REACTOME_CLASS_A_1_RHODOPSIN_LIKE_RECEPTORS	0.407895	0.888473	-0.38252	-1.03531	216	17	PSAP PTAFR CCRL2 CCL21
REACTOME_NETRIN_1_SIGNALING	1	1	-0.129528	-0.350574	531	17	MAPK13 NCK1 MYO10 RAC1 PAK1 MAPK14 ABLIM1 ROBO1 SRC CDC42
REACTOME_NEPHRIN_FAMILY_INTERACTIONS	0.912713	1	-0.2542	-0.627461	480	12	IQGAP1 NCK1 PIK3CA CASK CD2AP
REACTOME_SIGNALING_BY_ROBO_RECEPTORS	0.0031746	0.10989	0.347997	1.57442	0	165	CAP2 MSI1 PFN2 RPS28 PAK4 RPS29 RNPS1 RPL36A RPL36 FAU RPL26 RPL27 RPL22 RPL18 RPL9 PSMB5 RPL14 RPL34 RPL8 RPL13A RPS7 RPL37 RPL7A RPL32 ELOB PSMB6 RPS23 RPL29 RPL31 RPS2 RPL15 RPL18A DAG1 RPS11 RPS25 RPS15 RPS17 RPL3 RPS16 RPS21 RBM8A RPLP1 RPL28 RPL30 RPL24 RPSA PSMD7 RPS26 PRKACA EIF4A3 RPL39 PSMD1 PSMD4 PABPC1 NCBP2 RPL35A RPL21 PRKAR2A RPLP0 RPL19 RPS13 RPS3A PSMC1 RPS14 RPS8 GPC1 RPL4 PSMC2
REACTOME_DEACTIVATION_OF_THE_BETA_CATENIN_TRANSACTIVATING_COMPLEX	0.257996	0.815175	0.449826	1.19425	120	15	RBBP5 ASH2L APC XPO1 AKT2 HDAC1 CTNNB1 YWHAZ AKT1 MEN1
REACTOME_NEGATIVE_REGULATION_OF_TCF_DEPENDENT_SIGNALING_BY_WNT_LIGAND_ANTAGONISTS	0.78389	1	0.524343	0.788522	398	2	SFRP1
REACTOME_DISEASES_ASSOCIATED_WITH_N_GLYCOSYLATION_OF_PROTEINS	0.6	0.969931	0.385483	0.900357	281	10	ALG1 B4GALT1 MAN1B1 RFT1 MOGS
REACTOME_DISEASES_OF_GLYCOSYLATION	0.29771	0.82991	0.289911	1.08968	116	60	NCAN ACAN DPM1 SDC2 CSPG4 GNE ALG1 ADAMTS4 THBS1 OMD B4GALT1 MAN1B1 PRELP DAG1 HEXA RFT1 GLB1 MOGS GFPT1 PMM2
REACTOME_MYOCLONIC_EPILEPSY_OF_LAFORA	0.2827	0.820465	-0.667264	-1.19056	133	4	EPM2A GYG1
REACTOME_CENTROSOME_MATURATION	0.873272	1	0.221439	0.727693	378	35	HAUS8 TUBA1A TUBB4B TUBG1 TUBB PRKAR2B HSP90AA1 YWHAE TUBGCP2 PRKACA PCM1 TUBA4A
REACTOME_ATF4_ACTIVATES_GENES_IN_RESPONSE_TO_ENDOPLASMIC_RETICULUM_STRESS	0.171908	0.701672	0.499944	1.29922	81	14	ASNS EXOSC4 EXOSC3 DIS3 EXOSC1 EXOSC2 PARN EXOSC5 NFYB EXOSC7
REACTOME_ATF6_ATF6_ALPHA_ACTIVATES_CHAPERONES	0.310606	0.82991	0.64737	1.17182	163	4	HSPA5 HSP90B1 NFYB CALR
REACTOME_PERK_REGULATES_GENE_EXPRESSION	0.148387	0.686531	0.471059	1.31532	68	18	ASNS EXOSC4 EXOSC3 DIS3 EXOSC1 HSPA5 EXOSC2 PARN EXOSC5 NFYB EXOSC7
REACTOME_IRE1ALPHA_ACTIVATES_CHAPERONES	0.244395	0.794942	0.368566	1.16285	108	30	YIF1A PDIA6 SHC1 HDGF FKBP14 HSPA5 SRPRB PDIA5 HYOU1 GFPT1 DNAJC3
REACTOME_UNFOLDED_PROTEIN_RESPONSE_UPR	0.04038	0.406258	0.395111	1.42754	16	49	YIF1A ASNS EXOSC4 PDIA6 EXOSC3 SHC1 HDGF FKBP14 DIS3 EXOSC1 HSPA5 HSP90B1 SRPRB PDIA5 HYOU1 EXOSC2 GFPT1 DNAJC3
REACTOME_ATF6_ATF6_ALPHA_ACTIVATES_CHAPERONE_GENES	0.310606	0.82991	0.64737	1.17182	163	4	HSPA5 HSP90B1 NFYB CALR
REACTOME_REGULATION_OF_INSULIN_LIKE_GROWTH_FACTOR_IGF_TRANSPORT_AND_UPTAKE_BY_INSULIN_LIKE_GROWTH_FACTOR_BINDING_PROTEINS_IGFBPS	0.108586	0.62197	0.317221	1.23434	42	70	ALB MFGE8 CALU SDC2 MELTF RCN1 SERPINC1 SERPINA1 LGALS1 PDIA6 MATN3 TF P4HB PRKCSH LTBP1 CKAP4 F2 CP LAMB1 HSP90B1
REACTOME_GLUCAGON_LIKE_PEPTIDE_1_GLP1_REGULATES_INSULIN_SECRETION	0.566879	0.95811	0.327442	0.927048	266	19	RAP1A GNB4 PRKAR2B GNAS PRKACA PRKAR2A PRKAR1A GNG12 PRKACB GNB1 GNB2 ITPR2 GNG2
REACTOME_TRANSPORT_OF_SMALL_MOLECULES	0.00362319	0.10989	0.271843	1.29014	0	253	CSN3 ALB CSN1S1 HBB HBA1 SLC4A1 CA1 SMDT1 ATP1B1 TFRC SRI SCARB1 VDAC3 SLC27A1 ADD2 PIP SLC29A1 MAGT1 PSMB5 SLC9A1 ERLIN2 ABCB1 PHB SLC33A1 AP2S1 GNB4 SLC12A2 MCU PSMB6 TF SLC39A7 PHB2 P4HB SLC25A6
REACTOME_BETA_CATENIN_INDEPENDENT_WNT_SIGNALING	0.684641	0.991198	-0.240158	-0.887387	418	88	PSME1 TNRC6B PSME2 PLCB2 PSMB10 PSMB8 RAC2 PRKCA PRKCB GNG5 MAP3K7 CLTB PSMD10 PSMD9 PSMB9 DVL2 GNG7 PPP3R1 ROR1 PSMA3 ARRB2 PLCB3 PSMB4 ITPR1 RAC1 PSMA1
REACTOME_RECEPTOR_TYPE_TYROSINE_PROTEIN_PHOSPHATASES	0.271399	0.815485	-0.726854	-1.20223	129	3	PPFIA1 PTPRF
REACTOME_ALPHA_OXIDATION_OF_PHYTANATE	0.181628	0.714974	-0.76627	-1.26742	86	3	PECR ALDH3A2
REACTOME_GLYOXYLATE_METABOLISM_AND_GLYCINE_DEGRADATION	0.0787234	0.549906	0.53193	1.47201	36	17	DHTKD1 NDUFAB1 GCSH PDHX ALDH4A1 PDHB BCKDHB DLAT DLD
REACTOME_BETA_OXIDATION_OF_PRISTANOYL_COA	0.618367	0.974834	-0.439899	-0.88112	302	6	ACOX3 SCP2 HSD17B4 CRAT
REACTOME_SUMOYLATION_OF_TRANSCRIPTION_COFACTORS	0.978355	1	0.195093	0.562901	451	21	DDX17 CBX4 CBX2 TRIM28 DAXX SUMO1 NPM1 DDX5 PARK7 UBE2I
REACTOME_PD_1_SIGNALING	0.352941	0.858261	-0.502788	-1.112	179	9	HLA-DPA1 PTPN6 HLA-DQA1 HLA-DRA CSK
REACTOME_COOPERATION_OF_PREFOLDIN_AND_TRIC_CCT_IN_ACTIN_AND_TUBULIN_FOLDING	0.0043956	0.10989	0.597607	1.80303	1	25	TUBB2B TUBB2A TUBA1A TUBB4B
REACTOME_BETA_OXIDATION_OF_VERY_LONG_CHAIN_FATTY_ACIDS	0.658436	0.990565	0.396424	0.839641	319	7	ACOX1 ACOT8 ACAA1 DECR2 EHHADH
REACTOME_FOLDING_OF_ACTIN_BY_CCT_TRIC	0.562745	0.955808	-0.416004	-0.920061	286	9	CCT6A CCT5 TCP1 CCT2 CCT3 CCT8 ACTB CCT7 CCT4
REACTOME_DISEASES_ASSOCIATED_WITH_O_GLYCOSYLATION_OF_PROTEINS	0.114286	0.62197	-0.547481	-1.42012	59	14	MUC1 MUCL1 CFP THBS2 THSD4
REACTOME_SIGNAL_REGULATORY_PROTEIN_FAMILY_INTERACTIONS	0.276316	0.815485	-0.511636	-1.19447	146	10	FYB1 PTPN6 SIRPA GRB2 SKAP2
REACTOME_ADP_SIGNALLING_THROUGH_P2Y_PURINOCEPTOR_12	0.981096	1	-0.209836	-0.501591	518	11	GNG5 GNG7 GNAI2 GNAI3
REACTOME_G_BETA:GAMMA_SIGNALLING_THROUGH_PI3KGAMMA	0.985263	1	0.195668	0.489899	467	12	GNB4 AKT2 AKT1 GNG12 GNB1 GNB2 GNG2
REACTOME_EPHB_MEDIATED_FORWARD_SIGNALING	0.900362	1	-0.23371	-0.696338	496	28	ACTG1 ARPC5 LYN ACTR2 RASA1 ARPC2 ROCK1 ACTR3 ARPC3 ARPC1B RAC1 PAK1 CFL1
REACTOME_EPHA_MEDIATED_GROWTH_CONE_COLLAPSE	0.0761905	0.549906	-0.572398	-1.48475	39	14	MYH11 EPHA2 MYH9 LYN MYL6 ROCK1 MYH10
REACTOME_EPHRIN_SIGNALING	0.993617	1	0.171864	0.401416	466	10	EPHB3 SDCBP ARHGEF7
REACTOME_EPH_EPHRIN_MEDIATED_REPULSION_OF_CELLS	0.453875	0.894566	-0.345519	-0.999022	245	24	EPHA2 MMP9 ACTG1 MMP2 LYN PSEN1 CLTB
REACTOME_G_PROTEIN_BETA:GAMMA_SIGNALLING	0.859023	1	-0.26177	-0.708494	456	17	PLCB2 ARHGEF6 GNG5 GNG7 PLCB3 PAK1 PDPK1
REACTOME_GLUTAMATE_BINDING_ACTIVATION_OF_AMPA_RECEPTORS_AND_SYNAPTIC_PLASTICITY	0.918063	1	-0.241559	-0.613775	492	13	PRKCA PRKCB CAMK2G
REACTOME_ACETYLCHOLINE_REGULATES_INSULIN_SECRETION	0.102713	0.62197	-0.681575	-1.43456	52	7	PLCB2 PRKCA GNA14 PLCB3
REACTOME_ADRENALINE_NORADRENALINE_INHIBITS_INSULIN_SECRETION	0.956767	1	-0.230919	-0.539104	508	10	GNG5 GNG7 GNAI2
REACTOME_REGULATION_OF_LIPID_METABOLISM_BY_PEROXISOME_PROLIFERATOR_ACTIVATED_RECEPTOR_ALPHA_PPARALPHA	0.755396	1	0.238731	0.817871	314	41	MED28 MED18 SLC27A1 MED23 HMGCS1 TXNRD1 ACOX1 NCOR1 MED6
REACTOME_FREE_FATTY_ACIDS_REGULATE_INSULIN_SECRETION	0.238189	0.791291	-0.573512	-1.24338	120	8	CD36 PLCB2 GNA14 PLCB3
REACTOME_SYNTHESIS_SECRETION_AND_INACTIVATION_OF_GLUCOSE_DEPENDENT_INSULINOTROPIC_POLYPEPTIDE_GIP	0.0897959	0.597386	-0.711192	-1.42452	43	6	DPP4 SEC11C
REACTOME_SIALIC_ACID_METABOLISM	0.261702	0.815485	0.508835	1.18846	122	10	GNE ST6GAL1 GLB1 NPL CTSA CMAS SLC35A1 NEU1
REACTOME_SUMOYLATION_OF_SUMOYLATION_PROTEINS	0.911964	1	0.21657	0.691977	403	31	NUP160 AAAS NUP133 NUP153 RAE1 SUMO1 NUP35 SEH1L POM121C UBE2I NUP37 NUP98 NUP93 SEC13 NUP155 NDC1 NUP62
REACTOME_CA2PLUS_PATHWAY	0.569597	0.95811	-0.311719	-0.923326	310	27	TNRC6B PLCB2 PRKCA GNG5 MAP3K7 GNG7 PPP3R1 PLCB3 ITPR1
REACTOME_PCP_CE_PATHWAY	0.820428	1	-0.225939	-0.79958	497	63	PSME1 PSME2 PSMB10 PSMB8 RAC2 PRKCA PRKCB CLTB PSMD10 PSMD9 PSMB9 DVL2 ROR1 PSMA3 ARRB2 PSMB4 RAC1 PSMA1
REACTOME_SUMOYLATION_OF_INTRACELLULAR_RECEPTORS	0.676357	0.991198	-0.389855	-0.820555	348	7	SUMO3
REACTOME_G_ALPHA_12_13_SIGNALLING_EVENTS	0.21223	0.769537	-0.396987	-1.20113	117	30	VAV1 ARHGEF12 ARHGEF16 ARHGEF1 ARHGEF6 AKAP13 GNA13 ARHGEF11 GNG5 GNG7 ROCK1 ARHGEF17
REACTOME_SEMA4D_MEDIATED_INHIBITION_OF_CELL_ATTACHMENT_AND_MIGRATION	0.894515	1	-0.356866	-0.636735	423	4	RAC1 RHOA RRAS ARHGAP35
REACTOME_REDUCTION_OF_CYTOSOLIC_CAPLUSPLUS_LEVELS	0.484375	0.923616	0.495529	1.00858	247	6	SRI ATP2B1
REACTOME_ADP_SIGNALLING_THROUGH_P2Y_PURINOCEPTOR_1	0.685535	0.991198	0.319919	0.83138	326	14	PLA2G4A GNB4
REACTOME_NETRIN_MEDIATED_REPULSION_SIGNALS	0.713163	0.991649	0.56931	0.856146	362	2	PTPN11 SRC
REACTOME_CASPASE_ACTIVATION_VIA_DEPENDENCE_RECEPTORS_IN_THE_ABSENCE_OF_LIGAND	0.734177	0.996512	-0.442287	-0.789148	347	4	CASP3 MAGED1 DAPK3 APPL1
REACTOME_ROLE_OF_SECOND_MESSENGERS_IN_NETRIN_1_SIGNALING	0.53831	0.94586	0.662454	0.996217	273	2	PLCG1 PITPNA
REACTOME_NECTIN_NECL_TRANS_HETERODIMERIZATION	0.404082	0.888473	-0.563376	-1.07759	197	5	NECTIN1 NECTIN4
REACTOME_TRANSPORT_OF_BILE_SALTS_AND_ORGANIC_ACIDS_METAL_IONS_AND_AMINE_COMPOUNDS	0.673118	0.991198	0.330389	0.836091	312	13	SLC39A7 CP SLC30A6 SLC44A2 BSG SLC11A2 SLC22A18 SLC16A1 SLC30A1
REACTOME_BICARBONATE_TRANSPORTERS	0.3125	0.82991	0.645837	1.16904	164	4	SLC4A1
REACTOME_SODIUM_CALCIUM_EXCHANGERS	0.123772	0.640377	0.865273	1.30122	62	2	SRI CALM1
REACTOME_SODIUM_PROTON_EXCHANGERS	0.120388	0.634167	0.932969	1.2519	61	1	SLC9A1
REACTOME_ARACHIDONATE_PRODUCTION_FROM_DAG	0.793319	1	-0.457486	-0.75669	379	3	DAGLB
REACTOME_CATION_COUPLED_CHLORIDE_COTRANSPORTERS	0.6826	0.991198	0.504589	0.840862	356	3	SLC12A2 SLC12A7
REACTOME_SMALL_INTERFERING_RNA_SIRNA_BIOGENESIS	0.875	1	0.332921	0.646692	447	5	AGO2 TSN TSNAX PRKRA AGO1
REACTOME_POST_TRANSCRIPTIONAL_SILENCING_BY_SMALL_RNAS	0.434238	0.889808	-0.642114	-1.06207	207	3	TNRC6B
REACTOME_SIRT1_NEGATIVELY_REGULATES_RRNA_EXPRESSION	0.0236559	0.324132	0.639677	1.61878	10	13	HIST3H2BB HIST1H2BK HIST1H4A HIST1H3A H2AFX HIST2H2AA3
REACTOME_ERCC6_CSB_AND_EHMT2_G9A_POSITIVELY_REGULATE_RRNA_EXPRESSION	0.00659341	0.138171	0.587713	1.77317	2	25	HIST3H2BB HIST1H2BK HIST1H4A GATAD2B EHMT2 HIST1H3A MTA2 MBD3 HDAC1 H2AFX MTA1 HIST2H2AA3
REACTOME_MULTIFUNCTIONAL_ANION_EXCHANGERS	0.570842	0.95811	-0.725878	-0.95968	277	1	SLC26A6
REACTOME_SODIUM_COUPLED_PHOSPHATE_COTRANSPORTERS	0.815195	1	-0.608044	-0.803892	396	1	SLC34A2
REACTOME_ACTIVATION_OF_RAC1	0.41358	0.889808	0.502333	1.06396	200	7	PAK4 PAK2
REACTOME_REGULATION_OF_COMMISSURAL_AXON_PATHFINDING_BY_SLIT_AND_ROBO	0.651116	0.989319	-0.594213	-0.895491	320	2	ROBO1 SRC
REACTOME_INACTIVATION_OF_CDC42_AND_RAC1	0.436709	0.889808	-0.591423	-1.05524	206	4	RAC1 SRGAP2 ROBO1 CDC42
REACTOME_ORGANIC_ANION_TRANSPORTERS	0.634799	0.981116	0.533047	0.888285	331	3	SLC25A10 SLC25A22
REACTOME_ROLE_OF_ABL_IN_ROBO_SLIT_SIGNALING	0.361328	0.865484	0.556434	1.13254	184	6	CAP2 CLASP1 ROBO1 CLASP2 CAP1 ABL1
REACTOME_GP1B_IX_V_ACTIVATION_SIGNALLING	0.318898	0.830148	-0.538001	-1.16639	161	8	VWF FLNA COL1A1
REACTOME_VASOPRESSIN_REGULATES_RENAL_WATER_HOMEOSTASIS_VIA_AQUAPORINS	0.488273	0.923616	0.370514	0.983686	228	15	GNB4 PRKAR2B GNAS PRKACA PRKAR2A PRKAR1A GNG12 PRKACB AQP1 GNB1 GNB2 GNG2
REACTOME_PROTON_COUPLED_MONOCARBOXYLATE_TRANSPORT	0.824635	1	-0.427559	-0.707189	394	3	SLC16A3
REACTOME_FATTY_ACIDS_BOUND_TO_GPR40_FFAR1_REGULATE_INSULIN_SECRETION	0.2	0.746073	-0.66422	-1.27047	97	5	PLCB2 GNA14 PLCB3
REACTOME_ZINC_EFFLUX_AND_COMPARTMENTALIZATION_BY_THE_SLC30_FAMILY	0.573614	0.95811	0.576848	0.961278	299	3	SLC30A6 SLC30A1 SLC30A7
REACTOME_UNBLOCKING_OF_NMDA_RECEPTORS_GLUTAMATE_BINDING_AND_ACTIVATION	0.783203	1	0.368604	0.716004	400	5	DLG1 CAMK2D
REACTOME_BINDING_OF_TCF_LEF:CTNNB1_TO_TARGET_GENE_PROMOTERS	0.442718	0.889808	0.778621	1.04479	227	1	CTNNB1
REACTOME_DEPOLYMERISATION_OF_THE_NUCLEAR_LAMINA	0.939216	1	-0.262626	-0.58084	478	9	PRKCA PRKCB LMNB1 EMD
REACTOME_ZINC_INFLUX_INTO_CELLS_BY_THE_SLC39_GENE_FAMILY	0.184676	0.724967	0.819962	1.23308	93	2	SLC39A7 SLC39A14
REACTOME_CREB1_PHOSPHORYLATION_THROUGH_THE_ACTIVATION_OF_ADENYLATE_CYCLASE	0.421811	0.889808	0.498153	1.05511	204	7	PRKAR2B PRKACA PRKAR2A PRKAR1A PRKACB
REACTOME_CREB1_PHOSPHORYLATION_THROUGH_THE_ACTIVATION_OF_CAMKII_CAMKK_CAMKIV_CASCASDE	0.908203	1	0.315178	0.612227	464	5	KPNA2
REACTOME_CREB1_PHOSPHORYLATION_THROUGH_NMDA_RECEPTOR_MEDIATED_ACTIVATION_OF_RAS_SIGNALING	0.331237	0.837467	0.430727	1.11934	157	14	KRAS NRAS DLG1 MAPK1 CAMK2D
REACTOME_ACTIVATION_OF_NMDA_RECEPTORS_AND_POSTSYNAPTIC_EVENTS	0.00475059	0.116717	0.461637	1.60781	1	43	KRAS TUBB2B NRGN TUBB2A PRKAA1 TUBA1A TUBB4B KPNA2 MAPT NRAS DLG1 PRKAR2B MAPK1 CAMK2D PRKACA TUBA4A PRKAG1 TUBA1B TUBB3 PRKAR2A PRKAR1A RASGRF2 ARHGEF7 PRKACB PPM1F
REACTOME_RAS_ACTIVATION_UPON_CA2PLUS_INFLUX_THROUGH_NMDA_RECEPTOR	0.202429	0.746891	0.568549	1.26062	99	8	KRAS NRAS DLG1 CAMK2D
REACTOME_RSK_ACTIVATION	0.916327	1	-0.303404	-0.580329	448	5	MAPK3 RPS6KA1 PDPK1
REACTOME_FORMYL_PEPTIDE_RECEPTORS_BIND_FORMYL_PEPTIDES_AND_MANY_OTHER_LIGANDS	0.601562	0.969931	0.456396	0.886538	307	5	HEBP1 FPR1 APP SAA1
REACTOME_TYPE_I_HEMIDESMOSOME_ASSEMBLY	0.00189036	0.10989	-0.779548	-1.86343	0	11	KRT5 COL17A1 KRT14 LAMA3
REACTOME_SYNTHESIS_OF_DOLICHYL_PHOSPHATE	0.87767	1	0.550185	0.738262	451	1	MVD
REACTOME_SYNTHESIS_OF_GDP_MANNOSE	0.191288	0.729536	0.707998	1.28156	100	4	GMPPA GMPPB PMM2 MPI
REACTOME_SYNTHESIS_OF_UDP_N_ACETYL_GLUCOSAMINE	0.881783	1	-0.294142	-0.619102	454	7	RENBP NAGK AMDHD2
REACTOME_REGULATION_OF_CYTOSKELETAL_REMODELING_AND_CELL_SPREADING_BY_IPP_COMPLEX_COMPONENTS	0.962891	1	0.241859	0.492269	492	6	RSU1 LIMS1
REACTOME_INTERLEUKIN_1_FAMILY_SIGNALING	0.0198675	0.287879	-0.410597	-1.49731	11	79	S100A12 CTSG IRAK4 PSME1 ALOX5 TAB1 PSME2 PTPN6 NFKB2 PSMB10 IKBKB CASP1 IL18 PSMB8 NFKB1
REACTOME_NRCAM_INTERACTIONS	0.117424	0.626702	0.74096	1.34122	61	4	ANK1 DLG1 NRP2 NRCAM
REACTOME_CHL1_INTERACTIONS	0.162109	0.701381	0.653027	1.32914	82	6	ANK1 ITGB1
REACTOME_NEUROFASCIN_INTERACTIONS	0.568182	0.95811	0.524607	0.9496	299	4	ANK1 SDCBP NRCAM
REACTOME_INTERLEUKIN_12_FAMILY_SIGNALING	0.605585	0.969931	-0.289795	-0.929116	346	38	LCP1 SOD2 GSTO1 PSME2 STAT1 MSN ANXA2
REACTOME_INTERLEUKIN_17_SIGNALING	0.144689	0.677917	-0.434746	-1.28774	78	27	TAB1 IKBKB NFKB1 RIPK2 MAP3K7 MAP2K3 MAPK3 IKBKG MAP2K4 SKP1 PPP2R1A RPS6KA1 CREB1 MAPKAPK2 MAPK14 MAP2K1
REACTOME_INTERLEUKIN_1_PROCESSING	0.00204082	0.10989	-0.890065	-1.78281	0	6	CTSG NFKB2 CASP1 IL18 NFKB1
REACTOME_SIGNALING_BY_INTERLEUKINS	0.030303	0.363561	-0.305397	-1.30356	21	253	MMP1 S100A12 CTSG EGFR VAV1 IRAK4 LCP1 PSME1 MUC1 ALOX5 SOD2 GSTO1 MMP9 TAB1 SDC1 PSME2 PTPN6 HCK VWF NFKB2 STAT1 LCN2 ITGB2 PRTN3 CD36 PTAFR PSMB10 IKBKB STXBP2 FN1 CASP1 ITGAM IL18 APBB1IP SYK ITGAX PSMB8 STAT5A ACTG1 MSN NFKB1 MMP2 IL16 SPTBN2 CSK ANXA2 RIPK2 LGALS9 ARRB1 LYN F13A1 FGF2 CAMK2G GRB2 MAP3K7 MARK3 RASA1 MAP2K3 IQGAP1 ANXA1 INPPL1 PDCD4 TLN1 PSMD10 PSMD9 PPP2R5A INPP5D TALDO1 PSMB…
REACTOME_OTHER_INTERLEUKIN_SIGNALING	0.866972	1	-0.205262	-0.803043	566	127	EGFR PSME1 SDC1 PSME2 HCK VWF PRTN3 PSMB10 STXBP2 FN1 APBB1IP PSMB8 STAT5A ACTG1 IL16 SPTBN2 CSK ARRB1 FGF2 CAMK2G GRB2 MARK3 RASA1 IQGAP1 TLN1 PSMD10 PSMD9 PPP2R5A PSMB9 PIK3CA GAB1 CASP3 MAPK3 STX4 VCL RASAL2 PSMA3 ARRB2 PSMB4 PPP2R1A MAP2K2
REACTOME_ACTIVATION_OF_THE_AP_1_FAMILY_OF_TRANSCRIPTION_FACTORS	0.984704	1	0.273177	0.45523	514	3	MAPK1 MAPK14 MAPK3
REACTOME_BUTYRATE_RESPONSE_FACTOR_1_BRF1_BINDS_AND_DESTABILIZES_MRNA	0.674518	0.991198	0.312298	0.84656	314	16	EXOSC4 EXOSC3 DIS3 EXOSC1 EXOSC2 AKT1 DCP1A EXOSC5 EXOSC7
REACTOME_AUF1_HNRNP_D0_BINDS_AND_DESTABILIZES_MRNA	0.946735	1	-0.205728	-0.689699	550	48	PSME1 PSME2 PSMB10 PSMB8
REACTOME_TRISTETRAPROLIN_TTP_ZFP36_BINDS_AND_DESTABILIZES_MRNA	0.439232	0.889808	0.387129	1.0278	205	15	EXOSC4 EXOSC3 DIS3 EXOSC1 EXOSC2 DCP1A EXOSC5 EXOSC7
REACTOME_HUR_ELAVL1_BINDS_AND_STABILIZES_MRNA	0.683128	0.991198	0.38551	0.816524	331	7	ELAVL1 XPO1 SET
REACTOME_KSRP_KHSRP_BINDS_AND_DESTABILIZES_MRNA	0.257996	0.815175	0.449448	1.19325	120	15	EXOSC4 EXOSC3 DIS3 EXOSC1 EXOSC2 YWHAZ PARN AKT1 EXOSC5 EXOSC7
REACTOME_INTERLEUKIN_2_FAMILY_SIGNALING	0.0303605	0.363561	-0.643892	-1.58936	15	12	PTPN6 STAT1 SYK STAT5A LGALS9 GRB2 INPPL1 INPP5D PIK3CA
REACTOME_TRANSCRIPTIONAL_REGULATION_OF_PLURIPOTENT_STEM_CELLS	0.713992	0.991649	0.373719	0.79155	346	7	FOXP1 SMAD4 PBX1
REACTOME_SUMOYLATION_OF_CHROMATIN_ORGANIZATION_PROTEINS	0.769596	1	0.232545	0.809921	323	43	HIST1H4A CBX4 NUP160 AAAS CBX5 HDAC1 NUP133 CBX2 NUP153 RAE1 SUMO1 NUP35 SEH1L POM121C UBE2I NUP37 NUP98 NUP93 SEC13 PHC2 NUP155 NDC1 NUP62 HDAC2
REACTOME_SUMOYLATION_OF_RNA_BINDING_PROTEINS	0.769231	1	0.243078	0.816946	329	38	CBX4 NUP160 AAAS NUP133 CBX2 NUP153 RAE1 SUMO1 NUP35 SEH1L POM121C UBE2I NUP37 NUP98 HNRNPK NUP93 SEC13 PHC2 NUP155 NDC1 NUP62
REACTOME_ASYMMETRIC_LOCALIZATION_OF_PCP_PROTEINS	0.920474	1	-0.211957	-0.708412	543	46	PSME1 PSME2 PSMB10 PSMB8
REACTOME_SUMOYLATION_OF_DNA_REPLICATION_PROTEINS	0.740741	0.996512	0.249966	0.835704	319	37	TOP2A TOP2B NUP160 AAAS NUP133 RANGAP1 NUP153 RAE1 SUMO1 PCNA NUP35 SEH1L POM121C UBE2I TOP1 NUP37 NUP98 NUP93 SEC13 NUP155 NDC1 NUP62
REACTOME_DEGRADATION_OF_AXIN	0.745267	0.997808	-0.256629	-0.838606	432	42	PSME1 PSME2 PSMB10 PSMB8
REACTOME_DEGRADATION_OF_DVL	0.80067	1	-0.24052	-0.80265	477	45	PSME1 PSME2 PSMB10 PSMB8
REACTOME_DISASSEMBLY_OF_THE_DESTRUCTION_COMPLEX_AND_RECRUITMENT_OF_AXIN_TO_THE_MEMBRANE	0.886406	1	-0.258115	-0.655843	475	13	CAV1 CSNK1A1 PPP2R5A DVL2 PPP2R1A
REACTOME_REGULATION_OF_FZD_BY_UBIQUITINATION	0.91945	1	0.412138	0.619786	467	2	FZD6 RPS27A
REACTOME_REPRESSION_OF_WNT_TARGET_GENES	0.547348	0.948871	0.532298	0.963522	288	4	HDAC1 TLE3 CTBP2 CTBP1
REACTOME_SUMOYLATION_OF_DNA_METHYLATION_PROTEINS	0.606996	0.969931	0.42062	0.890888	294	7	CBX4 CBX2 SUMO1 UBE2I PHC2 DNMT1
REACTOME_SUMOYLATION_OF_IMMUNE_RESPONSE_PROTEINS	0.124031	0.640377	-0.664661	-1.39896	63	7	NFKB2 IKBKE SUMO3
REACTOME_SIGNALING_BY_WNT_IN_CANCER	0.997849	1	0.172353	0.43616	463	13	APC CTNNB1 PPP2R5D FZD6 PPP2CA PPP2CB CTBP2 CTBP1
REACTOME_CHROMATIN_ORGANIZATION	0.270833	0.815485	0.260238	1.09141	103	101	HIST3H2BB HIST1H2BK EP400 PADI2 HMG20B DPY30 HIST1H4A RBBP5 YEATS4 ASH2L HIST1H2AG RUVBL1 PHF2 GATAD2B RPS2 EHMT2 ACTL6A MORF4L1 HIST1H3A NCOR1 ARID1A DR1 MTA2 MBD3 HAT1 HDAC1 H2AFX MTA1 RUVBL2 KDM2A HIST2H2AA3
REACTOME_PHOSPHORYLATION_SITE_MUTANTS_OF_CTNNB1_ARE_NOT_TARGETED_TO_THE_PROTEASOME_BY_THE_DESTRUCTION_COMPLEX	0.970213	1	0.204594	0.477862	455	10	APC CTNNB1 PPP2R5D
REACTOME_INTERCONVERSION_OF_NUCLEOTIDE_DI_AND_TRIPHOSPHATES	0.909091	1	0.229133	0.661117	419	21	AK1 DTYMK GSR TXNRD1 NME1 DUT
REACTOME_PRESYNAPTIC_FUNCTION_OF_KAINATE_RECEPTORS	0.783835	1	-0.323284	-0.75474	416	10	PLCB2 GNG5 GNG7 PLCB3
REACTOME_DEFECTIVE_GALNT3_CAUSES_FAMILIAL_HYPERPHOSPHATEMIC_TUMORAL_CALCINOSIS_HFTC	0.00632911	0.136651	-0.917259	-1.63661	2	4	MUC1 MUCL1
REACTOME_DEFECTIVE_LFNG_CAUSES_SCDO3	0.519507	0.935933	-0.753219	-0.995829	252	1	NOTCH3
REACTOME_DEFECTIVE_C1GALT1C1_CAUSES_TN_POLYAGGLUTINATION_SYNDROME_TNPS	0.00835073	0.159664	-0.946807	-1.56603	3	3	MUC1 MUCL1
REACTOME_WNT5A_DEPENDENT_INTERNALIZATION_OF_FZD4	0.745731	0.997808	-0.310644	-0.766784	392	12	PRKCA PRKCB CLTB DVL2 ARRB2
REACTOME_INTERLEUKIN_3_INTERLEUKIN_5_AND_GM_CSF_SIGNALING	0.134328	0.657794	-0.467262	-1.3185	71	22	VAV1 PTPN6 HCK SYK STAT5A LYN GRB2 INPPL1 INPP5D PIK3CA CBL
REACTOME_WNT5A_DEPENDENT_INTERNALIZATION_OF_FZD2_FZD5_AND_ROR2	0.892276	1	0.276947	0.634249	438	9	AP2S1 AP2A2 AP2M1 AP2B1 CLTA CLTC
REACTOME_O_LINKED_GLYCOSYLATION	0.363465	0.865484	-0.392085	-1.07989	192	19	MUC1 MUCL1 CFP THBS2 THSD4
REACTOME_O_GLYCOSYLATION_OF_TSR_DOMAIN_CONTAINING_PROTEINS	0.692157	0.991198	-0.375228	-0.829879	352	9	CFP THBS2 THSD4
REACTOME_MITOPHAGY	0.0744681	0.542153	0.535422	1.48167	34	17	TOMM40 TOMM6 TOMM22 TOMM70 TOMM20 CSNK2A1 CSNK2B MFN2 MFN1 FUNDC1 PGAM5
REACTOME_PINK_PARKIN_MEDIATED_MITOPHAGY	0.0317125	0.370412	0.656305	1.58355	14	11	TOMM40 TOMM6 TOMM22 TOMM70 TOMM20 MFN2 MFN1
REACTOME_UPTAKE_AND_FUNCTION_OF_ANTHRAX_TOXINS	0.663386	0.991198	-0.382035	-0.828254	336	8	MAP2K3 MAP2K4 MAP2K2 MAP2K1 PDCD6IP CALM1
REACTOME_REGULATED_NECROSIS	0.236735	0.791291	-0.620155	-1.24217	115	6	TRADD MLKL FAS RIPK1
REACTOME_VEGFR2_MEDIATED_VASCULAR_PERMEABILITY	0.621974	0.977192	-0.320682	-0.877823	333	18	VAV1 CAV1 JUP CDH5 CTNND1 RAC1 PAK1 PDPK1
REACTOME_VEGFR2_MEDIATED_CELL_PROLIFERATION	0.658281	0.990565	0.326008	0.847206	313	14	KRAS NRAS PLCG1
REACTOME_MISCELLANEOUS_TRANSPORT_AND_BINDING_EVENTS	0.00421053	0.10989	0.770935	1.93021	1	12	CSN3 CSN1S1 ADD2 PIP MAGT1
REACTOME_POSITIVE_EPIGENETIC_REGULATION_OF_RRNA_EXPRESSION	0.00246914	0.10989	0.503229	1.75933	0	45	HIST3H2BB HIST1H2BK POLR2F HIST1H4A POLR1A GATAD2B EHMT2 BAZ1B HIST1H3A MTA2 MBD3 HDAC1 H2AFX DEK POLR1C MTA1 HIST2H2AA3 MYBBP1A
REACTOME_NEGATIVE_EPIGENETIC_REGULATION_OF_RRNA_EXPRESSION	0.241135	0.791744	0.344725	1.16363	101	39	HIST3H2BB HIST1H2BK POLR2F HIST1H4A POLR1A SAP30BP HIST1H3A HDAC1 H2AFX POLR1C HIST2H2AA3
REACTOME_TOXICITY_OF_BOTULINUM_TOXIN_TYPE_D_BONT_D	0.620123	0.975359	-0.7003	-0.925864	301	1	VAMP2
REACTOME_DISEASES_OF_IMMUNE_SYSTEM	0.0075188	0.150905	-0.73326	-1.71187	3	10	IRAK4 NFKB2 CD36 IKBKB UNC93B1 NFKB1
REACTOME_DNA_METHYLATION	0.107527	0.62197	0.554096	1.40221	49	13	HIST3H2BB HIST1H2BK HIST1H4A HIST1H3A H2AFX HIST2H2AA3
REACTOME_UPTAKE_AND_FUNCTION_OF_DIPHTHERIA_TOXIN	0.0859375	0.583147	0.73513	1.42797	43	5	HSP90AB1 CD9 TXNRD1 HSP90AA1
REACTOME_UPTAKE_AND_ACTIONS_OF_BACTERIAL_TOXINS	0.677149	0.991198	0.32079	0.833645	322	14	HSP90AB1 CD9 TXNRD1 HSP90AA1 MAP2K6
REACTOME_RNF_MUTANTS_SHOW_ENHANCED_WNT_SIGNALING_AND_PROLIFERATION	0.718447	0.991649	0.629388	0.844539	369	1	FZD6
REACTOME_CASPASE_ACTIVATION_VIA_EXTRINSIC_APOPTOTIC_SIGNALLING_PATHWAY	0.166667	0.701381	-0.594067	-1.31388	84	9	TRADD CD14 CASP3 FAS RIPK1
REACTOME_TNFR1_INDUCED_PROAPOPTOTIC_SIGNALING	0.65102	0.989319	-0.420111	-0.841485	318	6	TNFAIP3 TRADD
REACTOME_PROGRAMMED_CELL_DEATH	0.658986	0.990565	-0.232481	-0.900349	428	118	SFN PSME1 PKP1 DSP PSME2 DSG3 PSMB10 PSMB8 CDH1 TRADD HIST1H1D BCAP31 PRKCD MLKL HIST1H1B CD14 PSMD10 PSMD9 HIST1H1E PSMB9 LMNB1 ROCK1 PPP3R1 CASP3 MAPK3
REACTOME_REGULATION_OF_TNFR1_SIGNALING	0.683112	0.991198	-0.336404	-0.830369	359	12	IKBKB TNFAIP3 TRADD IKBKG RIPK1 OTULIN
REACTOME_TNFR1_INDUCED_NFKAPPAB_SIGNALING_PATHWAY	0.231499	0.788732	-0.501047	-1.23677	121	12	TAB1 IKBKB TNFAIP3 TRADD MAP3K7 IKBKG RIPK1
REACTOME_HEDGEHOG_LIGAND_BIOGENESIS	0.927711	1	-0.211213	-0.707865	538	49	PSME1 PSME2 PSMB10 PSMB8 SYVN1 PSMD10 PSMD9 PSMB9
REACTOME_SIGNALING_BY_HEDGEHOG	1	1	0.146549	0.587411	406	77	TUBB2B TUBB2A TUBA1A TUBB4B PSMB5 PSMB6 P4HB PRKAR2B GNAS PSMD7 PRKACA TUBA4A PSMD1 PSMD4 CUL1 TUBA1B TUBB3 PRKAR2A PSMC1 PRKAR1A PSMC2 PRKACB OS9 PSMA2 PSMD2
REACTOME_SYNTHESIS_OF_DIPHTHAMIDE_EEF2	0.851775	1	-0.398977	-0.659913	407	3	DPH2 DPH5 EEF2
REACTOME_MISMATCH_REPAIR	0.109937	0.62197	0.579688	1.39868	51	11	MSH6 MSH2 RPA3 POLD3 RPA1 MSH3 POLD2 PCNA
REACTOME_SIGNALING_BY_RETINOIC_ACID	0.795203	1	-0.264179	-0.763838	430	24	ALDH1A1 CPT1A FABP5 RDH10
REACTOME_RELEASE_OF_HH_NP_FROM_THE_SECRETING_CELL	0.685832	0.991198	-0.670841	-0.886917	333	1	ADAM17
REACTOME_RA_BIOSYNTHESIS_PATHWAY	0.783681	1	-0.300876	-0.742674	412	12	ALDH1A1 RDH10 AKR1C3
REACTOME_MITOCHONDRIAL_TRANSLATION	0.00253807	0.10989	0.511295	1.94423	0	65	MRPL34 MRPL45 MRPS23 MRPL44 MRPL27 MRPS21 MRPL12 MRPL2 MRPL53 MRPL16 MRPL43 MRPL19 MRPL46 MRPS18A MRPL10 MRPL11 MRPL48 MRPL15 MRPL3 MRPL30 MRPS11 MRPS6 MRPL21 MRPL38 MRPL40 GFM1 MRPL13 MRPL49 MRPL39 DAP3 MRPS17 TUFM MRPL52
REACTOME_NEGATIVE_REGULATION_OF_TCF_DEPENDENT_SIGNALING_BY_DVL_INTERACTING_PROTEINS	0.447639	0.890561	-0.782854	-1.03501	217	1	DVL2
REACTOME_DISEASES_OF_MISMATCH_REPAIR_MMR	0.0397727	0.406258	0.825775	1.49475	20	4	MSH6 MSH2 MSH3
REACTOME_AFLATOXIN_ACTIVATION_AND_DETOXIFICATION	0.777559	1	-0.345117	-0.748216	394	8	MGST2 MGST1 GGT5
REACTOME_ORGANIC_CATION_TRANSPORT	0.596117	0.969931	0.702593	0.942769	306	1	SLC22A18
REACTOME_METABOLISM_OF_LIPIDS	0.986649	1	-0.172155	-0.750366	738	313	CYP1B1 HSD11B1 HSD3B1 ALOX5 PIP5K1C PSAP ASAH1 FAR1 PTGS1 LTA4H PECR CPT1A MED4 GM2A MED29 FABP4 CD36 PI4K2A ACBD5 ARSB SUMF1 PIP4K2C CAV1 FABP5 SBF1 LBR NSDHL SP1 PIP4K2A AKR1C1 SLC44A1 STARD10 MTMR1 DHCR24 CBR1 MMAA CYP7B1 CDS2 PEMT PTGDS RUFY1 VAC14 GGT5 AKR1C3 ALDH3A2 GK FABP3 MED1 COL4A3BP TNFAIP8 DGAT1 PIP4K2B OSBPL9 ACOX3 TBXAS1 MTMR6 ACAA2 INPPL1 AGPAT3 NCOA6 LIPE OSBPL8 SCP2 KDSR SLC27A3…
REACTOME_PHASE_3_RAPID_REPOLARISATION	0.421907	0.889808	-0.717361	-1.08108	207	2	KCNQ1 AKAP9
REACTOME_CARDIAC_CONDUCTION	0.526087	0.94062	0.319613	0.951332	241	24	ATP1B1 WWTR1 SRI CACNA2D1
REACTOME_PHASE_0_RAPID_DEPOLARISATION	0.666667	0.991198	0.470828	0.852254	351	4	CACNA2D1 CAMK2D
REACTOME_PHASE_2_PLATEAU_PHASE	0.680688	0.991198	0.51227	0.853662	355	3	CACNA2D1 AKAP9 KCNQ1
REACTOME_TRANSCRIPTIONAL_REGULATION_BY_SMALL_RNAS	0.114355	0.62197	0.34923	1.27389	46	52	HIST3H2BB HIST1H2BK POLR2F HIST1H4A RAN NUP160 HIST1H3A AAAS H2AFX HIST2H2AA3 NUP133 AGO2 NUP153 RAE1
REACTOME_PHYSIOLOGICAL_FACTORS	0.0582524	0.482615	0.963133	1.29237	29	1	WWTR1
REACTOME_ION_HOMEOSTASIS	0.903846	1	0.233573	0.668324	422	20	ATP1B1 SRI ASPH CAMK2D PRKACA
REACTOME_METABOLIC_DISORDERS_OF_BIOLOGICAL_OXIDATION_ENZYMES	0.244361	0.794942	-0.442718	-1.19824	129	17	CYP1B1 CYP7B1 SLC35D1 FMO3 TBXAS1 CYP27A1 GSS FDX1 FDXR
REACTOME_PIWI_INTERACTING_RNA_PIRNA_BIOGENESIS	0.44186	0.889808	0.423108	1.02088	208	11	POLR2F HSP90AA1
REACTOME_IKBA_VARIANT_LEADS_TO_EDA_ID	0.0510204	0.448785	-0.766373	-1.46586	24	5	NFKB2 IKBKB NFKB1
REACTOME_IRAK4_DEFICIENCY_TLR2_4	0.219409	0.781646	-0.697896	-1.24522	103	4	IRAK4 CD36
REACTOME_DECTIN_1_MEDIATED_NONCANONICAL_NF_KB_SIGNALING	0.687285	0.991198	-0.25922	-0.86903	399	48	PSME1 PSME2 NFKB2 PSMB10 PSMB8
REACTOME_CLEC7A_DECTIN_1_INDUCES_NFAT_ACTIVATION	0.435294	0.889808	-0.461573	-1.02084	221	9	AHCYL1 PPP3R1 ITPR1 NFATC1 CALM1 ITPR3 PPP3CB
REACTOME_CLEC7A_DECTIN_1_SIGNALING	0.0775578	0.549906	-0.373351	-1.34067	46	73	PSME1 TAB1 PSME2 PLCG2 NFKB2 PSMB10 IKBKB CARD9 SYK PSMB8 NFKB1 BCL10 PRKCD PYCARD MAP3K7 PSMD10 PSMD9 AHCYL1 PSMB9 PPP3R1 IKBKG SKP1 PSMA3 PSMB4 ITPR1
REACTOME_DISEASES_ASSOCIATED_WITH_GLYCOSYLATION_PRECURSOR_BIOSYNTHESIS	0.286022	0.821735	0.456752	1.15587	132	13	DPM1 GNE GLB1 GFPT1 PMM2 PGM1 CTSA DPM3 NEU1 MPI GALK1
REACTOME_DEGRADATION_OF_GLI1_BY_THE_PROTEASOME	0.927711	1	-0.21184	-0.709966	538	49	PSME1 PSME2 PSMB10 PSMB8
REACTOME_HEDGEHOG_OFF_STATE	0.967005	1	0.182374	0.693489	380	65	TUBB2B TUBB2A TUBA1A TUBB4B PSMB5 PSMB6 PRKAR2B GNAS PSMD7 PRKACA TUBA4A PSMD1 PSMD4 CUL1 TUBA1B TUBB3 PRKAR2A PSMC1 PRKAR1A PSMC2 PRKACB PSMA2 PSMD2 PSMC3 PSMD14
REACTOME_CILIUM_ASSEMBLY	0.762755	1	0.224479	0.857201	298	66	TUBB2B TUBB2A HAUS8 TUBA1A TUBB4B TUBG1 ARF4 TUBB
REACTOME_ABC_TRANSPORTER_DISORDERS	0.960481	1	-0.195559	-0.663996	558	51	PSME1 PSME2 PSMB10 PSMB8
REACTOME_SLC_TRANSPORTER_DISORDERS	0.111922	0.62197	0.363807	1.28953	45	46	ALB SLC4A1 SLC33A1 CP NUP160 AAAS BSG SLC11A2 NUP133 NUP153 RAE1 SLC22A18 SLC27A4 SLC16A1 NUP35 SEH1L SLC35A1
REACTOME_DEFECTIVE_TPR_MAY_CONFER_SUSCEPTIBILITY_TOWARDS_THYROID_PAPILLARY_CARCINOMA_TPC	0.964444	1	0.195264	0.610878	433	28	NUP160 AAAS NUP133 NUP153 RAE1 NUP35 SEH1L POM121C NUP37 NUP98 NUP93 SEC13 NUP155 NDC1 NUP62
REACTOME_DISORDERS_OF_TRANSMEMBRANE_TRANSPORTERS	0.914729	1	0.190775	0.798824	353	97	ALB SLC4A1 PSMB5 ERLIN2 SLC33A1 PSMB6 CP NUP160 AAAS APOA1 PSMD7 BSG SLC11A2 NUP133 PSMD1 PSMD4 NUP153 RAE1 SLC22A18 SLC27A4 PSMC1 PSMC2 SLC16A1 OS9 ERLIN1 PSMA2 PSMD2 NUP35 PSMC3 PSMD14 SEH1L SLC35A1
REACTOME_ACTIVATION_OF_HOX_GENES_DURING_DIFFERENTIATION	0.0501139	0.446802	0.451826	1.46443	21	33	HIST3H2BB HIST1H2BK POLR2F HIST1H4A RBBP5 ASH2L HIST1H3A NCOR1 H2AFX HIST2H2AA3
REACTOME_ANCHORING_OF_THE_BASAL_BODY_TO_THE_PLASMA_MEMBRANE	0.968531	1	-0.201471	-0.631891	553	34	FGFR1OP SDCCAG8 CETN2 DCTN1 CSNK1D RAB8A DCTN2 DCTN3 NEDD1 DYNC1I2 MAPRE1 PPP2R1A AKAP9
REACTOME_VXPX_CARGO_TARGETING_TO_CILIUM	0.396975	0.886683	-0.439616	-1.05085	209	11	EXOC1 RAB8A GBF1 ASAP1 EXOC4 EXOC2
REACTOME_CARGO_TRAFFICKING_TO_THE_PERICILIARY_MEMBRANE	0.331461	0.837467	-0.399858	-1.11181	176	20	RP2 EXOC1 RAB8A GBF1 ASAP1 EXOC4 EXOC2
REACTOME_BBSOME_MEDIATED_CARGO_TARGETING_TO_CILIUM	0.506173	0.93011	0.46071	0.9758	245	7	LZTFL1 CCT4 CCT8 CCT3 CCT2 TCP1 CCT5
REACTOME_INTRAFLAGELLAR_TRANSPORT	0.0382979	0.406258	0.569946	1.57721	17	17	TUBB2B TUBB2A TUBA1A TUBB4B IFT27 DYNLL2 TUBA4A TUBA1B TUBB3
REACTOME_DECTIN_2_FAMILY	0.00387597	0.10989	-0.845961	-1.78055	1	7	MUC1 MUCL1 PLCG2 SYK LYN
REACTOME_C_TYPE_LECTIN_RECEPTORS_CLRS	0.0602606	0.496366	-0.36873	-1.36164	36	87	CD209 PSME1 MUC1 TAB1 PSME2 MUCL1 PLCG2 NFKB2 PSMB10 IKBKB CARD9 SYK PSMB8 NFKB1 BCL10 PRKCD LYN PYCARD MAP3K7
REACTOME_CD209_DC_SIGN_SIGNALING	0.736243	0.996512	-0.315293	-0.778261	387	12	CD209 NFKB1 LYN
REACTOME_TRAFFICKING_OF_MYRISTOYLATED_PROTEINS_TO_THE_CILIUM	0.448276	0.890561	-0.705169	-1.0627	220	2	RP2
REACTOME_RHO_GTPASES_ACTIVATE_PKNS	0.652632	0.989319	-0.280339	-0.89765	371	37	SFN MYH11
REACTOME_ACTIVATED_PKN1_STIMULATES_TRANSCRIPTION_OF_AR_ANDROGEN_RECEPTOR_REGULATED_GENES_KLK2_AND_KLK3	0.0258065	0.340816	0.634046	1.60453	11	13	HIST3H2BB HIST1H2BK HIST1H4A HIST1H3A H2AFX HIST2H2AA3 KDM1A
REACTOME_RHO_GTPASES_ACTIVATE_CIT	0.470476	0.909795	-0.384613	-0.99765	246	14	MYH11 MYH9 CDKN1B
REACTOME_RHO_GTPASES_ACTIVATE_KTN1	0.362745	0.865484	-0.499563	-1.10487	184	9	KTN1 KLC2 RHOG RAC1 KLC1
REACTOME_RHO_GTPASES_ACTIVATE_IQGAPS	0.362661	0.865484	0.371922	1.0848	168	22	TUBB2B TUBB2A TUBA1A TUBB4B
REACTOME_TNFR1_MEDIATED_CERAMIDE_PRODUCTION	0.473786	0.910396	0.758511	1.0178	243	1	RACK1
REACTOME_RHO_GTPASES_ACTIVATE_ROCKS	0.656075	0.989319	-0.318593	-0.857096	350	16	MYH11 MYH9 MYL6 ROCK1 MYH10 PPP1R12A PAK1 CFL1 MYL12B
REACTOME_RHO_GTPASES_ACTIVATE_PAKS	0.130354	0.647196	-0.495387	-1.35605	69	18	MYH11 MYH9 MYLK FLNA MYL6 MYH10 CTTN RAC1 PPP1R12A PAK1 MYL12B
REACTOME_TP53_REGULATES_METABOLIC_GENES	0.63728	0.983882	0.248355	0.909411	252	55	PRKAA1 PRDX2 GLS COX7A2L TIGAR CYCS MT-CO2 GSR LRPPRC RHEB TXNRD1 AKT2 TP53 COX5A RRAGB LAMTOR2 YWHAE YWHAQ NDUFA4 COX6C YWHAZ PRKAG1 AGO2
REACTOME_HEDGEHOG_ON_STATE	0.546392	0.948871	-0.278031	-0.944016	317	51	PSME1 PSME2 PSMB10 PSMB8 GRK2 ARRB1 CSNK1A1 PSMD10 PSMD9 PSMB9 PSMA3 ARRB2 PSMB4 PSMA1 NUMB PSMA7
REACTOME_REGULATION_OF_TP53_ACTIVITY	0.888325	1	0.203016	0.771982	349	65	PRKAA1 RPA3 SSRP1 RFC4 RFC5 GATAD2B EHMT2 AKT2 TP53 SUPT16H MTA2 MBD3 HDAC1 CSNK2A1 TAF6 MAP2K6 CSNK2B PRKAG1 CHD4 CDK2 DAXX RPA1 PRMT5 AKT1
REACTOME_TP53_REGULATES_TRANSCRIPTION_OF_CELL_DEATH_GENES	0.0934579	0.606703	-0.544984	-1.46615	49	16	TRIAP1 NDRG1 CASP1 STEAP3 RABGGTA ATM
REACTOME_ACTIVATION_OF_SMO	0.158228	0.701381	-0.731027	-1.30433	74	4	GRK2 ARRB1 CSNK1A1 ARRB2
REACTOME_SIGNALING_BY_EGFRVIII_IN_CANCER	0.589852	0.969931	0.376326	0.908008	278	11	KRAS SHC1 NRAS PLCG1
REACTOME_SIGNALING_BY_LIGAND_RESPONSIVE_EGFR_VARIANTS_IN_CANCER	0.536842	0.944444	0.370522	0.927685	254	12	KRAS SHC1 NRAS PLCG1
REACTOME_APEX1_INDEPENDENT_RESOLUTION_OF_AP_SITES_VIA_THE_SINGLE_NUCLEOTIDE_REPLACEMENT_PATHWAY	0.801136	1	0.394328	0.71378	422	4	POLB XRCC1 LIG3
REACTOME_PCNA_DEPENDENT_LONG_PATCH_BASE_EXCISION_REPAIR	0.668094	0.991198	0.314761	0.853236	311	16	RPA3 FEN1 POLB RFC4 RFC5
REACTOME_FRUCTOSE_METABOLISM	0.405063	0.888473	-0.606729	-1.08255	191	4	ALDH1A1
REACTOME_VESICLE_MEDIATED_TRANSPORT	0.991189	1	0.161072	0.79519	224	438	ALB HBB HBA1 ANK1 MCFD2 IGHA2 IGLV2-14 SPTA1 TUBB2B FOLR1 IGLV1-47 TUBB2A PLA2G4A IGKV1-5 TFRC SERPINA1 TUBA1A IGHV3-7 HPR SCARB1 CD59 RAB13 IGLV7-43 TUBB4B IGHA1 IGKV3-20 GALNT1 RAB5A KIFC1 COPS8 TPD52 IGKV1-39 PAFAH1B3 AP2S1 GOLIM4 ARF4 SURF4 NAPG RAB7A MADD KIF13B PACSIN2
REACTOME_PHOSPHOLIPASE_C_MEDIATED_CASCADE_FGFR2	0.899804	1	0.433248	0.651531	457	2	PLCG1
REACTOME_PHOSPHOLIPASE_C_MEDIATED_CASCADE_FGFR4	0.899804	1	0.433248	0.651531	457	2	PLCG1
REACTOME_DOWNSTREAM_SIGNALING_OF_ACTIVATED_FGFR1	0.276596	0.815485	0.504645	1.17868	129	10	KRAS SHC1 NRAS PLCG1
REACTOME_SHC_MEDIATED_CASCADE:FGFR1	0.275391	0.815485	0.627976	1.21983	140	5	KRAS SHC1 NRAS
REACTOME_PI_3K_CASCADE:FGFR1	0.320408	0.830148	-0.577938	-1.15761	156	6	FGF2 GRB2 PIK3CA GAB1
REACTOME_FRS_MEDIATED_FGFR1_SIGNALING	0.509766	0.93011	0.502826	0.976728	260	5	KRAS NRAS PTPN11
REACTOME_PI_3K_CASCADE:FGFR2	0.320408	0.830148	-0.577938	-1.15761	156	6	FGF2 GRB2 PIK3CA GAB1
REACTOME_DOWNSTREAM_SIGNALING_OF_ACTIVATED_FGFR2	0.276596	0.815485	0.504645	1.17868	129	10	KRAS SHC1 NRAS PLCG1
REACTOME_SHC_MEDIATED_CASCADE:FGFR2	0.275391	0.815485	0.627976	1.21983	140	5	KRAS SHC1 NRAS
REACTOME_FRS_MEDIATED_FGFR2_SIGNALING	0.509766	0.93011	0.502826	0.976728	260	5	KRAS NRAS PTPN11
REACTOME_SHC_MEDIATED_CASCADE:FGFR3	0.275391	0.815485	0.627976	1.21983	140	5	KRAS SHC1 NRAS
REACTOME_FRS_MEDIATED_FGFR3_SIGNALING	0.509766	0.93011	0.502826	0.976728	260	5	KRAS NRAS PTPN11
REACTOME_DOWNSTREAM_SIGNALING_OF_ACTIVATED_FGFR3	0.276596	0.815485	0.504645	1.17868	129	10	KRAS SHC1 NRAS PLCG1
REACTOME_PI_3K_CASCADE:FGFR3	0.320408	0.830148	-0.577938	-1.15761	156	6	FGF2 GRB2 PIK3CA GAB1
REACTOME_FRS_MEDIATED_FGFR4_SIGNALING	0.509766	0.93011	0.502826	0.976728	260	5	KRAS NRAS PTPN11
REACTOME_DOWNSTREAM_SIGNALING_OF_ACTIVATED_FGFR4	0.276596	0.815485	0.504645	1.17868	129	10	KRAS SHC1 NRAS PLCG1
REACTOME_SHC_MEDIATED_CASCADE:FGFR4	0.275391	0.815485	0.627976	1.21983	140	5	KRAS SHC1 NRAS
REACTOME_PI_3K_CASCADE:FGFR4	0.320408	0.830148	-0.577938	-1.15761	156	6	FGF2 GRB2 PIK3CA GAB1
REACTOME_NEGATIVE_REGULATION_OF_FGFR1_SIGNALING	0.63138	0.977953	-0.362597	-0.86675	333	11	FGF2 GRB2 CBL MAPK3 PPP2R1A
REACTOME_NEGATIVE_REGULATION_OF_FGFR2_SIGNALING	0.63138	0.977953	-0.362597	-0.86675	333	11	FGF2 GRB2 CBL MAPK3 PPP2R1A
REACTOME_NEGATIVE_REGULATION_OF_FGFR3_SIGNALING	0.63138	0.977953	-0.362597	-0.86675	333	11	FGF2 GRB2 CBL MAPK3 PPP2R1A
REACTOME_NEGATIVE_REGULATION_OF_FGFR4_SIGNALING	0.63138	0.977953	-0.362597	-0.86675	333	11	FGF2 GRB2 CBL MAPK3 PPP2R1A
REACTOME_SIGNALING_BY_FGFR1	0.460215	0.898365	0.357354	0.99783	213	18	KRAS SHC1 NRAS PLCG1 MAPK1 PTPN11
REACTOME_SIGNALING_BY_FGFR2	0.354312	0.858527	0.308938	1.05753	151	40	POLR2F KRAS SHC1 NRAS PLCG1 HNRNPH1 PTBP1 GTF2F2 MAPK1
REACTOME_SIGNALING_BY_FGFR3	0.471338	0.909795	0.352707	0.998578	221	19	KRAS SHC1 NRAS PLCG1 MAPK1 PTPN11
REACTOME_SIGNALING_BY_FGFR4	0.460215	0.898365	0.357354	0.99783	213	18	KRAS SHC1 NRAS PLCG1 MAPK1 PTPN11
REACTOME_SIGNALING_BY_FGFR2_IN_DISEASE	0.311688	0.82991	0.391774	1.13038	143	21	POLR2F KRAS NRAS PLCG1 GTF2F2
REACTOME_SIGNALING_BY_FGFR4_IN_DISEASE	0.228395	0.788732	0.576073	1.22014	110	7	KRAS NRAS PLCG1
REACTOME_SIGNALING_BY_FGFR1_IN_DISEASE	0.314607	0.82991	-0.407331	-1.13259	167	20	FGFR1OP LRRFIP1 STAT1 MYO18A STAT5A FGF2 GRB2 PIK3CA GAB1 TRIM24
REACTOME_TRANSLESION_SYNTHESIS_BY_POLK	0.56203	0.955808	-0.388701	-0.907464	298	10	RFC2
REACTOME_TERMINATION_OF_TRANSLESION_DNA_SYNTHESIS	0.713483	0.991649	-0.290121	-0.80669	380	20	RFC2 UBA7
REACTOME_REGULATION_OF_RAS_BY_GAPS	0.975945	1	-0.185723	-0.622633	567	48	PSME1 PSME2 PSMB10 PSMB8
REACTOME_FGFRL1_MODULATION_OF_FGFR1_SIGNALING	0.316222	0.82991	-0.849356	-1.12293	153	1	FGF2
REACTOME_RESPONSE_TO_METAL_IONS	0.0521921	0.453498	-0.853298	-1.41137	24	3	MT1X CSRP1
REACTOME_CLEC7A_INFLAMMASOME_PATHWAY	0.123173	0.640377	-0.808805	-1.33778	58	3	NFKB1 PYCARD
REACTOME_METALLOTHIONEINS_BIND_METALS	0.21501	0.777324	-0.812809	-1.22492	105	2	MT1X MT1E
REACTOME_FORMATION_OF_XYLULOSE_5_PHOSPHATE	0.486328	0.923616	0.51199	0.99453	248	5	SORD DCXR
REACTOME_DISEASES_OF_CARBOHYDRATE_METABOLISM	0.891489	1	0.241111	0.667228	418	17	GALNS GAA GUSB GLB1 RPIA NAGLU DCXR
REACTOME_DISEASES_OF_SIGNAL_TRANSDUCTION	0.584986	0.96482	-0.229359	-0.943359	412	186	EGFR VAV1 FGFR1OP PSME1 PSME2 VWF LRRFIP1 STAT1 FKBP1A PSMB10 MYO18A FN1 APBB1IP PSMB8 STAT5A ESRP1 RAC2 ACTG1 CDKN1B CSK TSC2 SYVN1 ARRB1 MPRIP FGF2 CAMK2G GRB2 MARK3 CSNK1A1 RASA1 POLR2L PSEN1 ZC3HAV1 IQGAP1 TLN1 PSMD10 AGTRAP PSMD9 PPP2R5A FAM114A2 PSMB9 PIK3CA CBL POLR2C RHOG FOXO6 GAB1 TRIM24 MAPK3 VCL ADAM10 SKP1 RASAL2 PSMA3 ARRB2 POLR2B PSMB4 PPP2R1A MAP2K2 AKAP9 CREB1 RAC1 PSMA1
REACTOME_INFECTIOUS_DISEASE	0.0258303	0.340816	0.251547	1.20986	6	290	HLA-A POLR2F RPS28 RPS29 RPL36A RPL36 FAU RPL26 RPL27 IPO5 RPL22 RPL18 RPL9 PSMB5 RPL14 RPL34 RPL8 SUPT4H1 RPL13A XRCC5 KPNA2 HMGA1 RPS7 SSRP1 PSIP1 FEN1 AP2S1 RPL37 RPL7A HSP90AB1 RPL32 ELOB PSMB6 RPS23 RANBP1 SLC25A6 HSPA1A RPL29 RPL31 RPS2 XRCC6 UBAP1 RPL15 RAN CD9 TXNRD1 RPL18A XPO1 NUP160 GTF2F2 EIF2AK2 RPS11 CHMP2A RPS25 SLC25A4 RPS15 SUPT16H RPS17 RPL3 AAAS RPS16 RPS21 LIG4 HSP90AA1 RPLP1 …
REACTOME_RHO_GTPASES_ACTIVATE_WASPS_AND_WAVES	0.0626118	0.501246	-0.462099	-1.40817	34	31	WAS WIPF1 NCKAP1L ACTG1 ARPC5 GRB2 ACTR2 ABL1 BRK1 ARPC2 NCK1 MAPK3 ACTR3 ARPC3 ARPC1B WASF2 CYFIP1 RAC1
REACTOME_RHO_GTPASES_ACTIVATE_FORMINS	0.809045	1	0.215384	0.842029	321	71	TUBB2B PFN2 TUBB2A RHOC TUBA1A TUBB4B PPP1CC XPO1 NUP160 ITGB1 ZW10 DYNLL2 CENPT NUP133 RANGAP1 DYNC1LI1 TUBA4A PPP2R5D TUBA1B
REACTOME_RHO_GTPASES_ACTIVATE_RHOTEKIN_AND_RHOPHILINS	0.367188	0.865484	0.573672	1.11435	187	5	RHOC RHOB
REACTOME_TNFR2_NON_CANONICAL_NF_KB_PATHWAY	0.769363	1	-0.247218	-0.828533	446	49	PSME1 PSME2 NFKB2 PSMB10 PSMB8 CD40
REACTOME_RHO_GTPASES_ACTIVATE_NADPH_OXIDASES	0.0018797	0.10989	-0.737808	-1.99692	0	17	S100A8 S100A9 CYBA NCF2 CYBB RAC2 PRKCA PRKCB PRKCD
REACTOME_DISEASES_OF_METABOLISM	0.919598	1	-0.212239	-0.708274	548	45	CYP1B1 ARSB MMAA CYP7B1 EPM2A SLC35D1 FMO3 TBXAS1 SGSH TALDO1 GYG1 CYP27A1
REACTOME_TNFS_BIND_THEIR_PHYSIOLOGICAL_RECEPTORS	0.128155	0.645305	0.928735	1.24622	65	1	CD70
REACTOME_RAF_ACTIVATION	0.486022	0.923616	0.35045	0.978552	225	18	KRAS PHB NRAS CAMK2D
REACTOME_MAP2K_AND_MAPK_ACTIVATION	0.742664	0.996512	0.252514	0.806822	328	31	KRAS RAP1A ITGA2B NRAS RAP1B ITGB3 MAPK1 LAMTOR2 PEBP1
REACTOME_CONSTITUTIVE_SIGNALING_BY_AKT1_E17K_IN_CANCER	0.704887	0.991649	-0.346229	-0.808307	374	10	CDKN1B TSC2 FOXO6 CREB1 PDPK1
REACTOME_NEGATIVE_FEEDBACK_REGULATION_OF_MAPK_PATHWAY	0.922449	1	-0.296227	-0.566601	451	5	MAPK3 MAP2K2 MAP2K1
REACTOME_NEGATIVE_REGULATION_OF_MAPK_PATHWAY	0.501075	0.93011	0.345676	0.965222	232	18	KRAS NRAS MAPK1 PEBP1 PPP5C PPP2R5D
REACTOME_TNF_RECEPTOR_SUPERFAMILY_TNFSF_MEMBERS_MEDIATING_NON_CANONICAL_NF_KB_PATHWAY	0.211499	0.768842	-0.887811	-1.17377	102	1	CD40
REACTOME_PROTEIN_REPAIR	0.921941	1	-0.333365	-0.594803	436	4	TXN MSRB2
REACTOME_DEFECTIVE_CFTR_CAUSES_CYSTIC_FIBROSIS	0.927711	1	-0.212107	-0.710862	538	49	PSME1 PSME2 PSMB10 PSMB8
REACTOME_MAPK_FAMILY_SIGNALING_CASCADES	0.989297	1	-0.175233	-0.68556	646	127	EGFR PSME1 TNRC6B PSME2 VWF PSMB10 FN1 APBB1IP PSMB8 ACTG1 MMP2 SPTBN2 CSK ARRB1 IGF2BP1 FGF2 CAMK2G GRB2 MARK3 HSPB1 RASA1 IQGAP1 TLN1 PSMD10 PSMD9 PPP2R5A PSMB9
REACTOME_SURFACTANT_METABOLISM	0.685714	0.991198	-0.441897	-0.845229	335	5	CTSH LMCD1 ADA2
REACTOME_MAP3K8_TPL2_DEPENDENT_MAPK1_3_ACTIVATION	0.255906	0.813985	-0.565507	-1.22603	129	8	IKBKB NFKB1 IKBKG MAP2K4 SKP1
REACTOME_HDR_THROUGH_SINGLE_STRAND_ANNEALING_SSA	0.713472	0.991649	-0.324687	-0.801447	375	12	RFC2 ABL1 ATM RAD50
REACTOME_HDR_THROUGH_MMEJ_ALT_NHEJ	0.520576	0.935933	0.455246	0.964227	252	7	FEN1 PARP1 XRCC1 LIG3
REACTOME_HDR_THROUGH_HOMOLOGOUS_RECOMBINATION_HRR	0.804469	1	-0.273474	-0.748597	431	18	RFC2
REACTOME_REGULATION_OF_TLR_BY_ENDOGENOUS_LIGAND	0.281664	0.819123	-0.488435	-1.16755	148	11	S100A8 S100A9 CD36 APOB
REACTOME_MAPK6_MAPK4_SIGNALING	0.702791	0.991649	-0.24854	-0.874673	427	60	PSME1 TNRC6B PSME2 PSMB10 PSMB8 MMP2 IGF2BP1 HSPB1 PSMD10 PSMD9 PSMB9
REACTOME_DISEASES_ASSOCIATED_WITH_SURFACTANT_METABOLISM	0.815195	1	-0.608044	-0.803892	396	1	SLC34A2
REACTOME_DEUBIQUITINATION	1	1	-0.138625	-0.541317	657	123	PSME1 TNIP1 TAB1 PSME2 PSMB10 HIST2H2AB PSMB8 TNFAIP3 USP9X RIPK2 ARRB1 DDB2 MAP3K7 NEDD8 ATXN3 DDX58 PSMD10 PSMD9 STAMBP PSMB9 USP24 OTUB1 IKBKG
REACTOME_UCH_PROTEINASES	0.93864	1	-0.195909	-0.692744	565	61	PSME1 PSME2 PSMB10 HIST2H2AB PSMB8
REACTOME_JOSEPHIN_DOMAIN_DUBS	0.991837	1	-0.229284	-0.438558	485	5	ATXN3
REACTOME_UB_SPECIFIC_PROCESSING_PROTEASES	0.994962	1	0.151614	0.62937	394	90	HIST3H2BB HIST1H2BK VDAC3 PSMB5 POLB PSMB6 TOMM70 HIST1H2AG RUVBL1
REACTOME_OVARIAN_TUMOR_DOMAIN_PROTEASES	0.437616	0.889808	-0.369289	-1.01088	234	18	TNIP1 TNFAIP3 RIPK2 DDX58 OTUB1 IKBKG RIPK1
REACTOME_METALLOPROTEASE_DUBS	0.997895	1	0.171835	0.430228	473	12	HIST1H2AG ABRAXAS2 HIST2H2AA3 STAM PSMD14 HIST1H2AB
REACTOME_CD22_MEDIATED_BCR_REGULATION	0.217105	0.777324	0.382336	1.20819	98	29	IGLV2-14 IGLV1-47 IGKV1-5 IGHV3-7 IGLV7-43 IGKV3-20 IGKV1-39
REACTOME_DNA_DOUBLE_STRAND_BREAK_REPAIR	0.0150376	0.243506	0.404485	1.49914	5	57	HIST3H2BB HIST1H2BK RPA3 XRCC5 KPNA2 HIST1H4A FEN1 RFC4 UBE2V2 MDC1 PARP1 RFC5 XRCC6 RIF1 BAZ1B TP53 PRKDC LIG4 H2AFX PPP5C
REACTOME_RESOLUTION_OF_D_LOOP_STRUCTURES	0.383966	0.881664	-0.613032	-1.0938	181	4	ATM RAD50
REACTOME_HOMOLOGY_DIRECTED_REPAIR	0.106888	0.62197	0.382949	1.33376	44	43	HIST3H2BB HIST1H2BK RPA3 HIST1H4A FEN1 RFC4 UBE2V2 MDC1 PARP1 RFC5
REACTOME_SENSING_OF_DNA_DOUBLE_STRAND_BREAKS	0.859375	1	0.340343	0.661109	439	5	KPNA2 NBN MRE11 RAD50 ATM
REACTOME_RESOLUTION_OF_D_LOOP_STRUCTURES_THROUGH_SYNTHESIS_DEPENDENT_STRAND_ANNEALING_SDSA	0.383966	0.881664	-0.613032	-1.0938	181	4	ATM RAD50
REACTOME_NONHOMOLOGOUS_END_JOINING_NHEJ	0.00659341	0.138171	0.58602	1.76807	2	25	HIST3H2BB HIST1H2BK XRCC5 HIST1H4A UBE2V2 MDC1 XRCC6 RIF1 PRKDC LIG4 H2AFX
REACTOME_HOMOLOGOUS_DNA_PAIRING_AND_STRAND_EXCHANGE	0.678639	0.991198	-0.345767	-0.826519	358	11	RFC2
REACTOME_DNA_DOUBLE_STRAND_BREAK_RESPONSE	0.02	0.287879	0.510011	1.59555	8	28	HIST3H2BB HIST1H2BK KPNA2 HIST1H4A UBE2V2 MDC1 BAZ1B TP53 H2AFX PPP5C
REACTOME_PROCESSING_OF_DNA_DOUBLE_STRAND_BREAK_ENDS	0.0970655	0.614748	0.420788	1.35677	42	32	HIST3H2BB HIST1H2BK RPA3 HIST1H4A RFC4 UBE2V2 MDC1 RFC5
REACTOME_CARGO_CONCENTRATION_IN_THE_ER	0.0666667	0.516304	0.480912	1.42546	30	23	MCFD2 FOLR1 SERPINA1 CD59 TMED10 SEC22B LMAN2L SEC24B SAR1B
REACTOME_DNA_DAMAGE_RECOGNITION_IN_GG_NER	0.312364	0.82991	0.366716	1.12209	143	26	COPS8 PARP1 RUVBL1 ACTL6A RAD23A COPS7B CUL4A COPS7A DDB1 YY1 COPS2 COPS5 COPS4
REACTOME_GAP_FILLING_DNA_REPAIR_SYNTHESIS_AND_LIGATION_IN_GG_NER	0.704673	0.991649	-0.300718	-0.809007	376	16	RFC2
REACTOME_GLOBAL_GENOME_NUCLEOTIDE_EXCISION_REPAIR_GG_NER	0.937394	1	-0.205605	-0.703441	553	52	GTF2H1 RFC2 CETN2 SUMO3
REACTOME_DUAL_INCISION_IN_GG_NER	0.385475	0.881664	-0.371047	-1.05843	206	23	GTF2H1 RFC2
REACTOME_RNA_POLYMERASE_II_PRE_TRANSCRIPTION_EVENTS	0.992891	1	0.153485	0.555967	418	50	POLR2F SUPT4H1 SSRP1 ELOB AFF4 GTF2F2 SUPT16H MLLT1 TAF6 LEO1 TCEA1 NCBP2 NELFCD
REACTOME_FORMATION_OF_TC_NER_PRE_INCISION_COMPLEX	0.994718	1	-0.171308	-0.545068	564	36	GTF2H1 PPIE ZNF830 POLR2L HMGN1 ERCC3 POLR2C
REACTOME_TRANSCRIPTION_COUPLED_NUCLEOTIDE_EXCISION_REPAIR_TC_NER	0.936426	1	-0.204728	-0.695126	544	51	GTF2H1 RFC2
REACTOME_DUAL_INCISION_IN_TC_NER	0.811518	1	-0.245482	-0.79351	464	40	GTF2H1 RFC2
REACTOME_TRNA_MODIFICATION_IN_THE_NUCLEUS_AND_CYTOSOL	0.602128	0.969931	0.324042	0.896723	282	17	OSGEP NSUN2 PUS1 TPRKB PUS7 METTL1 TRMT112 TRMT61A
REACTOME_INTERLEUKIN_6_FAMILY_SIGNALING	0.626582	0.977953	-0.499143	-0.890591	296	4	STAT1 CBL STAT3
REACTOME_INTERLEUKIN_10_SIGNALING	0.289796	0.827574	-0.592804	-1.18739	141	6	PTAFR IL18 TIMP1 ICAM1 STAT3
REACTOME_TRNA_PROCESSING_IN_THE_NUCLEUS	1	1	-0.130074	-0.430349	591	44	RPP40
REACTOME_TRNA_PROCESSING_IN_THE_MITOCHONDRION	0.806122	1	-0.383521	-0.733572	394	5	KIAA0391 ELAC2 TRNT1
REACTOME_ERBB2_REGULATES_CELL_MOTILITY	0.191983	0.729536	-0.710785	-1.26821	90	4	EGFR DIAPH1
REACTOME_INTERLEUKIN_4_AND_INTERLEUKIN_13_SIGNALING	0.0172712	0.261823	-0.477329	-1.53837	9	39	MMP1 MUC1 ALOX5 MMP9 STAT1 LCN2 ITGB2 CD36 FN1 ITGAM IL18 ITGAX MMP2
REACTOME_TRNA_MODIFICATION_IN_THE_MITOCHONDRION	0.638672	0.9839	0.420066	0.854982	326	6	GTPBP3 HSD17B10 PUS1 TRMT61B TRMT10C
REACTOME_GDP_FUCOSE_BIOSYNTHESIS	0.748527	0.998736	0.546554	0.821925	380	2	GMDS TSTA3
REACTOME_RRNA_MODIFICATION_IN_THE_NUCLEUS_AND_CYTOSOL	0.0308789	0.366686	0.404498	1.46145	12	49	NOP14 WDR46 DDX47 RPS7 UTP15 EMG1 NHP2 NOL11 RPS2 UTP20 RCL1 NOP2 WDR43 MPHOSPH10 NAT10 TRMT112 UTP3 PDCD11 THUMPD1 PNO1 UTP4 UTP14A RPS14 NOP10 RPS9 WDR3 UTP18 NOP56 WDR36
REACTOME_TP53_REGULATES_TRANSCRIPTION_OF_CELL_CYCLE_GENES	0.109023	0.62197	-0.517263	-1.4	57	17	SFN CDKN1B TNKS1BP1 CNOT10
REACTOME_RRNA_MODIFICATION_IN_THE_MITOCHONDRION	0.393509	0.885054	-0.730946	-1.10155	193	2	MRM3 NSUN4
REACTOME_NEUREXINS_AND_NEUROLIGINS	0.440228	0.889808	-0.409139	-1.00991	231	12	HOMER3 EPB41L3 CASK STXBP1 DLGAP4 PDLIM5 LIN7C SHARPIN DBNL
REACTOME_PROTEIN_PROTEIN_INTERACTIONS_AT_SYNAPSES	0.416196	0.889808	-0.371712	-1.02377	220	19	HOMER3 PPFIA1 PTPRF EPB41L3 FLOT1 CASK STXBP1 DLGAP4 PDLIM5 LIN7C SHARPIN DBNL
REACTOME_TP53_REGULATES_TRANSCRIPTION_OF_DNA_REPAIR_GENES	0.733796	0.996512	0.250726	0.838245	316	37	POLR2F MSH2 SUPT4H1 SSRP1 ELOB MDC1 GTF2F2 TP53 SUPT16H
REACTOME_CHOLINE_CATABOLISM	0.845511	1	-0.406972	-0.673138	404	3	SLC44A1
REACTOME_NEUTROPHIL_DEGRANULATION	0.00131926	0.10989	-0.440467	-1.939	0	350	SERPINB3 S100A7 HVCN1 S100A8 S100A9 CRISP3 RNASE2 S100A12 BPI RNASE3 CAMP CTSG LYZ CYBA MPO AZU1 EPX LTF FLG2 CDA GRN HK3 PKP1 DSP ALOX5 PSAP PTPRJ ITGAL ASAH1 SERPINB1 GMFG DEFA1 LTA4H MMP9 PTPRC CSTB VAMP8 FTL CTSS GCA ELANE CD177 RETN PTPN6 CFP MVP CTSH AMPD3 CYBB SERPINB12 PECAM1 LCN2 ITGB2 PLEKHO2 GM2A PRTN3 RAB3D CD36 PTAFR CD53 NCKAP1L BIN2 PNP DOCK2 CD58 CD55 ARSB GSTP1 FABP5 ITGAM ITGAX …
REACTOME_COMPLEX_I_BIOGENESIS	0.00731707	0.148955	0.470747	1.64327	2	44	NDUFS4 NDUFB11 NDUFV3 NDUFAB1 MT-ND3 NDUFS3 ECSIT NDUFB10 NDUFA3 NDUFB1 NDUFA11 NDUFB4 NDUFV2 NDUFA10 NDUFS7 NDUFA13 NUBPL TIMMDC1 NDUFS2
REACTOME_METAL_SEQUESTRATION_BY_ANTIMICROBIAL_PROTEINS	0.00204082	0.10989	-0.943513	-1.80468	0	5	S100A7 S100A8 S100A9 LTF LCN2
REACTOME_SIGNALING_BY_MODERATE_KINASE_ACTIVITY_BRAF_MUTANTS	0.694761	0.991198	0.260797	0.84528	304	33	KRAS RAP1A ITGA2B PHB NRAS RAP1B ITGB3 MAPK1 CAMK2D PEBP1
REACTOME_SIGNALING_BY_RAS_MUTANTS	0.799539	1	0.239647	0.78753	346	35	KRAS RAP1A ITGA2B PHB NRAS RAP1B ITGB3 MAPK1 CAMK2D PEBP1
REACTOME_SIGNALING_BY_BRAF_AND_RAF_FUSIONS	0.856899	1	-0.226555	-0.7581	502	47	VWF FN1 APBB1IP ESRP1 ACTG1 CSK ARRB1 MPRIP CAMK2G MARK3 ZC3HAV1 IQGAP1 TLN1 AGTRAP FAM114A2 TRIM24 MAPK3 VCL ARRB2 MAP2K2 AKAP9
REACTOME_ONCOGENIC_MAPK_SIGNALING	0.860345	1	-0.227717	-0.766486	498	50	VWF FN1 APBB1IP ESRP1 ACTG1 CSK ARRB1 MPRIP CAMK2G MARK3 RASA1 ZC3HAV1 IQGAP1 TLN1 AGTRAP FAM114A2 TRIM24 MAPK3 VCL RASAL2 ARRB2 MAP2K2 AKAP9
REACTOME_ANTIMICROBIAL_PEPTIDES	0.00185185	0.10989	-0.84193	-2.37402	0	21	S100A7 S100A8 S100A9 BPI RNASE3 CAMP CTSG LYZ LTF DEFA1 ELANE LCN2 PRTN3
REACTOME_TP53_REGULATES_TRANSCRIPTION_OF_GENES_INVOLVED_IN_CYTOCHROME_C_RELEASE	0.30814	0.82991	-0.558937	-1.17643	158	7	TRIAP1 STEAP3 ATM
REACTOME_TP53_REGULATES_TRANSCRIPTION_OF_SEVERAL_ADDITIONAL_CELL_DEATH_GENES_WHOSE_SPECIFIC_ROLES_IN_P53_DEPENDENT_APOPTOSIS_REMAIN_UNCERTAIN	0.42449	0.889808	-0.531921	-1.06544	207	6	NDRG1 RABGGTA
REACTOME_TP53_REGULATES_TRANSCRIPTION_OF_CASPASE_ACTIVATORS_AND_CASPASES	0.708861	0.991649	-0.465942	-0.831354	335	4	CASP1 ATM
REACTOME_TP53_REGULATES_TRANSCRIPTION_OF_DEATH_RECEPTORS_AND_LIGANDS	0.967495	1	0.322847	0.538001	505	3	TP53 IGFBP3
REACTOME_FGFR2_ALTERNATIVE_SPLICING	0.708155	0.991649	0.284857	0.830855	329	22	POLR2F HNRNPH1 PTBP1 GTF2F2
REACTOME_TP53_REGULATES_TRANSCRIPTION_OF_GENES_INVOLVED_IN_G2_CELL_CYCLE_ARREST	0.0271318	0.351172	-0.760525	-1.60073	13	7	SFN
REACTOME_TP53_REGULATES_TRANSCRIPTION_OF_ADDITIONAL_CELL_CYCLE_GENES_WHOSE_EXACT_ROLE_IN_THE_P53_PATHWAY_REMAIN_UNCERTAIN	0.905512	1	-0.28147	-0.610228	459	8	TNKS1BP1 CNOT10
REACTOME_TP53_REGULATES_TRANSCRIPTION_OF_GENES_INVOLVED_IN_G1_CELL_CYCLE_ARREST	0.909283	1	-0.343714	-0.61327	430	4	CDKN1B
REACTOME_REGULATION_OF_TP53_ACTIVITY_THROUGH_PHOSPHORYLATION	0.469248	0.909795	0.303408	0.983389	205	33	PRKAA1 RPA3 SSRP1 RFC4 RFC5 TP53 SUPT16H CSNK2A1 TAF6 CSNK2B PRKAG1 CDK2 RPA1
REACTOME_REGULATION_OF_TP53_ACTIVITY_THROUGH_ACETYLATION	0.672222	0.991198	-0.297513	-0.838908	362	21	PML PIP4K2C PIP4K2A MEAF6 PIP4K2B GATAD2A
REACTOME_REGULATION_OF_TP53_ACTIVITY_THROUGH_ASSOCIATION_WITH_CO_FACTORS	0.653409	0.989319	0.477715	0.86472	344	4	AKT2 TP53 AKT1
REACTOME_REGULATION_OF_TP53_ACTIVITY_THROUGH_METHYLATION	0.654297	0.989319	0.434498	0.844003	334	5	EHMT2 TP53 PRMT5
REACTOME_KERATINIZATION	0.0017452	0.10989	-0.802858	-2.57405	0	38	CASP14 KRT5 KRT16 KRT6A KRT17 SPRR1B SPRR2A KRT6B SPRR2D IVL CSTA KRT14 PKP1 DSP PKP3 KRT19 KRT15 PKP2 PPL DSG3 EVPL
REACTOME_REGULATION_OF_TP53_EXPRESSION_AND_DEGRADATION	0.961702	1	0.196733	0.54442	451	17	AKT2 TP53 CDK2 DAXX AKT1 MTOR
REACTOME_METABOLISM_OF_FAT_SOLUBLE_VITAMINS	0.448718	0.890561	-0.342195	-1.0136	244	27	AKR1B10 SDC1 SDC4 AKR1C1 APOB GPC6 AKR1C3
REACTOME_SIGNALING_BY_MET	0.525907	0.94062	0.264938	0.982327	202	58	KRAS RAP1A COL2A1 LAMA2 HGF CRKL COL11A2 SHC1 NRAS RAP1B RANBP9 COL5A3 ITGB1 LAMB1
REACTOME_MET_RECEPTOR_ACTIVATION	0.743786	0.997079	0.461219	0.76859	388	3	HGF
REACTOME_NEGATIVE_REGULATION_OF_MET_ACTIVITY	0.404097	0.888473	-0.408076	-1.03688	216	13	PTPRJ EPS15 GRB2 PTPN1 CBL SH3KBP1 PTPN2
REACTOME_PTEN_REGULATION	0.970395	1	-0.184836	-0.681498	589	86	PSME1 PML TNRC6B PSME2 RPTOR PSMB10 PSMB8
REACTOME_RNA_POLYMERASE_II_TRANSCRIBES_SNRNA_GENES	0.991274	1	-0.172657	-0.553558	567	38	SP1 CCNK RPRD1A CDK9 POLR2L GTF2B INTS1 PHAX POLR2C INTS12
REACTOME_COPI_MEDIATED_ANTEROGRADE_TRANSPORT	0.120603	0.634167	0.304321	1.23644	47	81	ANK1 SPTA1 TUBB2B FOLR1 TUBB2A TUBA1A CD59 TUBB4B ARF4 NAPG COG7 SPTBN1 ARFGAP3 TMED10 RAB1A TMED3 DYNLL2 SPTAN1 SPTB COPE DYNC1LI1 TUBA4A TMED7 TUBA1B ARF1 NAPA
REACTOME_FORMATION_OF_THE_CORNIFIED_ENVELOPE	0.0017452	0.10989	-0.802858	-2.57405	0	38	CASP14 KRT5 KRT16 KRT6A KRT17 SPRR1B SPRR2A KRT6B SPRR2D IVL CSTA KRT14 PKP1 DSP PKP3 KRT19 KRT15 PKP2 PPL DSG3 EVPL
REACTOME_COPI_DEPENDENT_GOLGI_TO_ER_RETROGRADE_TRAFFIC	0.00507614	0.118582	0.448313	1.63449	1	54	TUBB2B TUBB2A TUBA1A TUBB4B KIFC1 ARF4 SURF4 NAPG KIF13B ZW10 ARFGAP3 TMED10 RAB1A TMED3 SEC22B STX18 COPE TUBA4A TMED7 TUBA1B ARF1 NAPA TUBB3 COPZ2 COPZ1 ARF5 ARFGAP1 KLC4 COPA
REACTOME_COPI_INDEPENDENT_GOLGI_TO_ER_RETROGRADE_TRAFFIC	0.0885781	0.595395	0.392504	1.31914	37	38	TUBB2B TUBB2A PLA2G4A TUBA1A TUBB4B GALNT1 PAFAH1B3
REACTOME_INTRA_GOLGI_TRAFFIC	0.307971	0.82991	-0.375248	-1.11805	169	28	CYTH1 COG6 MAN2A1 BET1L COG4 COG5 GOSR1 COG1 GOLGA5 COG8 SNAP29 VPS45 TRIP11
REACTOME_RETROGRADE_TRANSPORT_AT_THE_TRANS_GOLGI_NETWORK	0.540293	0.94674	-0.314693	-0.938638	294	29	COG6 VPS51 COG4 GCC2 GOLGA4 COG5 TGOLN2 COG1 VAMP3 COG8 M6PR
REACTOME_INTRA_GOLGI_AND_RETROGRADE_GOLGI_TO_ER_TRAFFIC	0.905882	1	0.186758	0.801665	307	122	TUBB2B TUBB2A PLA2G4A TUBA1A TUBB4B GALNT1 KIFC1 PAFAH1B3 GOLIM4 ARF4 SURF4 NAPG KIF13B COG7 SCOC ZW10 ARFGAP3 ARL1 TMED10 RAB1A STX10 TMED3 SEC22B DYNLL2 STX18 COPE DYNC1LI1 TUBA4A TMED7 TUBA1B ARF1 GALNT2 NAPA
REACTOME_PI5P_REGULATES_TP53_ACETYLATION	0.511628	0.931124	-0.455927	-0.959622	263	7	PIP4K2C PIP4K2A PIP4K2B
REACTOME_COOPERATION_OF_PDCL_PHLP1_AND_TRIC_CCT_IN_G_PROTEIN_BETA_FOLDING	0.997826	1	0.15232	0.453383	458	24	GNB4 CSNK2A1 GNAO1 CSNK2B GNG12 PDCL GNB1 GNB2 GNG2 CCT4
REACTOME_GLYCEROPHOSPHOLIPID_CATABOLISM	0.609709	0.97162	0.692538	0.929277	313	1	PNPLA6
REACTOME_ASSEMBLY_OF_THE_ORC_COMPLEX_AT_THE_ORIGIN_OF_REPLICATION	0.113949	0.62197	0.873281	1.31327	57	2	ORC4 ORC2
REACTOME_CDC6_ASSOCIATION_WITH_THE_ORC:ORIGIN_COMPLEX	0.113949	0.62197	0.873281	1.31327	57	2	ORC4 ORC2
REACTOME_MITOTIC_PROPHASE	0.174242	0.704035	0.300108	1.16775	68	70	HIST3H2BB HIST1H2BK SMC2 LEMD2 HIST1H4A SMC4 NUP160 LEMD3 HIST1H3A SET MAPK1 AAAS RAB1A ENSA H2AFX TMPO HIST2H2AA3 RAB2A NUP133 NUP153 RAE1
REACTOME_MITOTIC_TELOPHASE_CYTOKINESIS	0.17234	0.701672	0.566341	1.32278	80	10	STAG1 NIPBL NUDC RAD21 SMC3
REACTOME_M_PHASE	0.776224	1	0.198841	0.906165	221	197	HIST3H2BB HIST1H2BK TUBB2B TUBB2A HAUS8 STAG1 TUBA1A TUBB4B TUBG1 PSMB5 SMC2 NIPBL LEMD2 HIST1H4A TUBB PSMB6 PPP1CC SMC4 PRKAR2B XPO1 NUP160 LEMD3 HIST1H3A ZW10 SET MAPK1 AAAS RAB1A ENSA HSP90AA1 H2AFX YWHAE CSNK2A1 DYNLL2 CENPT TUBGCP2 TMPO HIST2H2AA3 CSNK2B PSMD7 RAB2A PRKACA PCM1 NUP133 RANGAP1 DYNC1LI1 TUBA4A PSMD1 PSMD4 PPP2R5D TUBA1B NUP153 RAE1 ANAPC5
REACTOME_G2_PHASE	0.950884	1	0.367145	0.552123	483	2	CDK2 CCNA2
REACTOME_DNA_REPLICATION_INITIATION	0.558522	0.955808	-0.731522	-0.967143	271	1	POLE3
REACTOME_DNA_REPLICATION_PRE_INITIATION	0.171285	0.701381	0.322314	1.18023	67	55	ORC4 MCM7 MCM2 MCM3 MCM5 MCM4 MCM6 RPA3 PSMB5
REACTOME_SWITCHING_OF_ORIGINS_TO_A_POST_REPLICATIVE_STATE	0.48995	0.923616	0.26182	0.994383	194	62	ORC4 MCM7 MCM2 MCM3 MCM5 MCM4 MCM6 PSMB5
REACTOME_LEADING_STRAND_SYNTHESIS	0.486275	0.923616	-0.44161	-0.976693	247	9	RFC2
REACTOME_CYCLIN_A_B1_B2_ASSOCIATED_EVENTS_DURING_G2_M_TRANSITION	0.941053	1	0.23754	0.594734	446	12	XPO1 LCMT1 CDK2 PPP2R2A PPP2CA PPP2CB CDK1 MNAT1 CDK7 CCNA2 PPP2R1A PPME1
REACTOME_G2_M_DNA_REPLICATION_CHECKPOINT	0.991786	1	-0.508203	-0.671893	482	1	CDK1
REACTOME_STABILIZATION_OF_P53	0.834171	1	-0.233293	-0.778534	497	45	PSME1 PSME2 PSMB10 PSMB8 ATM PSMD10 PSMD9 PSMB9 CDKN2A
REACTOME_G1_S_DNA_DAMAGE_CHECKPOINTS	0.771478	1	-0.245498	-0.823025	448	48	PSME1 PSME2 PSMB10 PSMB8 CDKN1B ATM PSMD10 PSMD9 PSMB9 CDKN2A
REACTOME_MITOTIC_SPINDLE_CHECKPOINT	0.998276	1	-0.130068	-0.437805	578	50	CLIP1 CDC27 UBE2E1 DYNC1LI2 NUP107 PPP2R5A CLASP2 CENPA DYNC1I2 MAPRE1 PPP2R1A
REACTOME_CYCLIN_A:CDK2_ASSOCIATED_EVENTS_AT_S_PHASE_ENTRY	0.943802	1	-0.20018	-0.692805	570	55	PSME1 PSME2 PSMB10 PSMB8 CDKN1B
REACTOME_FRUCTOSE_CATABOLISM	0.0608519	0.498192	-0.907697	-1.36792	29	2	ALDH1A1
REACTOME_GALACTOSE_CATABOLISM	0.277551	0.815485	-0.623695	-1.19296	135	5	GALT GALE
REACTOME_UREA_CYCLE	0.310606	0.82991	0.646179	1.16966	163	4	ASS1 NMRAL1 SLC25A15
REACTOME_HISTIDINE_CATABOLISM	0.223819	0.787512	-0.883225	-1.16771	108	1	HNMT
REACTOME_PROPIONYL_COA_CATABOLISM	0.712121	0.991649	0.443152	0.802158	375	4	MCEE PCCB
REACTOME_LYSINE_CATABOLISM	0.300412	0.82991	0.549264	1.16336	145	7	CRYM ALDH7A1 DLD
REACTOME_CREATINE_METABOLISM	0.105163	0.62197	0.814717	1.35767	54	3	GATM CKB CKMT1A
REACTOME_PENTOSE_PHOSPHATE_PATHWAY	0.170778	0.701381	-0.533897	-1.31786	89	12	G6PD PGD TKT SHPK TALDO1
REACTOME_TRNA_PROCESSING	0.954082	1	0.187449	0.715797	373	66	GTPBP3 HSD17B10 RPP30 OSGEP XPOT NSUN2 RAN NUP160 PUS1 AAAS TPRKB PUS7 METTL1 TRMT112 NUP133 DDX1 NUP153 TRMT61B RAE1 RTCB TRMT61A TRMT10C RTRAF CPSF1 TP53RK NUP35 SEH1L POM121C POP1
REACTOME_RRNA_PROCESSING	0.00320513	0.10989	0.412598	1.86133	0	166	RPS28 RPS29 RPL36A RPL36 FAU NOP14 EXOSC4 RPL26 RPL27 WDR46 RPL22 RPL18 RPL9 DDX47 RPL14 RPL34 RPL8 RPL13A RPS7 EXOSC3 HSD17B10 RPP30 RPL37 RPL7A PES1 NCL RPL32 RPS23 UTP15 EMG1 RBM28 EBNA1BP2 RPL29 NHP2 RPL31 NOL11 RPS2 RPL15 RPL18A UTP20 RCL1 DIS3 EXOSC1 NOP2 RPS11 RPS25 RPS15 RPS17 RPL3 RPS16 RPS21 FTSJ3 EXOSC2 WDR43 BOP1 RPLP1 MPHOSPH10 NAT10 RPL28 RPL30 RPL24 TRMT112 RPSA RPS26 GNL3 RPL39 RR…
REACTOME_EUKARYOTIC_TRANSLATION_INITIATION	0.00273973	0.10989	0.51855	2.20064	0	109	RPS28 RPS29 RPL36A RPL36 FAU RPL26 RPL27 RPL22 RPL18 RPL9 RPL14 RPL34 RPL8 RPL13A RPS7 RPL37 RPL7A RPL32 RPS23 EIF4H RPL29 RPL31 RPS2 RPL15 EIF3F EIF2B2 RPL18A RPS11 RPS25 RPS15 RPS17 RPL3 RPS16 RPS21 RPLP1 RPL28 RPL30 RPL24 RPSA RPS26 EIF3D RPL39 PABPC1 EIF4A1 EIF4A2 RPL35A RPL21 RPLP0 RPL19 RPS13 RPS3A EIF5 RPS14 RPS8 RPL4
REACTOME_RECYCLING_OF_EIF2:GDP	0.993927	1	0.178029	0.394735	490	8	EIF2B2 EIF2B4 EIF2S1 EIF2B1
REACTOME_TRANSPORT_OF_NUCLEOTIDE_SUGARS	0.742616	0.996512	-0.436564	-0.778936	351	4	SLC35D1
REACTOME_PYRIMIDINE_SALVAGE	0.0510204	0.448785	-0.751029	-1.50432	24	6	CDA TYMP UPP1
REACTOME_RNA_POLYMERASE_I_TRANSCRIPTION_INITIATION	0.703947	0.991649	0.262268	0.828769	320	29	POLR2F POLR1A GATAD2B EHMT2 MTA2 MBD3 HDAC1 POLR1C MTA1 CHD4 UBTF RBBP4 POLR1B CD3EAP
REACTOME_RNA_POLYMERASE_I_PROMOTER_ESCAPE	0.237778	0.791291	0.380156	1.18931	106	28	HIST3H2BB HIST1H2BK POLR2F HIST1H4A POLR1A HIST1H3A H2AFX POLR1C HIST2H2AA3
REACTOME_RNA_POLYMERASE_II_TRANSCRIPTION_PRE_INITIATION_AND_PROMOTER_OPENING	0.887454	1	-0.240477	-0.695308	480	24	GTF2H1
REACTOME_RNA_POLYMERASE_III_CHAIN_ELONGATION	0.166667	0.701381	0.571652	1.30917	81	9	POLR2F POLR3C POLR3B POLR1C
REACTOME_RNA_POLYMERASE_II_TRANSCRIPTION_TERMINATION	0.0118483	0.203903	0.430602	1.55977	4	50	RNPS1 POLDIP3 SRSF11 SRSF6 SNRPE WDR33 CSTF1 NUDT21 THOC6 ALYREF DDX39B FIP1L1 SRSF9 CPSF7 RBM8A EIF4A3 SARNP SRSF2 NCBP2 THOC5 SNRPD3 PAPOLA SRSF7
REACTOME_RNA_POLYMERASE_I_TRANSCRIPTION_TERMINATION	0.855263	1	-0.264077	-0.714739	454	17	GTF2H1 POLR1D POLR2L ERCC3 CAVIN1
REACTOME_RNA_POLYMERASE_I_TRANSCRIPTION	0.146341	0.679272	0.358787	1.25244	59	44	HIST3H2BB HIST1H2BK POLR2F HIST1H4A POLR1A GATAD2B EHMT2 HIST1H3A MTA2 MBD3 HDAC1 H2AFX POLR1C MTA1 HIST2H2AA3
REACTOME_DEATH_RECEPTOR_SIGNALLING	0.0838816	0.572519	-0.394855	-1.36414	50	54	VAV1 TAB1 ARHGEF12 IKBKB ARHGEF16 TNFAIP3 NFKB1 TRADD ARHGEF1 RIPK2 ARHGEF6 AKAP13 GNA13 ARHGEF11 MAP3K7 PSEN1 ARHGEF17 CASP3 IKBKG FAS RIPK1 OTULIN RAC1 ABR ARHGEF10L
REACTOME_DNA_DAMAGE_BYPASS	0.838828	1	-0.247538	-0.733218	457	27	RFC2 UBA7
REACTOME_DEPURINATION	0.0297872	0.362793	0.667639	1.55938	13	10	HIST3H2BB HIST1H2BK HIST1H4A H2AFX HIST2H2AA3
REACTOME_BASE_EXCISION_REPAIR_AP_SITE_FORMATION	0.02537	0.340816	0.66668	1.60858	11	11	HIST3H2BB HIST1H2BK HIST1H4A H2AFX HIST2H2AA3
REACTOME_RESOLUTION_OF_ABASIC_SITES_AP_SITES	0.617204	0.974834	0.301311	0.893105	286	23	RPA3 FEN1 POLB RFC4 PARP1 RFC5
REACTOME_DNA_DAMAGE_REVERSAL	0.568182	0.95811	0.524361	0.949154	299	4	FTO ASCC1
REACTOME_RNA_POLYMERASE_III_TRANSCRIPTION_TERMINATION	0.197065	0.742904	0.486594	1.26452	93	14	POLR2F NFIB POLR3C POLR3B
REACTOME_RNA_POLYMERASE_III_TRANSCRIPTION	0.32906	0.837467	0.386515	1.10594	153	20	POLR2F NFIB POLR3C POLR3B
REACTOME_GENE_EXPRESSION_TRANSCRIPTION	0.985	1	0.170398	0.849624	196	514	HIST3H2BB HIST1H2BK POLR2F KRAS MGA RNPS1 PRKAA1 NFIB XPO5 MSH2 POLDIP3 WWTR1 PRDX2 SRSF11 POLR3C ITGA2B GLS RPA3 COX7A2L PSMB5 TIGAR DPY30 SRSF6 SUPT4H1 MED23 POLR3B SNRPE SSRP1 HIST1H4A TFAP2C THBS1 CYCS RBBP5 YEATS4 RFC4 ASH2L POLR1A ELOB PSMB6 WDR33 MDC1 PARP1 CSTF1 SSU72 HSPD1 MT-CO2 SAP30BP RFC5 GSR NUDT21 GATAD2B TFAM EHMT2 ACTL6A THOC6 ALYREF AFF4 LRPPRC RAN RHEB TXNRD1 CBX4 NUP160 GTF2F2…
REACTOME_KETONE_BODY_METABOLISM	0.0647773	0.509987	0.669512	1.48448	31	8	AACS OXCT1 BDH1 HMGCL
REACTOME_CHK1_CHK2_CDS1_MEDIATED_INACTIVATION_OF_CYCLIN_B:CDK1_COMPLEX	0.0413386	0.406258	-0.716081	-1.55247	20	8	SFN
REACTOME_MRNA_EDITING	0.127701	0.6453	0.861327	1.29529	64	2	ADARB1 ADAR
REACTOME_FASL_CD95L_SIGNALING	0.596349	0.969931	-0.632322	-0.952921	293	2	FAS FADD
REACTOME_TRAIL_SIGNALING	0.753593	1	-0.63221	-0.835843	366	1	FADD
REACTOME_DISSOLUTION_OF_FIBRIN_CLOT	0.86383	1	0.284451	0.66438	405	10	HRG SERPINB2 SERPINE2
REACTOME_TNF_SIGNALING	0.409774	0.888473	-0.381583	-1.03277	217	17	TAB1 IKBKB TNFAIP3 TRADD MAP3K7 IKBKG RIPK1 OTULIN ADAM17 SHARPIN
REACTOME_RNA_POLYMERASE_II_TRANSCRIPTION_ELONGATION	0.992806	1	0.165402	0.566654	413	41	POLR2F SUPT4H1 SSRP1 ELOB AFF4 GTF2F2 SUPT16H MLLT1 LEO1 TCEA1 NCBP2 NELFCD
REACTOME_RESPONSE_TO_ELEVATED_PLATELET_CYTOSOLIC_CA2PLUS	0.294574	0.82991	0.2569	1.0757	113	97	ALB CALU ORM2 HGF SERPINA1 SERPINA3 MAGED2 ITGA2B HRG THBS1 TIMP3 TF PPBP ANXA5 FAM3C ITGB3 A2M CD9 CYB5R1 HSPA5 SPARC CLU ORM1 CD109 APOA1
REACTOME_RNA_POLYMERASE_III_TRANSCRIPTION_INITIATION_FROM_TYPE_1_PROMOTER	0.347548	0.85409	0.409117	1.08617	162	15	POLR2F POLR3C POLR3B POLR1C GTF3C1 GTF3C2
REACTOME_RNA_POLYMERASE_III_TRANSCRIPTION_INITIATION_FROM_TYPE_3_PROMOTER	0.174468	0.704035	0.56435	1.31813	81	10	POLR2F POLR3C POLR3B POLR1C
REACTOME_SYNTHESIS_OF_KETONE_BODIES	0.174897	0.704035	0.608892	1.28966	84	7	AACS BDH1 HMGCL HMGCS2 ACAT1
REACTOME_MITOCHONDRIAL_FATTY_ACID_BETA_OXIDATION_OF_SATURATED_FATTY_ACIDS	0.273279	0.815485	0.530717	1.17673	134	8	MECR HADHB HADHA HADH ACADM ECHS1
REACTOME_MITOCHONDRIAL_FATTY_ACID_BETA_OXIDATION_OF_UNSATURATED_FATTY_ACIDS	0.222656	0.785359	0.652463	1.26739	113	5	DECR1 HADHB ECI1 HADHA ACADM
REACTOME_BETA_OXIDATION_OF_LAUROYL_COA_TO_DECANOYL_COA_COA	0.397727	0.88695	0.607307	1.0993	209	4	HADHB HADHA HADH ECHS1
REACTOME_BETA_OXIDATION_OF_DECANOYL_COA_TO_OCTANOYL_COA_COA	0.242188	0.793373	0.607521	1.23652	123	6	MECR HADHB HADHA HADH ACADM ECHS1
REACTOME_BETA_OXIDATION_OF_OCTANOYL_COA_TO_HEXANOYL_COA	0.310547	0.82991	0.607414	1.17989	158	5	HADHB HADHA HADH ACADM ECHS1
REACTOME_BETA_OXIDATION_OF_HEXANOYL_COA_TO_BUTANOYL_COA	0.363281	0.865484	0.578504	1.12373	185	5	HADHB HADHA HADH ECHS1
REACTOME_BETA_OXIDATION_OF_BUTANOYL_COA_TO_ACETYL_COA	0.671128	0.991198	0.519379	0.865508	350	3	HADH ECHS1 ACADS
REACTOME_NUCLEOSOME_ASSEMBLY	0.0235546	0.324132	0.591855	1.60437	10	16	HIST3H2BB HIST1H2BK HIST1H4A RUVBL1 H2AFX CENPT HIST2H2AA3
REACTOME_TRANSPORT_OF_FATTY_ACIDS	0.439771	0.889808	0.646083	1.07665	229	3	SLC27A1 SLC27A4 APOD
REACTOME_TRANSPORT_OF_NUCLEOSIDES_AND_FREE_PURINE_AND_PYRIMIDINE_BASES_ACROSS_THE_PLASMA_MEMBRANE	0.113281	0.62197	0.686458	1.39719	57	6	SLC29A1 SLC25A6 SLC25A4 ARL2BP
REACTOME_ERBB2_ACTIVATES_PTK6_SIGNALING	0.0410678	0.406258	-0.985535	-1.30297	19	1	EGFR
REACTOME_WAX_AND_PLASMALOGEN_BIOSYNTHESIS	0.206751	0.757379	-0.706773	-1.26105	97	4	FAR1
REACTOME_PTK6_REGULATES_PROTEINS_INVOLVED_IN_RNA_PROCESSING	0.579568	0.961488	0.640085	0.962578	294	2	KHDRBS1 SFPQ
REACTOME_PTK6_REGULATES_RTKS_AND_THEIR_EFFECTORS_AKT1_AND_DOK1	0.527426	0.941443	-0.55589	-0.991842	249	4	ARAP1 CBL
REACTOME_PTK6_REGULATES_CELL_CYCLE	0.720251	0.991649	-0.496202	-0.820725	344	3	CDKN1B
REACTOME_PTK6_REGULATES_RHO_GTPASES_RAS_GTPASE_AND_MAP_KINASES	0.692632	0.991198	0.32595	0.816089	328	12	KRAS NRAS CRK
REACTOME_PTK6_EXPRESSION	0.928155	1	0.528312	0.708911	477	1	PELP1
REACTOME_SYNAPTIC_ADHESION_LIKE_MOLECULES	0.867347	1	-0.342734	-0.655557	424	5	PTPRF FLOT1
REACTOME_PHOSPHATE_BOND_HYDROLYSIS_BY_NTPDASE_PROTEINS	0.917485	1	0.415355	0.624623	466	2	ENTPD5
REACTOME_BUTYROPHILIN_BTN_FAMILY_INTERACTIONS	0.0334029	0.386645	-0.868191	-1.436	15	3	CD209 PPL
REACTOME_SIGNALING_BY_FGFR2_IIIA_TM	0.60587	0.969931	0.338143	0.878742	288	14	POLR2F GTF2F2
REACTOME_MET_ACTIVATES_RAS_SIGNALING	0.0371094	0.406258	0.770343	1.56792	18	6	KRAS HGF SHC1 NRAS RANBP9
REACTOME_MET_ACTIVATES_PI3K_AKT_SIGNALING	0.673828	0.991198	0.427509	0.830427	344	5	HGF PIK3R1
REACTOME_PROTEIN_UBIQUITINATION	0.610451	0.97162	0.264751	0.922089	256	43	HLA-A HIST1H2BK UBE2H UBE2G2 UBE2V2 UBE2L3 UBA1 PRKDC WAC
REACTOME_THE_ROLE_OF_GTSE1_IN_G2_M_PROGRESSION_AFTER_G2_CHECKPOINT	0.802005	1	0.222925	0.826228	319	57	TUBB2B TUBB2A TUBA1A TUBB4B PSMB5 HSP90AB1 PSMB6
REACTOME_SIGNALING_BY_MST1	0.185804	0.727391	-0.764687	-1.2648	88	3	SPINT1 SPINT2
REACTOME_SIGNALING_BY_FGFR3_FUSIONS_IN_CANCER	0.425781	0.889808	0.523387	1.06528	217	6	KRAS NRAS
REACTOME_RET_SIGNALING	0.978947	1	0.207408	0.519293	464	12	SHC1 PLCG1 PTPN11 PRKACA
REACTOME_FBXL7_DOWN_REGULATES_AURKA_DURING_MITOTIC_ENTRY_AND_IN_EARLY_MITOSIS	0.820771	1	-0.23534	-0.785364	489	45	PSME1 PSME2 PSMB10 PSMB8
REACTOME_TBC_RABGAPS	0.50369	0.93011	-0.337985	-0.977239	272	24	RAB8B OPTN TBC1D10A TSC2 RAB8A TBC1D17 TBC1D15 RABGEF1 RABGAP1 ARF6 RAB35
REACTOME_AURKA_ACTIVATION_BY_TPX2	0.924829	1	0.208996	0.677386	405	33	HAUS8 TUBA1A TUBB4B TUBG1 TUBB PRKAR2B HSP90AA1 YWHAE PRKACA PCM1 TUBA4A
REACTOME_INTERLEUKIN_20_FAMILY_SIGNALING	0.410204	0.888473	-0.561811	-1.07459	200	5	STAT1 STAT5A
REACTOME_GOLGI_TO_ER_RETROGRADE_TRANSPORT	0.0383632	0.406258	0.336885	1.36925	14	82	TUBB2B TUBB2A PLA2G4A TUBA1A TUBB4B GALNT1 KIFC1 PAFAH1B3 ARF4 SURF4 NAPG KIF13B ZW10 ARFGAP3 TMED10 RAB1A TMED3 SEC22B DYNLL2 STX18 COPE DYNC1LI1 TUBA4A TMED7 TUBA1B ARF1 GALNT2 NAPA TUBB3 COPZ2
REACTOME_CARGO_RECOGNITION_FOR_CLATHRIN_MEDIATED_ENDOCYTOSIS	0.447883	0.890561	-0.281863	-0.99077	274	59	EGFR VAMP8 FCHO2 APOB GRK2 UBQLN2 ARRB1 EPS15 GRB2 AGFG1 NEDD8 NECAP2 CLTB DVL2 CBL TGOLN2 SH3KBP1 REPS1 VAMP3
REACTOME_CLATHRIN_MEDIATED_ENDOCYTOSIS	0.389251	0.885054	-0.281177	-1.05064	238	93	EGFR PIP5K1C VAMP8 FNBP1 FCHO2 APOB ACTG1 GRK2 UBQLN2 ARRB1 EPS15 ARPC5 GRB2 AGFG1 SNX9 ACTR2 NEDD8 NECAP2 ARPC2 CLTB GAK DVL2 CBL TGOLN2 SH3KBP1 REPS1 ACTR3 ARPC3 VAMP3 PIK3C2A ARRB2 ARF6 M6PR CTTN TRIP10 VAMP2 TOR1B
REACTOME_PTK6_PROMOTES_HIF1A_STABILIZATION	0.196755	0.742904	-0.827629	-1.24725	96	2	EGFR GPNMB
REACTOME_NEURODEGENERATIVE_DISEASES	0.467412	0.909795	-0.393186	-0.999044	250	13	SOD2 CAST CAPN1 LMNB1 CAPNS1 GOLGA2
REACTOME_DOWNREGULATION_OF_ERBB2_SIGNALING	0.431373	0.889808	-0.463163	-1.02436	219	9	EGFR
REACTOME_TRANSCRIPTIONAL_REGULATION_BY_THE_AP_2_TFAP2_FAMILY_OF_TRANSCRIPTION_FACTORS	0.83871	1	0.277588	0.702471	389	13	TFAP2C YEATS4 HSPD1 NOP2 DEK YY1 SUMO1 NPM1 ATAD2 UBE2I
REACTOME_MET_ACTIVATES_PTPN11	0.717803	0.991649	0.439344	0.795263	378	4	HGF PTPN11
REACTOME_REELIN_SIGNALLING_PATHWAY	0.492813	0.923616	-0.76592	-1.01262	239	1	SH3KBP1
REACTOME_VLDL_ASSEMBLY	0.837161	1	-0.413797	-0.684427	400	3	APOB
REACTOME_VLDLR_INTERNALISATION_AND_DEGRADATION	0.253086	0.809417	0.568966	1.20509	122	7	AP2S1 AP2A2 AP2M1 AP2B1 CLTA CLTC
REACTOME_SYNTHESIS_OF_ACTIVE_UBIQUITIN:_ROLES_OF_E1_AND_E2_ENZYMES	0.656051	0.989319	0.30036	0.850376	308	19	UBE2H UBE2G2 UBE2L3 UBA1 UBE2S UBE2K USP5
REACTOME_E3_UBIQUITIN_LIGASES_UBIQUITINATE_TARGET_PROTEINS	0.570175	0.95811	0.29046	0.917857	259	29	HLA-A HIST1H2BK UBE2V2 UBE2L3 PRKDC WAC
REACTOME_NEGATIVE_REGULATION_OF_ACTIVITY_OF_TFAP2_AP_2_FAMILY_TRANSCRIPTION_FACTORS	0.464627	0.905737	0.631551	1.05244	242	3	TFAP2C SUMO1 UBE2I
REACTOME_ACTIVATION_OF_THE_TFAP2_AP_2_FAMILY_OF_TRANSCRIPTION_FACTORS	0.0687623	0.523991	0.899612	1.35286	34	2	TFAP2C YEATS4
REACTOME_TFAP2_AP_2_FAMILY_REGULATES_TRANSCRIPTION_OF_GROWTH_FACTORS_AND_THEIR_RECEPTORS	0.430612	0.889808	-0.553752	-1.05918	210	5	EGFR
REACTOME_TFAP2_AP_2_FAMILY_REGULATES_TRANSCRIPTION_OF_CELL_CYCLE_FACTORS	0.153398	0.69801	0.91674	1.23012	78	1	TFAP2C
REACTOME_RRNA_PROCESSING_IN_THE_MITOCHONDRION	0.618367	0.974834	-0.43855	-0.878419	302	6	KIAA0391 ELAC2 MRM3 NSUN4
REACTOME_RRNA_PROCESSING_IN_THE_NUCLEUS_AND_CYTOSOL	0.0031746	0.10989	0.435622	1.96341	0	160	RPS28 RPS29 RPL36A RPL36 FAU NOP14 EXOSC4 RPL26 RPL27 WDR46 RPL22 RPL18 RPL9 DDX47 RPL14 RPL34 RPL8 RPL13A RPS7 EXOSC3 RPP30 RPL37 RPL7A PES1 NCL RPL32 RPS23 UTP15 EMG1 RBM28 EBNA1BP2 RPL29 NHP2 RPL31 NOL11 RPS2 RPL15 RPL18A UTP20 RCL1 DIS3 EXOSC1 NOP2 RPS11 RPS25 RPS15 RPS17 RPL3 RPS16 RPS21 FTSJ3 EXOSC2 WDR43 BOP1 RPLP1 MPHOSPH10 NAT10 RPL28 RPL30 RPL24 TRMT112 RPSA RPS26 GNL3 RPL39 RRP1 UTP3 P…
REACTOME_TFAP2A_ACTS_AS_A_TRANSCRIPTIONAL_REPRESSOR_DURING_RETINOIC_ACID_INDUCED_CELL_DIFFERENTIATION	0.330784	0.837467	0.6949	1.158	172	3	HSPD1 NOP2 NPM1
REACTOME_RAB_GERANYLGERANYLATION	0.11014	0.62197	-0.419852	-1.31682	62	34	RAB8B RAB12 RAB3D RAB32 RAB25 RAB24 RAB27A RAB22A RAB29 RABGGTA RAB8A
REACTOME_MET_ACTIVATES_PTK2_SIGNALING	0.711152	0.991649	-0.28526	-0.829953	388	25	COL11A1 ITGA3 FN1 COL5A2 LAMA3
REACTOME_INLB_MEDIATED_ENTRY_OF_LISTERIA_MONOCYTOGENES_INTO_HOST_CELL	0.370588	0.865484	-0.498155	-1.10175	188	9	EPS15 GRB2 CBL SH3KBP1
REACTOME_MET_INTERACTS_WITH_TNS_PROTEINS	0.260038	0.815485	0.724369	1.20711	135	3	HGF ITGB1 TNS3
REACTOME_MET_ACTIVATES_RAP1_AND_RAC1	0.125532	0.643439	0.590779	1.37986	58	10	RAP1A HGF CRKL RAP1B CRK
REACTOME_MET_RECEPTOR_RECYCLING	0.401235	0.888473	0.50924	1.07859	194	7	HGF CRKL CRK
REACTOME_MET_PROMOTES_CELL_MOTILITY	0.391705	0.885054	0.315486	1.03675	169	35	RAP1A COL2A1 LAMA2 HGF CRKL COL11A2 RAP1B COL5A3 ITGB1 LAMB1
REACTOME_RAB_GEFS_EXCHANGE_GTP_FOR_GDP_ON_RABS	0.520938	0.935933	-0.289141	-0.964908	310	45	RAB8B RAB12 TRAPPC8 SBF1 DENND4B RAB32 TRAPPC5 RAB27A TRAPPC11 RAB8A DENND4C DENND4A RAB3GAP2 RABGEF1 TRAPPC6B TRAPPC3 RAB1B RAB3GAP1 RAB35
REACTOME_LISTERIA_MONOCYTOGENES_ENTRY_INTO_HOST_CELLS	0.284916	0.821735	-0.453505	-1.15231	152	13	CDH1 EPS15 GRB2 CBL SH3KBP1 CTNND1
REACTOME_INLA_MEDIATED_ENTRY_OF_LISTERIA_MONOCYTOGENES_INTO_HOST_CELLS	0.806122	1	-0.384928	-0.736263	394	5	CDH1 CTNND1
REACTOME_PROTEIN_METHYLATION	0.560784	0.955808	-0.417124	-0.922537	285	9	PRMT3
REACTOME_RUNX1_AND_FOXP3_CONTROL_THE_DEVELOPMENT_OF_REGULATORY_T_LYMPHOCYTES_TREGS	0.813142	1	-0.608926	-0.805059	395	1	CBFB
REACTOME_TRANSCRIPTIONAL_REGULATION_BY_RUNX3	0.912972	1	-0.208523	-0.733844	555	60	PSME1 ITGAL PSME2 PSMB10 PSMB8
REACTOME_TRANSCRIPTIONAL_REGULATION_BY_RUNX2	0.988411	1	-0.177916	-0.639622	596	71	PSME1 PSME2 STAT1 PSMB10 PSMB8
REACTOME_TRANSCRIPTIONAL_REGULATION_BY_RUNX1	0.876033	1	0.194452	0.814971	317	105	HIST3H2BB HIST1H2BK ITGA2B PSMB5 DPY30 HIST1H4A THBS1 RBBP5 ASH2L PSMB6 ACTL6A CBX4 HIST1H3A MYL9 ARID1A HDAC1 H2AFX CSNK2A1 PTPN11 HIST2H2AA3 CSNK2B PSMD7 CDK6 PSMD1 PSMD4 CBX2 AGO2
REACTOME_RUNX1_REGULATES_ESTROGEN_RECEPTOR_MEDIATED_TRANSCRIPTION	0.813142	1	-0.608926	-0.805059	395	1	CBFB
REACTOME_REGULATION_OF_RUNX1_EXPRESSION_AND_ACTIVITY	0.272549	0.815485	-0.541075	-1.19667	138	9	PML TNRC6B
REACTOME_RECEPTOR_MEDIATED_MITOPHAGY	0.736626	0.996512	0.365022	0.77313	357	7	CSNK2A1 CSNK2B FUNDC1 PGAM5
REACTOME_DIGESTION	0.0718447	0.531502	0.956959	1.28409	36	1	PIR
REACTOME_RUNX1_REGULATES_EXPRESSION_OF_COMPONENTS_OF_TIGHT_JUNCTIONS	0.742394	0.996512	-0.544107	-0.81998	365	2	CBFB TJP1
REACTOME_RUNX1_REGULATES_GENES_INVOLVED_IN_MEGAKARYOCYTE_DIFFERENTIATION_AND_PLATELET_FUNCTION	0.0109649	0.195384	0.549399	1.69974	4	27	HIST3H2BB HIST1H2BK ITGA2B DPY30 HIST1H4A THBS1 RBBP5 ASH2L HIST1H3A MYL9 HDAC1 H2AFX HIST2H2AA3
REACTOME_ARYL_HYDROCARBON_RECEPTOR_SIGNALLING	0.780115	1	0.439413	0.732251	407	3	HSP90AB1 PTGES3 AIP
REACTOME_ESR_MEDIATED_SIGNALING	0.57732	0.959954	0.22822	0.943547	223	93	HIST3H2BB HIST1H2BK POLR2F KRAS STAG1 KPNA2 HIST1H4A SHC1 GNB4 NRAS HSP90AB1 FKBP4 XPO1 GTF2F2 AKT2 HIST1H3A MAPK1 HDAC1 HSP90AA1 H2AFX PPP5C
REACTOME_RUNX1_REGULATES_TRANSCRIPTION_OF_GENES_INVOLVED_IN_DIFFERENTIATION_OF_HSCS	0.974937	1	0.177298	0.670436	388	61	HIST3H2BB HIST1H2BK PSMB5 HIST1H4A PSMB6
REACTOME_RUNX1_REGULATES_TRANSCRIPTION_OF_GENES_INVOLVED_IN_DIFFERENTIATION_OF_KERATINOCYTES	0.824635	1	-0.427916	-0.70778	394	3	CTSL CBFB CTSK
REACTOME_RUNX1_INTERACTS_WITH_CO_FACTORS_WHOSE_PRECISE_EFFECT_ON_RUNX1_TARGETS_IS_NOT_KNOWN	0.885281	1	0.239804	0.691905	408	21	ACTL6A CBX4 ARID1A CSNK2A1 CSNK2B CBX2 SMARCA4
REACTOME_RUNX1_REGULATES_TRANSCRIPTION_OF_GENES_INVOLVED_IN_BCR_SIGNALING	0.813142	1	-0.608926	-0.805059	395	1	CBFB
REACTOME_RUNX1_REGULATES_TRANSCRIPTION_OF_GENES_INVOLVED_IN_DIFFERENTIATION_OF_MYELOID_CELLS	0.511482	0.931124	-0.605465	-1.00145	244	3	PRKCB
REACTOME_RUNX1_REGULATES_TRANSCRIPTION_OF_GENES_INVOLVED_IN_INTERLEUKIN_SIGNALING	0.813142	1	-0.608926	-0.805059	395	1	CBFB
REACTOME_RUNX1_REGULATES_TRANSCRIPTION_OF_GENES_INVOLVED_IN_WNT_SIGNALING	0.813142	1	-0.608926	-0.805059	395	1	CBFB
REACTOME_REGULATION_OF_RUNX2_EXPRESSION_AND_ACTIVITY	0.605852	0.969931	-0.274344	-0.919443	351	49	PSME1 PSME2 STAT1 PSMB10 PSMB8
REACTOME_RUNX2_REGULATES_OSTEOBLAST_DIFFERENTIATION	0.922105	1	0.246606	0.617434	437	12	WWTR1 MAPK1 HDAC6 YES1 HDAC3
REACTOME_RUNX2_REGULATES_CHONDROCYTE_MATURATION	0.819473	1	-0.488709	-0.736493	403	2	CBFB HDAC4
REACTOME_RUNX2_REGULATES_BONE_DEVELOPMENT	0.948827	1	0.224346	0.59562	444	15	WWTR1 MAPK1 SMAD4 HDAC6 YES1 HDAC3
REACTOME_RUNX2_REGULATES_GENES_INVOLVED_IN_CELL_MIGRATION	0.824219	1	0.355688	0.690915	421	5	AKT2 AKT1 ITGBL1
REACTOME_RUNX3_REGULATES_CDKN1A_TRANSCRIPTION	0.48723	0.923616	0.686309	1.03209	247	2	TP53 SMAD4
REACTOME_RUNX3_REGULATES_NOTCH_SIGNALING	0.682672	0.991198	-0.521278	-0.862203	326	3	RBPJ JAG1
REACTOME_REGULATION_OF_RUNX3_EXPRESSION_AND_ACTIVITY	0.79732	1	-0.241046	-0.804408	475	45	PSME1 PSME2 PSMB10 PSMB8
REACTOME_REGULATION_OF_PTEN_MRNA_TRANSLATION	0.474684	0.910396	-0.57616	-1.02801	224	4	TNRC6B
REACTOME_REGULATION_OF_PTEN_GENE_TRANSCRIPTION	0.34763	0.85409	0.336976	1.07669	153	31	GATAD2B RHEB CBX4 TP53 MAPK1 MTA2 MBD3 RRAGB HDAC1 LAMTOR2 MTA1 KDM1A CBX2 CHD4
REACTOME_COLLAGEN_CHAIN_TRIMERIZATION	0.0109689	0.195384	-0.556374	-1.61875	5	25	COL17A1 COL23A1 COL14A1 COL7A1 COL11A1 COL4A1 COL6A2 COL5A2 COL6A3 COL16A1 COL6A1 COL6A6
REACTOME_COMPETING_ENDOGENOUS_RNAS_CERNAS_REGULATE_PTEN_TRANSLATION	0.474684	0.910396	-0.57616	-1.02801	224	4	TNRC6B
REACTOME_REGULATION_OF_PTEN_LOCALIZATION	0.191983	0.729536	-0.711053	-1.26869	90	4	PML NEDD4
REACTOME_REGULATION_OF_PTEN_STABILITY_AND_ACTIVITY	0.967298	1	-0.198686	-0.665881	561	49	PSME1 PSME2 PSMB10 PSMB8
REACTOME_MITOCHONDRIAL_CALCIUM_ION_TRANSPORT	0.0537634	0.464321	0.532004	1.4855	24	18	SMDT1 VDAC3 PHB MCU PHB2
REACTOME_RUNX3_REGULATES_IMMUNE_RESPONSE_AND_CELL_MIGRATION	0.0147679	0.243506	-0.862894	-1.53961	6	4	ITGAL
REACTOME_CRISTAE_FORMATION	0.115217	0.624277	0.448722	1.33563	52	24	MTX2 CHCHD3 SAMM50 DNAJC11 APOO ATP5F1E ATP5PO IMMT MTX1 ATP5MG ATP5PD ATP5F1B HSPA9 ATP5F1A ATP5ME ATP5MF ATP5PF
REACTOME_PROCESSING_OF_SMDT1	0.15914	0.701381	0.517952	1.31074	73	13	SMDT1 PHB MCU PHB2
REACTOME_GENE_AND_PROTEIN_EXPRESSION_BY_JAK_STAT_SIGNALING_AFTER_INTERLEUKIN_12_STIMULATION	0.575488	0.958475	-0.30013	-0.925745	323	33	LCP1 SOD2 GSTO1 PSME2 MSN ANXA2 PDCD4 TALDO1 LMNB1 CNN2
REACTOME_RUNX3_REGULATES_WNT_SIGNALING	0.442718	0.889808	0.778621	1.04479	227	1	CTNNB1
REACTOME_NEDDYLATION	1	1	0.116375	0.488068	383	101	UBA3 COPS8 COMMD2 PSMB5 DCUN1D5 UBXN7 RBBP5 ELOB PSMB6 DCUN1D3 COMMD10 FBXL22 COPS7B CAND1 CUL4A PSMD7 PSMD1 COPS7A PSMD4 CUL1 FBXO7 DDB1 UBE2M COPS2 PSMC1 PSMC2 COPS5 PSMA2 PSMD2 COPS4 ELOC PSMC3 PSMD14 COMMD8 PSMD8 PSMD6 WDR5 PSMD12
REACTOME_RUNX3_REGULATES_YAP1_MEDIATED_TRANSCRIPTION	0.0783939	0.549906	0.835469	1.39225	40	3	WWTR1 TEAD1 YAP1
REACTOME_RUNX3_REGULATES_P14_ARF	0.169922	0.701381	0.677142	1.31533	86	5	KRAS BRD2
REACTOME_RUNX3_REGULATES_BCL2L11_BIM_TRANSCRIPTION	0.629126	0.977953	0.686188	0.920756	323	1	SMAD4
REACTOME_TRANSCRIPTIONAL_REGULATION_BY_E2F6	0.202128	0.746891	0.550591	1.28599	94	10	MGA EHMT2 CBX5 RRM2 RBBP4
REACTOME_CELLULAR_RESPONSES_TO_EXTERNAL_STIMULI	0.937743	1	0.181989	0.878175	240	300	HMGA2 HIST3H2BB HIST1H2BK GPX7 TUBB2B TUBB2A CRYAB PRKAA1 TOMM40 BAG2 TUBA1A EP400 TOMM6 PRDX2 ST13 TOMM22 TUBB4B SERPINH1 HIST1H1C RPA3 PSMB5 HMGA1 HIST1H4A HSF1 HSPA13 CYCS HSP90AB1 ELOB PSMB6 TOMM70 P4HB HIKESHI TXN2 HSPA1A GSR FKBP4 EHMT2 RHEB TXNRD1 CBX4 GABARAPL2 NUP160 HIST1H3A CAT CHMP2A TP53 HSPA5 MAPK1 AAAS TOMM20 CAMK2D RRAGB LAMTOR2 HSP90AA1 H2AFX CCAR2 YWHAE CSNK2A1 DYNLL2 GPX8 HIST2…
REACTOME_CARBOXYTERMINAL_POST_TRANSLATIONAL_MODIFICATIONS_OF_TUBULIN	0.02537	0.340816	0.670916	1.6188	11	11	TUBB2B TUBB2A TUBA1A TUBB4B TTLL12 TUBA4A TUBA1B TUBB3
REACTOME_NUCLEOBASE_CATABOLISM	0.49162	0.923616	-0.355172	-0.972235	263	18	TYMP UPP1 SAMHD1 PNP
REACTOME_NUCLEOBASE_BIOSYNTHESIS	0.797441	1	0.279524	0.742113	373	15	ATIC GMPS ADSL CAD PFAS IMPDH2 PAICS UMPS
REACTOME_NUCLEOTIDE_SALVAGE	0.0168856	0.261543	-0.622741	-1.64327	8	15	CDA AMPD3 TYMP UPP1 PNP GMPR2 HPRT1 ADA
REACTOME_METABOLISM_OF_STEROIDS	0.988525	1	-0.170883	-0.608543	602	66	HSD11B1 HSD3B1 LBR NSDHL SP1 AKR1C1 DHCR24 CYP7B1 AKR1C3 MED1 OSBPL9 NCOA6 SCP2 HSD17B4 TSPO
REACTOME_TYROSINE_CATABOLISM	0.959847	1	0.328922	0.548125	501	3	FAH GSTZ1 HPD
REACTOME_PHENYLALANINE_AND_TYROSINE_METABOLISM	0.876518	1	0.301286	0.668027	432	8	QDPR ASRGL1 FAH
REACTOME_ASPARTATE_AND_ASPARAGINE_METABOLISM	0.0625	0.501246	0.760864	1.47796	31	5	ASNS SLC25A13 SLC25A12
REACTOME_DIGESTION_AND_ABSORPTION	0.0718447	0.531502	0.956959	1.28409	36	1	PIR
REACTOME_CHYLOMICRON_ASSEMBLY	0.929412	1	-0.271651	-0.600801	473	9	APOB APOE APOC3
REACTOME_ASSEMBLY_OF_ACTIVE_LPL_AND_LIPC_LIPASE_COMPLEXES	0.415449	0.889808	-0.654018	-1.08176	198	3	LMF2
REACTOME_HDL_ASSEMBLY	0.225379	0.788127	0.683904	1.23795	118	4	A2M APOA1 PRKACA PRKACB
REACTOME_PLASMA_LIPOPROTEIN_ASSEMBLY	0.926882	1	0.248734	0.629452	430	13	P4HB A2M APOA1 PRKACA SAR1B PRKACB
REACTOME_PLASMA_LIPOPROTEIN_REMODELING	0.364211	0.865484	0.434757	1.08851	172	12	ALB APOA1
REACTOME_CHYLOMICRON_REMODELING	0.428295	0.889808	-0.493221	-1.03812	220	7	APOB APOE APOC3
REACTOME_HDL_CLEARANCE	0.164436	0.701381	0.776529	1.29403	85	3	SCARB1 APOA1
REACTOME_CHYLOMICRON_CLEARANCE	0.20284	0.746891	-0.817219	-1.23157	99	2	APOB APOE
REACTOME_LDL_CLEARANCE	0.94041	1	-0.22402	-0.56921	504	13	APOB NPC2 NPC1 NCEH1
REACTOME_PLASMA_LIPOPROTEIN_CLEARANCE	0.849341	1	-0.257435	-0.70903	450	19	APOBR APOB NPC2 APOE
REACTOME_VLDL_CLEARANCE	0.0611814	0.498192	-0.808246	-1.44211	28	4	APOBR APOB
REACTOME_HDL_REMODELING	0.170782	0.701381	0.610414	1.29288	82	7	ALB APOA1
REACTOME_PHENYLALANINE_METABOLISM	0.693359	0.991198	0.416706	0.809442	354	5	QDPR ASRGL1
REACTOME_GLUTAMATE_AND_GLUTAMINE_METABOLISM	0.00212766	0.10989	0.819011	1.91293	0	10	PYCR1 PYCR2 PYCR3 ALDH18A1 GLS
REACTOME_G_BETA:GAMMA_SIGNALLING_THROUGH_CDC42	0.94896	1	-0.244259	-0.583875	501	11	ARHGEF6 GNG5 GNG7
REACTOME_FATTY_ACID_METABOLISM	0.39433	0.885054	0.24715	1.02242	152	94	ACOT13 MECR PLA2G4A FASN MCEE ACOT2 DECR1 PON2 MORC2 FADS2 NDUFAB1 HACD2 PPT1 ACBD6 SCD HADHB HSD17B8 MCAT CROT ELOVL5 PTGES2 ACOX1 ACACB ECI1 GGT1 NUDT19 ACOT9
REACTOME_METABOLISM_OF_COFACTORS	0.642276	0.986717	0.375292	0.859474	315	9	SPR HSP90AA1 COQ7 AKT1
REACTOME_TRIGLYCERIDE_METABOLISM	0.878957	1	-0.254404	-0.696398	471	18	FABP4 CAV1 FABP5 GK FABP3 DGAT1 LIPE
REACTOME_GLYCOGEN_METABOLISM	0.831776	1	-0.266128	-0.715953	444	16	PHKB AGL EPM2A
REACTOME_INTERLEUKIN_15_SIGNALING	0.740506	0.996512	-0.437552	-0.780699	350	4	STAT5A GRB2
REACTOME_OAS_ANTIVIRAL_RESPONSE	0.406122	0.888473	-0.543805	-1.08925	198	6	FLNA DDX58 OAS3
REACTOME_INTERLEUKIN_35_SIGNALLING	0.542797	0.94674	-0.59314	-0.981063	259	3	STAT1
REACTOME_INTERLEUKIN_9_SIGNALING	0.135699	0.659971	-0.800251	-1.32363	64	3	STAT1 STAT5A
REACTOME_TRANSCRIPTIONAL_REGULATION_BY_MECP2	0.945996	1	-0.221837	-0.632804	507	23	TNRC6B LBR CAMK2G MECP2 PTPN1
REACTOME_PERVASIVE_DEVELOPMENTAL_DISORDERS	0.711382	0.991649	0.349935	0.801401	349	9	NCOR1 HDAC1 PRKACA TBL1XR1 HDAC3
REACTOME_SIGNALING_BY_NTRK2_TRKB	0.178947	0.708915	0.518788	1.2989	84	12	KRAS SHC1 NRAS PLCG1
REACTOME_SIGNALING_BY_ERYTHROPOIETIN	0.599581	0.969931	0.340385	0.884566	285	14	KRAS CRKL SHC1 NRAS PLCG1
REACTOME_INTEGRIN_SIGNALING	0.716418	0.991649	-0.28712	-0.810181	383	22	VWF FN1 APBB1IP SYK CSK GRB2 TLN1 PTPN1
REACTOME_INTRACELLULAR_SIGNALING_BY_SECOND_MESSENGERS	0.222054	0.78518	-0.285464	-1.12942	146	138	EGFR VAV1 IRAK4 PSME1 PIP5K1C PML TNRC6B PSME2 RPTOR PSMB10 PIP4K2C PSMB8 RAC2 PIP4K2A CDKN1B GRK2 PRKCA TSC2 PRKCD LAMTOR5 FGF2 CAMK2G GRB2 PIP4K2B GATAD2A PSMD10 PSMD9 PPP2R5A AHCYL1 PSMB9 PIK3CA NEDD4 CSNK2A2 RHOG FOXO6 GAB1 MAPK3
REACTOME_SIGNALING_BY_NON_RECEPTOR_TYROSINE_KINASES	0.602588	0.969931	-0.313483	-0.920109	325	26	EGFR ELMO1 ARAP1 CDKN1B GPNMB RASA1 PTPN1 CBL
REACTOME_SIGNALING_BY_NUCLEAR_RECEPTORS	0.773371	1	0.206046	0.879805	272	117	CRABP1 HIST3H2BB HIST1H2BK POLR2F KRAS STAG1 KPNA2 HIST1H4A SHC1 GNB4 NRAS PDHX HSP90AB1 PDK3 FKBP4 XPO1 GTF2F2 AKT2 HIST1H3A MAPK1 PDHB CRABP2 HDAC1 HSP90AA1 H2AFX PPP5C
REACTOME_SIGNALING_BY_RECEPTOR_TYROSINE_KINASES	0.384937	0.881664	-0.246322	-1.04206	275	236	CMA1 CYBA EGFR VAV1 NCF2 PTPRJ MMP9 CILP PTPN6 COL11A1 ITGA3 ELMO1 CYBB STAT1 NCKAP1L COL4A1 THBS2 FN1 COL6A2 COL5A2 CAV1 LAMA3 STAT5A COL6A3 ESRP1 ACTG1 ATP6V1G1 IGF1R MAPK13 PRKCA SPINT1 CSK COL6A1 DIAPH1 PRKCB COL6A6 PRKCD EPS15 TCIRG1 ATP6V1D LYN ESRP2 FGF2 JUP GRB2 ATP6V1F ATP6V1H HSPB1 RASA1 POLR2L PSEN1 SPINT2 APOE BRK1 PTPN1 NCK1 COL1A1 AHCYL1 ROCK1 PIK3CA NEDD4 CBL POLR2C CDH5 STAT6 GAB1…
REACTOME_SIGNALING_BY_TGF_BETA_FAMILY_MEMBERS	0.856894	1	-0.231756	-0.743034	490	38	PARD3 FKBP1A SP1 CCNK USP9X ZFYVE16 CDK9 NEDD8
REACTOME_RAB_REGULATION_OF_TRAFFICKING	0.286899	0.822597	-0.309944	-1.09598	172	61	RAB8B RAB12 OPTN TBC1D10A TRAPPC8 SBF1 DENND4B RAB32 TRAPPC5 RAB27A TSC2 TRAPPC11 RAB8A DENND4C DENND4A TBC1D17 RAB3GAP2 TBC1D15 RABGEF1 TRAPPC6B RABGAP1 TRAPPC3 RAB1B RAB3GAP1 ARF6 RAB35
REACTOME_INTERLEUKIN_37_SIGNALING	0.264706	0.815485	-0.543149	-1.20126	134	9	PTPN6 CASP1 TBK1 PTPN2 PTPN12 STAT3 PTPN9
REACTOME_EXTRA_NUCLEAR_ESTROGEN_SIGNALING	0.677029	0.991198	-0.274715	-0.885374	391	39	EGFR MMP9 CAV1 CDKN1B MMP2 IGF1R CAV2 GNG5 HSPB1 GNG7 PIK3CA MAPK3 GNAI2
REACTOME_ER_QUALITY_CONTROL_COMPARTMENT_ERQC	0.939453	1	0.260044	0.529281	480	6	MAN1B1 UGGT1 OS9
REACTOME_REGULATION_OF_EXPRESSION_OF_SLITS_AND_ROBOS	0.00294985	0.10989	0.405716	1.77242	0	137	MSI1 RPS28 RPS29 RNPS1 RPL36A RPL36 FAU RPL26 RPL27 RPL22 RPL18 RPL9 PSMB5 RPL14 RPL34 RPL8 RPL13A RPS7 RPL37 RPL7A RPL32 ELOB PSMB6 RPS23 RPL29 RPL31 RPS2 RPL15 RPL18A DAG1 RPS11 RPS25 RPS15 RPS17 RPL3 RPS16 RPS21 RBM8A RPLP1 RPL28 RPL30 RPL24 RPSA PSMD7 RPS26 EIF4A3 RPL39 PSMD1 PSMD4 PABPC1 NCBP2 RPL35A RPL21 RPLP0 RPL19 RPS13 RPS3A PSMC1 RPS14 RPS8 RPL4 PSMC2 PSMA2 PSMD2 RPS9 RPL10 ELOC PSMC3 …
REACTOME_ROBO_RECEPTORS_BIND_AKAP5	0.893878	1	-0.320607	-0.613233	437	5	PRKCA
REACTOME_INTERLEUKIN_18_SIGNALING	0.0446247	0.421128	-0.91602	-1.38046	21	2	ALOX5 IL18
REACTOME_NOTCH3_ACTIVATION_AND_TRANSMISSION_OF_SIGNAL_TO_THE_NUCLEUS	0.305118	0.82991	-0.544151	-1.17972	154	8	EGFR PSEN1 NOTCH3 ADAM10
REACTOME_NOTCH3_INTRACELLULAR_DOMAIN_REGULATES_TRANSCRIPTION	0.302734	0.82991	0.581295	1.18314	154	6	FABP7 PBX1
REACTOME_NOTCH4_INTRACELLULAR_DOMAIN_REGULATES_TRANSCRIPTION	0.601253	0.969931	-0.569195	-0.941458	287	3	ACTA2 RBPJ
REACTOME_NOTCH4_ACTIVATION_AND_TRANSMISSION_OF_SIGNAL_TO_THE_NUCLEUS	0.969388	1	-0.252631	-0.483214	474	5	PSEN1 ADAM10
REACTOME_TLR3_MEDIATED_TICAM1_DEPENDENT_PROGRAMMED_CELL_DEATH	0.596349	0.969931	-0.632322	-0.952921	293	2	RIPK1 FADD
REACTOME_TICAM1_DEPENDENT_ACTIVATION_OF_IRF3_IRF7	0.170886	0.701381	-0.721901	-1.28805	80	4	IKBKE TANK TBK1
REACTOME_TICAM1_TRAF6_DEPENDENT_INDUCTION_OF_TAK1_COMPLEX	0.14405	0.677917	-0.788161	-1.30363	68	3	TAB1 MAP3K7
REACTOME_NONCANONICAL_ACTIVATION_OF_NOTCH3	0.816456	1	-0.401694	-0.716719	386	4	PSEN1 NOTCH3 YBX1
REACTOME_ESTROGEN_DEPENDENT_GENE_EXPRESSION	0.1375	0.665954	0.343858	1.24866	54	53	HIST3H2BB HIST1H2BK POLR2F STAG1 KPNA2 HIST1H4A HSP90AB1 FKBP4 GTF2F2 HIST1H3A HDAC1 HSP90AA1 H2AFX HIST2H2AA3
REACTOME_BIOSYNTHESIS_OF_SPECIALIZED_PRORESOLVING_MEDIATORS_SPMS	0.116279	0.626702	-0.669885	-1.40995	59	7	ALOX5 LTA4H
REACTOME_BIOSYNTHESIS_OF_EPA_DERIVED_SPMS	0.035865	0.400122	-0.831993	-1.48448	16	4	ALOX5 LTA4H
REACTOME_BIOSYNTHESIS_OF_MARESINS	0.283976	0.821735	-0.779765	-1.17512	139	2	ALOX5
REACTOME_BIOSYNTHESIS_OF_E_SERIES_18_S_RESOLVINS	0.035865	0.400122	-0.831993	-1.48448	16	4	ALOX5 LTA4H
REACTOME_INTERLEUKIN_2_SIGNALING	0.482255	0.923616	-0.619207	-1.02418	230	3	SYK STAT5A
REACTOME_INTERLEUKIN_12_SIGNALING	0.714789	0.991649	-0.26778	-0.846239	405	35	LCP1 SOD2 GSTO1 PSME2 MSN ANXA2
REACTOME_INTERLEUKIN_1_SIGNALING	0.169935	0.701381	-0.335581	-1.20154	103	67	S100A12 IRAK4 PSME1 TAB1 PSME2 NFKB2 PSMB10 IKBKB PSMB8 NFKB1
REACTOME_INTERLEUKIN_23_SIGNALING	0.650295	0.989319	0.605395	0.910411	330	2	P4HB STAT3
REACTOME_INTERLEUKIN_27_SIGNALING	0.542797	0.94674	-0.59314	-0.981063	259	3	STAT1
REACTOME_INTERLEUKIN_21_SIGNALING	0.135699	0.659971	-0.800251	-1.32363	64	3	STAT1 STAT5A
REACTOME_LOSS_OF_MECP2_BINDING_ABILITY_TO_THE_NCOR_SMRT_COMPLEX	0.994141	1	0.217626	0.422733	508	5	NCOR1 TBL1XR1 HDAC3 NCOR2
REACTOME_REGULATION_OF_MECP2_EXPRESSION_AND_ACTIVITY	0.741996	0.996512	-0.287247	-0.79114	393	19	TNRC6B LBR CAMK2G MECP2
REACTOME_MECP2_REGULATES_NEURONAL_RECEPTORS_AND_CHANNELS	0.984252	1	-0.201063	-0.435905	499	8	MECP2 PTPN1 CREB1
REACTOME_MECP2_REGULATES_TRANSCRIPTION_OF_NEURONAL_LIGANDS	0.905063	1	-0.34665	-0.618507	428	4	MECP2 CREB1
REACTOME_MECP2_REGULATES_TRANSCRIPTION_FACTORS	0.434077	0.889808	-0.712068	-1.0731	213	2	MECP2 CREB1
REACTOME_ACTIVATED_NTRK2_SIGNALS_THROUGH_RAS	0.109848	0.62197	0.745239	1.34897	57	4	KRAS SHC1 NRAS
REACTOME_ERYTHROPOIETIN_ACTIVATES_PHOSPHOINOSITIDE_3_KINASE_PI3K	0.160338	0.701381	-0.729212	-1.30109	75	4	LYN PIK3CA GAB1
REACTOME_ERYTHROPOIETIN_ACTIVATES_PHOSPHOLIPASE_C_GAMMA_PLCG	0.574113	0.95811	-0.581674	-0.962097	274	3	PLCG2 LYN
REACTOME_ERYTHROPOIETIN_ACTIVATES_STAT5	0.129817	0.647196	-0.858151	-1.29325	63	2	STAT5A LYN
REACTOME_ERYTHROPOIETIN_ACTIVATES_RAS	0.404858	0.888473	0.475091	1.0534	199	8	KRAS CRKL SHC1 NRAS
REACTOME_ACTIVATED_NTRK2_SIGNALS_THROUGH_PI3K	0.162447	0.701381	-0.727719	-1.29843	76	4	GRB2 PIK3CA GAB1
REACTOME_ACTIVATED_NTRK2_SIGNALS_THROUGH_FRS2_AND_FRS3	0.395833	0.886683	0.609411	1.10311	208	4	KRAS NRAS PTPN11
REACTOME_ACTIVATED_NTRK2_SIGNALS_THROUGH_FYN	0.651116	0.989319	-0.594213	-0.895491	320	2	RAC1 SRC
REACTOME_NTRK2_ACTIVATES_RAC1	0.597536	0.969931	-0.710531	-0.93939	290	1	RAC1
REACTOME_ACTIVATED_NTRK2_SIGNALS_THROUGH_CDK5	0.724138	0.993163	-0.555575	-0.837263	356	2	RAC1 CDK5
REACTOME_PEROXISOMAL_PROTEIN_IMPORT	0.850799	1	-0.244357	-0.753716	478	33	PEX5 PECR USP9X PEX12 ACOX3 SCP2 HSD17B4 CRAT EPHX2 ECH1 UBE2D3 IDE AGPS
REACTOME_TYSND1_CLEAVES_PEROXISOMAL_PROTEINS	0.94898	1	-0.271696	-0.51968	464	5	SCP2 HSD17B4 AGPS
REACTOME_SIGNALING_BY_NTRK3_TRKC	0.102128	0.62197	0.607058	1.41788	47	10	KRAS SHC1 NRAS PLCG1
REACTOME_ACTIVATED_NTRK3_SIGNALS_THROUGH_RAS	0.109848	0.62197	0.745239	1.34897	57	4	KRAS SHC1 NRAS
REACTOME_INTERLEUKIN_RECEPTOR_SHC_SIGNALING	0.267442	0.815485	-0.576084	-1.21252	137	7	PTPN6 GRB2 INPPL1 INPP5D PIK3CA
REACTOME_NONSENSE_MEDIATED_DECAY_NMD	0.00259067	0.10989	0.543473	2.26162	0	96	RPS28 RPS29 RNPS1 RPL36A RPL36 FAU RPL26 RPL27 RPL22 RPL18 RPL9 RPL14 RPL34 RPL8 RPL13A RPS7 RPL37 RPL7A RPL32 RPS23 RPL29 RPL31 RPS2 RPL15 RPL18A RPS11 RPS25 RPS15 RPS17 RPL3 RPS16 RPS21 RBM8A RPLP1 RPL28 RPL30 RPL24 RPSA RPS26 EIF4A3 RPL39 PABPC1 NCBP2 RPL35A RPL21 RPLP0 RPL19 RPS13 RPS3A DCP1A RPS14 RPS8 RPL4
REACTOME_TRAF6_MEDIATED_NF_KB_ACTIVATION	0.404097	0.888473	-0.408082	-1.03689	216	13	S100A12 NFKB2 IKBKB NFKB1
REACTOME_NF_KB_ACTIVATION_THROUGH_FADD_RIP_1_PATHWAY_MEDIATED_BY_CASPASE_8_AND_10	0.501938	0.93011	-0.458401	-0.964828	258	7	IKBKB DDX58 IKBKG RIPK1 TRIM25 FADD
REACTOME_NEGATIVE_REGULATORS_OF_DDX58_IFIH1_SIGNALING	0.332707	0.838699	-0.406386	-1.0999	176	17	IKBKE UBA7 TNFAIP3 DDX58 TBK1 UBE2D3 UBE2L6 ITCH TRIM25 ISG15
REACTOME_IRAK2_MEDIATED_ACTIVATION_OF_TAK1_COMPLEX	0.14405	0.677917	-0.788161	-1.30363	68	3	TAB1 MAP3K7
REACTOME_TRIF_TICAM1_MEDIATED_TLR4_SIGNALING	0.230637	0.788732	-0.353542	-1.16025	133	43	S100A12 TAB1 NFKB2 IKBKB IKBKE NFKB1 RIPK2 TANK MAP3K7 MAP2K3 CD14 TBK1 MAPK3 IKBKG MAP2K4 SKP1 RIPK1 PPP2R1A RPS6KA1 CREB1 UBE2D3 MAPKAPK2
REACTOME_TRAF6_MEDIATED_INDUCTION_OF_TAK1_COMPLEX_WITHIN_TLR4_COMPLEX	0.111814	0.62197	-0.759052	-1.35433	52	4	TAB1 MAP3K7 CD14
REACTOME_MOLYBDENUM_COFACTOR_BIOSYNTHESIS	0.122371	0.638749	0.809759	1.34941	63	3	MOCS1 NFS1
REACTOME_ACTIVATED_NTRK3_SIGNALS_THROUGH_PI3K	0.720251	0.991649	-0.495986	-0.820369	344	3	PIK3CA SRC
REACTOME_CLASS_I_PEROXISOMAL_MEMBRANE_PROTEIN_IMPORT	0.518797	0.935933	-0.402804	-0.94039	275	10	ACBD5 PEX12 ALDH3A2 ATAD1
REACTOME_NEGATIVE_REGULATION_OF_NOTCH4_SIGNALING	0.88075	1	-0.221264	-0.740393	516	47	PSME1 PSME2 PSMB10 PSMB8
REACTOME_PROTEIN_LOCALIZATION	0.227882	0.788732	0.26578	1.11734	84	104	TOMM40 TOMM6 ACOT2 TOMM22 DNAJC19 SLC25A13 MTX2 SEC61B GDAP1 ASNA1 CHCHD3 ACO2 TOMM70 SLC25A6 PAM16 HSPD1 CROT SAMM50 TIMM21 FXN CAT ACOX1 SLC25A4 SLC25A12 BCS1L TOMM20 CYC1 HMOX1
REACTOME_INSERTION_OF_TAIL_ANCHORED_PROTEINS_INTO_THE_ENDOPLASMIC_RETICULUM_MEMBRANE	0.940299	1	0.229268	0.608688	440	15	SEC61B ASNA1 HMOX1 PRNP APP STX5 SGTA
REACTOME_ASSEMBLY_AND_CELL_SURFACE_PRESENTATION_OF_NMDA_RECEPTORS	0.107066	0.62197	0.509863	1.38211	49	16	TUBB2B TUBB2A TUBA1A TUBB4B DLG1 CAMK2D TUBA4A TUBA1B TUBB3
REACTOME_AUTOPHAGY	0.160401	0.701381	0.311626	1.18514	63	64	HBB PRKAA1 TOMM40 TOMM6 TOMM22 HSP90AB1 TOMM70 RNASE1 UBAP1 RHEB GABARAPL2 CHMP2A TOMM20 RRAGB LAMTOR2 HSP90AA1 CSNK2A1 DYNLL2 VPS37A CSNK2B
REACTOME_LIPOPHAGY	0.900391	1	0.322081	0.625635	460	5	PRKAG1 HSPA8 PLIN2 PRKAB2
REACTOME_CHAPERONE_MEDIATED_AUTOPHAGY	0.0993658	0.61984	0.58639	1.41485	46	11	HBB HSP90AB1 RNASE1 HSP90AA1 PRKAG1
REACTOME_FOXO_MEDIATED_TRANSCRIPTION	0.05	0.446802	-0.532269	-1.50086	26	21	SFN SOD2 RETN CAV1 CDKN1B
REACTOME_REGULATION_OF_LOCALIZATION_OF_FOXO_TRANSCRIPTION_FACTORS	0.133858	0.657752	-0.633338	-1.37308	67	8	SFN
REACTOME_FOXO_MEDIATED_TRANSCRIPTION_OF_CELL_DEATH_GENES	0.654369	0.989319	0.674722	0.905371	336	1	NFYB
REACTOME_FOXO_MEDIATED_TRANSCRIPTION_OF_OXIDATIVE_STRESS_METABOLIC_AND_NEURONAL_GENES	0.317669	0.830148	-0.48784	-1.13891	168	10	SOD2 RETN
REACTOME_MICROAUTOPHAGY	0.592357	0.969931	0.318918	0.902914	278	19	HBB RNASE1 UBAP1 CHMP2A VPS37A PRKAG1 TSG101 CHMP7 CHMP2B CHMP3 HSPA8
REACTOME_TRANSCRIPTIONAL_REGULATION_OF_GRANULOPOIESIS	0.366953	0.865484	0.369804	1.07862	170	22	HIST3H2BB HIST1H2BK HIST1H4A HIST1H3A H2AFX DEK HIST2H2AA3
REACTOME_NEGATIVE_REGULATION_OF_NMDA_RECEPTOR_MEDIATED_NEURONAL_TRANSMISSION	0.867188	1	0.307014	0.624883	443	6	DLG1 CAMK2D PPM1F
REACTOME_REGULATION_OF_FOXO_TRANSCRIPTIONAL_ACTIVITY_BY_ACETYLATION	0.420945	0.889808	-0.796613	-1.0532	204	1	TXN
REACTOME_FOXO_MEDIATED_TRANSCRIPTION_OF_CELL_CYCLE_GENES	0.107595	0.62197	-0.76453	-1.36411	50	4	CAV1 CDKN1B
REACTOME_ACTIVATION_OF_RAC1_DOWNSTREAM_OF_NMDARS	0.691837	0.991198	-0.438082	-0.837932	338	5	GIT1 RAC1 CAMKK2 CALM1
REACTOME_ACTIVATION_OF_AMPK_DOWNSTREAM_OF_NMDARS	0.00428266	0.10989	0.677353	1.83613	1	16	TUBB2B TUBB2A PRKAA1 TUBA1A TUBB4B MAPT
REACTOME_LONG_TERM_POTENTIATION	0.300412	0.82991	0.550338	1.16563	145	7	NRGN DLG1 CAMK2D
REACTOME_REGULATION_OF_GLYCOLYSIS_BY_FRUCTOSE_2_6_BISPHOSPHATE_METABOLISM	0.962963	1	0.248631	0.52661	467	7	PRKACA PPP2R5D PRKACB PPP2CA PPP2CB
REACTOME_ESTROGEN_STIMULATED_SIGNALING_THROUGH_PRKCZ	0.109848	0.62197	0.746252	1.3508	57	4	KRAS NRAS MAPK1
REACTOME_ESTROGEN_DEPENDENT_NUCLEAR_EVENTS_DOWNSTREAM_OF_ESR_MEMBRANE_SIGNALING	0.648496	0.989319	-0.363848	-0.849441	344	10	EGFR CDKN1B
REACTOME_STAT5_ACTIVATION	0.471816	0.909795	-0.622742	-1.03002	225	3	STAT5A GRB2
REACTOME_N_GLYCAN_TRIMMING_AND_ELONGATION_IN_THE_CIS_GOLGI	0.853955	1	-0.462948	-0.697672	420	2	MGAT1
REACTOME_REACTIONS_SPECIFIC_TO_THE_COMPLEX_N_GLYCAN_SYNTHESIS_PATHWAY	0.542797	0.94674	-0.594333	-0.983036	259	3	MAN2A1
REACTOME_MYD88_CASCADE_INITIATED_ON_PLASMA_MEMBRANE	0.364912	0.865484	-0.331568	-1.06168	207	37	S100A12 IRAK4 TAB1 NFKB2 IKBKB NFKB1 RIPK2 MAP3K7 MAP2K3 MAPK3 IKBKG MAP2K4 SKP1 PPP2R1A RPS6KA1 CREB1
REACTOME_NONSENSE_MEDIATED_DECAY_NMD_INDEPENDENT_OF_THE_EXON_JUNCTION_COMPLEX_EJC	0.00254453	0.10989	0.559879	2.29662	0	85	RPS28 RPS29 RPL36A RPL36 FAU RPL26 RPL27 RPL22 RPL18 RPL9 RPL14 RPL34 RPL8 RPL13A RPS7 RPL37 RPL7A RPL32 RPS23 RPL29 RPL31 RPS2 RPL15 RPL18A RPS11 RPS25 RPS15 RPS17 RPL3 RPS16 RPS21 RPLP1 RPL28 RPL30 RPL24 RPSA RPS26 RPL39 PABPC1 NCBP2 RPL35A RPL21 RPLP0 RPL19 RPS13 RPS3A RPS14 RPS8 RPL4
REACTOME_AMYLOID_FIBER_FORMATION	0.336406	0.839827	0.331398	1.08904	145	35	HIST3H2BB MFGE8 HIST1H2BK SNCA HIST1H4A GGA1 HIST1H3A TTR TGFBI APOA1 H2AFX HIST2H2AA3
REACTOME_SERINE_BIOSYNTHESIS	0.234375	0.791291	0.608203	1.23791	119	6	PSAT1 SERINC3 SERINC1 PHGDH
REACTOME_ANTIGEN_PROCESSING:_UBIQUITINATION_PROTEASOME_DEGRADATION	0.89759	1	-0.204138	-0.79535	595	120	PSME1 DTX3L PSME2 RNF14 PSMB10 UBA7 HECTD1 TRIM21 FBXO2 PSMB8 RNF25 FBXO6 CDC27 UBE2E1 FBXO22 UBE2E2
REACTOME_ANTIGEN_PRESENTATION:_FOLDING_ASSEMBLY_AND_PEPTIDE_LOADING_OF_CLASS_I_MHC	0.513043	0.931321	0.321849	0.957988	235	24	HLA-A HLA-B HLA-C PDIA3 HSPA5 CANX SEC24B TAPBP SAR1B
REACTOME_ANTIGEN_ACTIVATES_B_CELL_RECEPTOR_BCR_LEADING_TO_GENERATION_OF_SECOND_MESSENGERS	0.731497	0.996512	-0.256273	-0.841035	424	43	VAV1 IGKV1D-16 IGLV3-19 PTPN6 PLCG2 SYK IGKV3-15

## Sheet: C5_Spindle_Squamous
pathway	pval	padj	ES	NES	nMoreExtreme	size	leadingEdge
GO_POSITIVE_REGULATION_OF_VIRAL_TRANSCRIPTION	0.603645	0.908897	0.308974	0.906404	264	21	POLR2F SUPT4H1 GTF2F2
GO_CARDIAC_CHAMBER_DEVELOPMENT	0.139085	0.561982	-0.403597	-1.27302	78	36	DSP PKP2 SFRP2 TAB1 COL11A1 EGLN1 FKBP1A
GO_DNA_DEPENDENT_DNA_REPLICATION_MAINTENANCE_OF_FIDELITY	0.482633	0.850755	-0.486589	-0.997268	263	6	ZNF830 CDK9 POLD1 ATRX
GO_CIRCADIAN_RHYTHM	0.677033	0.943606	0.246941	0.871316	282	42	HEBP1 CLDN4 HNRNPR PPP1CB PPP1CC HNRNPD ADIPOQ TP53 NCOR1 HDAC1 GFPT1 MTA1 MYBBP1A SYNCRIP NAGLU PRMT5
GO_PHOSPHATIDYLSERINE_ACYL_CHAIN_REMODELING	0.191358	0.617728	0.757514	1.25719	92	3	PLA2G4A LPCAT3 PLA2G2A
GO_SPINAL_CORD_DEVELOPMENT	0.706697	0.947071	0.312804	0.830343	305	14	MPST DPYSL2 ACTL6A PHGDH AKT1 MTOR PTBP2 ABT1
GO_PLATELET_DERIVED_GROWTH_FACTOR_RECEPTOR_SIGNALING_PATHWAY	0.0933099	0.483123	-0.537834	-1.40087	52	15	PTPRJ ABL1 IQGAP1 PTPN1 SGPL1 CLASP2 GAB1 PIK3C2A
GO_CELLULAR_RESPONSE_TO_LIPOPROTEIN_PARTICLE_STIMULUS	0.205082	0.635296	-0.545858	-1.25158	112	9	ITGB2 CD36 SYK
GO_REGULATION_OF_NLRP3_INFLAMMASOME_COMPLEX_ASSEMBLY	0.300191	0.740431	-0.641099	-1.15147	156	4	GBP5 CD36
GO_POSITIVE_REGULATION_OF_EPITHELIAL_CELL_DIFFERENTIATION	0.55536	0.896387	-0.363757	-0.927523	315	14	SFN
GO_POSITIVE_REGULATION_OF_KINASE_ACTIVITY	0.152639	0.57358	-0.286421	-1.17625	106	162	S100A12 AZU1 EGFR LTF PTPRC TAB1 ELANE RPTOR SDC4 NCKAP1L MARK2 TELO2 SYK EEF1A2 P2RX7 CCNK CDKN1B AFAP1L2 LCP2 ZEB2 CD40 CCL21 GREM1 CSK RIPK2 PRKCD ARRB1 LYN PRLR FGF2 TAOK3 MAP3K7 RASSF2 CD74 SNX9 SASH1 ABL1 CAB39 STK4 MAP2K3 PSEN1 IQGAP1 OSBPL8 PSMD10 PTPN1 TXN DVL2 RAD50 PIK3CA GAB1 ZFP91 MAPK3 IKBKG GNAI2
GO_NEGATIVE_REGULATION_OF_TRANSCRIPTION_FACTOR_IMPORT_INTO_NUCLEUS	0.466513	0.844124	0.368626	0.978522	201	14	NFKBIE SRI
GO_POTASSIUM_ION_TRANSPORT	0.970046	1	0.206038	0.555542	420	15	ATP1B1 SLC12A2
GO_REGULATION_OF_T_CELL_RECEPTOR_SIGNALING_PATHWAY	0.189807	0.615104	-0.495451	-1.26332	107	14	PTPRJ PTPN6 GBP1 BCL10 THY1 ADA
GO_CARDIAC_MUSCLE_ADAPTATION	0.740741	0.95935	0.471325	0.782226	359	3	KDM4A HDAC4 PPP3CA
GO_NEGATIVE_REGULATION_OF_EPITHELIAL_CELL_PROLIFERATION	0.221429	0.650155	-0.373333	-1.18268	123	37	SFN SFRP2 STAT1 CAV1 CDKN1B MCC SULF1 GJA1 CAV2 MED1 APOE
GO_MOVEMENT_IN_ENVIRONMENT_OF_OTHER_ORGANISM_INVOLVED_IN_SYMBIOTIC_INTERACTION	0.0873288	0.472656	-0.418644	-1.359	50	42	SERPINB3 DPP4 CD209 VAMP8 UVRAG KPNA3 ITGB6 CD55 CAV1 CTSB VPS18 EPS15 CAV2 CD46
GO_REGULATION_OF_PROTEIN_TARGETING_TO_MITOCHONDRION	0.119089	0.535002	-0.409905	-1.31314	67	38	RNASE2 VPS11 MICALL2 PARL ITGAX RAC2 HNMT PEMT SNIP1 LEPROT
GO_APICAL_PROTEIN_LOCALIZATION	0.920755	1	-0.304997	-0.587083	487	5	GOPC
GO_REGULATION_OF_ESTABLISHMENT_OF_PLANAR_POLARITY	0.990196	1	-0.166242	-0.595821	605	68	PSME1 SFRP2 PSME2 PSMB10 PSMB8 GPC6 ABL1 PSMD10 PSMD9 PSMB9 DVL2 ROR1 PSMA3 ARRB2 PSMB4 RAC1 PSMA1
GO_FOREBRAIN_NEURON_DEVELOPMENT	0.140481	0.562583	-0.634652	-1.33795	75	7	DCX
GO_POSITIVE_REGULATION_OF_PROTEIN_MATURATION	0.827586	0.990928	-0.326282	-0.714414	455	8	MYH9
GO_NEUROMUSCULAR_JUNCTION_DEVELOPMENT	0.732601	0.958497	-0.333786	-0.793101	399	11	COL4A1 DNAJA3 NEDD4
GO_MITOTIC_CYTOKINESIS	0.982394	1	-0.184144	-0.479629	557	15	SNX9 RASA1 STAMBP MYH10
GO_NEGATIVE_REGULATION_OF_RESPONSE_TO_ENDOPLASMIC_RETICULUM_STRESS	0.760714	0.970027	-0.291389	-0.78456	425	18	SYVN1 WFS1 UBAC2 UBE2J1 PTPN1 NCK1 UBXN1
GO_SMAD_PROTEIN_SIGNAL_TRANSDUCTION	0.18847	0.612946	0.555622	1.29816	84	9	SLC33A1 SUB1 VIM SMAD5 SMAD4
GO_CYTOPLASMIC_TRANSLATION	0.00232558	0.101462	0.58795	1.96741	0	34	RPL36A RPL36 RPL26 RPL22 MRPL2 RPL9 RPL8 EIF4H RPL29 RPL31 PTBP1 RPL15 EIF3F RPLP1 SSB EIF3D MRTO4 RPL35A RPLP0 RPL7L1
GO_MEIOTIC_CHROMOSOME_SEGREGATION	0.120614	0.536585	0.54681	1.38221	54	11	TOP2A SMC2 TOP2B TRIP13 SMC4
GO_POSITIVE_REGULATION_OF_CALCIUM_ION_TRANSPORT	0.215777	0.644788	0.363257	1.18781	92	32	S100A1 SNCA ATP1B1 SRI CACNA2D1 SLC9A1 PLCG1 GSTM2 F2
GO_REGULATION_OF_DOUBLE_STRAND_BREAK_REPAIR	0.43318	0.823592	0.374557	1.00992	187	15	HMGA2 NUDT16 RIF1 DEK UBR5 KDM1A
GO_RNA_DEPENDENT_DNA_BIOSYNTHETIC_PROCESS	0.915751	1	-0.265946	-0.631908	499	11	TNKS1BP1 ATM RAD50 PTGES3
GO_REGULATION_OF_B_CELL_RECEPTOR_SIGNALING_PATHWAY	0.0286807	0.296469	-0.858454	-1.54186	14	4	LPXN PTPN6 PRKCB LYN
GO_REGULATION_OF_G_PROTEIN_COUPLED_RECEPTOR_PROTEIN_SIGNALING_PATHWAY	0.965753	1	0.173858	0.588469	422	35	SNCA PHB TMOD2 F2 ITGB1 MGLL DNM1 FNTB PRMT5 FNTA ECE1 RGS8
GO_DENDRITE_DEVELOPMENT	0.0118203	0.19412	0.51571	1.66478	4	31	MATN2 SDC2 PAK4 MAP2 DCLK1 EPHB3 ARF4 TRAPPC4 RERE BAIAP2 ITGB1
GO_REGULATION_OF_RESPIRATORY_BURST	0.312639	0.749767	0.507752	1.14667	140	8	IGHA2 IGHA1
GO_G_PROTEIN_COUPLED_RECEPTOR_INTERNALIZATION	0.804971	0.983029	-0.405309	-0.72797	420	4	ARRB1 ARRB2 DNM2
GO_MEMORY	0.290618	0.730818	0.358096	1.10617	126	25	S100B ITGA8 FEN1
GO_NEURON_DEVELOPMENT	0.00357143	0.106777	0.325731	1.50958	0	208	S100B EFHD1 MATN2 SPTA1 KRAS PTPRZ1 CALU SDC2 FOLR1 DPYSL4 PAK4 MAP2 GAP43 NFIB DCLK1 LAMA2 ECM2 NCAM1 RAB13 THBS4 HTRA2 ATXN10 ZNF280C UCHL1 MAPT PPT1 EPHB3 CTHRC1 ARF4 DPYSL2 SHC1 TOP2B NRAS CDH11 NCDN TRAPPC4 SPTBN1 SCRIB APBB2 OMD RERE RANBP9 PQBP1 BAIAP2 APC ITGB1 PRELP RAPH1 DAG1 NRP2 BLOC1S1 LAMB1 MAPK1 PHGDH ALCAM CLN5 KIF5C CLU CLMN APOA1 DYNLL2 S100A6 PTPN11 SPTAN1 GNAO1 SPTB STMN1 ATL1…
GO_REGULATION_OF_GOLGI_ORGANIZATION	0.946785	1	0.236531	0.552633	426	9	MAPK1 STX18 MYO5A STX5
GO_ENDOTHELIAL_CELL_DEVELOPMENT	0.0965517	0.492407	0.462238	1.36812	41	22	RAP1A PLOD3 CLIC4 RAP1B RAB1A GSTM3 CTNNB1 MYADM
GO_POSITIVE_REGULATION_OF_MYOTUBE_DIFFERENTIATION	0.685767	0.945095	-0.39173	-0.825829	370	7	CD53 EHD1 FLOT1
GO_REGULATION_OF_CELL_ACTIVATION	0.017316	0.226859	-0.344762	-1.41413	11	165	BPI DPP4 CLC IDO1 VAV1 CD209 CORO1A SASH3 HLA-DPA1 PTPRC VAMP8 SPN PTPN6 MZB1 CD38 UBASH3B HLA-DMB PTAFR NCKAP1L PNP STXBP2 CD55 AIF1 HLA-DQA1 CAV1 IL18 SYK TNFAIP3 RAC2 HLA-DRA BCL10 CD40 SPINK5 PRKCA MNDA CCL21 CSK MILR1 THY1 RIPK2 HLA-DQB1 LGALS9 PRKCD LYN PYCARD ADA GRB2 MAP3K7 CD46 CD74 SHPK
GO_MULTICELLULAR_ORGANISM_AGING	0.523282	0.878581	0.397735	0.929272	235	9	MSH6 MSH2 TP53
GO_ATP_DEPENDENT_CHROMATIN_REMODELING	0.0756501	0.451446	0.422288	1.3632	31	31	HIST1H4A ANP32E RUVBL1 NASP GATAD2B ACTL6A ARID1A MTA2 MBD3 HDAC1 CENPT CHD4 SMARCA4 VPS72 NPM1 RBBP4
GO_ANATOMICAL_STRUCTURE_FORMATION_INVOLVED_IN_MORPHOGENESIS	0.0541612	0.390924	-0.290007	-1.25674	40	279	S100A7 MYH11 TGM2 CYP1B1 FAP COL7A1 RASIP1 EPHA2 DCX KRT19 SFRP2 MMP9 RAB8B CAST PTPN6 COL11A1 EGLN1 ITGA3 CD34 NFKB2 JMJD6 SDCCAG8 TYMP LMOD1 ITGB2 FKBP1A SDC4 PHACTR4 DMD MYH9 COL4A1 GPLD1 FN1 CAV1 KRT8 LAMA3 IL18 SYK HTRA1 RNF213 ACTG1 ST14 RDH10 VPS33A MMP2 FLNA BCL10 VASP ZEB2 PRKCA SPINT1 GREM1 COL6A1 ANXA2 THY1 TSC2 ACTC1 CSNK1D EHD1 WARS ATP6V1D GNA13 HTATIP2 FGF2 ADA GRB2 AGFG1 RAB8A MED…
GO_ION_TRANSPORT	0.248031	0.682731	0.219431	1.05424	62	291	ALB CSN2 HBB HBA1 SLC4A1 CA1 FOLR1 ENPP1 SNCA CA3 CEACAM1 PLA2G4A ATP1B1 TFRC TOMM40 NFKBIE SRI SCARB1 VDAC3 CLIC4 SLC27A1 ADD2 UQCRB MAGT1 GLS CACNA2D1 COX7A2L SLC25A13 SLC9A1 ASNA1 SLC33A1 SERINC3 NNT PRAF2
GO_LIPID_MODIFICATION	0.212318	0.642757	-0.314744	-1.14707	130	76	EGFR VAV1 PIP5K1C CPT1A LCAT PI4K2A PIP4K2C PIP4K2A MTMR1 FGF2 ALDH3A2 GRB2 PIP4K2B ACOX3 MTMR6 INPPL1 ETFDH SCP2 HSD17B4 INPP5D PIK3CA CRAT GAB1
GO_NEGATIVE_REGULATION_OF_KIDNEY_DEVELOPMENT	0.211321	0.642336	-0.656595	-1.26387	111	5	TACSTD2 STAT1 GREM1
GO_REGULATION_OF_HEPATOCYTE_PROLIFERATION	0.207547	0.64012	-0.657899	-1.26638	109	5	TNFAIP3 MED1 CPB2 PLAU PTN
GO_ACYLGLYCEROL_HOMEOSTASIS	0.315678	0.75141	0.590225	1.15863	148	5	SCARB1 APOA1
GO_NEGATIVE_REGULATION_OF_PHOSPHOPROTEIN_PHOSPHATASE_ACTIVITY	0.25878	0.698466	-0.565813	-1.19283	139	7	FKBP1A NCKAP1L IKBKB
GO_NEGATIVE_REGULATION_OF_PROTEIN_COMPLEX_ASSEMBLY	0.456938	0.838774	0.275174	0.995517	190	50	SPTA1 SNCA PFN2 ADD2 EPS8 TMOD2 SPTBN1 FKBP4 CLU SPTAN1 SIRT2 LCMT1 MYADM SPTB STMN1
GO_HEMOGLOBIN_METABOLIC_PROCESS	0.0148305	0.211488	0.837709	1.64445	6	5	AHSP EPB42 HPX CAT
GO_SINGLE_FERTILIZATION	0.496441	0.861191	-0.340531	-0.986751	278	24	HVCN1 CAST
GO_LEUKOCYTE_ACTIVATION	0.00148148	0.0933622	-0.47412	-1.89887	0	132	LY6D S100A12 DPP4 ANXA3 AZU1 VAV1 DOCK8 LCP1 WAS CORO1A ITGAL PTPRC NDRG1 VAMP8 SPN PLCG2 JMJD6 ITGB2 FKBP1A PSMB10 MYH9 DOCK2 PI4K2A STXBP2 AIF1 IL18 APBB1IP SYK P2RX7 LCP2 RAB27A CD40 ZFP36L1 CCL21 MILR1 PRKCB RIPK2 PRKCD LYN CRTC3 PYCARD PRLR HPRT1 ADA CD74 CD93 ABL1 B2M PSEN1 SPI1 SKAP2 ANXA1 IMPDH1 ATM DNAJA3 NCK1 CD8A SNAP23
GO_CHROMOSOME_ORGANIZATION	0.0292683	0.299358	0.246536	1.20958	5	386	HMGA2 HIST3H2BB HIST1H2BK NAP1L1 PRKAA1 STAG1 MSH6 MSH2 EP400 PADI2 MCM7 MCM2 TOP2A MCM3 MCM5 TSPYL5 MCM4 MCM6 AKAP8L LOXL2 KIFC1 COPS8 HIST1H1C RPA3 HMG20B SMC2 NIPBL DPY30 SUPT4H1 XRCC5 PHB HMGA1 HIST1H4A FEN1 ANP32E WDR82 TOP2B TRIP13 RBBP5 YEATS4 RFC4 ASH2L SRCAP PPP1CC PHB2 SMC4 H2AFY2 PARP1 HIST1H2AG RUVBL1 RERE PHF2 HSPA1A RFC5 NASP NHP2 GATAD2B XRCC6 EHMT2 ACTL6A ITPA MORF4L1 CBX4 XPO1 NU…
GO_REGULATION_OF_MITOCHONDRIAL_DEPOLARIZATION	0.116451	0.533236	-0.654526	-1.37985	62	7	DCN P2RX7 TSPO
GO_NEGATIVE_REGULATION_OF_MAP_KINASE_ACTIVITY	0.0300885	0.301887	-0.521988	-1.53111	16	25	SERPINB3 PTPRJ SFRP2 PTPN6 GSTP1 CAV1 PRKCD LYN APOE PDCD4 PTPN1
GO_SYNAPTIC_VESICLE_LOCALIZATION	0.462347	0.842353	-0.328639	-1.01068	263	32	GRN PIP5K1C SNAPIN P2RX7 PCLO DNAJC5 AP3M1 RAB27A BLOC1S2
GO_PHENOL_CONTAINING_COMPOUND_METABOLIC_PROCESS	0.14094	0.563137	0.502536	1.32755	62	13	CRYM SNCA DDT MTPN MYO5A MAOA AKR1B1 SULT1A1 MAOB
GO_REGULATION_OF_ANTIGEN_RECEPTOR_MEDIATED_SIGNALING_PATHWAY	0.0142857	0.20986	-0.61037	-1.64341	7	18	LPXN PTPRJ PTPRC PTPN6 GBP1 BCL10 THY1 PRKCB LYN ADA
GO_ESTABLISHMENT_OF_SPINDLE_ORIENTATION	0.935698	1	0.230698	0.591912	421	12	WDR81 ZW10 WDR43
GO_METANEPHRIC_NEPHRON_MORPHOGENESIS	0.583826	0.904039	-0.63503	-0.947838	295	2	GREM1
GO_GLYCERALDEHYDE_3_PHOSPHATE_METABOLIC_PROCESS	0.0576577	0.404019	-0.597568	-1.49241	31	13	ALDH1A1 G6PD PGD TKT SHPK TALDO1
GO_RESPONSE_TO_UV_C	0.691358	0.945132	0.514679	0.854177	335	3	DCUN1D3 YY1
GO_CARBOHYDRATE_CATABOLIC_PROCESS	0.685	0.945095	-0.24933	-0.874423	410	61	ALDH1A1 HK3 PFKP GM2A PHKB AGL PGAM1 GK GALT GALE PFKL ALDOA MAN2C1 ENO1 GYG1 PGAM4 PFKFB2 PGK1 STBD1
GO_DENTATE_GYRUS_DEVELOPMENT	0.99798	1	0.275687	0.411891	493	2	CDK6 MDK
GO_ESTABLISHMENT_OR_MAINTENANCE_OF_TRANSMEMBRANE_ELECTROCHEMICAL_GRADIENT	0.227557	0.659701	0.689304	1.25403	108	4	ATP1B1 ATP1A1
GO_LABYRINTHINE_LAYER_DEVELOPMENT	0.096831	0.492604	-0.536807	-1.39819	54	15	EGLN1 NSDHL ST14 ZFP36L1 SPINT1 GRB2
GO_N_TERMINAL_PROTEIN_AMINO_ACID_ACETYLATION	0.908898	1	0.299559	0.588043	428	5	NAA20 NAA50 NAA15 NAA25
GO_NEUROLOGICAL_SYSTEM_PROCESS	0.393939	0.808232	0.228761	1.02801	116	172	S100B FABP7 CRYM KRAS PTPRZ1 ITGA8 NRGN PPP1R1B COL2A1 RBP4 COL11A2 NIPSNAP1 PIP MAGT1 GLS DNAJC19 NIPBL UCHL1 GAA FEN1 PPT1 ARF4 CDH3 TIMP3
GO_NEURONAL_STEM_CELL_DIVISION	0.952199	1	-0.312919	-0.562029	497	4	NUMB NUMBL RAB10 DOCK7
GO_CERAMIDE_CATABOLIC_PROCESS	0.797075	0.97989	-0.347117	-0.71142	435	6	GM2A
GO_EXCRETION	0.991525	1	0.240071	0.471266	467	5	HMOX1 SLC22A18
GO_DIGESTION	0.497354	0.861191	-0.347867	-0.986256	281	22	AKR1B10 CD36 P2RX7 AKR1C1
GO_POSITIVE_REGULATION_OF_SYNAPTIC_TRANSMISSION_GLUTAMATERGIC	0.70155	0.946758	-0.496765	-0.830834	361	3	RAB3GAP1 NGFR
GO_POSITIVE_REGULATION_OF_MITOTIC_NUCLEAR_DIVISION	0.410088	0.813019	0.411644	1.04054	186	11	RANBP1 PHB2 RAB1A IGF1 PDGFRB SMC5 PHIP
GO_HINDBRAIN_DEVELOPMENT	0.0207373	0.253098	0.471936	1.60733	8	36	NFIB ABAT ATIC SDF4 SCRIB RERE HNRNPD ITGB1 HSPA5 NCOR1 WLS MTPN SERPINE2 PTPN11 CTNNB1 AARS ATRN NAGLU SEC24B
GO_OLIGOSACCHARIDE_METABOLIC_PROCESS	0.285068	0.72701	0.410952	1.154	125	18	LALBA GAA PRKCSH B4GALT1 MAN1B1 ST6GAL1 MOGS MAN2B1
GO_NEGATIVE_REGULATION_OF_DENDRITIC_SPINE_DEVELOPMENT	0.302326	0.74213	-0.698906	-1.16891	155	3	APOE ASAP1
GO_MODULATION_OF_GROWTH_OF_SYMBIONT_INVOLVED_IN_INTERACTION_WITH_HOST	0.00181488	0.0933622	-0.867282	-1.89896	0	8	CAMP CTSG MPO ELANE CD36
GO_CHROMOSOME_SEGREGATION	0.932584	1	0.184081	0.756646	331	97	STAG1 TOP2A AKAP8L KIFC1 SMC2 NIPBL TOP2B TRIP13 PPP1CC PHB2 SMC4 XPO1 NUP160 ZW10 PPP1R7 CHMP2A POGZ CENPT CHMP1A CIAO1 NUP133 RANGAP1 NCAPH CHAMP1 BUB3 CTCF ARL8B TOP3B CHMP7 NUDC RAD21 CHMP2B SEH1L CKAP5 CHMP3 SMC3 RCC1 PAFAH1B1 RPS27 RPS3 UBE2I
GO_NEGATIVE_REGULATION_OF_CYCLIN_DEPENDENT_PROTEIN_KINASE_ACTIVITY	0.519056	0.876876	-0.384295	-0.942189	285	12	HEXIM1 TNFAIP3 CDKN1B CDKN2A CASP3
GO_ETHER_METABOLIC_PROCESS	0.683729	0.945095	-0.40184	-0.823573	373	6	FAR1
GO_HEMATOPOIETIC_PROGENITOR_CELL_DIFFERENTIATION	0.795096	0.97935	-0.246604	-0.790004	453	38	PTPRC PTPN6 SERPINB12 CHD2 PIP4K2A WDR7 KCNAB2 MED1 PSEN1 SPI1 ARMC6
GO_CYTOKINE_METABOLIC_PROCESS	0.0363289	0.328784	-0.835681	-1.50095	18	4	CMA1 IL18 BCL10
GO_ANTEROGRADE_AXONAL_TRANSPORT	0.558875	0.897509	-0.362761	-0.924984	317	14	SNAPIN AP3M1 BLOC1S2
GO_NEGATIVE_REGULATION_OF_ERK1_AND_ERK2_CASCADE	0.194737	0.62232	-0.426177	-1.22129	110	23	SLC9A3R1 TNIP1 GBP1 GSTP1 CAV1 CSK ARRB1 LYN ABL1 PTPN1
GO_STEROID_BIOSYNTHETIC_PROCESS	0.635253	0.924624	-0.265288	-0.893765	363	51	HSD11B1 HSD3B1 G6PD LBR NSDHL DHCR24 CYP7B1 PRLR AKR1C3 MED1 ACAA2 SCP2 HSD17B4 TSPO CYP27A1 CYB5R2
GO_ALDITOL_PHOSPHATE_METABOLIC_PROCESS	0.180139	0.602128	0.481379	1.27783	77	14	PLA2G4A SLC27A1 ACP6 SERINC3 SERINC1
GO_SODIUM_INDEPENDENT_ORGANIC_ANION_TRANSPORT	0.0164609	0.223179	0.90745	1.50603	7	3	ALB MFSD10
GO_REGULATION_OF_PROTEIN_TYROSINE_KINASE_ACTIVITY	0.0818505	0.461944	-0.485808	-1.40772	45	24	FGFR1OP MVP CAV1 AFAP1L2 SH3BP5L GREM1 PSEN1 PTPN1 DVL2 SNX6 PTPN2
GO_REGULATION_OF_INTERFERON_BETA_PRODUCTION	0.440559	0.826403	-0.386723	-1.02208	251	16	TRIM38 NMI RIPK2 PYCARD ZC3HAV1 DDX58 FLOT1 TBK1 DDX3X HMGB2 REL
GO_DNA_TEMPLATED_TRANSCRIPTION_ELONGATION	0.971138	1	-0.184642	-0.619627	571	48	GTF2H1 POLR1D CCNK ELP2 CDK9 POLR2L PAF1 GTF2B ERCC3 POLR2C RTF1 ELP3 POLR2B
GO_N_GLYCAN_PROCESSING	0.858051	0.996315	0.335358	0.658319	404	5	PRKCSH MAN1B1 MAN1A2
GO_INORGANIC_ION_IMPORT_INTO_CELL	0.852126	0.996315	-0.328426	-0.692376	460	7	STEAP4 STEAP3
GO_ENDOPLASMIC_RETICULUM_TO_CYTOSOL_TRANSPORT	0.445175	0.830632	0.398569	1.00749	202	11	SEC61B HM13 HSP90B1
GO_NEGATIVE_REGULATION_OF_REPRODUCTIVE_PROCESS	0.414747	0.815161	0.381909	1.02975	179	15	CSN2 MSH2
GO_G_PROTEIN_COUPLED_PURINERGIC_RECEPTOR_SIGNALING_PATHWAY	0.34714	0.778162	-0.761468	-1.13656	175	2	PTAFR GNAI2
GO_MEMBRANE_DEPOLARIZATION	0.406534	0.811888	-0.429673	-1.05344	223	12	CAV1 CASP1 P2RX7 ABL1 CDKN2A P2RX4
GO_OLFACTORY_BULB_INTERNEURON_DIFFERENTIATION	0.623274	0.918294	-0.616972	-0.920885	315	2	RAC1 ROBO1
GO_POSITIVE_REGULATION_OF_G_PROTEIN_COUPLED_RECEPTOR_PROTEIN_SIGNALING_PATHWAY	0.707317	0.947071	0.341876	0.798764	318	9	PHB TMOD2 F2 PRMT5 ECE1
GO_ATTACHMENT_OF_SPINDLE_MICROTUBULES_TO_KINETOCHORE	0.975143	1	-0.284504	-0.510993	509	4	ZNF207 SEH1L BUB3 CHAMP1
GO_REGULATION_OF_LYASE_ACTIVITY	0.788018	0.9741	0.285915	0.770915	341	15	CAP2 FXN GNAS
GO_RESPONSE_TO_NITROGEN_COMPOUND	0.550327	0.894743	-0.221833	-0.97195	420	330	CYBA EGFR KYNU FBN1 PTGS1 LTA4H SDC1 RETN EGLN1 RPTOR STAT1 NAMPT PTAFR MGST2 DHODH COL4A1 CASP4 CARD9 GPLD1 NAIP AIF1 COL5A2 GSTP1 CAV1 CASP1 ALDH3A1 STAT5A TNFAIP3 CTSB COL16A1 P2RX7 CDKN1B NFKB1 ATP6V1G1 MMP2 CDH1 IGF1R ADSS SELL HNMT CSK MGST1 PEMT COL6A1 GJA1 DIAPH1 TYMS RIPK2 RFTN1 PRKCD TCIRG1 ATP6V1D LYN SORBS1 PRLR HPRT1 CAV2 GNG5 SNIP1 JUP ADA GRB2 RAB8A ATP6V1F FABP3 ATP6V1H GSTM1 ABL1…
GO_NEGATIVE_REGULATION_OF_TRANSMEMBRANE_TRANSPORT	0.401051	0.810566	-0.341418	-1.04998	228	32	SLC9A3R1 GSTO1 MMP9 FKBP1A CAV1 FMR1 CLIC2 CAB39
GO_REGULATION_OF_DNA_RECOMBINATION	0.260465	0.699891	0.433631	1.19689	111	17	MSH6 MSH2 KPNA2 EXOSC3 KDM1A KPNA1 MSH3 SUPT6H PPP4R2
GO_REGULATION_OF_LEUKOCYTE_PROLIFERATION	0.00163399	0.0933622	-0.50324	-1.80364	0	68	CLC IDO1 CD209 CORO1A SASH3 HLA-DPA1 PTPRC SPN PTPN6 MZB1 CD38 HLA-DMB NCKAP1L PNP CD55 AIF1 GSTP1 IL18 SYK TNFAIP3 RAC2 CD40 MNDA GREM1 RIPK2 LGALS9 LYN PYCARD ADA CD46 CD74 BST1 ANXA1 ATM DNAJA3 NCK1 INPP5D ADK
GO_RESPONSE_TO_ETHANOL	0.65493	0.93685	0.245598	0.898764	278	52	CA3 AACS PRKAA1 ABAT RBP4 OXCT1 EPS8 GGH POLB SDF4 ALAD ADIPOQ CAT ST6GAL1 SPARC
GO_SULFUR_COMPOUND_METABOLIC_PROCESS	0.100649	0.501526	0.268614	1.19111	30	159	NCAN ACAN ACOT13 ENPP1 GSTT1 ACSS1 FASN SUOX MCEE ACOT2 CLIC4 PAPSS1 CSPG4 GALNS GDAP1 MPST MGST3 PPT1 GLO1 PDHX SCD AGK OMD TXN2 GSTM2 GSR B4GALT1 EIF2B2 PRELP ELOVL5 HEXA ADI1 MCCC2 PHGDH PDHB ACACB SLC25A10 GLB1 GGT1 ACOT9 MSRA ABHD14B PDZD11 GSTM3
GO_POSITIVE_REGULATION_OF_TYROSINE_PHOSPHORYLATION_OF_STAT1_PROTEIN	0.829457	0.991539	-0.421839	-0.705521	427	3	CD40
GO_REGULATION_OF_CELL_CYCLE_CHECKPOINT	0.839789	0.99625	-0.269634	-0.702301	476	15	NDRG1 RNASEH2B
GO_NEGATIVE_REGULATION_OF_TRANSCRIPTION_REGULATORY_REGION_DNA_BINDING	0.0484848	0.3671	0.933235	1.3943	23	2	SRI SIN3A
GO_POSITIVE_REGULATION_OF_DNA_REPLICATION	0.945709	1	-0.204787	-0.62979	539	32	EGFR IGF1R GREM1 ATM NEK7 MAPK3 PNKP RAC1
GO_NEGATIVE_REGULATION_OF_NEURON_APOPTOTIC_PROCESS	0.338983	0.771236	0.298891	1.0705	139	48	KRAS SNCA MSH2 PRDX2 LGMN OXR1 PPT1 NES HSP90AB1 UBE2V2 SET ITSN1 HYOU1 HMOX1 LIG4
GO_POSITIVE_REGULATION_OF_REPRODUCTIVE_PROCESS	0.686025	0.945095	-0.362121	-0.830299	377	9	RETN PTAFR
GO_POSITIVE_REGULATION_OF_METANEPHROS_DEVELOPMENT	0.343023	0.774526	-0.679191	-1.13594	176	3	BASP1
GO_POSITIVE_REGULATION_OF_LYMPHOCYTE_APOPTOTIC_PROCESS	0.166362	0.58392	-0.645227	-1.3224	90	6	IDO1 P2RX7 LGALS9
GO_NUCLEOTIDE_PHOSPHORYLATION	0.757919	0.968368	0.236208	0.816024	334	37	DHTKD1 BPGM ENO2 AK1 DTYMK PFKM PGK2 GAPDH ALDOC NME1
GO_POSITIVE_REGULATION_OF_GENE_EXPRESSION_EPIGENETIC	0.0570776	0.401402	0.422961	1.43162	24	35	POLR2F PADI2 HMGA1 HIST1H4A POLR1A PHF2 BAZ1B HIST1H3A ARID1A DEK POLR1C CTNNB1 MYBBP1A
GO_GLUTAMATE_SECRETION	0.858051	0.996315	0.336883	0.661313	404	5	GLS
GO_REGULATION_OF_MRNA_METABOLIC_PROCESS	0.185864	0.610543	0.302235	1.17444	70	74	SRSF10 SF3B4 RNPS1 RBM42 SRSF6 PNPT1 HNRNPR C1QBP HSPA1A PTBP1 HNRNPL RBFOX3 YTHDC1 SRSF9 HNRNPA2B1 RBM8A SNRNP70 TRA2B SRPK2 RBM10 LEO1 SYNCRIP PABPC1 SRSF2 NCBP2 RBMX PAPOLA GTPBP1 SRSF7
GO_POSITIVE_REGULATION_OF_PROTEIN_BINDING	0.818653	0.987396	-0.244565	-0.751715	473	31	MMP9 FKBP1A CAV1 PACS1 ARRB1 ABL1 B2M STK4 TMEM173 FLOT1 DERL1 ITGA2 MAPRE1
GO_REGULATION_OF_NFAT_PROTEIN_IMPORT_INTO_NUCLEUS	0.51663	0.875822	0.418928	0.946078	232	8	SLC9A1 CHERP MTOR AKAP1
GO_REGULATION_OF_VASCULOGENESIS	0.695198	0.945132	0.443294	0.80647	332	4	RAP1A
GO_LENS_FIBER_CELL_DIFFERENTIATION	0.202677	0.632551	-0.713379	-1.28129	105	4	EPHA2
GO_SENSORY_PERCEPTION	0.429012	0.821677	-0.265103	-1.01148	277	96	CYP1B1 SLC9A3R1 ALOX5 TACSTD2 PTGS1 COL11A1 LOXHD1 CD36 PLCB2 P2RX7 CDKN1B RDH10 LXN FAM107B DIAPH1 RP2 PIGR WFS1 RABGGTA MECP2 TIMM13 COL1A1 TIMM8B SERPINB6 CASP3 MAPK3 P2RX4 OR4F21 MME WDR1 KCNQ1 ICAM1 EFEMP1 ARRB2 ITGA2
GO_HEPATICOBILIARY_SYSTEM_DEVELOPMENT	0.0331754	0.314383	0.400013	1.4694	13	54	RAP1A AACS HGF ASNS QDPR NIPBL MPST TK1 NCL ASS1 PHF2 CAD HNRNPD HMGCS1 CP ALDH9A1 DDX39B
GO_FATTY_ACID_CATABOLIC_PROCESS	0.995215	1	0.155608	0.555064	415	44	MCEE DECR1 HADHB CROT ADIPOQ ACOX1 ECI1 NUDT19 MUT HADHA ACOT8 ACAA1 SLC27A4 HADH
GO_REGULATION_OF_VESICLE_FUSION	0.0639432	0.424588	-0.521603	-1.45971	35	21	CORO1A VPS11 TBC1D10A VPS18 ANXA2 TBC1D5 ANXA1 SGSM2 TBC1D4 TBC1D15 TBC1D2B RABGAP1 STXBP1 TBCK
GO_MITOCHONDRIAL_RESPIRATORY_CHAIN_COMPLEX_I_BIOGENESIS	0.00956938	0.17219	0.476121	1.69835	3	44	NDUFS4 NDUFB11 NDUFV3 NDUFAB1 NDUFS3 ECSIT NDUFB10 NDUFA3 NDUFB1 NDUFA11 BCS1L NDUFB4 NDUFV2 NDUFA10 NDUFS7 NDUFA13 NUBPL TIMMDC1 NDUFS2 NDUFA2 NDUFA6 NDUFA9 NDUFB5 NDUFA5 NDUFB6 NDUFB8 NDUFS1
GO_REGULATION_OF_LIPID_STORAGE	0.202797	0.632588	-0.469886	-1.24188	115	16	CRP MSR1 CD36 APOB NFKB1 MEST EHD1
GO_CARBOHYDRATE_TRANSPORT	0.410526	0.813019	-0.362829	-1.03975	233	23	HK3 SLC2A1 FABP5 SLC35E1 SORBS1 SLC35D1
GO_REGULATION_OF_CELLULAR_RESPONSE_TO_GROWTH_FACTOR_STIMULUS	0.755627	0.966712	-0.233145	-0.844933	469	72	DCN FBN1 SFRP2 ITGA3 LTBP4 DMD CAV1 HTRA1 CD63 SULF1 GREM1 PRKCB MYOF TGFB1I1 FGF2 CAV2
GO_EMBRYONIC_HEMOPOIESIS	0.702011	0.946758	-0.394156	-0.807825	383	6	MED1 STK4
GO_EMBRYO_DEVELOPMENT_ENDING_IN_BIRTH_OR_EGG_HATCHING	0.448718	0.832754	-0.24431	-1.004	314	171	EGFR EPHA2 KRT19 SFRP2 TAB1 COL11A1 EGLN1 MAN2A1 SDC4 PHACTR4 MYH9 KRT8 NSDHL APOB ST14 RDH10 RNASEH2B BCL10 VASP SULF1 ZEB2 CHD8 ITPK1 ZFP36L1 SPINT1 GJA1 TSC2 GNA13 ZNF830 RARRES2 ADA GRB2 MED1 SLC35D1 COL4A3BP TPM1 LUZP1 STK4 PSEN1 ATP6AP2 CNOT2 ATM BRK1 BTF3 MGAT1 COL1A1 ENO1 DVL2 GAB1 KIAA1217 EIF4E2 TAPT1 MYH10 HOPX RTF1 FAS ADAM10
GO_ANTIGEN_PROCESSING_AND_PRESENTATION_OF_PEPTIDE_OR_POLYSACCHARIDE_ANTIGEN_VIA_MHC_CLASS_II	0.590361	0.904822	-0.268355	-0.921309	342	55	HLA-DPA1 CTSS IFI30 HLA-DMB HLA-DQA1 HLA-DRA SPTBN2 DCTN1 HLA-DQB1 CD74 KLC2 DCTN2 DYNC1LI2 DCTN3
GO_RESPONSE_TO_IONIZING_RADIATION	0.57277	0.902744	0.256482	0.938593	243	52	SFRP1 CRYAB PRKAA1 MSH2 TSPYL5 NIPBL XRCC5 POLB ALAD DCUN1D3 XRCC6 INTS3 ITGB1 TP53 PRKDC LIG4 H2AFX MTA1
GO_PROTEIN_EXPORT_FROM_NUCLEUS	0.35814	0.785353	0.393654	1.07886	153	16	XPO5 ADAR RAN XPO1 XPO7 CSE1L HSPA9 CALR
GO_EPITHELIUM_DEVELOPMENT	0.0013245	0.0933622	-0.448064	-1.95084	0	301	CASP14 KRT5 SFN KRT16 KRT17 S100A7 SPRR1B SPRR2A COL17A1 SPRR2D IVL CSTA TGM2 IRF6 KRT14 EGFR BASP1 SLC9A3R1 LCP1 WAS SERPINB5 DSP TACSTD2 COL7A1 RASIP1 EPHA2 PSAP KRT15 PPL LTA4H SFRP2 PML TAGLN SDC1 CPT1A EVPL CD34 CTSH PECAM1 STAT1 SDC4 PHACTR4 COL4A1 FABP5 LAMA3 NSDHL CD63 CTSB AKR1C1 MSN ST14 RDH10 RAB25 CLDN3 FLNA ANXA4 BCL10 VASP ZEB2 CBR1 FNDC3A RAB27A SPINK5 ITPK1 ZFP36L1 SPINT1 CYP7B1 G…
GO_POSITIVE_REGULATION_OF_SEQUESTERING_OF_CALCIUM_ION	0.548446	0.894395	-0.449411	-0.921072	299	6	GSTO1 FKBP1A CLIC2
GO_SECONDARY_METABOLITE_BIOSYNTHETIC_PROCESS	0.338205	0.77081	0.630235	1.14656	161	4	DDT MYO5A COQ6
GO_CELL_MIGRATION_INVOLVED_IN_HEART_DEVELOPMENT	0.211934	0.6426	0.749118	1.24326	102	3	FOLR1 PDGFRB
GO_PROTEIN_LOCALIZATION_TO_CYTOSKELETON	0.311355	0.749271	-0.479498	-1.13932	169	11	FAM83H DIAPH1 CSNK1D DCTN2 NEDD1 HOOK3 MAPRE1
GO_NUCLEAR_ENVELOPE_REASSEMBLY	0.931532	1	-0.250036	-0.624456	516	13	ANKLE2 EMD NSFL1C PPP2R1A CHMP4B
GO_INTRINSIC_APOPTOTIC_SIGNALING_PATHWAY_IN_RESPONSE_TO_DNA_DAMAGE_BY_P53_CLASS_MEDIATOR	0.477314	0.849439	-0.430632	-0.987387	262	9	PML IFI16 PYCARD RPS27L
GO_REGULATION_OF_AUTOPHAGY	0.129376	0.55087	-0.30861	-1.21798	84	122	DCN RASIP1 PSAP RAB12 UVRAG IFI16 PARL VPS13C PIP4K2C CASP1 TRIM21 PIP4K2A EEF1A2 ATP6V1G1 UBQLN2 EPM2A VPS35 RIPK2 ATP6V1D LARP1 EXOC1 CISD2 ATP6V1H TBC1D5 ABL1 HSPB1 PIP4K2B TRIM22 CHMP4A ATM CAPN1 RAB3GAP2 TSPO NEDD4 CSNK2A2 SNX5 TBK1 CASP3 EXOC4 MAPK3 ATP6V0D1 SNX6 NPC1 CAPNS1 GOLGA2 USP36 ATP6V1E1 RAB1B RAB3GAP1 ITPR1 ATP6V0A1 CTTN
GO_PHOSPHOLIPID_METABOLIC_PROCESS	0.640791	0.927876	-0.230682	-0.911643	420	123	EGFR VAV1 PIP5K1C FAR1 PLCG2 LCAT PLCB2 PI4K2A GPLD1 PIP4K2C FABP5 PIP4K2A SLC44A1 MTMR1 SERINC5 CDS2 PEMT VAC14 FGF2 GRB2 MECP2 PIP4K2B MTMR6 INPPL1 AGPAT3 ATM
GO_AMMONIUM_ION_METABOLIC_PROCESS	0.884615	1	-0.213627	-0.742737	528	58	AKR1B10 CPT1A LCAT GPLD1 FABP5 AKR1C1 SLC44A1 PEMT AKR1C3 HPRT1 MECP2
GO_REGULATION_OF_INTERLEUKIN_4_PRODUCTION	0.550832	0.895025	-0.447319	-0.943022	297	7	EPX SASH3
GO_NCRNA_CATABOLIC_PROCESS	0.246544	0.680973	0.441035	1.18917	106	15	EXOSC4 NUDT16 EXOSC3 DIS3 EXOSC2 EXOSC5 EXOSC10 EXOSC7 POP1
GO_REGULATION_OF_FAT_CELL_DIFFERENTIATION	0.43287	0.823592	0.337204	1.01661	186	23	ENPP1 SFRP1 WWTR1 FTO SORT1 ADIPOQ
GO_GLUTAMINE_FAMILY_AMINO_ACID_BIOSYNTHETIC_PROCESS	0.00657895	0.143653	0.743189	1.87861	2	11	PYCR1 PYCR2 ALDH18A1 GLS ASS1 CAD ALDH4A1
GO_REGULATION_OF_PROTEIN_ACTIVATION_CASCADE	0.839329	0.996232	0.243108	0.765703	349	29	SERPINC1 CD59 PHB C1QBP PHB2 A2M VTN C8G
GO_REGULATION_OF_TELOMERASE_RNA_LOCALIZATION_TO_CAJAL_BODY	0.266219	0.705481	0.447566	1.18233	118	13	RUVBL1 NHP2 RUVBL2 NOP10 CCT4 CCT7
GO_REGULATION_OF_RNA_STABILITY	0.997143	1	0.141537	0.584041	348	105	EXOSC4 ELAVL1 PSMB5 EXOSC3 HNRNPR PSMB6 HSPA1A HNRNPD DIS3 XPO1 EXOSC1 SET HNRNPA0 EXOSC2 MYD88 DHX9 PSMD7 SYNCRIP VIP PSMD1 YWHAZ PSMD4 PARN PABPC1 PAIP1 AKT1 HNRNPU DCP1A PSMC1 PSMC2 TARDBP EXOSC5 MTOR MEX3D QKI PSMA2 PSMD2 EXOSC7 PSMC3 PSMD14 HSPA8 PSMD8 PSMD6 CIRBP UPF1 PSMD12 KHSRP PSMC4 PSMC6 PSMB3
GO_BUNDLE_OF_HIS_CELL_TO_PURKINJE_MYOCYTE_COMMUNICATION	0.258491	0.698008	-0.630821	-1.21426	136	5	DSP PKP2 JUP
GO_REGULATION_OF_CELL_MATURATION	0.940659	1	0.2785	0.562642	427	6	SIRT2 OPA1 MTOR
GO_NEGATIVE_REGULATION_OF_CELL_DEVELOPMENT	0.213836	0.643241	-0.311147	-1.16172	135	84	LTF MBP TACSTD2 SFRP2 SNAPIN STAT1 GBP1 ARHGAP4 CAV1 ARHGEF1 KATNA1 THY1 CRMP1 CTDSP1 MED1 MECP2 MBD1 B2M PSEN1 APOE GAK ASAP1 TSPO
GO_MAMMARY_GLAND_MORPHOGENESIS	0.197822	0.627136	-0.551224	-1.26389	108	9	EPHA2 PML CAV1 MED1 CAPN1 STAT6
GO_CELLULAR_PROTEIN_COMPLEX_DISASSEMBLY	0.0026178	0.101462	0.450986	1.77192	0	77	MRPL34 MRPL45 MRPS23 MRPL44 MRPL27 MRPS21 MRPL12 MRPL2 MRPL53 MRPL16 MRPL43 MRPL19 MRPL46 MRPS18A MRPL10 MRPL11 MRPL48 MRPL15 MRPL3 MRPL30 MRPS11 MRPS6 MRPL21 MRPL38 MRPL40 DSTN MRPL13 TRMT112 STMN1 MRPL49 MRPL39 DAP3 MRPS17 NAPA CFL2 MRPL52
GO_REGULATION_OF_CYTOKINE_PRODUCTION_INVOLVED_IN_INFLAMMATORY_RESPONSE	0.330189	0.762813	-0.599212	-1.15341	174	5	GBP5 GPSM3 CHID1 MAPK14
GO_BODY_MORPHOGENESIS	0.955654	1	0.213555	0.547926	430	12	NIPBL GNAS ASPH PTPN11
GO_SOMATIC_STEM_CELL_POPULATION_MAINTENANCE	0.245455	0.680402	0.374955	1.15011	107	24	POLR2F SFRP1 LIG4 CUL4A
GO_CYTOPLASMIC_MICROTUBULE_ORGANIZATION	0.993182	1	0.180148	0.523131	436	20	TUBG1 CRIPT DLG1 TUBGCP2 PCM1
GO_POSITIVE_REGULATION_OF_DNA_DAMAGE_RESPONSE_SIGNAL_TRANSDUCTION_BY_P53_CLASS_MEDIATOR	0.523901	0.878632	-0.539202	-0.968452	273	4	ATM CDKN2A EEF1E1
GO_PROTEIN_ACTIVATION_CASCADE	0.128788	0.550355	0.323827	1.22792	50	66	IGHA2 IGHG4 IGKV1-5 IGLV7-43 IGHA1 IGKV3-20 IGKV3D-11 PRCP IGHG3 IGHG2 C1QBP CFHR1 VSIG4 A2M F2
GO_POSITIVE_REGULATION_OF_PHOSPHOLIPASE_ACTIVITY	0.125874	0.5448	-0.505435	-1.35517	71	17	EGFR PTAFR PLCB2 PRKCD GNA13 FGF2
GO_NEGATIVE_REGULATION_OF_PEPTIDYL_TYROSINE_PHOSPHORYLATION	0.0681818	0.432065	-0.546927	-1.44549	38	16	FGFR1OP SFRP2 PTPN6 MVP CAV1 SH3BP5L PRKCD PSEN1
GO_REGULATION_OF_COLLATERAL_SPROUTING	0.915638	1	0.360445	0.598207	444	3	CRABP2 SPP1
GO_ESTABLISHMENT_OR_MAINTENANCE_OF_MONOPOLAR_CELL_POLARITY	0.749446	0.962394	0.332751	0.777443	337	9	RAP2A FSCN1 SCRIB
GO_NEURON_RECOGNITION	0.0457516	0.359658	0.647459	1.5729	20	10	PTPRZ1 GAP43 EPHB3 DYNLL2 RTN4 NRCAM APP NTM
GO_NUCLEOSIDE_DIPHOSPHATE_METABOLIC_PROCESS	0.839024	0.996232	0.220542	0.786404	343	46	DHTKD1 BPGM NUDT16 ENO2 AK1 DTYMK PFKM DLG1 PGK2 GAPDH ALDOC NME1
GO_MICROTUBULE_POLYMERIZATION_OR_DEPOLYMERIZATION	0.91958	1	-0.230923	-0.619147	525	17	CAV1 CSNK1D BLOC1S2 ZNF207 SLAIN2 CLASP2 GOLGA2 AKAP9
GO_RESPONSE_TO_AMMONIUM_ION	0.30373	0.742722	-0.401725	-1.12423	170	21	PTAFR AIF1 ADSS DIAPH1 ABL1 RGS10 GNAI2
GO_REGULATION_OF_INTERLEUKIN_5_PRODUCTION	0.102564	0.506609	-0.867855	-1.29535	51	2	EPX LGALS9
GO_REGULATION_OF_GLUCOSE_IMPORT	0.231481	0.663489	0.392135	1.18222	99	23	ENPP1 RAP1A PRKAA1 LMBRD1 ADIPOQ AKT2
GO_NEGATIVE_REGULATION_OF_PROTEOLYSIS	0.002886	0.101462	-0.37403	-1.52695	1	158	SERPINB3 SFN ANXA8 SERPINB7 CSTA SERPINB5 LPA TRIAP1 COL7A1 SERPINB1 SFRP2 MMP9 CSTB PML CAST IFI16 CARD16 SERPINB12 A2ML1 PZP CD55 NAIP TRIM21 COL6A3 DHCR24 SPINK5 MICAL1 SPINT1 LXN RENBP ARRB1 C4B SERPINB9 SNX12 CD46 CD44 ZNF207 TNFAIP8 PSEN1 SPINT2
GO_PINOCYTOSIS	0.943739	1	-0.247023	-0.566392	519	9	DOCK2 PYCARD SNX5 MAPKAPK2 EHD4 DNM2
GO_REGULATION_OF_EPITHELIAL_CELL_APOPTOTIC_PROCESS	0.507937	0.869683	-0.343074	-0.972668	287	22	CAST TNFAIP3 CD40 WFS1 AKR1C3 ABL1
GO_PHOSPHATIDYLETHANOLAMINE_METABOLIC_PROCESS	0.186441	0.610543	0.668718	1.31272	87	5	SLC27A1 PCYT2
GO_PHOSPHATIDYLCHOLINE_METABOLIC_PROCESS	0.496568	0.861191	0.312282	0.964654	216	25	PLA2G4A LPCAT1 ENPP2 SLC27A1
GO_LUNG_EPITHELIUM_DEVELOPMENT	0.921245	1	-0.264048	-0.627398	502	11	LTA4H MAP2K2 NUMA1 CREB1 NUMB MAP2K1 RBPJ AGR2
GO_METENCEPHALON_DEVELOPMENT	0.0731132	0.447421	0.423922	1.35095	30	30	ABAT ATIC SDF4 SCRIB RERE HNRNPD HSPA5 NCOR1 MTPN SERPINE2 PTPN11 AARS ATRN NAGLU SEC24B
GO_G_PROTEIN_COUPLED_PURINERGIC_NUCLEOTIDE_RECEPTOR_SIGNALING_PATHWAY	0.121905	0.53923	-0.935968	-1.25157	63	1	PTAFR
GO_ACTIN_FILAMENT_BUNDLE_ORGANIZATION	0.300236	0.740431	0.345727	1.11606	126	31	BAIAP2L1 ITGB5 FSCN1 ADD2 EPS8 BAIAP2 ITGB1 HSP90B1
GO_CELLULAR_RESPONSE_TO_VIRUS	0.549909	0.894743	-0.426449	-0.933736	302	8	IKBKE LGALS9 DDX58 PSMB9
GO_CYTOPLASMIC_MRNA_PROCESSING_BODY_ASSEMBLY	0.986928	1	0.191696	0.465695	452	10	LSM4 LSM3 DDX6 LSM14A CNOT7 ATXN2
GO_RESPIRATORY_GASEOUS_EXCHANGE	0.799263	0.980578	-0.314046	-0.732296	433	10	MAN2A1 HNMT MECP2
GO_NEGATIVE_REGULATION_OF_PROTEIN_MODIFICATION_BY_SMALL_PROTEIN_CONJUGATION_OR_REMOVAL	0.309148	0.748389	-0.291374	-1.09494	195	89	PSME1 PML PRMT3 PSME2 PSMB10 CAV1 TRIM21 PSMB8 TNFAIP3 CDC27 ARRB1 UBE2E1 ABL1 PSEN1 PARP10 PSMD10 UBXN1 PSMD9 UFL1 PSMB9 TSPO CDKN2A OTUB1
GO_AMINO_ACID_ACTIVATION	0.547847	0.894395	0.268088	0.945933	228	42	TARS2 NARS2 GARS TARS YARS VARS CARS FARSA AARS MRPL39 LARS LARS2 PPA2 AIMP2 SARS IARS2 LRRC47
GO_DENDRITIC_CELL_DIFFERENTIATION	0.134935	0.556789	-0.637015	-1.34293	72	7	PRTN3 LGALS9 LYN PSEN1 SPI1
GO_BONE_TRABECULA_MORPHOGENESIS	0.175847	0.595349	0.681092	1.33701	82	5	FBN2 SFRP1 THBS3
GO_REGULATION_OF_INFLAMMATORY_RESPONSE_TO_ANTIGENIC_STIMULUS	0.259598	0.699379	-0.593543	-1.21647	141	6	SPN
GO_REGULATION_OF_PROTEASOMAL_UBIQUITIN_DEPENDENT_PROTEIN_CATABOLIC_PROCESS	0.909241	1	-0.206474	-0.73663	550	66	RNF14 CAV1 UBQLN2 BCAP31 CSNK1D FBXO22 ZNF207 CSNK1A1 PSEN1 ATM ARIH1 PSMD10 UBXN1 UFL1 CSNK2A2 NUB1
GO_NEGATIVE_REGULATION_OF_NEURON_DIFFERENTIATION	0.401042	0.810566	-0.307894	-1.04297	230	52	MBP SNAPIN ARHGAP4 CAV1 ARHGEF1 KATNA1 THY1 CRMP1 CTDSP1 MED1 B2M PSEN1 APOE GAK ASAP1
GO_REGULATION_OF_SKELETAL_MUSCLE_TISSUE_DEVELOPMENT	0.105145	0.507597	0.540764	1.42853	46	13	S100B PRKAA1 DDX17
GO_MUSCLE_TISSUE_DEVELOPMENT	0.142173	0.563471	-0.338291	-1.22591	88	71	MYH11 DCN C3orf58 DSP PKP2 COL11A1 EGLN1 FKBP1A MYLK CAV1 CTSB VAMP5 NEXN ACTC1 AKAP13 CAV2 MED1 MEF2D TPM1 SVIL MYL6 ACTA1
GO_NEGATIVE_REGULATION_OF_PROTEIN_AUTOPHOSPHORYLATION	0.751371	0.962957	-0.366283	-0.7507	410	6	MVP CAV1
GO_ACID_SECRETION	0.742342	0.959401	-0.316531	-0.790524	411	13	SLC9A3R1 STARD10 PPFIA1 ANXA1 STXBP1 SLC26A6 VAMP2
GO_POSITIVE_REGULATION_OF_ADAPTIVE_IMMUNE_RESPONSE	0.55787	0.897188	0.308049	0.928713	240	23	HLA-A HLA-B MSH6 EXOSC3 HSPD1 HPX
GO_REGULATION_OF_OSTEOCLAST_DIFFERENTIATION	0.725524	0.956105	-0.299569	-0.791742	414	16	LTF UBASH3B RASSF2 INPP5D CA2 CEBPB CREB1
GO_REGULATION_OF_PROTEIN_BINDING	0.765273	0.970268	-0.231409	-0.838642	475	72	MMP9 SNAPIN FKBP1A CAV1 IFIT2 PACS1 ANXA2 CTNNBIP1 CRMP1 PRKCD ARRB1 ABL1 B2M PTPRF STK4 PSEN1 TMEM173 FLOT1 ROCK1 MAPK3 HOPX DERL1 GOLGA2 PCBD1 ARRB2 ITGA2 MAPRE1
GO_CARDIAC_SEPTUM_DEVELOPMENT	0.796763	0.97989	-0.281899	-0.767055	442	19	TAB1 EGLN1
GO_REGULATION_OF_ICOSANOID_SECRETION	0.469835	0.846352	-0.489894	-1.00404	256	6	SYK P2RX7
GO_L_ALPHA_AMINO_ACID_TRANSMEMBRANE_TRANSPORT	0.753846	0.965069	0.382555	0.772859	342	6	SLC25A13 SLC25A12 SLC25A22
GO_REGULATION_OF_HISTONE_METHYLATION	0.936508	1	-0.222203	-0.629978	530	22	MECP2 HIST1H1B PAF1 RTF1 WDR61 H2AFY CTR9 OGT SMARCB1 RNF20 KDM3A CHTOP SNW1 DNMT1 KDM4A SETD7 IWS1 SMAD4 SUPT6H CTCF KDM1A CTNNB1
GO_POSITIVE_REGULATION_OF_MITOCHONDRIAL_FISSION	0.28702	0.729436	-0.578065	-1.18475	156	6	DCN MFF MARCH5
GO_ANTIMICROBIAL_HUMORAL_RESPONSE	0.301587	0.741258	-0.395552	-1.12145	170	22	RNASE3 CAMP AZU1 LTF DEFA1
GO_EPIDERMIS_MORPHOGENESIS	0.326415	0.7612	-0.60423	-1.16307	172	5	KRT17
GO_INTERMEDIATE_FILAMENT_BASED_PROCESS	0.00177936	0.0933622	-0.755188	-2.18829	0	24	KRT16 KRT6A KRT17 KRT14 PKP1 FAM83H DSP DES PKP2
GO_COGNITION	0.215026	0.644055	0.30577	1.15615	82	67	S100B KRAS PTPRZ1 ITGA8 NRGN PPP1R1B MAGT1 NIPBL FEN1 PPT1 ARF4
GO_RESPONSE_TO_ZINC_ION	0.0124555	0.198403	-0.616255	-1.70436	6	20	HVCN1 S100A8 KRT14 MT1X LTA4H P2RX7 CRIP1
GO_PURINE_DEOXYRIBONUCLEOTIDE_METABOLIC_PROCESS	0.756007	0.966821	-0.366352	-0.772329	408	7	SAMHD1 ADA ADK
GO_DISRUPTION_OF_CELLS_OF_OTHER_ORGANISM	0.0384615	0.328784	-0.661997	-1.57295	20	11	S100A12 CAMP CTSG AZU1 DEFA1 ELANE
GO_AXIS_SPECIFICATION	0.76588	0.970268	-0.33874	-0.776689	421	9	BASP1
GO_PHOSPHATIDYLINOSITOL_METABOLIC_PROCESS	0.219064	0.647732	-0.334091	-1.16157	130	58	EGFR VAV1 PIP5K1C PLCG2 PI4K2A GPLD1 PIP4K2C PIP4K2A MTMR1 VAC14 FGF2 GRB2 PIP4K2B MTMR6 INPPL1 ATM INPP5D PIK3CA GAB1
GO_CELL_PART_MORPHOGENESIS	0.00333333	0.106364	0.341004	1.5335	0	171	S100B MATN2 SPTA1 KRAS PTPRZ1 SDC2 DPYSL4 MAP2 GAP43 NFIB DCLK1 LAMA2 WWTR1 SLIRP ECM2 NCAM1 THBS4 ATXN10 ZNF280C UCHL1 MAPT EPHB3 DPYSL2 NES TOP2B PKHD1 PNPT1 NRAS PACSIN2 CDH11 SPTBN1 APBB2 OMD RERE RANBP9 PQBP1 BAIAP2 SSBP1 ITGB1 PRELP RAPH1 DAG1 NRP2 MAPK1 ALCAM RAB1A KIF5C CLU FNBP1L S100A6 DNM1L ABI1 PTPN11 SPTAN1 SPTB STMN1 PCM1 NUBPL ATL1 SLC11A2
GO_PIGMENT_GRANULE_LOCALIZATION	0.210526	0.641258	-0.571246	-1.25078	115	8	VPS33A RAB27A DCTN1 DCTN2
GO_VASCULAR_ENDOTHELIAL_GROWTH_FACTOR_SIGNALING_PATHWAY	0.687912	0.945132	0.408227	0.824723	312	6	FLT1 NRP2 PDGFRB
GO_RESPONSE_TO_ORGANOPHOSPHORUS	0.567568	0.89843	-0.278886	-0.927501	335	46	SDC1 STAT1 PTAFR CASP1 ALDH3A1 P2RX7 AKR1C1 SELL TYMS
GO_AXO_DENDRITIC_TRANSPORT	0.95	1	0.219929	0.63865	417	20	UCHL1 MAPT WDR81 AP3S1 BLOC1S1 AP3D1
GO_SINGLE_ORGANISM_MEMBRANE_FUSION	0.578947	0.903996	-0.27532	-0.923931	340	48	VPS11 VAMP8 UVRAG SNAPIN VAMP5 EEA1 CAV2 STX7 RAB8A MFF GOSR1
GO_REGULATION_OF_PROTEIN_UBIQUITINATION_INVOLVED_IN_UBIQUITIN_DEPENDENT_PROTEIN_CATABOLIC_PROCESS	0.589109	0.904822	-0.259326	-0.925187	356	66	PSME1 PML PSME2 PSMB10 PSMB8 CDC27 UBE2E1 FBXO22 PSEN1 PSMD10 PSMD9 PSMB9 CDKN2A SKP1 GOLGA2 PSMA3 PSMB4 CDK5RAP3 PSMA1
GO_SKELETAL_MUSCLE_TISSUE_REGENERATION	0.883848	1	-0.292994	-0.671799	486	9	GJA1 ANXA1 PLAU GPX1 MAPK14
GO_POLYSACCHARIDE_BIOSYNTHETIC_PROCESS	0.810624	0.984877	0.281482	0.747198	350	14	ALG1 UGP2 AKT2 PGM1 AKT1 PGM5
GO_REGULATION_OF_TYROSINE_PHOSPHORYLATION_OF_STAT_PROTEIN	0.146127	0.566985	-0.506404	-1.319	82	15	HCLS1 CAV1 IL18 CD40 LYN
GO_ORGAN_REGENERATION	0.645105	0.930191	-0.28931	-0.900145	368	34	ANXA3 LCP1 CAST GSTP1 CAV1
GO_GLAND_MORPHOGENESIS	0.032872	0.313143	-0.494395	-1.51977	18	30	TGM2 EGFR SLC9A3R1 SERPINB5 EPHA2 PML CAV1 MSN CRIP1 CYP7B1
GO_NEGATIVE_REGULATION_OF_ADAPTIVE_IMMUNE_RESPONSE	0.137931	0.559985	-0.615442	-1.34755	75	8	PTPRC SPN PTPN6
GO_REGULATION_OF_SYSTEMIC_ARTERIAL_BLOOD_PRESSURE_BY_CIRCULATORY_RENIN_ANGIOTENSIN	0.00368324	0.108305	-0.802357	-1.87095	1	10	CPA3 CMA1 CTSG
GO_RIBOSOME_BIOGENESIS	0.00352113	0.106364	0.402009	1.88266	0	217	RPS28 GNL2 RPS29 RPL36A RPL36 FAU NOP14 EXOSC4 NMD3 RPL26 LSM6 RPL27 WDR46 RPL22 RPL18 RPL9 DDX47 RPL14 RPL34 RPL8 RPL13A DDX27 RPS7 EXOSC3 RPP30 RPL37 RPL7A C1QBP PES1 RPL32 MRPL10 MRPL11 RPS23 UTP15 EMG1 EBNA1BP2 RPL29 NHP2 PPAN RPL31 NOL11 RPS2 RPL15 GTPBP4 RAN NVL MRPS11 RPL18A UTP20 RCL1 DIS3 BRIX1 XPO1 EXOSC1 NOP2 RPS11 RPS25 RRP1B RPS15 RPS17 RPL3 RPS16 RPS21 FTSJ3 EXOSC2 WDR43 RPF2 BOP1 R…
GO_B_CELL_HOMEOSTASIS	0.0609982	0.418868	-0.717969	-1.51359	32	7	NCKAP1L TNFAIP3 LYN ABL1 CASP3
GO_IRE1_MEDIATED_UNFOLDED_PROTEIN_RESPONSE	0.132558	0.554953	0.37716	1.26206	56	34	YIF1A SEC61B PDIA6 ASNA1 SHC1 HDGF FKBP14 HSPA5 SRPRB PDIA5 HYOU1 GFPT1 DNAJC3
GO_SINGLE_ORGANISM_BEHAVIOR	0.128492	0.549601	0.288494	1.19078	45	102	S100B KRAS PTPRZ1 ITGA8 NRGN PPP1R1B SNCA ABAT THBS4 HTRA2 UCHL1 OXR1 MAPT FEN1 PPT1 ARF4 THBS1 EPS8
GO_POSITIVE_REGULATION_OF_CALCIUM_ION_DEPENDENT_EXOCYTOSIS	1	1	-0.257632	-0.430886	515	3	STXBP1 CDK5 ARF1
GO_POSITIVE_REGULATION_OF_ENDOCYTOSIS	0.40099	0.810566	-0.294546	-1.03195	242	60	CYBA AZU1 PLCG2 CD36 NCKAP1L DOCK2 CAV1 SYK CD63 RAB27A CCL21 GREM1 ARRB1 C4B PYCARD CAMK1D TBC1D5 B2M C2
GO_MRNA_SPLICE_SITE_SELECTION	0.0182232	0.233498	0.552371	1.62043	7	21	SRSF10 SRSF6 PSIP1 LUC7L SNRPC YTHDC1 SRSF9 SF1 LUC7L2
GO_REGULATION_OF_TRANSLATION_IN_RESPONSE_TO_STRESS	0.71529	0.95042	-0.319213	-0.813943	406	14	PML EIF2B3 NCK1 RPS6KA1 IMPACT RBM4 PPP1CA EIF2B5
GO_NEGATIVE_REGULATION_OF_GENE_EXPRESSION	0.85	0.996315	0.183902	0.912883	152	485	S100A1 HMGA2 CRYM POLR2F IGF2BP3 SFRP1 SRSF10 SNCA IGF2BP2 DNAJC17 CRYAB RNPS1 NFIB XPO5 TRPS1 PEG3 WWTR1 MRPL44 FOXP1 CD59 RBM42 MPHOSPH8 UBA3 LOXL2 NUDT16 PRRX1 HIST1H1C NIPBL ZNF280C DPY30 SRSF6 SUPT4H1 SFRP4 RPL13A XRCC5 PHB ERP29 HMGA1 HIST1H4A TFAP2C FZD1 HSF1 THBS1 PKHD1 CHCHD3 HNRNPR C1QBP SORBS3 PHF14 HDGF PHB2 DAP H2AFY2 PARP1 HIST1H2AG RERE DLG1 ETV6 GATAD2B ADAR SND1 XRCC6 HNRNPD EHMT…
GO_PHENOL_CONTAINING_COMPOUND_BIOSYNTHETIC_PROCESS	0.230453	0.663258	0.741662	1.23089	111	3	SNCA DDT MYO5A
GO_POSITIVE_REGULATION_OF_ERYTHROCYTE_DIFFERENTIATION	0.664247	0.9399	-0.372985	-0.855209	365	9	NCKAP1L MED1 INPP5D HMGB2 MAPK14 ISG15
GO_DENDRITIC_CELL_MIGRATION	0.261426	0.70042	-0.591946	-1.2132	142	6	DOCK8 CCL21
GO_SENSORY_PERCEPTION_OF_TEMPERATURE_STIMULUS	0.624031	0.91848	-0.541999	-0.906487	321	3	LXN ARRB2
GO_LYSOSOMAL_TRANSPORT	0.054386	0.391445	-0.435384	-1.39788	30	39	HOOK1 VPS11 RAB12 SNAPIN ARSB VPS33A AP3M1 VPS18 GCC2 ZFYVE16 NEDD4 NPC1 CHMP5 HOOK3 WASH3P M6PR TGFBRAP1 SNX27 MTM1 SCYL2
GO_CELLULAR_CATABOLIC_PROCESS	0.594595	0.905088	0.191431	0.978754	87	676	HBB HBA1 FABP7 NCAN ACAN CRABP1 CRYM ENPP1 RPS28 RPS29 PLA2G4A RNPS1 RPL36A RPL36 ABAT FAU NUDT3 PXDN MCEE WWTR1 DDAH1 EXOSC4 PRDX2 ENPP2 DECR1 RPL26 LSM6 RPL27 UBE2H PON2 LGMN HTRA2 RPL22 RPL18 DDAH2 NUDT16 BLVRB GLS CSPG4 RPL9 OXCT1 GALNS PSMB5 HIBADH SEC61B RPL14 ERLIN2 QDPR SORD RPL34 RPL8 UCHL1 BCKDK RPL13A DNAJC10 GCSH MPST RPS7 EXOSC3 GAA FEN1 HSD17B10 PPT1 RPL37 RPL7A PNPT1 TATDN1 UBE4A P…
GO_POSITIVE_REGULATION_OF_DNA_BIOSYNTHETIC_PROCESS	0.983213	1	0.190035	0.598541	409	29	HGF RFC4 RFC5 NVL DDX39B MAPK1 CTNNB1 HNRNPA1
GO_POSITIVE_REGULATION_OF_MACROPHAGE_ACTIVATION	0.296296	0.73632	0.712723	1.18286	143	3	THBS1 HSPD1 LBP
GO_REGULATION_OF_CALCIUM_MEDIATED_SIGNALING	0.474138	0.848534	-0.331693	-1.00005	274	28	GSTO1 GBP1 FKBP1A DMD SYK ADA CLIC2 CD8A NFAT5 LMCD1 P2RX4 ITPR1 HTT HINT1 CDH13
GO_REGULATION_OF_ALPHA_BETA_T_CELL_ACTIVATION	0.0767857	0.452218	-0.52278	-1.40758	42	18	SASH3 NCKAP1L PNP CD55 IL18 SYK RIPK2 LGALS9 ADA ANXA1
GO_MUSCLE_ORGAN_DEVELOPMENT	0.0512397	0.377658	-0.401354	-1.42996	30	65	BASP1 DCN SGCE DSP PKP2 TAGLN COL11A1 EGLN1 FKBP1A DMD MYLK CHD2 CAV1 COL6A3 CTSB VAMP5 ACTC1 CAV2 MED1 MEF2D TPM1 SVIL MYL6 AEBP1 ACTA1
GO_POSITIVE_REGULATION_OF_HEMOPOIESIS	0.113014	0.524578	-0.401578	-1.3036	65	42	SASH3 HCLS1 NCKAP1L PNP SYK PRKCA RIPK2 CTNNBIP1 LGALS9 ADA CD46 CD74 MED1 ANXA1 INPP5D
GO_OUTFLOW_TRACT_SEPTUM_MORPHOGENESIS	0.807619	0.983585	-0.596049	-0.797034	423	1	PARVA
GO_REGULATION_OF_MAMMARY_GLAND_EPITHELIAL_CELL_PROLIFERATION	0.955638	1	-0.264067	-0.556696	516	7	MED1 RREB1
GO_REGULATION_OF_PHOSPHATIDYLINOSITOL_3_KINASE_ACTIVITY	0.776577	0.971476	-0.304937	-0.76157	430	13	CCL21 LYN FGF2
GO_CELLULAR_RESPONSE_TO_EPIDERMAL_GROWTH_FACTOR_STIMULUS	0.562613	0.89843	-0.371343	-0.910434	309	12	EGFR GSTP1 MED1 IQGAP1 COL1A1
GO_LEUKOCYTE_DEGRANULATION	0.0384615	0.328784	-0.578338	-1.55063	21	17	ANXA3 CORO1A VAMP8 HCK PI4K2A STXBP2 RAB27A MILR1 LYN
GO_MYELOID_CELL_HOMEOSTASIS	0.404553	0.811564	-0.324904	-1.04084	230	38	HCLS1 AMPD3 JMJD6 NCKAP1L G6PD LYN MED1 SPI1 ANXA1 TMOD3 CASP3 PTPN2 RPS6 DNASE2 SFXN1
GO_REGULATION_OF_BLOOD_PRESSURE	0.101201	0.502984	-0.403063	-1.34445	58	47	CPA3 CMA1 CTSG CYBA SOD2 PTGS1 CD34 PTAFR ERAP2 RENBP GJA1 MECP2 TPM1 ATP6AP2 AGTRAP ACTA2 WNK1 P2RX4 MME EPHX2 SCPEP1
GO_REGULATION_OF_MORPHOGENESIS_OF_A_BRANCHING_STRUCTURE	0.656319	0.938063	0.330878	0.848947	295	12	SFRP1 HGF PHB2 CTNNB1 RTN4
GO_RESPONSE_TO_ELECTRICAL_STIMULUS	0.395105	0.808232	-0.40603	-1.07311	225	16	DCX AIF1 EEF1A2 P2RX7 ADSSL1 ADSS
GO_NEGATIVE_REGULATION_OF_TELOMERE_MAINTENANCE_VIA_TELOMERASE	0.499086	0.861675	-0.478668	-0.981034	272	6	PML
GO_REGULATION_OF_T_CELL_CHEMOTAXIS	0.0445736	0.358434	-0.85781	-1.43468	22	3	S100A7
GO_REGULATION_OF_ESTABLISHMENT_OF_PLANAR_POLARITY_INVOLVED_IN_NEURAL_TUBE_CLOSURE	0.716484	0.951286	0.396063	0.800148	325	6	SFRP1 FZD1 PTK7 SEC24B
GO_REGULATION_OF_CYTOKINE_PRODUCTION	0.00140647	0.0933622	-0.404363	-1.68642	0	193	BPI SERPINB7 CLC CAMP CYP1B1 CYBA IDO1 AZU1 EPX LTF CRP SASH3 HLA-DPA1 PML SPN ELANE PLCG2 GBP5 IFI16 CD34 NFKB2 LRRFIP1 TRIM38 GBP1 CD36 PTAFR NMI NCKAP1L CD58 IKBKE CARD9 FN1 UBA7 GSTP1 CASP1 IL18 TRIM21 SYK TNFAIP3 POLR1D P2RX7 NFKB1 AFAP1L2 ANXA4 BCL10 SULF1 MAPK13 CD40 CSK RIPK2 LGALS9 ARRB1 IGF2BP1 LYN PYCARD MAP3K7 CD46 CD74 TBC1D23 GPNMB ABL1 HSPB1 B2M MAP2K3 POLR2L ATP6AP2 TMEM173 ZC3HAV…
GO_REGULATION_OF_ERBB_SIGNALING_PATHWAY	0.594178	0.905088	-0.283662	-0.920824	346	42	EGFR PTPRJ MMP9 ARAP1 AFAP1L2 EPS15 GRB2 PSEN1
GO_REGULATION_OF_CHOLESTEROL_HOMEOSTASIS	0.888889	1	0.37979	0.630312	431	3	ACOX1 SEC24A
GO_VENTRICULAR_SEPTUM_MORPHOGENESIS	0.718992	0.953749	-0.485536	-0.812053	370	3	EGLN1
GO_POSITIVE_REGULATION_OF_ENDOTHELIAL_CELL_CHEMOTAXIS	0.183432	0.606929	-0.826747	-1.23399	92	2	FGF2 HSPB1
GO_POSITIVE_REGULATION_OF_ENDOTHELIAL_CELL_DIFFERENTIATION	0.99596	1	0.280062	0.418427	492	2	CTNNB1
GO_NEGATIVE_REGULATION_OF_SMOOTH_MUSCLE_CELL_PROLIFERATION	0.444643	0.830632	-0.380996	-1.02583	248	18	AIF1 CAV1 TNFAIP3 CDKN1B CTNNBIP1 TPM1
GO_TOLERANCE_INDUCTION	0.0305927	0.302307	-0.851898	-1.53008	15	4	TNFAIP3 LGALS9 LYN
GO_CHEMICAL_HOMEOSTASIS	0.00268817	0.101462	-0.356466	-1.53828	1	269	SFN KRT16 S100A14 S100A8 S100A9 CA12 TGM2 CMA1 OAS1 CYBA SLC9A3R1 LTF FLG2 HK3 SOD2 PKP2 PTPRC PML FTL ELANE NUBP1 PLCG2 EGLN1 CTSH STAT1 LCN2 CD38 FABP4 LCAT CD36 SLC39A13 CD55 FN1 VPS13C GSTP1 CAV1 STEAP4 P2RX7 AKR1C1 APOB ATP6V1G1 STEAP3 CD40 CCL21 GJA1 PRKCB BCAP31 TAP1 EHD1 TCIRG1 ATP6V1D SFXN4 WFS1 SLC4A7 ATOX1 GNA13 FGF2 GK CYBRD1 NPC2 ATP6V1F FABP3 ATP6V1H FTH1 COL4A3BP ABL1 DGAT1 ACOX3 B…
GO_SYNAPSE_ORGANIZATION	0.203478	0.633887	-0.383371	-1.18775	116	33	SNCG SNAPIN NFIA COL4A1 PCLO CDH1 SPTBN2 MECP2 APOE DNAJA3 NEDD4
GO_METANEPHROS_DEVELOPMENT	0.0757042	0.451446	-0.549555	-1.43139	42	15	BASP1 FBN1 CD34 CTSH STAT1 RDH10 GREM1
GO_REGULATION_OF_MICROTUBULE_BASED_PROCESS	0.988827	1	0.170908	0.691843	353	91	SNCA HAUS8 KIFC1 TUBG1 MAPT TUBB PKHD1 RANBP1 DLG1 FKBP4 RAN APC XPO1 CHMP2A LAMP1 NCOR1 TUBGCP2 CTNNB1 CHMP1A SIRT2 MEMO1 STMN1
GO_NEGATIVE_REGULATION_OF_TRANSPORTER_ACTIVITY	0.208185	0.640485	-0.412601	-1.19559	116	24	SLC9A3R1 GSTO1 MMP9 FKBP1A CAV1 FMR1 CLIC2 CAB39
GO_ENDOSOME_ORGANIZATION	0.0291096	0.298783	-0.467093	-1.51628	16	42	ANXA8 HOOK1 VPS11 SNF8 VPS37C CHMP6 RAB27A VPS18 RAB22A VPS36
GO_REGULATION_OF_WOUND_HEALING	0.0589226	0.409226	-0.408083	-1.41864	34	59	S100A9 FAP CD34 APCS UBASH3B STXBP5 CD36 MYLK CAV1 SYK TNFAIP3 PRKCA GJA1 ANXA2 PRKCD LYN FGF2 APOE RREB1 ANXA1
GO_REGULATION_OF_MAPK_CASCADE	0.0181818	0.23348	-0.332201	-1.38832	12	195	SERPINB3 S100A7 S100A12 EGFR SLC9A3R1 TNIP1 EPHA2 PSAP PTPRJ SFRP2 TAB1 ELANE PTPN6 SNF8 GBP1 CD36 CARD9 FN1 GSTP1 CAV1 SYK P2RX7 CDK12 IGF1R ZEB2 CD40 PRKCA CCL21 GREM1 CSK RIPK2 LGALS9 PRKCD ARRB1 LYN PYCARD FGF2 CAV2 TAOK3 GRB2 MAP3K7 RASSF2 CD74 CD44 TNXB SASH1 ABL1 MAP2K3 PSEN1 ATP6AP2 APOE
GO_DEVELOPMENTAL_PROGRAMMED_CELL_DEATH	0.296703	0.737018	0.582127	1.17605	134	6	CRYAB SCRIB PRKDC
GO_POSITIVE_REGULATION_OF_SKELETAL_MUSCLE_TISSUE_DEVELOPMENT	0.637744	0.925484	0.396617	0.856768	293	7	PRKAA1 CTNNB1 GPC1 NACA
GO_MYELOID_LEUKOCYTE_MIGRATION	0.00172414	0.0933622	-0.698196	-2.10505	0	28	S100A8 S100A9 S100A12 AZU1 VAV1 IRAK4 EPX PIP5K1C ITGB2 NCKAP1L SYK
GO_COLLAGEN_FIBRIL_ORGANIZATION	0.575221	0.903202	-0.318638	-0.934639	324	25	CYP1B1 COL14A1 SFRP2 COL11A1 COL5A2 GREM1 ANXA2
GO_POSITIVE_REGULATION_OF_NEURON_DEATH	0.975986	1	-0.19232	-0.579405	568	27	NQO1 IKBKB ABL1 APOE ATM
GO_RESPONSE_TO_ESTRADIOL	0.509338	0.870548	-0.288809	-0.969197	299	48	EGFR NQO1 GRN STRN3 CD38 GSTP1 CDKN1B
GO_CORONARY_VASCULATURE_DEVELOPMENT	0.92922	1	-0.245877	-0.602824	511	12	TAB1
GO_CARTILAGE_DEVELOPMENT	0.0685579	0.433223	0.428689	1.38387	28	31	HMGA2 MGP COL2A1 NFIB COL9A1 SERPINH1 COL11A2 PRRX1 THBS3
GO_REGULATION_OF_TUMOR_NECROSIS_FACTOR_SUPERFAMILY_CYTOKINE_PRODUCTION	0.00170358	0.0933622	-0.542222	-1.76138	0	41	BPI CYBA AZU1 LTF SASH3 SPN CD34 CD36 PTAFR CARD9 GSTP1 TNFAIP3 RIPK2 LGALS9 PYCARD TBC1D23 GPNMB HSPB1 UBE2J1 CD14
GO_NEURON_PROJECTION_EXTENSION	0.615034	0.913952	0.305364	0.895815	269	21	DCLK1 MAPT ITGB1 RAPH1 NRP2 ALCAM
GO_REGULATION_OF_CARDIAC_MUSCLE_TISSUE_DEVELOPMENT	0.824176	0.989079	-0.301303	-0.715918	449	11	GREM1 GJA1 FGF2
GO_NEGATIVE_REGULATION_OF_CYCLIC_NUCLEOTIDE_METABOLIC_PROCESS	0.141509	0.563217	-0.697264	-1.34215	74	5	EGLN1 PRKCA GNAI2 PALM GNAI3
GO_PYRIMIDINE_NUCLEOTIDE_BIOSYNTHETIC_PROCESS	0.78169	0.971903	-0.289245	-0.753379	443	15	UPP1 DHODH TYMS NME3
GO_RESPONSE_TO_MUSCLE_STRETCH	0.51756	0.876125	-0.456223	-0.961791	279	7	DMD NFKB1
GO_NEGATIVE_REGULATION_OF_OLIGODENDROCYTE_DIFFERENTIATION	0.309091	0.748389	0.775935	1.15929	152	2	CTNNB1 SIRT2
GO_REGULATION_OF_PHOSPHATIDYLINOSITOL_3_KINASE_SIGNALING	0.0107143	0.186238	-0.513209	-1.62579	5	37	EGFR VAV1 SLC9A3R1 DCN C3orf58 PIP5K1C HCLS1 PTPN6 PIP4K2C PIP4K2A TSC2 FGF2 GRB2 PIP4K2B STAMBP PIK3CA NEDD4 CBL GAB1 MAPK3
GO_RESPONSE_TO_COLD	0.284116	0.72649	0.438495	1.15837	126	13	PRKAA1 SLC27A1 HSPD1 HSP90AA1 DNAJC3 HSPA2 GMPR ATP2B1 CIRBP
GO_NEGATIVE_REGULATION_OF_SODIUM_ION_TRANSPORT	0.478976	0.850314	-0.488619	-1.00143	261	6	SLC9A3R1
GO_CELLULAR_RESPONSE_TO_INTERLEUKIN_1	0.409171	0.813019	-0.370309	-1.04988	231	22	IKBKB FN1 NFKB1 CCL21 PYCARD PSMB9 OTUB1 MAPK3 FAS ICAM1 CEBPB
GO_CIRCULATORY_SYSTEM_PROCESS	0.0352761	0.326444	-0.363855	-1.41219	22	105	CPA3 CMA1 CTSG CYBA AZU1 CRP LPA ALOX5 SOD2 PTPRJ PTGS1 PKP2 CD34 STAT1 CD38 PTAFR DMD CAV1 ERAP2 RENBP GJA1 ACTC1 CTNNBIP1 MYOF AKAP13 MECP2 TPM1 MAP2K3 ATP6AP2 APOE AGTRAP GPD1L ACTA2 PPP1R13L WNK1 PIK3CA
GO_REGULATION_OF_VASODILATION	0.298535	0.737902	-0.484354	-1.15086	162	11	CRP PTAFR GJA1
GO_REGULATION_OF_TRIGLYCERIDE_METABOLIC_PROCESS	0.591575	0.904822	-0.378905	-0.900305	322	11	PANK2 GPLD1
GO_NEGATIVE_REGULATION_OF_GLYCOPROTEIN_BIOSYNTHETIC_PROCESS	0.753346	0.964983	-0.431495	-0.775001	393	4	ITM2B
GO_RESPONSE_TO_COCAINE	0.203991	0.634514	0.487732	1.25139	91	12	SNCA ABAT DPYSL2
GO_CELL_CHEMOTAXIS	0.00171233	0.0933622	-0.587859	-1.98587	0	50	S100A8 S100A9 S100A12 AZU1 VAV1 CORO1A PIP5K1C EPHA2 ITGB2 NCKAP1L BIN2 ARHGEF16 SYK IL16 CCL21 PRKCD
GO_NEGATIVE_REGULATION_OF_INTRINSIC_APOPTOTIC_SIGNALING_PATHWAY_BY_P53_CLASS_MEDIATOR	0.137931	0.559985	-0.616254	-1.34932	75	8	MUC1 TRIAP1 CD74 CD44
GO_RIBONUCLEOTIDE_CATABOLIC_PROCESS	0.596452	0.906097	0.387783	0.875744	268	8	NUDT16 PDE3A ITPA NT5E NUDT9
GO_POSITIVE_REGULATION_OF_MITOTIC_SISTER_CHROMATID_SEPARATION	0.935282	1	0.30832	0.560916	447	4	RAB1A SMC5 CUL3
GO_DNA_TEMPLATED_TRANSCRIPTION_TERMINATION	0.0880829	0.472656	0.340497	1.28746	33	67	POLR2F RNPS1 MED18 POLDIP3 SRSF11 SRSF6 SNRPE POLR1A CSTF1 SMN1 NUDT21 THOC6 DDX39B FIP1L1 SRSF9 CPSF7 RBM8A POLR1C EIF4A3 SARNP SRSF2 PRMT5 NCBP2 THOC5 SNRPD3 PAPOLA UBTF SRSF7
GO_NEGATIVE_REGULATION_OF_INTERLEUKIN_1_PRODUCTION	0.120755	0.536585	-0.708774	-1.36431	63	5	PML GSTP1 TNFAIP3
GO_POSITIVE_REGULATION_OF_CATION_CHANNEL_ACTIVITY	0.228188	0.661201	0.460837	1.21739	101	13	S100A1 NOS1AP CACNA2D1 GSTM2 ASPH
GO_REGULATION_OF_PROSTAGLANDIN_SECRETION	0.856604	0.996315	-0.339922	-0.654311	453	5	P2RX7 P2RX4
GO_REGULATION_OF_PODOSOME_ASSEMBLY	0.0831793	0.465804	-0.693446	-1.4619	44	7	LCP1 HCK CAPG MSN
GO_REGULATION_OF_CELLULAR_SENESCENCE	0.161863	0.581698	0.57392	1.34091	72	9	HMGA2 HMGA1 PNPT1 PRKDC RSL1D1 CDK6
GO_CARDIAC_LEFT_VENTRICLE_MORPHOGENESIS	0.142012	0.563217	-0.848945	-1.26712	71	2	SFRP2
GO_NEGATIVE_REGULATION_OF_STRIATED_MUSCLE_CELL_DIFFERENTIATION	0.40678	0.811888	0.546374	1.07255	191	5	HDAC1 DAXX HDAC3 HDAC4
GO_RESPONSE_TO_AMINE	0.452489	0.834384	0.352294	0.989279	199	18	PPP1R1B DPYSL2 ASS1 CAD NME1 HMBS
GO_REGULATION_OF_ORGANIC_ACID_TRANSPORT	0.148837	0.568289	0.476817	1.31609	63	17	SNCA ABAT DPYSL2 THBS1 ARL6IP1 ARL6IP5 AKT2 NCOR1 MAP2K6 MIF
GO_REGULATION_OF_DNA_DEPENDENT_DNA_REPLICATION	0.692308	0.945132	-0.310006	-0.819325	395	16	RFC2
GO_NEGATIVE_REGULATION_OF_POTASSIUM_ION_TRANSMEMBRANE_TRANSPORTER_ACTIVITY	0.612431	0.912932	-0.429363	-0.879982	334	6	CAB39 KCNQ1
GO_PROTEIN_HOMOTETRAMERIZATION	0.429302	0.821677	-0.314178	-1.02059	251	41	FBP1 EVL CDA SOD2 GBP5 SAMHD1
GO_IMMUNE_SYSTEM_PROCESS	0.00114679	0.0933622	-0.373076	-1.73648	0	762	KRT16 LY6D S100A14 S100A7 MMP1 S100A8 S100A9 CRISP3 S100A12 BPI RNASE3 DPP4 PADI4 CMA1 CAMP IRF6 CTSG OAS1 CYBA ANXA3 MPO IDO1 AZU1 GBP2 VAV1 IRAK4 NCF2 EPX DOCK8 LTF LCP1 WAS CRP CD209 KYNU CORO1A PSME1 TNIP1 MBP PIP5K1C WIPF1 EPHA2 HCLS1 PTPRJ ITGAL FCGR1A HLA-DPA1 DEFA1 SFRP2 MMP9 PTPRC RAB8B NDRG1 VAMP8 PML SPN TAB1 CTSS ELANE PSME2 CD177 PTPN6 IFI30 CFP PLCG2 ITGA3 GBP5 HCK IFI16 CD34 ELMO1 …
GO_HEART_TRABECULA_MORPHOGENESIS	0.528131	0.880721	-0.413619	-0.948378	290	9	EGLN1 FKBP1A MED1
GO_RESPIRATORY_CHAIN_COMPLEX_IV_ASSEMBLY	0.988372	1	-0.280524	-0.469173	509	3	CHCHD5
GO_VESICLE_LOCALIZATION	0.964119	1	-0.184199	-0.704993	617	99	GRN PIP5K1C COL7A1 SNAPIN PPP6R3 P2RX7 PCLO DNAJC5 VPS33A AP3M1 TRAPPC5 RAB27A DCTN1 CSNK1D BLOC1S2
GO_NITRIC_OXIDE_METABOLIC_PROCESS	0.182815	0.606929	-0.627317	-1.28569	99	6	CYP1B1 NQO1
GO_POSITIVE_REGULATION_OF_LEUKOCYTE_APOPTOTIC_PROCESS	0.0798548	0.458673	-0.645959	-1.4811	43	9	IDO1 P2RX7 LGALS9 LYN ANXA1 CDKN2A FAS
GO_POSITIVE_REGULATION_OF_CELL_FATE_COMMITMENT	0.583826	0.904039	-0.634439	-0.946955	295	2	FGF2 RBPJ
GO_FOREBRAIN_MORPHOGENESIS	0.937143	1	-0.535191	-0.715656	491	1	UCHL5
GO_TELOMERE_CAPPING	0.668132	0.940488	0.416313	0.841059	303	6	HIST1H4A PRKDC
GO_PROSTATE_GLAND_MORPHOGENESIS	0.520755	0.877542	-0.504577	-0.971252	275	5	SERPINB5 CRIP1 CYP7B1
GO_NEGATIVE_REGULATION_OF_AXON_EXTENSION	0.447419	0.832307	-0.584839	-1.05042	233	4	ARHGAP4
GO_POSITIVE_REGULATION_OF_TYPE_I_INTERFERON_PRODUCTION	0.542254	0.890769	-0.301875	-0.952171	307	36	PLCG2 IFI16 NFKB2 LRRFIP1 SYK POLR1D NFKB1 RIPK2 POLR2L TMEM173 ZC3HAV1 DDX58 CD14 FLOT1 STAT6 TBK1
GO_REGULATION_OF_STRESS_ACTIVATED_PROTEIN_KINASE_SIGNALING_CASCADE	0.12945	0.55087	-0.345988	-1.2457	79	69	SERPINB3 SFRP2 CARD9 GSTP1 SYK IGF1R ZEB2 CCL21 GREM1 RIPK2 LGALS9 LYN PYCARD TAOK3 MAP3K7 RASSF2 TNXB SASH1
GO_MYELOID_CELL_DEVELOPMENT	0.318505	0.753606	-0.407832	-1.12793	178	20	PTPN6 JMJD6 NCKAP1L G6PD PIP4K2A ANXA2 MED1
GO_NEGATIVE_REGULATION_OF_KINASE_ACTIVITY	0.00155763	0.0933622	-0.437183	-1.6713	0	98	SERPINB3 SFN DCN FGFR1OP PTPRJ GMFG SFRP2 PTPRC PTPN6 MVP UBASH3B FABP4 GSTP1 CAV1 HEXIM1 TNFAIP3 CDKN1B IGF1R SH3BP5L CSK THY1 TSC2 PRKCD GMFB LYN PYCARD TAOK3 ABL1 HSPB1 PSEN1 APOE PODN PDCD4 DNAJA3 PTPN1 NCK1 PPP2R5A
GO_REGULATION_OF_MITOCHONDRIAL_MEMBRANE_PERMEABILITY_INVOLVED_IN_APOPTOTIC_PROCESS	0.481153	0.850755	0.437543	0.988117	216	8	MTCH2 BMF
GO_INTRACELLULAR_PROTEIN_TRANSPORT	0.0816327	0.461571	0.232721	1.15222	15	443	ANK1 KRAS RAP1A RPS28 RAP2A RPS29 SSR3 XPO5 ATP1B1 RPL36A TRPS1 RPL36 SYNGR1 FAU TOMM40 GOLGA7 RPL26 RPL27 RAB13 IPO5 TOMM22 RPL22 RPL18 RAB5A RPL9 DNAJC19 MTX2 SEC61B RPL14 GOLPH3 PDCD6 RPL34 RPL8 GDAP1 RPL13A KPNA2 ERP29 RPS7 RAB34 AP2S1 SURF4 TOMM34 RPL37 RPL7A NAPG RAP1B RAB7A KIF13B BCAP29 RPL32 RPS23 RANBP1 PHB2 ARL6IP1 COG7 SLC25A6 PAM16 SPTBN1 RERE GGA1 PPP1R10 XPOT SAMM50 RPL29 RPL31 ADA…
GO_REGULATION_OF_HISTONE_DEACETYLATION	0.323725	0.758568	0.489025	1.14256	145	9	TRPS1 AKAP8L NIPBL TP53 CAMK2D
GO_REGULATION_OF_PHOSPHATASE_ACTIVITY	0.503378	0.865671	-0.29304	-0.974572	297	46	PPP6R3 FKBP1A NCKAP1L IKBKB GPLD1 ANKLE2 FKBP15 PPP2R5A WNK1 ROCK1 PPME1 MYO1D ITGA2 PPP2R1A HTT CDK5RAP3 IGBP1 PPP1R12A
GO_NEUROTRANSMITTER_UPTAKE	0.592902	0.904822	0.506327	0.921144	283	4	SNCA PARK7
GO_MICROTUBULE_ANCHORING	0.414365	0.815161	-0.441812	-1.03022	224	10	FGFR1OP GCC2 CLASP2 HOOK3 BICD2
GO_CELL_DIVISION	0.962199	1	0.17379	0.802314	279	193	HMGA2 SEPT10 RHOC HAUS8 STAG1 TUBA1A WWTR1 CKS1B CCDC124 TOP2A KIFC1 SMC2 USP39 TUBB PPP1CB PPP1CC SEPT5 SMC4 SPTBN1 RUVBL1 WASL NSUN2 RAN PKN2 APC ZW10 CHMP2A
GO_REGULATION_OF_MRNA_CATABOLIC_PROCESS	0.957875	1	-0.237613	-0.564585	522	11	TNRC6B
GO_INTERMEDIATE_FILAMENT_ORGANIZATION	0.0018018	0.0933622	-0.760757	-1.89996	0	13	KRT17 KRT14 PKP1 DSP DES PKP2
GO_REGULATION_OF_INTERLEUKIN_10_PRODUCTION	0.246847	0.681078	-0.476247	-1.18941	136	13	IDO1 EPX SASH3 CD34 LGALS9 PYCARD CD46
GO_SODIUM_ION_EXPORT	0.0897704	0.474562	0.776236	1.41218	42	4	ATP1B1 SLC9A1 ATP1A1
GO_NEGATIVE_REGULATION_OF_CELL_DIVISION	0.906977	1	0.247838	0.684071	389	17	MSH2 APC ZW10 CSNK2A1 PSMG2 BUB3 PRKAR1A
GO_CELLULAR_RESPONSE_TO_UV	0.451327	0.833385	-0.348028	-1.02085	254	25	MFAP4 TRIAP1 CRIP1 DDB2
GO_REGULATION_OF_NUCLEAR_DIVISION	0.348341	0.779502	0.292073	1.0729	146	54	MSH2 PDE3A RANBP1 PHB2 APC ZW10 CHMP2A RAB1A CSNK2A1 CHMP1A SIRT2 LCMT1 PSMG2 DYNC1LI1 PRMT5 IGF1 CDK13 BUB3 PRKAR1A PIN1 PDGFRB SMC5 CHMP2B CALR CHMP3 RCC1
GO_RESPONSE_TO_ACID_CHEMICAL	0.0882801	0.472656	-0.320736	-1.26753	57	123	CYBA EGFR MBP PTGS1 CPT1A RPTOR CTSH CD38 CD36 PTAFR IKBKB COL4A1 FN1 SP100 NAIP COL5A2 GSTP1 KRT8 COL16A1 AKR1C1 APOB CDKN1B MMP2 CCL21 PEMT COL6A1 TYMS
GO_RESPONSE_TO_PROSTAGLANDIN_E	0.403548	0.810566	0.448609	1.04814	181	9	SFRP1 PRKAA1 GNAS ACACA AKT1
GO_NEGATIVE_REGULATION_OF_RESPONSE_TO_REACTIVE_OXYGEN_SPECIES	0.478936	0.850314	0.438705	0.990741	215	8	PYCR1 HGF
GO_POSITIVE_REGULATION_OF_EPITHELIAL_TO_MESENCHYMAL_TRANSITION	0.0846847	0.46603	-0.577362	-1.44194	46	13	SERPINB3
GO_RESPONSE_TO_STEROID_HORMONE	0.684062	0.945095	-0.218365	-0.900911	484	174	ANXA3 EGFR NQO1 GRN MBP STRN3 KRT19 PTGS1 DEFA1 SDC1 MED4 CD38 RNF14 LCAT PTAFR FN1 AIF1 ARSB GSTP1 CAV1 ALDH3A1 MSN CDKN1B HNMT AGL TYMS PTGDS SERPINB9 AKR1C3 TGFB1I1
GO_POSITIVE_REGULATION_OF_RNA_SPLICING	0.209677	0.640681	0.467255	1.25986	90	15	SF3B4 HSPA1A SNRNP70 TRA2B RBMX PRPF19 HSPA8
GO_RESPONSE_TO_IMMOBILIZATION_STRESS	0.0523256	0.382278	-0.8539	-1.42814	26	3	VWF HNMT
GO_RESPONSE_TO_INTERLEUKIN_4	0.859402	0.996315	-0.273857	-0.698293	488	14	CORO1A PML CTSB
GO_POSITIVE_REGULATION_OF_KERATINOCYTE_DIFFERENTIATION	0.998172	1	-0.209584	-0.429544	545	6	MED1 ALOX15B
GO_CARDIAC_CHAMBER_MORPHOGENESIS	0.0480427	0.3653	-0.535832	-1.48194	26	20	DSP PKP2 SFRP2 COL11A1 EGLN1 FKBP1A
GO_REGULATION_OF_CARTILAGE_DEVELOPMENT	0.414634	0.815161	0.404101	1.03682	186	12	TRPS1 LOXL2 CTNNB1
GO_POSITIVE_REGULATION_OF_INTERLEUKIN_8_PRODUCTION	0.0681818	0.432065	-0.546424	-1.44416	38	16	CAMP ELANE CD58 AFAP1L2 BCL10 LGALS9 PYCARD
GO_SEROTONIN_METABOLIC_PROCESS	0.90303	1	0.423077	0.632099	446	2	MAOA SRD5A1
GO_REGULATION_OF_DEFENSE_RESPONSE_TO_VIRUS	0.589869	0.904822	-0.259592	-0.930395	360	68	CPA3 PML SPN HCK ELMO1 TRIM38 MYLK DOCK2 HTRA1 TNFAIP3 PACS1 ATP6V1H CD93 B2M TMEM173 ZC3HAV1 DDX58 STAT2 IST1 LMCD1 DDX60 YIPF1 KCNQ1
GO_RESPONSE_TO_PEPTIDE	0.477143	0.849439	-0.241893	-0.993306	333	164	FBN1 LTA4H RETN STAT1 NAMPT CASP4 CARD9 GPLD1 GSTP1 CAV1 STAT5A TNFAIP3 CTSB CDKN1B NFKB1 ATP6V1G1 IGF1R CSK GJA1 RIPK2 PRKCD TCIRG1 ATP6V1D LYN SORBS1 PRLR CAV2 GNG5 GRB2 RAB8A ATP6V1F FABP3 ATP6V1H DENND4C EIF2B3 ANXA1 INPPL1 PTPN1 AGTRAP COL1A1 AHCYL1 TBC1D4 GNG7 PIK3CA TIMP1 GAB1 MAPK3 ATP6V0D1 APRT FAS ATP2A2 APOC3 PIK3C2A CA2 ATP6V1E1 PTPN2 SLC26A6
GO_REGULATION_OF_ENDOTHELIAL_CELL_APOPTOTIC_PROCESS	0.482883	0.850755	-0.393171	-0.98193	267	13	TNFAIP3 CD40 AKR1C3 ABL1
GO_DNA_DEPENDENT_DNA_REPLICATION	0.00719424	0.147685	0.483351	1.72053	2	43	ORC4 MCM7 MCM2 TOP2A MCM3 MCM5 MCM4 MCM6 HMGA1 FEN1 GINS3 TOP2B POLB RFC4 PARP1 RFC5 TFAM
GO_REGULATION_OF_SKELETAL_MUSCLE_CELL_DIFFERENTIATION	0.0741525	0.449447	0.751372	1.47497	34	5	S100B DDX17
GO_POSITIVE_REGULATION_OF_CELLULAR_PROTEIN_CATABOLIC_PROCESS	0.189441	0.614945	-0.304574	-1.17016	121	101	PSME1 VPS11 PSME2 RNF14 PSMB10 CAV1 PSMB8 TNFAIP3 MSN UBQLN2 BCAP31 CDC27 CSNK1D UBE2E1 FBXO22 FMR1 CSNK1A1 PSEN1 APOE ARIH1 PSMD10 PSMD9 PSMB9 NUB1
GO_STEROL_HOMEOSTASIS	0.174377	0.593961	-0.452269	-1.25083	97	20	FABP4 LCAT CAV1 AKR1C1 APOB EHD1 NPC2 FABP3 APOE NPC1 EPHX2 APOC3
GO_EMBRYONIC_AXIS_SPECIFICATION	0.201887	0.631438	-0.660192	-1.27079	106	5	BASP1
GO_REGULATION_OF_LEUKOCYTE_APOPTOTIC_PROCESS	0.0754717	0.451446	-0.464723	-1.40008	43	27	IDO1 DOCK8 HCLS1 P2RX7 BCL10 CCL21 LGALS9 LYN ADA CD74 ANXA1 CDKN2A GIMAP8 FAS
GO_POSITIVE_REGULATION_OF_INTERLEUKIN_1_BETA_PRODUCTION	0.0494505	0.369611	-0.64754	-1.5386	26	11	AZU1 IFI16 CASP1 P2RX7 LGALS9 PYCARD HSPB1
GO_CELLULAR_RESPONSE_TO_LIPID	0.666667	0.9399	-0.223789	-0.901971	451	143	EGFR DEFA1 CPT1A HCK MED4 RNF14 CD36 PTAFR GPLD1 FN1 GSTP1 IL18 TNFAIP3 APOB MSN NFKB1 CD40 RIPK2 SERPINB9 LYN PYCARD AKR1C3 TGFB1I1 MED1 SHPK ABL1 B2M ANXA1 NCOA6 PAF1 CD14 LITAF COL1A1 TSPO NEDD4 FECH TRIM24 MAPK3
GO_SECRETION_BY_CELL	0.130495	0.553242	-0.283743	-1.19133	94	199	S100A12 SNCG ANXA3 CORO1A PIP5K1C PSAP PHACTR2 TMSB4X VPS11 RAB8B VAMP8 SNAPIN GBP5 HCK VWF PECAM1 LTBP4 LTBP2 STXBP5 RAB3D CD36 PNP PI4K2A STXBP2 FN1 SYK CD63 VAMP5 P2RX7 PCLO DNAJC5 VPS33A FLNA LCP2 STEAP3 RAB27A VPS18 MILR1 RAB11FIP1 LYN F13A1 EXOC1 CAMK2G LLGL2 RARRES2 RAB8A PPFIA1 MECP2
GO_LIPOPROTEIN_METABOLIC_PROCESS	0.109785	0.517001	0.358061	1.28408	45	47	ALB DPM1 GOLGA7 SCARB1 PIGK PPT1 PIGT P4HB PIGU
GO_DISRUPTION_OF_CELLS_OF_OTHER_ORGANISM_INVOLVED_IN_SYMBIOTIC_INTERACTION	0.263254	0.702734	-0.589916	-1.20904	143	6	CAMP CTSG AZU1 ELANE
GO_IRON_COORDINATION_ENTITY_TRANSPORT	0.711864	0.949317	0.397229	0.779773	335	5	HRG HPX ABCB7
GO_PHOSPHATIDYLCHOLINE_BIOSYNTHETIC_PROCESS	0.289134	0.7306	-0.491855	-1.14691	156	10	LCAT FABP5 SLC44A1 PEMT
GO_KERATAN_SULFATE_METABOLIC_PROCESS	0.0177384	0.229301	0.66535	1.70712	7	12	ACAN GALNS OMD B4GALT1 PRELP HEXA GLB1
GO_REGULATION_OF_COAGULATION	0.0976027	0.494575	-0.403379	-1.32367	56	44	S100A9 FAP CD34 UBASH3B STXBP5 CD36 CAV1 SYK PRKCA ANXA2 PRKCD LYN PSEN1 APOE
GO_MEMBRANE_BIOGENESIS	0.201465	0.631438	-0.525421	-1.24844	109	11	CAV1 S100A10 ANXA2 RFTN1 CAV2 FLOT1
GO_REGULATION_OF_EPIDERMIS_DEVELOPMENT	0.0716783	0.444086	-0.542828	-1.43466	40	16	SFN KRT17
GO_FORMATION_OF_PRIMARY_GERM_LAYER	0.652027	0.935133	-0.265629	-0.883413	385	46	COL7A1 EPHA2 MMP9 COL11A1 ITGA3 ITGB2 FN1 LAMA3 MMP2 COL6A1
GO_NEGATIVE_REGULATION_OF_MUSCLE_CELL_DIFFERENTIATION	0.467849	0.844366	0.442782	0.999949	210	8	MED28 PTBP1 HDAC1 DAXX
GO_ENERGY_RESERVE_METABOLIC_PROCESS	0.70024	0.946758	0.273797	0.862362	291	29	GAA UGP2 PPP1CB PPP1CC PFKM AKT2 GNAS GFPT1 PYGB PGM1 AKT1 PGM5 MTOR
GO_GLYCOLIPID_BIOSYNTHETIC_PROCESS	0.0332594	0.314383	0.695768	1.6256	14	9	DPM1 PIGK PIGT PIGU PIGS
GO_REGULATION_OF_ACTIN_NUCLEATION	0.0384615	0.328784	-0.578515	-1.55111	21	17	WAS CORO1A WIPF1 GMFG
GO_REGULATION_OF_DENDRITIC_CELL_DIFFERENTIATION	0.112288	0.523712	0.719646	1.41269	52	5	HLA-B LGALS1
GO_EPITHELIAL_CELL_DEVELOPMENT	0.14404	0.565109	-0.347238	-1.23325	86	64	SFN BASP1 SLC9A3R1 EPHA2 SDC1 MSN ST14 RAB25 CLDN3 FNDC3A GREM1 GJA1 TYMS
GO_AMIDE_TRANSPORT	0.0371681	0.328784	-0.51249	-1.50325	20	25	SLC9A3R1 CD209 SLC19A1 LTBP4 SLC38A1 PCLO TAP1 CAMK2G COL4A3BP ANXA1
GO_REGULATION_OF_INTERFERON_GAMMA_PRODUCTION	0.572727	0.902744	0.313007	0.908942	251	20	HLA-DRB1 HLA-A C1QBP HSPD1
GO_NEGATIVE_REGULATION_OF_LIPID_METABOLIC_PROCESS	0.473563	0.848534	0.334026	0.988639	205	22	PRKAA1 LPCAT1 SLC27A1 ERLIN2
GO_PROTEIN_LOCALIZATION_TO_KINETOCHORE	0.461378	0.841941	0.570728	1.03831	220	4	ZW10 CHAMP1 CDK1
GO_NEGATIVE_REGULATION_OF_FAT_CELL_DIFFERENTIATION	0.154013	0.575574	0.620279	1.33992	70	7	ENPP1 WWTR1 SORT1 ADIPOQ SIRT2
GO_PHOTOPERIODISM	0.498891	0.861675	0.404511	0.945103	224	9	PPP1CB PPP1CC TP53 CRTC1 MTA1
GO_ALPHA_AMINO_ACID_BIOSYNTHETIC_PROCESS	0.00239234	0.101462	0.533061	1.88088	0	42	PSAT1 PYCR1 PLOD1 ASNS PADI2 PYCR2 GATM ALDH18A1 GLS ATIC AASDHPPT MTHFD2 ASS1 CAD EIF2B2 ALDH4A1 SHMT2 ADI1 PHGDH GGT1
GO_MESENCHYMAL_TO_EPITHELIAL_TRANSITION	0.104651	0.507597	-0.814779	-1.36271	53	3	BASP1 GREM1
GO_ESTABLISHMENT_OF_ENDOTHELIAL_INTESTINAL_BARRIER	0.940659	1	0.277895	0.56142	427	6	RAB1A RAP2B TJP1 TJP2 F11R RAB1B
GO_SALIVARY_GLAND_DEVELOPMENT	0.147005	0.566985	-0.580188	-1.3303	80	9	TGM2 EGFR
GO_CELL_CYCLE_DNA_REPLICATION	0.659656	0.9399	-0.48033	-0.862714	344	4	ZNF830 SLBP
GO_NEGATIVE_REGULATION_OF_TRANSCRIPTION_ELONGATION_FROM_RNA_POLYMERASE_II_PROMOTER	0.150943	0.572544	0.926795	1.2348	71	1	SUPT4H1
GO_CHROMOSOME_CONDENSATION	0.00692841	0.145633	0.643232	1.70747	2	14	HMGA2 TOP2A AKAP8L SMC2 SMC4
GO_POSITIVE_REGULATION_OF_RESPONSE_TO_STIMULUS	0.00114548	0.0933622	-0.299384	-1.39194	0	716	SFN S100A14 S100A7 S100A8 S100A9 S100A12 ARC CTSG CYP1B1 CYBA IDO1 AZU1 EGFR VAV1 IRAK4 SLC9A3R1 LTF WAS DCN CD209 PSME1 TNIP1 SASH3 WIPF1 PSAP GSTO1 HCLS1 PTPRJ FCGR1A HLA-DPA1 SFRP2 MMP9 PTPRC VAMP8 PML RAB12 APOL3 TAB1 CTSS ELANE PSME2 PTPN6 CFP PLCG2 GBP5 HCK IFI16 RPTOR ELMO1 CTSH ITGB2 CD38 TRIM38 FABP4 CD36 HLA-DMB PTAFR FKBP1A PSMB10 NCKAP1L MYLK IKBKB ARAP1 IKBKE WDFY1 AKAP12 CARD9 TELO2…
GO_REGULATION_OF_MONOOXYGENASE_ACTIVITY	0.120283	0.536355	0.424102	1.31084	50	26	KRAS SNCA DDAH1 SCARB1 NOS1AP DDAH2 CDH3 WASL SPR
GO_SENSORY_PERCEPTION_OF_MECHANICAL_STIMULUS	0.74276	0.959559	-0.254043	-0.825249	435	41	SLC9A3R1 COL11A1 LOXHD1 CDKN1B FAM107B DIAPH1 WFS1 TIMM13 COL1A1 TIMM8B SERPINB6 CASP3 WDR1 KCNQ1 ICAM1 ITGA2
GO_ESTABLISHMENT_OF_EPITHELIAL_CELL_POLARITY	0.265568	0.705358	-0.498567	-1.18463	144	11	SLC9A3R1 PARD3 MYO18A MSN
GO_TOLL_LIKE_RECEPTOR_9_SIGNALING_PATHWAY	0.0754717	0.451446	-0.746066	-1.43609	39	5	IRAK4 UNC93B1
GO_EMBRYONIC_DIGIT_MORPHOGENESIS	0.664835	0.9399	-0.35472	-0.84284	362	11	SFRP2 GJA1
GO_REGULATION_OF_CANONICAL_WNT_SIGNALING_PATHWAY	0.858025	0.996315	-0.208348	-0.794933	555	96	PSME1 SFRP2 PSME2 PSMB10 CAV1 PSMB8 NFKB1 MCC CHD8 GREM1 VPS35 CSNK1D JUP CSNK1A1 STK4 APOE PSMD10 PSMD9 COL1A1 PSMB9 DVL2
GO_NITROGEN_CYCLE_METABOLIC_PROCESS	0.0455531	0.359658	0.71325	1.54076	20	7	SUOX ASS1 CAD NMRAL1
GO_T_CELL_ACTIVATION_INVOLVED_IN_IMMUNE_RESPONSE	0.152015	0.57358	-0.555194	-1.31918	82	11	LCP1 ITGAL APBB1IP RAB27A PSEN1 STAT6 ICAM1 RPS6
GO_NEGATIVE_REGULATION_OF_LEUKOCYTE_PROLIFERATION	0.122776	0.539671	-0.451969	-1.30966	68	24	IDO1 SPN PTPN6 GSTP1 TNFAIP3 MNDA GREM1 LGALS9 LYN ATM INPP5D CDKN2A CASP3
GO_NECROPTOTIC_PROCESS	0.92081	1	-0.262547	-0.61221	499	10	MLKL CD14 FAS RIPK1
GO_NEGATIVE_REGULATION_OF_GLIOGENESIS	0.725055	0.955919	0.345107	0.779367	326	8	CERS2 F2 CTNNB1 SIRT2
GO_DENDRITIC_CELL_CHEMOTAXIS	0.337209	0.77081	-0.684807	-1.14533	173	3	CCL21
GO_REGULATION_OF_ANTIGEN_PROCESSING_AND_PRESENTATION_OF_PEPTIDE_ANTIGEN	0.654717	0.93685	-0.444327	-0.855277	346	5	TAP1 PYCARD
GO_REGULATION_OF_NEURONAL_SYNAPTIC_PLASTICITY	0.039261	0.332691	0.579932	1.53944	16	14	S100B KRAS SNCA SYNGR1 NCDN DBN1
GO_REGULATION_OF_PHOSPHOLIPASE_C_ACTIVITY	0.0526316	0.384033	-0.618187	-1.51563	28	12	EGFR PTAFR PLCB2 PRKCD FGF2 ABL1
GO_REGULATION_OF_DEVELOPMENTAL_GROWTH	0.997361	1	0.16221	0.64938	377	82	SFRP1 RBP4 LGMN HTRA2 NIPBL FTO MAPT DPYSL2 HSF1 FXN DDX39B GNAS ACACB CRABP2 PRKDC
GO_MEMBRANE_DISASSEMBLY	1	1	-0.121662	-0.379638	563	35	PRKCA PRKCB NEK9 NUP88 NUP107
GO_REGULATION_OF_SYNAPTIC_TRANSMISSION_GLUTAMATERGIC	0.939002	1	-0.274048	-0.577738	507	7	PSEN1 ATAD1 RAB3GAP1
GO_ACTIVATION_OF_PHOSPHOLIPASE_C_ACTIVITY	0.0365631	0.328784	-0.766298	-1.57053	19	6	EGFR PLCB2 PRKCD
GO_NEGATIVE_REGULATION_OF_BIOMINERAL_TISSUE_DEVELOPMENT	0.954111	1	-0.308111	-0.553394	498	4	GREM1
GO_NEGATIVE_REGULATION_OF_BONE_RESORPTION	0.0274223	0.290676	-0.794544	-1.62842	14	6	CD38 UBASH3B TNFAIP3 P2RX7 CSK
GO_CELLULAR_RESPONSE_TO_EXTERNAL_STIMULUS	0.677914	0.944455	-0.232622	-0.885414	441	95	CYBA SLC2A1 SFRP2 IFI16 RPTOR UPP1 BAG3 AIF1 GSTP1 CAV1 CASP1 CTSB P2RX7 NFKB1 BCL10 CD40 GJA1 LYN FBXO22 AKR1C3
GO_NADP_METABOLIC_PROCESS	0.451155	0.833385	-0.359031	-1.00475	253	21	G6PD PGD KCNAB2 TKT SHPK TALDO1 PRDX5 NADK H6PD RPE FMO1 ME1
GO_POSITIVE_REGULATION_OF_MRNA_PROCESSING	0.544843	0.892571	0.323468	0.928201	242	19	SF3B4 HSPA1A SNRNP70 TRA2B LEO1 PABPC1 NCBP2 RBMX PRPF19 NCBP1 HSPA8
GO_EPITHELIAL_TUBE_BRANCHING_INVOLVED_IN_LUNG_MORPHOGENESIS	0.762749	0.970268	0.329134	0.743295	343	8	KRAS DAG1 CTNNB1 TNC
GO_DETECTION_OF_MECHANICAL_STIMULUS_INVOLVED_IN_SENSORY_PERCEPTION	0.665448	0.9399	-0.408682	-0.837598	363	6	COL11A1
GO_REGULATION_OF_CELL_CELL_ADHESION_MEDIATED_BY_CADHERIN	0.903967	1	0.334561	0.608656	432	4	EPCAM PLG SERPINF2
GO_METANEPHRIC_EPITHELIUM_DEVELOPMENT	0.842424	0.996315	0.489944	0.732001	416	2	ACAT1 LAMB2
GO_REGULATION_OF_SMOOTH_MUSCLE_CELL_DIFFERENTIATION	0.141975	0.563217	0.78276	1.29909	68	3	MED28 SRF KIT
GO_FATTY_ACID_BETA_OXIDATION	0.967442	1	0.180894	0.605312	415	34	DECR1 HADHB CROT ADIPOQ ACOX1 ECI1 NUDT19 HADHA ACOT8 ACAA1 HADH
GO_ACTIN_FILAMENT_BASED_PROCESS	0.00139665	0.0933622	-0.382108	-1.6061	0	212	S100A9 MYH11 CNN1 EVL SLC9A3R1 LCP1 WAS CORO1A PIP5K1C WIPF1 DES HCLS1 TMSB4X FMNL1 KRT19 MICALL2 PKP2 SDAD1 ELMO1 LMOD1 PHACTR4 DMD MYH9 NCKAP1L IKBKB MYO18A ARAP1 TMSB10 DOCK2 AIF1 KRT8 RAC2 ACTG1 DIAPH2 FLNA VASP MICAL1 MYO9B GJA1 DIAPH1 ACTC1 INF2 ARRB1 ARPC5 SORBS1 PARVG ARHGEF11 MICAL2 LLGL2 LIMA1 TRIOBP XIRP1 MYO1B TPM4 LIMCH1 TNXB ACTR2 ABL1 TPM1 CORO7 PALLD ATXN3 ANXA1 INPPL1 MYL6 BRK1 A…
GO_RESPONSE_TO_FLUID_SHEAR_STRESS	0.862637	0.997085	-0.288054	-0.684438	470	11	P2RX7 GJA1 P2RX4 CA2 PLAU
GO_NEGATIVE_REGULATION_OF_MUSCLE_CONTRACTION	0.889524	1	-0.549127	-0.73429	466	1	SOD1
GO_TRANSITION_METAL_ION_TRANSPORT	0.257679	0.696463	-0.358326	-1.16124	150	40	FTL SLC39A13 COX17 STEAP4 ATP6V1G1 STEAP3 TCIRG1 ATP6V1D ATOX1 ATP6V1F ATP6V1H FTH1
GO_POSITIVE_REGULATION_OF_MUSCLE_CELL_DIFFERENTIATION	0.520354	0.877542	-0.332041	-0.973954	293	25	CD53 GREM1 SETD3 EHD1 ABL1 FLOT1 HOPX HIF1AN MORF4L2 MAPK14 SPAG9 EHD2 RBM4 CTNNA1 RBPJ
GO_REGULATION_OF_ADAPTIVE_IMMUNE_RESPONSE	0.116071	0.533204	-0.415931	-1.31762	64	37	CLC WAS SASH3 PTPRC SPN PTPN6 TNFAIP3 P2RX7 CD40 RIPK2 PYCARD STX7 ADA MAP3K7 B2M ANXA1
GO_PHOSPHATIDYLINOSITOL_BIOSYNTHETIC_PROCESS	0.377778	0.799922	-0.323937	-1.05528	220	43	PIP5K1C PLCG2 PI4K2A PIP4K2C PIP4K2A MTMR1 VAC14 FGF2 GRB2 PIP4K2B MTMR6 INPPL1 ATM INPP5D PIK3CA GAB1
GO_POSITIVE_REGULATION_OF_CELL_COMMUNICATION	0.0214797	0.255654	-0.276173	-1.26169	17	533	SFN S100A7 S100A8 S100A9 S100A12 ARC CYP1B1 CYBA EGFR IRAK4 SLC9A3R1 LTF DCN PSME1 PSAP GSTO1 HCLS1 PTPRJ SFRP2 MMP9 PTPRC RAB8B VAMP8 PML RAB12 APOL3 TAB1 ELANE PSME2 RETN PTPN6 RPTOR CTSH CD38 TRIM38 CD36 FKBP1A PSMB10 IKBKB ARAP1 IKBKE WDFY1 AKAP12 CARD9 TELO2 GPLD1 ARHGAP4 PIP4K2C CAV1 CASP1 IL18 SYK PSMB8 LANCL2 CDKN2AIP HEXIM1 CD63 LASP1 PIP4K2A P2RX7 NFKB1 AFAP1L2 STARD10 SH2D1A FLNA BCL10…
GO_POSITIVE_REGULATION_OF_LIPID_KINASE_ACTIVITY	0.44464	0.830632	-0.399544	-1.01877	252	14	EEF1A2 CCL21 LYN FGF2
GO_RESPONSE_TO_CORTICOSTEROID	0.488372	0.854503	-0.275747	-0.973723	293	63	ANXA3 PTGS1 SDC1 LCAT PTAFR FN1 AIF1 GSTP1 CAV1 ALDH3A1 HNMT AGL TYMS PTGDS AKR1C3
GO_POSITIVE_REGULATION_OF_LEUKOCYTE_DEGRANULATION	0.205082	0.635296	-0.546963	-1.25412	112	9	VAMP8 PTAFR SYK
GO_SODIUM_ION_TRANSMEMBRANE_TRANSPORT	0.310421	0.748817	0.492964	1.15177	139	9	ATP1B1 SLC9A1 TRAPPC10 ATP1A1
GO_PROTEIN_UBIQUITINATION_INVOLVED_IN_UBIQUITIN_DEPENDENT_PROTEIN_CATABOLIC_PROCESS	0.775862	0.971476	-0.247287	-0.813855	449	45	RNF14 HECTD1 UHRF1 CDC27 SYVN1 UBE2E1 ARIH1 NEDD4 CBL
GO_NEGATIVE_REGULATION_OF_BLOOD_VESSEL_ENDOTHELIAL_CELL_MIGRATION	0.643016	0.929527	0.360818	0.843019	289	9	HRG THBS1 CSNK2B
GO_CELL_PROJECTION_ASSEMBLY	0.328383	0.761488	-0.301305	-1.07495	198	66	SLC9A3R1 RAB8B DMD MYLK AIF1 RAC2 P2RX7 FLNA CCL21 ARHGEF6 CSNK1D EHD1 ATP6V1D RAB8A ACTR2 ABL1 INPPL1 NCK1 ROCK1 ATP6V0D1 MYH10 VCL CD2AP SNAP29 WASF2 CYFIP1 CTTN RAC1 SRGAP2 CDH13
GO_REGULATION_OF_PROTEIN_IMPORT_INTO_NUCLEUS_TRANSLOCATION	0.888889	1	0.259787	0.631111	407	10	HSP90AB1 MAVS HSP90AA1 UBR5 IGF1
GO_GLUCOCORTICOID_METABOLIC_PROCESS	0.0694698	0.436432	-0.716868	-1.46923	37	6	HSD11B1 HSD3B1
GO_PROTEIN_MATURATION	0.0214395	0.255654	-0.363937	-1.42829	13	114	S100A8 S100A9 CPA3 CMA1 CTSG AZU1 PML CTSS SEC11C IFI16 CTSH CPXM1 FKBP1A TBC1D10A PARL CASP1 P2RX7 CDKN1B DHCR24 F9 TRADD
GO_SKELETAL_MUSCLE_ADAPTATION	0.573964	0.90297	-0.64079	-0.956435	290	2	ACTA1 RPS6KB1
GO_PROTEIN_N_LINKED_GLYCOSYLATION	0.0140515	0.209515	0.497416	1.64048	5	33	MCFD2 DPM1 OSTC MAGT1 RPN1 DDOST UBE2G2 RPN2 PRKCSH ENTPD5 B4GALT1 MAN1B1 ST6GAL1 MOGS
GO_ANAPHASE_PROMOTING_COMPLEX_DEPENDENT_CATABOLIC_PROCESS	0.817708	0.986598	-0.23133	-0.786253	470	53	PSME1 PSME2 PSMB10 PSMB8 CDC27 UBE2E1 PSMD10 PSMD9 PSMB9
GO_HINDLIMB_MORPHOGENESIS	0.853909	0.996315	0.402989	0.668814	414	3	GNAS CTNNB1
GO_ESTABLISHMENT_OR_MAINTENANCE_OF_EPITHELIAL_CELL_APICAL_BASAL_POLARITY	0.487805	0.854503	0.377578	0.968769	219	12	ANK1 RAP2A ARF4 DLG1 PDZD11 PTK7
GO_LOOP_OF_HENLE_DEVELOPMENT	0.740952	0.95935	-0.632739	-0.846096	388	1	JAG1
GO_VESICLE_ORGANIZATION	0.481698	0.850755	-0.24755	-0.999867	328	144	CORO1A COL7A1 VPS11 VAMP8 UVRAG SNAPIN CD34 PPP6R3 MYO18A CAV1 VPS37C CHMP6 FCHO2 VAMP5 P2RX7 RAB32 TRAPPC5 S100A10 ANXA2 CSNK1D BLOC1S2 EPS15 EEA1 ZFYVE16 SNX12 CAV2 STX7 AGFG1 RAB8A SNX9 GOSR1 GBF1 CHMP4A
GO_KERATINOCYTE_PROLIFERATION	0.202677	0.632551	-0.713501	-1.28151	105	4	IRF6 KRT2
GO_MACROPHAGE_ACTIVATION_INVOLVED_IN_IMMUNE_RESPONSE	0.506692	0.869683	-0.546875	-0.982233	264	4	SYK
GO_INDOLALKYLAMINE_METABOLIC_PROCESS	0.0172084	0.226859	-0.884417	-1.58849	8	4	IDO1 KYNU
GO_POSITIVE_REGULATION_OF_BINDING	0.883051	1	-0.21484	-0.723722	520	49	MMP9 FKBP1A CAV1 PACS1 S100A10 ANXA2 ARRB1 CDK9 CLIC2 ABL1 B2M STK4 TMEM173 TXN FLOT1 ENO1
GO_SMOOTH_MUSCLE_CELL_DIFFERENTIATION	0.296296	0.73632	0.714384	1.18562	143	3	ITGA8 CTNNB1 SRF
GO_MALE_GENITALIA_DEVELOPMENT	0.684109	0.945095	-0.504989	-0.844588	352	3	DHCR24
GO_REGULATION_OF_HYDROLASE_ACTIVITY	0.00120337	0.0933622	-0.346071	-1.57303	0	500	SERPINB3 SFN S100A8 S100A9 ANXA8 SERPINB7 CSTA OAS1 ALDH1A1 EGFR VAV1 ARHGDIB DOCK8 LTF ARHGAP25 PSME1 SERPINB5 ACAP1 LPA TRIAP1 COL7A1 RASIP1 EPHA2 SERPINB1 SFRP2 CYTH1 MMP9 CSTB PML FNBP1 CAST RALGAPB PSME2 EGLN1 IFI16 CARD16 ARHGEF12 ELMO1 CTSH SERPINB12 A2ML1 PPP6R3 APCS STXBP5 GM2A AGFG2 PTAFR FKBP1A PLCB2 TBC1D10A NCKAP1L IKBKB ARAP1 ARHGAP30 PZP DOCK2 ARHGAP18 GPLD1 FN1 RABEP2 ARHGAP4 NAIP…
GO_ENDOCARDIAL_CUSHION_DEVELOPMENT	0.93053	1	-0.2869	-0.588003	508	6	NEDD4 ENG RBPJ JAG1 SMAD4 CRELD1
GO_NEGATIVE_REGULATION_OF_ERBB_SIGNALING_PATHWAY	0.748718	0.962095	-0.266637	-0.815049	437	29	EGFR PTPRJ EPS15 GRB2 PSEN1 CBL SH3KBP1 SNX6 PTPN2
GO_RESPONSE_TO_DIETARY_EXCESS	0.941509	1	-0.285966	-0.550452	498	5	APOE PCSK1N VGF CLIC5 TBL1XR1
GO_REGULATION_OF_MEIOTIC_NUCLEAR_DIVISION	0.207627	0.64012	0.647485	1.27103	97	5	MSH2 PDE3A SIRT2 PRKAR1A CALR
GO_BRANCH_ELONGATION_OF_AN_EPITHELIUM	0.353728	0.781446	-0.619024	-1.11182	184	4	RDH10 MED1
GO_POSITIVE_REGULATION_OF_CELLULAR_AMIDE_METABOLIC_PROCESS	0.90925	1	-0.211684	-0.713171	520	51	KRT17 PRR16 PTAFR PRKCD LARP1 FMR1 FAM129A RPS27L APOE NCK1 LARP4B
GO_POSITIVE_REGULATION_OF_VACUOLE_ORGANIZATION	0.343013	0.774526	-0.477219	-1.0942	188	9	PIP4K2C PIP4K2A PIP4K2B RAB3GAP2 RAB3GAP1 LRSAM1
GO_NEGATIVE_REGULATION_OF_PLATELET_ACTIVATION	0.846435	0.996315	-0.326402	-0.668963	462	6	UBASH3B PRKCD APOE
GO_GLUTAMINE_FAMILY_AMINO_ACID_CATABOLIC_PROCESS	0.0246085	0.276873	0.622654	1.64487	10	13	DDAH1 DDAH2 GLS ASRGL1 ALDH4A1
GO_EMBRYONIC_SKELETAL_SYSTEM_DEVELOPMENT	0.464368	0.842357	0.337056	0.997608	201	22	COL2A1 RBP4 PRRX1 NIPBL MMP14 DLG1 GNAS CTNNB1 EIF4A3
GO_NEURON_MATURATION	0.898004	1	0.281113	0.634846	404	8	CLN5 NRCAM APP ANKS1A MTCH1
GO_THYMIC_T_CELL_SELECTION	0.214418	0.643364	-0.592778	-1.24967	115	7	SPN DOCK2 CD74 FAS
GO_CELLULAR_RESPONSE_TO_BIOTIC_STIMULUS	0.0767888	0.452218	-0.402652	-1.35655	43	51	HCK CD36 PTAFR FN1 GSTP1 IL18 SYK TNFAIP3 NFKB1 CD40 RIPK2 WFS1 LYN PYCARD SHPK ABL1 B2M PAF1 CD14 LITAF TSPO MAPK3 MRC1 ICAM1
GO_COENZYME_A_METABOLIC_PROCESS	0.796053	0.979524	0.294432	0.744256	362	11	MCEE CROT MCCC2 ACACB ACACA DCAKD ACOT7
GO_PROTEIN_LOCALIZATION_TO_CILIUM	0.445507	0.830632	-0.586001	-1.05251	232	4	CSNK1D EHD1 ATP6V1D
GO_RNA_STABILIZATION	0.188636	0.612946	0.428237	1.24356	82	20	ELAVL1 HNRNPD HNRNPA0 MYD88 DHX9 SYNCRIP VIP PABPC1 PAIP1 HNRNPU TARDBP MTOR
GO_ACTIN_MYOSIN_FILAMENT_SLIDING	0.053407	0.387943	-0.667892	-1.5574	28	10	DES DMD ACTC1 TPM4 TPM1 MYL6 ACTA1
GO_REGULATION_OF_CELL_MORPHOGENESIS_INVOLVED_IN_DIFFERENTIATION	0.482443	0.850755	-0.253136	-0.994716	315	113	SERPINB3 MBP TACSTD2 SFRP2 STAT1 GBP1 MARK2 FN1 ARHGAP4 FLNA ZEB2 GREM1 ARHGEF1 S100A10 THY1 GOLGA4 TGFB1I1 TRIOBP ABL1 PSEN1 APOE RREB1 ARPC2
GO_REGULATION_OF_PROTEIN_HOMODIMERIZATION_ACTIVITY	0.546638	0.893312	0.432907	0.935162	251	7	AIDA HSPA5 PARK7
GO_REGULATION_OF_HETEROTYPIC_CELL_CELL_ADHESION	0.922395	1	0.258179	0.603212	415	9	ADIPOQ APOA1 MYADM FGB FGG
GO_POSITIVE_REGULATION_OF_REACTIVE_OXYGEN_SPECIES_BIOSYNTHETIC_PROCESS	0.297727	0.737902	0.362904	1.11314	130	24	HBB PTX3 DDAH1 NOS1AP DDAH2 HSP90AB1 ASS1
GO_ALPHA_AMINO_ACID_METABOLIC_PROCESS	0.0114613	0.190369	0.362956	1.53363	3	114	CRYM FOLR1 PSAT1 PYCR1 PLOD1 ASNS DDAH1 PADI2 CRTAP PYCR2 GATM DDAH2 ALDH18A1 GLS HIBADH QDPR P4HA1 ATIC GCSH GMPS MPST AASDHPPT GGH MTHFD2 ASS1 P4HB CAD EIF2B2 ALDH6A1 ASRGL1 ALDH4A1 NMNAT1 SHMT2 CKB ADI1 MCCC2 PHGDH CKMT1A HIBCH GFPT1 GGT1 MSRA PRDX4 MTAP GPT PFAS SHMT1 EIF4A3 ALDH1L1
GO_MITOCHONDRIAL_DNA_METABOLIC_PROCESS	0.802966	0.982311	0.358997	0.704722	378	5	PARP1 LIG3 LONP1
GO_CGMP_METABOLIC_PROCESS	0.69392	0.945132	0.655142	0.872869	330	1	AQP1
GO_ADULT_BEHAVIOR	0.180095	0.602128	0.386413	1.21045	75	28	SNCA ABAT HTRA2 UCHL1 OXR1 MAPT PPT1 EPS8
GO_RETINAL_GANGLION_CELL_AXON_GUIDANCE	0.208768	0.640572	0.698879	1.27145	99	4	EPHB3 ALCAM NRCAM
GO_POSITIVE_REGULATION_OF_MEMBRANE_INVAGINATION	0.154717	0.576358	-0.688198	-1.3247	81	5	CD36 NCKAP1L
GO_SPINDLE_LOCALIZATION	0.826786	0.990541	-0.267067	-0.719073	462	18	MYH9 LLGL2 ACTR2 CENPA ACTR3 NUMA1 HTT
GO_HYDROGEN_PEROXIDE_CATABOLIC_PROCESS	0.0715935	0.444032	0.550269	1.4607	30	14	HBB HBA1 PXDN PRDX2
GO_CELLULAR_RESPONSE_TO_ORGANIC_CYCLIC_COMPOUND	0.98017	1	-0.172729	-0.711238	691	173	CYP1B1 CYBA EGFR DEFA1 MED4 STAT1 MSR1 RNF14 PTAFR GPLD1 AIF1 GSTP1 CAV1 IL18 P2RX7 MSN CDKN1B NFKB1 CDH1 DIAPH1 SERPINB9 AKR1C3 TGFB1I1 SNIP1 JUP MED1 ABL1 TMEM173 ZC3HAV1 ANXA1 NCOA6
GO_POSITIVE_REGULATION_OF_CYTOKINE_PRODUCTION_INVOLVED_IN_IMMUNE_RESPONSE	0.35175	0.780617	-0.470825	-1.09788	190	10	SASH3 CD36 BCL10 MAP3K7 CD74 B2M
GO_REGULATION_OF_PROTEIN_SUMOYLATION	0.678959	0.944849	0.376899	0.814175	312	7	HMG20B CTNNB1 GNL3 PARK7
GO_RESPONSE_TO_ENDOPLASMIC_RETICULUM_STRESS	0.133333	0.554953	0.275431	1.18282	45	122	SRPX UFM1 YIF1A ASNS UFC1 THBS4 PDIA4 SEC61B ERLIN2 PDIA6 ASNA1 DNAJC10 SHC1 THBS1 UBE2G2 HDGF P4HB MAN1B1 FKBP14 PDIA3 HM13 EIF2AK2 CCDC47 TP53 HSPA5 HSP90B1 SRPRB PDIA5 HYOU1 GFPT1
GO_CELLULAR_RESPONSE_TO_LIGHT_STIMULUS	0.490566	0.856287	-0.328663	-0.990167	285	27	MFAP4 TRIAP1 CRIP1 DDB2
GO_POSITIVE_REGULATION_BY_HOST_OF_VIRAL_TRANSCRIPTION	0.462715	0.842353	-0.573522	-1.03009	241	4	SP1
GO_NEGATIVE_REGULATION_OF_STEM_CELL_DIFFERENTIATION	0.67184	0.941377	0.367526	0.829995	302	8	SFRP1 ZNF706 STRAP
GO_NEGATIVE_REGULATION_OF_PRODUCTION_OF_MOLECULAR_MEDIATOR_OF_IMMUNE_RESPONSE	0.784922	0.973277	0.321588	0.726252	353	8	PRKDC HMOX1 APOA1
GO_SPHINGOLIPID_MEDIATED_SIGNALING_PATHWAY	0.859048	0.996315	-0.563944	-0.754104	450	1	EZR
GO_SYNAPTIC_VESICLE_CYTOSKELETAL_TRANSPORT	0.393829	0.808232	-0.483486	-1.05862	216	8	SNAPIN AP3M1 BLOC1S2
GO_LUNG_CELL_DIFFERENTIATION	0.884532	1	0.262054	0.636619	405	10	NFIB CTNNB1 AIMP2
GO_PLATELET_ACTIVATION	0.103226	0.50681	-0.355925	-1.29627	63	74	VAV1 CSRP1 PTPN6 PLCG2 VWF MYH9 SYK FERMT3 RAC2 ACTG1 FLNA LCP2 CD40 PRKCA PRKCB PRKCD ARRB1 LYN GNA13 HSPB1 TLN1 GNA14 METAP1 COL1A1 PIK3CA RHOG MAPK3 VCL STXBP1
GO_CYTOSKELETON_ORGANIZATION	0.00128205	0.0933622	-0.378492	-1.67056	0	352	KRT16 KRT6A KRT17 S100A9 CAMSAP2 MYH11 ARC KRT14 CNN1 EVL SLC9A3R1 LCP1 WAS FGFR1OP CORO1A PKP1 FAM83H DSP PIP5K1C CLIP1 WIPF1 DES HCLS1 TMSB4X FMNL1 KRT19 MICALL2 PKP2 UVRAG SDAD1 ELMO1 SDCCAG8 LMOD1 MAP7 SYNE1 PHACTR4 MYH9 MAST4 NCKAP1L IKBKB MYO18A ARAP1 TMSB10 DOCK2 ZMYM4 KRT18 ARHGAP4 AIF1 CAV1 KRT8 CETN2 PSTPIP2 RAC2 PCLO SLK ACTG1 DIAPH2 FLNA VASP GCC2 MICAL1 KATNA1 DIAPH1 THY1 CROCC RP2 A…
GO_NUCLEOTIDE_BINDING_DOMAIN_LEUCINE_RICH_REPEAT_CONTAINING_RECEPTOR_SIGNALING_PATHWAY	0.0725953	0.446359	-0.597172	-1.46411	39	12	TAB1 IKBKB TNFAIP3 RIPK2 MAP3K7
GO_TRANSCRIPTION_COUPLED_NUCLEOTIDE_EXCISION_REPAIR	0.90411	1	-0.208229	-0.703425	527	50	GTF2H1 RFC2
GO_MEMBRANE_DEPOLARIZATION_DURING_ACTION_POTENTIAL	0.217119	0.646867	0.694879	1.26417	103	4	CACNA2D1 TPCN2 YWHAH
GO_MATURATION_OF_SSU_RRNA	0.0638298	0.424319	0.434492	1.4026	26	31	NOP14 LSM6 WDR46 EMG1 NOL11 MRPS11 UTP20 RCL1 RPS16 RPS21 MPHOSPH10 RPSA UTP3 UTP14A RPS14 RPS8 WDR3 UTP18 DIEXF ABT1
GO_BETA_AMYLOID_METABOLIC_PROCESS	0.747715	0.961601	-0.369624	-0.757547	408	6	PSEN1 MME IDE ACE
GO_RESPONSE_TO_WOUNDING	0.380697	0.800461	-0.240215	-1.02918	283	247	S100A8 ANXA8 VAV1 DOCK8 LCP1 WAS DCN CSRP1 DSP SDC1 CD177 PTPN6 PLCG2 CD34 VWF PRTN3 CD36 SDC4 MYH9 FN1 NAIP AIF1 CAV1 FABP5 SYK FERMT3 CTSB RAC2 P2RX7 AHNAK2 ACTG1 FLNA LCP2 RAB27A CD40 PRKCA F9 ITPK1 GJA1 PRKCB MYOF PRKCD EHD1 ARRB1 LYN AK3 F13A1 GNA13
GO_NON_CANONICAL_WNT_SIGNALING_PATHWAY	0.94127	1	-0.195978	-0.72433	592	80	PSME1 SFRP2 TNRC6B PSME2 PLCB2 PSMB10 PSMB8
GO_RENAL_SYSTEM_PROCESS_INVOLVED_IN_REGULATION_OF_BLOOD_VOLUME	0.0848126	0.46603	-0.877735	-1.31009	42	2	CYBA GJA1
GO_NEGATIVE_REGULATION_OF_LEUKOCYTE_MEDIATED_IMMUNITY	0.352018	0.780617	0.380812	1.09275	156	19	HLA-A HLA-B CEACAM1
GO_POSITIVE_REGULATION_OF_CREB_TRANSCRIPTION_FACTOR_ACTIVITY	0.467925	0.844366	-0.522104	-1.00499	247	5	CRTC3 CAMK1D CRTC2
GO_NEGATIVE_REGULATION_OF_CELL_GROWTH	0.42275	0.821393	-0.309112	-1.03733	248	48	FBP1 CDA PTPRJ SFRP2 PML ARHGAP4 CDKN2AIP CDKN1B GREM1 GJA1
GO_MODIFIED_AMINO_ACID_TRANSPORT	0.507692	0.869683	0.480886	0.971513	230	6	CRYM FOLR1 SERPINA7
GO_CGMP_BIOSYNTHETIC_PROCESS	0.69392	0.945132	0.655142	0.872869	330	1	AQP1
GO_PROTEIN_SECRETION	0.160959	0.581698	-0.37363	-1.22605	93	44	S100A12 SNCG RAB8B GBP5 LTBP2 CD36 PNP PCLO LCP2 STEAP3 LYN CAMK2G RAB8A
GO_ALTERNATIVE_MRNA_SPLICING_VIA_SPLICEOSOME	0.217295	0.646867	0.559837	1.2643	97	8	SRSF6 PQBP1 CDK13 SRSF1 SFPQ HNRNPM
GO_ASSOCIATIVE_LEARNING	0.0162791	0.221745	0.603404	1.66548	6	17	KRAS PTPRZ1 NRGN PPP1R1B PPT1
GO_SNORNA_METABOLIC_PROCESS	0.0784314	0.45853	0.606181	1.47262	35	10	EXOSC4 NUDT16 EXOSC3 EXOSC2 FBLL1 EXOSC5
GO_NEGATIVE_REGULATION_OF_CELLULAR_CATABOLIC_PROCESS	0.899361	1	-0.20665	-0.748863	562	71	FBP1 RASIP1 PML EGLN1 GPLD1 VPS13C ANXA2 HP ZNF207 PSEN1 CHMP4A ATM UBXN1 TSPO TIMP1 CSNK2A2 CDKN2A NPC1 APOC3 GOLGA2
GO_REGULATION_OF_RESPONSE_TO_EXTRACELLULAR_STIMULUS	0.0673981	0.430653	-0.351475	-1.32209	42	90	DCN RAB12 PARL VPS13C PIP4K2C PIP4K2A ATP6V1G1 UBQLN2 EPM2A VPS35 RIPK2 ATP6V1D LARP1 EXOC1 MED1 ATP6V1H PIP4K2B CHMP4A CAPN1 RAB3GAP2 TSPO NEDD4 CSNK2A2 SNX5 TBK1 TRIM24 CASP3 EXOC4 MAPK3 ATP6V0D1 KANK2 SNX6 NPC1 CAPNS1 USP36 ATP6V1E1 RAB1B RAB3GAP1 ATP6V0A1 CTTN
GO_COFACTOR_TRANSPORT	0.317982	0.752957	0.445223	1.12542	144	11	FOLR1 HRG SLC33A1 PPT1 HPX ABCB7
GO_POSITIVE_REGULATION_OF_FAT_CELL_DIFFERENTIATION	0.947748	1	-0.238646	-0.596009	525	13	SFRP2 RARRES2 STK4 CEBPB CREB1 TMEM64 MAPK14
GO_NEGATIVE_REGULATION_OF_PROTEIN_POLYMERIZATION	0.220141	0.647864	0.359012	1.18402	93	33	SPTA1 SNCA PFN2 ADD2 EPS8 TMOD2 SPTBN1 FKBP4 SPTAN1 MYADM SPTB STMN1
GO_NEGATIVE_REGULATION_OF_REACTIVE_OXYGEN_SPECIES_METABOLIC_PROCESS	0.809441	0.984158	-0.269226	-0.721846	462	17	CD34 CAV1 HP
GO_REGULATION_OF_PROTEIN_DEACETYLATION	0.289474	0.7306	0.454414	1.14865	131	11	TRPS1 AKAP8L NIPBL TP53 CAMK2D
GO_OTIC_VESICLE_DEVELOPMENT	0.0484848	0.3671	0.936446	1.3991	23	2	COL2A1 NRP1
GO_POSITIVE_REGULATION_OF_DNA_TEMPLATED_TRANSCRIPTION_INITIATION	0.232816	0.664368	0.476289	1.22204	104	12	GTF2F2 CAND1 CTNNB1 PSMC1 PSMC2 PSMC3 SRF PSMC4 PSMC6
GO_NEURON_PROJECTION_EXTENSION_INVOLVED_IN_NEURON_PROJECTION_GUIDANCE	0.254237	0.692148	0.622024	1.22105	119	5	NRP2 ALCAM FMOD OGN
GO_PHOSPHOLIPID_DEPHOSPHORYLATION	0.116152	0.533204	-0.614984	-1.41008	63	9	MTMR1 MTMR6 INPPL1 INPP5D EPHX2 MTMR2 MTM1
GO_NEGATIVE_REGULATION_OF_DNA_REPAIR	0.221978	0.650972	0.629701	1.27216	100	6	HMGA2 UBR5 TRIP12 RPS3
GO_METAL_ION_TRANSPORT	0.141994	0.563217	-0.306213	-1.20577	93	116	SLC9A3R1 CORO1A PTPRC FTL PLCG2 LOXHD1 SLC38A1 FKBP1A SLC39A13 COX17 CAV1 STEAP4 BSPRY P2RX7 CDKN1B ATP6V1G1 STEAP3 CCL21 KCNAB2 PRKCB TCIRG1 ATP6V1D SLC4A7 ATOX1 COMMD9 FGF2 CAMK2G ATP6V1F ATP6V1H FTH1 MTMR6 PSEN1
GO_INSULIN_SECRETION	0.219153	0.647732	-0.521125	-1.21517	118	10	PCLO CAMK2G ANXA1
GO_POSITIVE_REGULATION_OF_FIBROBLAST_PROLIFERATION	0.786596	0.973787	-0.270363	-0.766521	445	22	EGFR PML FN1 RNASEH2B ANXA2 CD74
GO_NECROTIC_CELL_DEATH	0.637024	0.925484	-0.351194	-0.861033	350	12	CASP1 MLKL CD14 FAS RIPK1
GO_REGULATION_OF_MAST_CELL_ACTIVATION_INVOLVED_IN_IMMUNE_RESPONSE	0.0933099	0.483123	-0.53827	-1.402	52	15	VAMP8 STXBP2 SYK RAC2 LGALS9 LYN RABGEF1 SNX6 VAMP3 VAMP2 PDPK1
GO_POSITIVE_REGULATION_OF_CELLULAR_AMINE_METABOLIC_PROCESS	0.750542	0.962667	0.349	0.753907	345	7	ABAT ACSL3 PARK7 MAOB
GO_POSITIVE_REGULATION_OF_INTRACELLULAR_PROTEIN_TRANSPORT	0.0464396	0.361353	-0.354165	-1.35926	29	100	SFN RNASE2 EGFR HCLS1 VPS11 MICALL2 SFRP2 IL18 ITGAX RAC2 FLNA CDH1 HNMT GREM1 PEMT BCAP31 LGALS9 PRKCD SNIP1 JUP LEPROT MED1 MFF TMEM173
GO_REGULATION_BY_VIRUS_OF_VIRAL_PROTEIN_LEVELS_IN_HOST_CELL	0.482759	0.850755	-0.427142	-0.979382	265	9	STAT1 TAP1 DERL1
GO_CHROMOSOME_LOCALIZATION	0.998221	1	-0.155598	-0.450874	560	24	CHMP6 ACTR2 CHMP4A ATM ACTR3 CHMP5
GO_REGULATION_OF_RESPIRATORY_SYSTEM_PROCESS	0.380658	0.800461	0.670231	1.11234	184	3	GLS FTO
GO_POSITIVE_REGULATION_OF_ADENYLATE_CYCLASE_ACTIVITY	0.490022	0.856139	0.406562	0.949895	220	9	CAP2 GNAS VIP
GO_POSITIVE_REGULATION_OF_NEURON_DIFFERENTIATION	0.922222	1	-0.20075	-0.741968	580	80	GRN ITGA3 DMD IKBKB MARK2 FN1 ARSB ZEB2 GOLGA4 LYN FMR1 CAMK1D PSEN1 APOE
GO_EMBRYONIC_SKELETAL_SYSTEM_MORPHOGENESIS	0.21659	0.646867	0.459583	1.23918	93	15	COL2A1 PRRX1 NIPBL MMP14 DLG1 GNAS CTNNB1 EIF4A3
GO_ACTIVATION_OF_GTPASE_ACTIVITY	0.0302491	0.301973	-0.531127	-1.53904	16	24	EPHA2 RALGAPB TBC1D10A ARHGEF16 CCL21 TAX1BP3 TBC1D5 SGSM2 TBC1D4 TBC1D15 RHOG TBC1D2B RABGAP1 TBCK
GO_INOSITOL_PHOSPHATE_METABOLIC_PROCESS	0.537367	0.887168	-0.32813	-0.950816	301	24	PLCG2 PTAFR PLCB2 ITPK1 FGF2 INPPL1 SCP2 INPP5D IMPA2 PLCB3 MTMR2
GO_T_CELL_HOMEOSTASIS	0.0842491	0.46603	-0.610887	-1.45151	45	11	CORO1A NCKAP1L P2RX7 DNAJA3 CASP3 FAS RPS6
GO_REGULATION_OF_RECEPTOR_ACTIVITY	0.18662	0.610543	-0.386065	-1.21772	105	36	ARC GSTO1 FKBP1A DMD CAV1 GREM1 ANXA2 PRKCD MED1 CLIC2 PSEN1
GO_HISTONE_METHYLATION	0.829384	0.991539	0.248012	0.776903	349	28	HIST1H1C DPY30 WDR82 RBBP5 ASH2L EHMT2
GO_CELLULAR_RESPONSE_TO_FLUID_SHEAR_STRESS	0.881356	1	0.316996	0.622274	415	5	ASS1 HDAC3
GO_POSITIVE_REGULATION_OF_TRANSPORTER_ACTIVITY	0.348718	0.779502	-0.351828	-1.07546	203	29	ARC GSTO1 CTSS PLCG2 PTAFR GLRX DMD
GO_POSITIVE_REGULATION_OF_TRANSCRIPTION_FACTOR_IMPORT_INTO_NUCLEUS	0.176259	0.595359	-0.466961	-1.27062	97	19	HCLS1 IL18 FLNA CDH1 GREM1 LGALS9 TMEM173 DDX58 PPP3R1
GO_ALPHA_BETA_T_CELL_DIFFERENTIATION	0.637744	0.925484	0.397251	0.858139	293	7	FOXP1 RPL22
GO_ESTABLISHMENT_OF_PROTEIN_LOCALIZATION_TO_CHROMOSOME	0.728814	0.957435	0.390139	0.765855	343	5	H2AFY2 RUVBL2
GO_PEPTIDE_CROSS_LINKING	0.00174825	0.0933622	-0.785124	-2.10506	0	17	SPRR1B SPRR2A SPRR2D IVL CSTA TGM2 DCN DSP EVPL FN1
GO_PEPTIDYL_SERINE_MODIFICATION	0.634483	0.924296	-0.260678	-0.892603	367	54	DCN DCX MAST4 IKBKB SYK MAPK13 PRKCA PRKCB PRKCD CSNK1D CSNK1A1 CAB39 STK4 ATM
GO_CELLULAR_RESPONSE_TO_EXTRACELLULAR_STIMULUS	0.312821	0.749895	0.284424	1.08396	121	68	ALB FOLR1 SFRP1 PRKAA1 ASNS FZD1 MAP1LC3B2 DAP TXN2 EHMT2 GABARAPL2 EIF2AK2 ITGB1 TP53 HSPA5 KIAA1324 HMOX1 RRAGB GSDMD CHMP1A SIRT2 MYBBP1A RALB ADNP
GO_ROUNDABOUT_SIGNALING_PATHWAY	0.656604	0.938063	-0.444036	-0.854716	347	5	MYO9B
GO_ESTABLISHMENT_OF_PROTEIN_LOCALIZATION	0.998841	1	-0.167305	-0.777795	861	726	S100A12 SNCG EGFR SLC9A3R1 HOOK1 ACAP1 CLIP1 PEX5 VPS11 PKP3 PKP2 RAB8B VAMP8 PML RAB12 COG6 SNAPIN GBP5 SDAD1 PARD3 MVP KPNA3 SNF8 LTBP2 MSR1 STXBP5 RAB3D CD36 OPTN TBC1D10A TRAPPC8 MYH9 IKBKB PNP MICALL1 AKAP12 STXBP2 KRT18 RABEP2 VPS13C BET1L VPS37C SYK HOMER3 CHMP6 UNC93B1 TNFAIP3 CD63 VAMP5 RAC2 ATG9A APOB GOPC PCLO ATP6V1G1 RAB32 VPS33A RAB25 AP3M1 MCC C16orf62 FLNA COG4 LCP2 CDH1 RAB24 SNU…
GO_NEGATIVE_REGULATION_OF_RESPONSE_TO_DNA_DAMAGE_STIMULUS	0.775439	0.971476	-0.278877	-0.799172	441	23	MUC1 TRIAP1 SFRP2
GO_GLUTAMATE_METABOLIC_PROCESS	0.127517	0.547475	0.521818	1.37849	56	13	ALDH18A1 GLS ALDH4A1 GGT1 OAT GOT1 ALDH5A1 GCLC GCLM GLUL
GO_SPHINGOMYELIN_METABOLIC_PROCESS	0.852772	0.996315	-0.377526	-0.678068	445	4	SMPDL3B SMPD4
GO_TRNA_METABOLIC_PROCESS	0.728571	0.957435	0.21348	0.869704	254	95	GTPBP3 TARS2 LSM6 NARS2 GARS TARS EXOSC3 HSD17B10 RPP30 OSGEP YARS NSUN2 VARS PUS1 EXOSC2 CARS TPRKB NAT10 PUS7 METTL1 FARSA TRMT112 SSB AARS GTF3C1 MRPL39 DDX1 TRMT61B GTF3C2 LARS LARS2 FBLL1 TRMT61A
GO_NEGATIVE_REGULATION_OF_ATPASE_ACTIVITY	0.249057	0.683616	-0.632805	-1.21807	131	5	LTF
GO_POSITIVE_REGULATION_OF_LOCOMOTION	0.00288184	0.101462	-0.37855	-1.54531	1	159	SERPINB3 S100A14 S100A7 ANXA3 AZU1 EGFR FGFR1OP CORO1A FAM83H MMP9 PTPRC RETN ITGA3 CTSH PLVAP TRIM38 PTAFR NCKAP1L MYLK GPLD1 FN1 AIF1 MIEN1 TRIM21 STAT5A FERMT3 RAC2 RAB25 IGF1R IL16 PRKCA CCL21 DIAPH1 LGALS9 LYN PYCARD FGF2 CAMK1D RARRES2
GO_REGULATION_OF_DENDRITE_MORPHOGENESIS	0.00683371	0.145633	0.606336	1.77874	2	21	PTPRZ1 SDC2 RAP2A PQBP1 BAIAP2 VAMP7
GO_CELLULAR_RESPONSE_TO_LITHIUM_ION	0.245009	0.67985	-0.524737	-1.20316	134	9	FABP4 CDKN1B CDH1
GO_MAMMARY_GLAND_EPITHELIUM_DEVELOPMENT	0.27993	0.722119	-0.448444	-1.16804	158	15	IRF6 EPHA2 PML PRLR MED1 MGMT STAT6
GO_CELLULAR_RESPONSE_TO_PROSTAGLANDIN_STIMULUS	0.509978	0.870628	0.371936	0.954292	229	12	SFRP1 PRKAA1 GNAS TNC ACACA AKT1
GO_REGULATION_OF_MYELOID_CELL_APOPTOTIC_PROCESS	0.769737	0.971335	0.299567	0.757235	350	11	ADIPOQ ST6GAL1 MIF ITPKB APOH
GO_NEGATIVE_REGULATION_OF_VIRAL_PROCESS	0.192833	0.62077	-0.378094	-1.2253	112	40	OAS1 LTF TNIP1 PML IFI16 STAT1 APCS SP100 TRIM21 CCNK ISG20 MX1
GO_ERYTHROCYTE_HOMEOSTASIS	0.291883	0.733165	-0.365843	-1.12448	168	31	HCLS1 AMPD3 JMJD6 NCKAP1L G6PD LYN MED1 SPI1 TMOD3 CASP3 PTPN2 RPS6 DNASE2 SFXN1
GO_RESPONSE_TO_HEAT	0.327146	0.761488	0.308428	1.07102	140	38	PLA2G4A HTRA2 PDCD6 PSIP1 HSF1 THBS1 HSPA1A EIF2B2 HMOX1 HSP90AA1
GO_NOTCH_RECEPTOR_PROCESSING	0.531993	0.883053	-0.458502	-0.939703	290	6	PSEN1 NOTCH3 ADAM10 ADAM17 JAG1
GO_CELLULAR_RESPONSE_TO_CADMIUM_ION	0.271719	0.713568	-0.557029	-1.17431	146	7	MT1X AKR1C3 MT1E
GO_SUCKLING_BEHAVIOR	0.639918	0.927117	0.545449	0.905244	310	3	GLS APP
GO_POSITIVE_REGULATION_OF_KIDNEY_DEVELOPMENT	0.279492	0.721899	-0.537578	-1.17706	153	8	SERPINB7 BASP1
GO_REGULATION_OF_MITOTIC_SPINDLE_CHECKPOINT	0.230932	0.663258	0.632805	1.24222	108	5	LCMT1 DYNC1LI1 TPR MAD2L1
GO_I_KAPPAB_KINASE_NF_KAPPAB_SIGNALING	0.0106762	0.186238	-0.606894	-1.75858	5	24	TAB1 NFKB2 IKBKB IKBKE CARD9 NFKB1 BCL10 TRADD RIPK2 SNIP1 TANK MAP3K7 CD14 ROCK1 TBK1 IKBKG
GO_REGULATION_OF_NON_CANONICAL_WNT_SIGNALING_PATHWAY	0.480804	0.850755	-0.488071	-1.0003	262	6	SFRP2 RNF213 CSNK1D ABL1
GO_REGULATION_OF_KINASE_ACTIVITY	0.004	0.112176	-0.350226	-1.51418	2	270	SERPINB3 SFN S100A12 GTF2H1 AZU1 EGFR SLC9A3R1 LTF DCN FGFR1OP PTPRJ GMFG SFRP2 PTPRC TAB1 UVRAG ELANE PTPN6 MVP RPTOR SNF8 UBASH3B FABP4 SDC4 NCKAP1L MARK2 TELO2 GSTP1 CAV1 SYK HEXIM1 TNFAIP3 RAC2 EEF1A2 P2RX7 CCNK CDKN1B AFAP1L2 CDK12 LCP2 IGF1R ZEB2 CD40 SH3BP5L CCL21 GREM1 CSK THY1 TSC2 RIPK2 PRKCD ARRB1 AKAP13 GMFB LYN VAC14 PYCARD PRLR FGF2 TAOK3 MAP3K7 RASSF2 CD74 SNX9 TNXB SASH1 ABL1 HSPB…
GO_CHROMOSOME_LOCALIZATION_TO_NUCLEAR_ENVELOPE_INVOLVED_IN_HOMOLOGOUS_CHROMOSOME_SEGREGATION	0.375238	0.799739	-0.80755	-1.07985	196	1	ATM
GO_NEGATIVE_REGULATION_OF_DNA_RECOMBINATION	0.0381356	0.328784	0.791156	1.55306	17	5	MSH6 MSH2 MSH3
GO_POSITIVE_REGULATION_OF_LYMPHOCYTE_MIGRATION	0.0127042	0.200719	-0.738939	-1.61795	6	8	S100A7 AIF1 CCL21 PYCARD
GO_NEGATIVE_REGULATION_OF_CELLULAR_RESPONSE_TO_INSULIN_STIMULUS	0.608501	0.912117	0.331736	0.876347	271	13	ENPP1 PRKAA1 LMBRD1
GO_POSITIVE_REGULATION_OF_CELLULAR_EXTRAVASATION	0.135283	0.557088	-0.672302	-1.37789	73	6	PLVAP PTAFR
GO_MYELOID_LEUKOCYTE_DIFFERENTIATION	0.48542	0.853475	-0.330976	-0.997136	282	27	EPHA2 MMP9 IFI16 PRTN3 MYH9 ANXA2 LGALS9 MED1 PSEN1 SPI1
GO_PEROXISOME_ORGANIZATION	0.0454545	0.359658	-0.575366	-1.52066	25	16	PEX5 RAB8B TRAPPC8 ACBD5 PEX12 MFF SCP2
GO_DNA_STRAND_ELONGATION_INVOLVED_IN_DNA_REPLICATION	0.288248	0.730535	0.453571	1.16375	129	12	FEN1 GINS3 RFC4 PARP1 LIG4 POLD3 POLD2 PCNA
GO_CELLULAR_MODIFIED_AMINO_ACID_CATABOLIC_PROCESS	0.403315	0.810566	-0.447007	-1.04234	218	10	KYNU
GO_SINGLE_ORGANISM_CELL_ADHESION	0.00142045	0.0933622	-0.452078	-1.86243	0	177	S100A8 S100A9 DPP4 CSTA CYP1B1 EGFR VAV1 DOCK8 LCP1 WAS COL14A1 CD209 PKP1 CSRP1 TNIP1 DSP PIP5K1C ITGAL PKP3 MICALL2 PKP2 PTPRC SPN PTPN6 CD34 JMJD6 ITGB2 FKBP1A PSMB10 MYH9 DOCK2 CD58 FN1 APBB1IP SYK ITGAX FERMT3 RAC2 P2RX7 STK10 ACTG1 MSN FLNA CDH1 FNDC3A RAB27A ZFP36L1 CCL21 THY1 RIPK2 PRLR JUP ADA FBLIM1 CD74 CD44 CD93 TNXB ABL1 HSPB1 B2M PSEN1
GO_POLYOL_METABOLIC_PROCESS	0.780357	0.971476	-0.252049	-0.798464	436	37	PLCG2 PTAFR PLCB2 ITPK1 FGF2 GK MECP2 INPPL1 SCP2 INPP5D
GO_POSITIVE_REGULATION_OF_TRANSCRIPTION_INITIATION_FROM_RNA_POLYMERASE_II_PROMOTER	0.30719	0.745593	0.467133	1.13483	140	10	GTF2F2 CAND1 PSMC1 PSMC2 PSMC3 SRF PSMC4 PSMC6 PSMC5
GO_APICAL_JUNCTION_ASSEMBLY	0.612108	0.912682	0.307875	0.883457	272	19	RHOC RAB13 DLG1 PKN2 APC ITGB1
GO_PYRIMIDINE_RIBONUCLEOSIDE_TRIPHOSPHATE_METABOLIC_PROCESS	0.945283	1	-0.285363	-0.54929	500	5	AK3 NME3
GO_LYMPHOCYTE_HOMEOSTASIS	0.236014	0.669894	-0.456933	-1.20765	134	16	CORO1A NCKAP1L TNFAIP3 P2RX7 LYN ABL1 DNAJA3 CASP3 FAS RPS6
GO_SERTOLI_CELL_DEVELOPMENT	0.628466	0.91965	-0.41315	-0.870987	339	7	SDC1 FNDC3A HSD17B4 ICAM1
GO_NEGATIVE_REGULATION_OF_RNA_SPLICING	0.0113895	0.189717	0.58129	1.70527	4	21	SRSF10 RNPS1 RBM42 SRSF6 C1QBP PTBP1 AKT2 SRSF9 HNRNPA2B1 RPS26 RBMX RPS13 SRSF7
GO_CELL_CYCLE_PHASE_TRANSITION	0.222543	0.651606	0.271857	1.12953	76	108	HAUS8 ORC4 TUBA1A MCM7 MCM2 MCM3 MCM5 TUBB4B MCM4 MCM6 AKAP8L RPA3 TUBG1 ABCB1 NES TUBB EPS8 PPP1CB RANBP1 UBE2L3 PRKAR2B ITGB1 CHMP2A CAMK2D ENSA HSP90AA1 BRD4 YWHAE CUL4A UBE2S PRKACA PCM1 CDK6 KHDRBS1 TUBA4A CUL1 CDK2 RPA1 BCAT1
GO_TISSUE_MORPHOGENESIS	0.00576369	0.133874	-0.375758	-1.52318	3	149	KRT16 KRT17 TGM2 EGFR SLC9A3R1 LCP1 SERPINB5 DSP TACSTD2 RASIP1 EPHA2 PKP2 SFRP2 PML COL11A1 EGLN1 ITGA3 CTSH MAN2A1 FKBP1A SDC4 PHACTR4 MYLK COL4A1 MSN ST14 RDH10 FLNA BCL10 VASP ZEB2 SPINT1 CYP7B1 GREM1 GJA1 THY1 TSC2 ACTC1 CTNNBIP1 TGM3 GNA13 TGFB1I1 FGF2 MICAL2 GRB2 MED1 TPM1 LUZP1 STK4 PSEN1
GO_ENDOSOME_TO_LYSOSOME_TRANSPORT	0.124334	0.542159	-0.476553	-1.33364	69	21	HOOK1 VPS11 RAB12 SNAPIN VPS33A VPS18
GO_MRNA_PROCESSING	0.00408163	0.112176	0.34393	1.64326	0	279	SNRNP27 POLR2F ADARB1 DBR1 SRSF10 SF3B4 RNPS1 POLDIP3 ZNF326 SRSF11 LSM6 AKAP8L ELAVL1 DDX47 SRSF6 USP39 ELAVL4 SNRPE HNRNPH3 PSIP1 LUC7L PUF60 NOVA2 PNPT1 HNRNPR CRNKL1 PPIL3 LSM4 C1QBP PHF5A HNRNPH1 WDR33 CSTF1 SMN1 SSU72 ZRANB2 RBM28 PQBP1 NUDT21 ADAR HNRNPD THOC6 PTBP1 FUS HNRNPL USP4 GTF2F2 RBFOX3 DDX39B FIP1L1 LSM1 SNRPC YTHDC1 CLNS1A SRSF9 PRPF4 HNRNPA0 HNRNPH2 BCAS2 SNRPD1 CDC5L CPSF7 DCP…
GO_RESPONSE_TO_ANGIOTENSIN	0.0471869	0.363408	-0.675771	-1.54946	25	9	CAV1 PRKCD AGTRAP AHCYL1 CA2 SLC26A6
GO_DENDRITIC_SPINE_DEVELOPMENT	0.0221729	0.261148	0.743484	1.67903	9	8	PAK4 EPHB3 ARF4
GO_REGULATION_OF_PROTEIN_OLIGOMERIZATION	0.161687	0.581698	-0.507089	-1.293	91	14	MMP1 PEX5
GO_HEME_METABOLIC_PROCESS	0.165158	0.58392	0.463432	1.30137	72	18	TMEM14C BLVRB IBA57 ALAD FXN HPX HMOX1 HMBS SLC11A2
GO_SERINE_FAMILY_AMINO_ACID_BIOSYNTHETIC_PROCESS	0.150776	0.572544	0.597697	1.3498	67	8	PSAT1 SHMT2 PHGDH GGT1 SHMT1
GO_CELLULAR_RESPONSE_TO_CARBOHYDRATE_STIMULUS	0.746114	0.961601	-0.268548	-0.825432	431	31	CMA1 CYBA FN1 NFKB1 PRKCB
GO_INOSITOL_PHOSPHATE_CATABOLIC_PROCESS	0.603814	0.908916	0.453404	0.890046	284	5	NUDT3 INPP1 IMPA1
GO_C21_STEROID_HORMONE_METABOLIC_PROCESS	0.566243	0.89843	-0.397662	-0.911789	311	9	AKR1C1 AKR1C3 SCP2 FDX1 FDXR
GO_NEGATIVE_REGULATION_OF_GLIAL_CELL_DIFFERENTIATION	0.868644	0.997085	0.331072	0.649905	409	5	F2 CTNNB1 SIRT2
GO_POSITIVE_REGULATION_OF_SYNAPSE_ASSEMBLY	0.94235	1	0.241024	0.563131	424	9	EPHB3 UBE2V2 ADNP TPBG
GO_TRANSMISSION_OF_NERVE_IMPULSE	0.963437	1	-0.263771	-0.540601	526	6	P2RX4 MYH14 SOD1 ANK3 PAFAH1B1 NRCAM
GO_POSITIVE_REGULATION_OF_VASCULATURE_DEVELOPMENT	0.0479452	0.3653	-0.450748	-1.46322	27	42	SERPINB7 CMA1 CYP1B1 ANXA3 SFRP2 CD34 CTSH ITGB2 PRKCA GREM1 PRKCB FGF2 SASH1 HSPB1
GO_POSITIVE_REGULATION_OF_EPIDERMAL_CELL_DIFFERENTIATION	0.183303	0.606929	-0.586169	-1.28345	100	8	SFN
GO_MEMBRANE_FUSION	0.554455	0.895789	-0.269508	-0.944232	335	60	VPS11 VAMP8 UVRAG SNAPIN GCA BET1L VAMP5 EEA1 CAV2 STX7 RAB8A MFF GOSR1
GO_POSITIVE_REGULATION_OF_TOR_SIGNALING	0.836555	0.995893	-0.282896	-0.72134	475	14	RPTOR TELO2
GO_POSITIVE_REGULATION_OF_GLIAL_CELL_DIFFERENTIATION	0.771619	0.971476	0.317794	0.742498	347	9	RHEB SERPINE2 PRMT5 MTOR PRPF19
GO_MALE_SEX_DETERMINATION	0.440252	0.826403	0.789028	1.05125	209	1	SF1
GO_TYPE_B_PANCREATIC_CELL_DEVELOPMENT	0.962963	1	0.313746	0.520703	467	3	CDK6 SIDT2 PDPK1
GO_REGULATION_OF_SUPEROXIDE_ANION_GENERATION	0.00181488	0.0933622	-0.829685	-1.81664	0	8	CYBA CRP GSTP1 SYK PRKCD
GO_ANTIGEN_RECEPTOR_MEDIATED_SIGNALING_PATHWAY	0.0341615	0.320195	-0.365863	-1.40906	21	102	WAS PSME1 PTPRJ HLA-DPA1 PTPRC PSME2 PTPN6 PLCG2 CD38 PSMB10 NCKAP1L IKBKB HLA-DQA1 SYK PSMB8 HLA-DRA NFKB1 BCL10 LCP2 MNDA CSK THY1 PRKCB RIPK2 RFTN1 HLA-DQB1 LYN MAP3K7 ABL1 PSEN1 PSMD10 NCK1 PSMD9 INPP5D PSMB9 PIK3CA IGHM IKBKG
GO_POSITIVE_REGULATION_OF_MITOTIC_CELL_CYCLE	0.985646	1	0.167327	0.596867	411	44	ASNS RANBP1 PHB2 PKN2 RAB1A BRD4 CUL4A PTPN11 DYNC1LI1 MEPCE IGF1 APP PDGFRB CDK4 SMC5 PAFAH1B1 DUSP3 EIF4EBP1 PBX1 PHIP APEX1
GO_LYMPHOCYTE_COSTIMULATION	0.0207612	0.253098	-0.523701	-1.60986	11	30	DPP4 VAV1 HLA-DPA1 SPN PTPN6 HLA-DQA1 CAV1 HLA-DRA CCL21 CSK HLA-DQB1 LYN GRB2
GO_REGULATION_OF_SERINE_TYPE_PEPTIDASE_ACTIVITY	0.0808679	0.461571	-0.887615	-1.32484	40	2	ANXA8 SPINK5
GO_NEGATIVE_REGULATION_OF_STEROID_METABOLIC_PROCESS	0.91042	1	-0.294619	-0.603825	497	6	NFKB1 APOE
GO_COFACTOR_METABOLIC_PROCESS	0.463918	0.842357	0.217876	1.00717	134	194	ACOT13 SPTA1 FOLR1 TMEM14C ACSS1 DHTKD1 FASN BPGM MCEE MOCS1 ACOT2 LDHB BLVRB MDH2 QDPR ATIC FLAD1 VKORC1L1 PPT1 NNT AASDHPPT GGH PDHX ENO2 SCD AGK MTHFD2 IBA57 CROT ALAD PFKM PGK2 FXN SPR HPX NMNAT1 SHMT2 ELOVL5 GAPDH ALDOC MCCC2 PDHB ACACB HMOX1 ACOT9 MDH1 AKR7A2 PDZD11 RPIA COQ7 QPRT HMBS CIAO1 CBR4 SHMT1 ALDH1L1 SLC11A2 NFU1
GO_BARBED_END_ACTIN_FILAMENT_CAPPING	0.813596	0.985716	0.287554	0.72687	370	11	ADD2 EPS8
GO_CELL_MIGRATION_INVOLVED_IN_SPROUTING_ANGIOGENESIS	0.290381	0.730818	-0.531529	-1.16381	159	8	GPLD1 GREM1 FGF2
GO_NEGATIVE_REGULATION_OF_INTRACELLULAR_ESTROGEN_RECEPTOR_SIGNALING_PATHWAY	0.310786	0.748817	-0.565573	-1.15915	169	6	STRN3 CYP7B1 CNOT2 KANK2
GO_REGULATION_OF_TYPE_2_IMMUNE_RESPONSE	0.0735849	0.447808	-0.752826	-1.4491	38	5	IDO1 CD74 ANXA1 STAT6
GO_3_UTR_MEDIATED_MRNA_STABILIZATION	0.394794	0.808232	0.494491	1.0682	181	7	ELAVL1 HNRNPA0 MYD88 TARDBP
GO_POSITIVE_REGULATION_OF_RHO_PROTEIN_SIGNAL_TRANSDUCTION	0.67098	0.941377	-0.395788	-0.834385	362	7	ARRB1 AKAP13
GO_PRIMITIVE_STREAK_FORMATION	0.683438	0.945095	0.658141	0.876865	325	1	SRF
GO_RESPONSE_TO_PHENYLPROPANOID	0.0283019	0.294857	-0.825439	-1.58887	14	5	LY6D CD36
GO_REGULATION_OF_EPITHELIAL_CELL_MIGRATION	0.0626003	0.42321	-0.379817	-1.37471	38	70	ANXA3 EVL DCN TACSTD2 EPHA2 MMP9 ITGA3 CTSH GPLD1 SP100 ARSB STAT5A CD63 RAB25 SH3BGRL3 MCC PRKCA
GO_POSITIVE_REGULATION_OF_NOTCH_SIGNALING_PATHWAY	0.845987	0.996315	0.313791	0.677849	389	7	ERH POGLUT1 KIT PDCD10 AAK1 JAG1 STAT3
GO_CELL_DEATH	0.0289308	0.297998	-0.285801	-1.2721	22	389	CASP14 SFN S100A14 S100A8 S100A9 CLC CYP1B1 FAP SOD2 TRIAP1 EPHA2 SFRP2 MMP9 PML SPN PTPN6 MZB1 IFI16 ELMO1 CTSH ACP2 STAT1 LCN2 ITGB2 CD38 BAG3 OPTN IKBKE CASP4 KRT18 NAIP CAV1 MIEN1 CASP1 KRT8 TNFAIP3 P2RX7 SLK CDKN1B NFKB1 IFIT2 BCL10 PARP4 SULF1 DHCR24 CRIP1 STEAP3 CD40 PRKCA ZFP36L1 MICAL1 TRADD GREM1 GJA1 PRKCB BCAP31 MX1 ACTC1 RIPK2 ARHGEF6 LGALS9 PRKCD ARRB1 BLOC1S2 SERPINB9 PYCARD HTATIP…
GO_CELLULAR_IRON_ION_HOMEOSTASIS	0.547069	0.8935	-0.335345	-0.938464	307	21	LTF FTL NUBP1 LCN2
GO_CONTRACTILE_ACTIN_FILAMENT_BUNDLE_ASSEMBLY	0.727669	0.957297	0.326534	0.793261	333	10	ITGB5 ITGB1
GO_MACROMOLECULE_DEACYLATION	0.117096	0.533466	0.393726	1.29851	49	33	HMG20B PHB PPT1 MORF4L1 MTA2 MBD3 HDAC1 MTA1 SIRT2 KDM1A CHD4 TBL1XR1 RBBP4 LYPLAL1 HDAC6 SFPQ HDAC3 ARID4B
GO_TRANSLATIONAL_INITIATION	0.00295858	0.101462	0.460787	1.98844	0	127	RPS28 RPS29 RPL36A RPL36 FAU RPL26 RPL27 RPL22 RPL18 RPL9 RPL14 RPL34 RPL8 RPL13A RPS7 RPL37 RPL7A RPL32 RPS23 EIF4H RPL29 RPL31 RPS2 PTBP1 RPL15 EIF3F EIF2B2 RPL18A RPS11 RPS25 RPS15 RPS17 RPL3 RPS16 RPS21 RPLP1 RPL28 RPL30 RPL24 RPSA SSB RPS26 EIF3D RPL39 PABPC1 EIF4A1 EIF4A2 PAIP1 RPL35A RPL21 RPLP0 RPL19 RPS13 RPS3A EIF5 MTIF2 RPS14 RPS8 RPL4
GO_ACTIVATION_OF_NF_KAPPAB_INDUCING_KINASE_ACTIVITY	0.795407	0.97935	0.395285	0.719129	380	4	COPS8
GO_SYNAPTIC_TRANSMISSION_CHOLINERGIC	0.201183	0.63127	-0.817219	-1.21977	101	2	NQO1 APOE
GO_NEGATIVE_REGULATION_OF_CYTOKINE_PRODUCTION_INVOLVED_IN_IMMUNE_RESPONSE	0.493644	0.859601	0.503029	0.987461	232	5	HMOX1 APOA1 BST2
GO_REGULATION_OF_TOLL_LIKE_RECEPTOR_4_SIGNALING_PATHWAY	0.0794824	0.458673	-0.699879	-1.47546	42	7	LTF WDFY1 TNFAIP3 LYN FLOT1
GO_POSITIVE_REGULATION_OF_CELLULAR_PROTEIN_LOCALIZATION	0.0962644	0.492299	-0.30645	-1.24902	66	154	SFN RNASE2 EGFR EPHA2 HCLS1 VPS11 MICALL2 SFRP2 PML ITGA3 ARHGEF16 IL18 ITGAX RAC2 MSN FLNA CDH1 HNMT GREM1 PEMT BCAP31 LGALS9 PRKCD SORBS1 SNIP1 JUP LEPROT MED1
GO_PLASMA_MEMBRANE_ORGANIZATION	0.204082	0.634514	-0.312556	-1.17019	129	87	SLC9A3R1 CLIP1 PKP3 PKP2 NDRG1 MAP7 OPTN IKBKB BIN2 MICALL1 KRT18 CAV1 FCHO2 VAMP5 P2RX7 AHNAK2 CDH1 GCC2 PACS1 S100A10 ANXA2 GOLGA4 MYOF CAV2 JUP RAB8A SNX9 DENND4C CHMP4A SCP2 EPB41L3 FLOT1 CLASP2 ROCK1
GO_REGULATION_OF_NEUROTRANSMITTER_SECRETION	0.232662	0.664368	0.460209	1.21573	103	13	RAP1A SNCA PFN2 RAB5A SEPT5
GO_POSITIVE_REGULATION_OF_PROTEIN_CATABOLIC_PROCESS	0.312407	0.749519	-0.272216	-1.08617	208	130	PSME1 VPS11 PSME2 SNF8 RNF14 PSMB10 GPLD1 CAV1 PSMB8 TNFAIP3 MSN CDKN1B GJA1 UBQLN2 BCAP31 CDC27 CSNK1D UBE2E1 FBXO22 FMR1 SNX9 CSNK1A1 PSEN1 APOE ATXN3 ARIH1 PSMD10 PSMD9 PSMB9 NEDD4 NUB1
GO_ACTIVATION_OF_ADENYLATE_CYCLASE_ACTIVITY	0.417582	0.818596	0.518477	1.04746	189	6	CAP2 GNAS
GO_WHITE_FAT_CELL_DIFFERENTIATION	0.574153	0.90297	0.468455	0.919591	270	5	AACS TBL1XR1
GO_OOGENESIS	0.918969	1	-0.266682	-0.621852	498	10	DIAPH2 ZNF830 ATM ANG RPS6
GO_REGULATION_OF_SHORT_TERM_NEURONAL_SYNAPTIC_PLASTICITY	0.331313	0.763872	0.762897	1.13981	163	2	SYNGR1 RAB3GAP1
GO_ALDEHYDE_CATABOLIC_PROCESS	0.829268	0.991539	0.309078	0.698001	373	8	ESD PARK7 PDXP AKR1A1 GPI PNKD ADH5 HAGH
GO_RESPONSE_TO_TYPE_I_INTERFERON	0.0207612	0.253098	-0.522149	-1.60509	11	30	IRF6 OAS1 GBP2 STAT1 SAMHD1 HLA-F IKBKE SP100 IFIT3 PSMB8 IFIT2 IRF9 ISG20 MX1 MX2
GO_MITOCHONDRIAL_RESPIRATORY_CHAIN_COMPLEX_ASSEMBLY	0.004662	0.119863	0.474271	1.73306	1	51	NDUFS4 NDUFB11 NDUFV3 UQCRB NDUFAB1 NDUFS3 SAMM50 ECSIT NDUFB10 NDUFA3 TFAM NDUFB1 NDUFA11 BCS1L NDUFB4 NDUFV2 NDUFA10 NDUFS7 NDUFA13 NUBPL TIMMDC1 NDUFS2
GO_HYALURONAN_CATABOLIC_PROCESS	0.661605	0.9399	0.389067	0.840459	304	7	SLC9A1 GUSB HEXA LYVE1 HEXB
GO_NEUROTRANSMITTER_BIOSYNTHETIC_PROCESS	0.877712	0.999914	-0.453591	-0.677024	444	2	DAGLB
GO_PENTOSE_PHOSPHATE_SHUNT	0.194192	0.622042	-0.51583	-1.26468	106	12	G6PD PGD TKT SHPK TALDO1
GO_CYTOKINE_MEDIATED_SIGNALING_PATHWAY	0.00145985	0.0933622	-0.413206	-1.66622	0	142	IRF6 OAS1 GBP2 IRAK4 DCN PSME1 FCGR1A HLA-DPA1 PML PSME2 IFI30 HCK PLVAP STAT1 TRIM38 SAMHD1 GBP1 HLA-F PTAFR PSMB10 IKBKB KRT18 SP100 HLA-DQA1 KRT8 TRIM21 IFIT3 PSMB8 STAT5A CCRL2 HLA-DRA IFIT2 IRF9 CD40 TRADD CCL21 ISG20 MX1 HLA-DQB1 PRKCD MX2 PYCARD PRLR CAMK2G CD74 CD44
GO_ATP_GENERATION_FROM_ADP	0.803204	0.982311	0.252866	0.781115	350	25	DHTKD1 BPGM ENO2 PFKM PGK2 GAPDH ALDOC
GO_NEGATIVE_REGULATION_OF_LOCOMOTION	0.0403727	0.337694	-0.361479	-1.39218	25	102	KRT16 CYP1B1 EVL ARHGDIB SLC9A3R1 WAS DCN TACSTD2 PTPRJ PKP2 SFRP2 ELANE APCS SP100 ARHGAP4 AIF1 CD63 MCC SULF1 CCL21 GREM1 THY1
GO_IMP_METABOLIC_PROCESS	0.497278	0.861191	-0.392807	-0.963058	273	12	AMPD3 ADSSL1 ADSS HPRT1
GO_NCRNA_3_END_PROCESSING	0.581395	0.903996	0.326165	0.893899	249	16	EXOSC4 EXOSC3 RPS21 EXOSC2 RPSA FBLL1 EXOSC5 EXOSC7
GO_LYMPH_NODE_DEVELOPMENT	0.522634	0.878451	0.603404	1.00143	253	3	POLB CD248
GO_REGULATION_OF_CELLULAR_COMPONENT_SIZE	0.0307018	0.302307	-0.341173	-1.3737	20	141	VAV1 EVL SLC9A3R1 WAS CORO1A PRR16 WIPF1 HCLS1 GMFG HCK CAPG RPTOR LMOD1 SNF8 NCKAP1L ARHGAP18 FN1 ARHGAP4 P2RX7 MSN SH3BGRL3 VASP SPTBN2 CCL21 GOLGA4 PRKCD GMFB RAB22A ARPC5 PYCARD GRB2 LIMA1 TRIOBP ACTR2 ABL1 RASA1 APOE BRK1 ARPC2 NCK1 IQGAP2 CLASP2 TMOD3 IST1 ACTR3 ARPC3 WDR1 ICAM1 ARPC1B SCIN CAPZB CYFIP1 WASH3P ARPC5L ARF6 CTTN CREB1 RAC1
GO_MITOCHONDRIAL_TRANSPORT	0.150396	0.572329	0.299281	1.19812	56	82	TOMM40 MTCH2 TOMM22 BMF DNAJC19 SLC25A13 MTX2 SLC9A1 GDAP1 TOMM34 PNPT1 MCU SLC25A6 PAM16 HSPA1A SAMM50 TP53 SLC25A12 ACACB TOMM20 SLC25A10 HSP90AA1 YWHAE DYNLL2 YWHAQ TST NDUFA13 YWHAZ MTX1 MFN2 TIMM44 TIMM23 FBXO7 ACACA
GO_SULFUR_COMPOUND_BIOSYNTHETIC_PROCESS	0.0163934	0.222783	0.38066	1.52551	5	84	NCAN ACAN ACOT13 GSTT1 ACSS1 FASN ACOT2 PAPSS1 CSPG4 MPST MGST3 PPT1 PDHX SCD AGK OMD GSTM2 B4GALT1 EIF2B2 PRELP ELOVL5 ADI1 PDHB ACACB GGT1 ACOT9 GSTM3 MTAP ESD
GO_T_CELL_PROLIFERATION	0.0381125	0.328784	-0.633727	-1.55373	20	12	DOCK8 PSMB10 DOCK2 P2RX7 RIPK2 ABL1 RPS6 CADM1 CD151
GO_REGULATION_OF_RESPIRATORY_GASEOUS_EXCHANGE_BY_NEUROLOGICAL_SYSTEM_PROCESS	0.747475	0.961601	0.555489	0.82993	369	2	GLS
GO_PROTEIN_TARGETING	0.0119048	0.194645	0.282122	1.33444	2	256	ANK1 RPS28 RPS29 SSR3 RPL36A TRPS1 RPL36 SYNGR1 FAU TOMM40 RPL26 RPL27 IPO5 TOMM22 RPL22 RPL18 RPL9 DNAJC19 MTX2 SEC61B RPL14 RPL34 RPL8 GDAP1 RPL13A KPNA2 RPS7 TOMM34 RPL37 RPL7A RAB7A KIF13B RPL32 RPS23 RANBP1 PHB2 ARL6IP1 SLC25A6 PAM16 SPTBN1 RERE PPP1R10 SAMM50 RPL29 RPL31 ADAR RPS2 RPL15 PDIA3 RAN RPL18A SRP14 DAG1 RPS11 RPS25 MAPK1 SRPRB RPS15 RPS17 RPL3 RPS16 RPS21 TOMM20 HSP90AA1 RPLP1 YW…
GO_POSITIVE_REGULATION_OF_CHOLESTEROL_EFFLUX	0.971698	1	-0.266927	-0.513802	514	5	APOE PLTP
GO_SINGLE_ORGANISM_BIOSYNTHETIC_PROCESS	0.0921053	0.481159	0.220787	1.11399	13	585	LALBA NCAN ACAN DPM1 SDC2 PSAT1 MRPL34 MECR PYCR1 AACS PLA2G4A TMEM14C PRKAA1 MRPL45 ABAT PLOD1 ASNS LPCAT1 GSTT1 ACSS1 FASN BPGM MRPS23 MOCS1 MRPL44 PADI2 SCARB1 PYCR2 TARS2 RBP4 MRPL27 SLC27A1 GATM SERPINH1 PAPSS1 MRPS21 CERS2 MRPL12 MRPL2 FADS2 ALDH18A1 GLS CSPG4 PIGK MDH2 RPA3 SLC25A13 SORD MRPL53 ATIC FLAD1 GARS NDUFAB1 ALG1 GMPS MRPL16 CYB5R3 MGST3 TK1 AASDHPPT UGP2 MRPL43 ADSL MRPL19 PDHX …
GO_POSITIVE_REGULATION_OF_VIRAL_GENOME_REPLICATION	0.563218	0.89843	0.312732	0.925614	244	22	ADARB1 TOP2A ADAR PKN2 RAD23A VAPB SRPK2 PABPC1 DDB1
GO_NEGATIVE_REGULATION_OF_INNATE_IMMUNE_RESPONSE	0.589161	0.904822	-0.338914	-0.908692	336	17	IFI16 NMI TNFAIP3 TRAFD1 LGALS9 TAP1 SERPINB9
GO_REGULATION_OF_ALPHA_AMINO_3_HYDROXY_5_METHYL_4_ISOXAZOLE_PROPIONATE_SELECTIVE_GLUTAMATE_RECEPTOR_ACTIVITY	0.0266667	0.28951	-0.990651	-1.32469	13	1	ARC
GO_REGULATION_OF_ENDOTHELIAL_CELL_DIFFERENTIATION	0.451017	0.833385	-0.484273	-1.02093	243	7	IKBKB ROCK1 CDH5 XDH PPP1R12A
GO_REGULATION_OF_NOREPINEPHRINE_SECRETION	0.0276134	0.292026	-0.932388	-1.39167	13	2	PTGS1
GO_GLIAL_CELL_DEVELOPMENT	0.151724	0.57358	-0.41836	-1.26135	87	28	S100A8 S100A9 NDRG1 PARD3 GSTP1
GO_MITOCHONDRIAL_TRANSLATION	0.00263158	0.101462	0.478462	1.84899	0	72	MRPL34 MRPL45 MRPS23 MRPL44 TARS2 MRPL27 MRPS21 MRPL12 MRPL2 MRPL53 MRPL16 MRPL43 MRPL19 MRPL46 MRPS18A MRPL10 MRPL11 MRPL48 MRPL15 MRPL3 MRPL30 MRPS11 MRPS6 MRPL21 MRPL38 MRPL40 GFM1 MRPL13 MRPL49 MRPL39 DAP3 MRPS17 TUFM MRPL52
GO_REGULATION_OF_RETINOIC_ACID_RECEPTOR_SIGNALING_PATHWAY	0.981851	1	-0.216208	-0.4734	540	8	AKR1C3
GO_STRIATED_MUSCLE_CELL_DIFFERENTIATION	0.301724	0.741258	-0.322568	-1.10452	174	54	MYH11 KRT19 CAST SDC1 LMOD1 DMD MYH9 KRT8 ACTG1 NEXN ACTC1 AKAP13 CAV2
GO_REGULATION_OF_SYSTEMIC_ARTERIAL_BLOOD_PRESSURE	0.015873	0.219288	-0.585129	-1.65893	8	22	CPA3 CMA1 CTSG CYBA SOD2
GO_REGULATION_OF_SMOOTH_MUSCLE_CONTRACTION	0.201802	0.631438	-0.501714	-1.25301	111	13	CNN1 PTGS1 PTAFR CAV1
GO_POLYOL_CATABOLIC_PROCESS	0.470067	0.846352	0.411718	0.961942	211	9	NUDT3 SORD GPD2 INPP1 IMPA1
GO_SECOND_MESSENGER_MEDIATED_SIGNALING	0.361301	0.787392	-0.327902	-1.076	210	44	AZU1 EGFR SLC9A3R1 GSTO1 PLCG2 CD36 DMD PCLO
GO_CELL_CELL_SIGNALING	0.207773	0.64023	-0.285218	-1.13821	138	131	SERPINB3 S100A9 SNCG NQO1 MBP PIP5K1C PKP2 SFRP2 SNAPIN CD34 LTBP4 ITGB2 NAMPT IL18 P2RX7 PCLO DNAJC5 SH2D1A CD97 CCL21 GREM1 GJA1 LYN CAMK2G GRB2 PPFIA1 MECP2 PTPRF STAB1 PSEN1 APOE ATXN3 ANXA1 C1QA TXN SNAP23 TSPO CADPS2 KIF1B RGS10 SH3KBP1 GNAI2 CASK STX4 ADAM10 STXBP1 KCNQ1 TOLLIP ARRB2 SNAP29 PLCB3 RAB3GAP1 UBE2Q1 AKAP9 IK RAC1 LIN7C
GO_NEGATIVE_REGULATION_OF_B_CELL_ACTIVATION	0.370236	0.794785	-0.440742	-1.08058	203	12	TNFAIP3 MNDA LYN ATM INPP5D CDKN2A CASP3 FAS
GO_POSITIVE_REGULATION_OF_COAGULATION	0.371171	0.794977	-0.432136	-1.07925	205	13	S100A9 CD36
GO_NEGATIVE_REGULATION_OF_PROTEIN_TYROSINE_KINASE_ACTIVITY	0.0471869	0.363408	-0.677938	-1.55443	25	9	FGFR1OP MVP CAV1 SH3BP5L PSEN1 SNX6 PTPN2 ZGPAT
GO_LUNG_MORPHOGENESIS	0.518433	0.876876	0.345712	0.932147	224	15	KRAS PLOD3 DAG1 MAPK1 CTNNB1 TNC SEC24B
GO_VENTRICULAR_CARDIAC_MUSCLE_CELL_DIFFERENTIATION	0.621572	0.917947	-0.427749	-0.876674	339	6	MYH10 RXRA
GO_OXIDATIVE_DEMETHYLATION	0.176101	0.595358	0.918328	1.22352	83	1	FTO
GO_REGULATION_OF_MACROPHAGE_ACTIVATION	0.69147	0.945132	-0.360638	-0.826898	380	9	BPI
GO_VASCULAR_ENDOTHELIAL_GROWTH_FACTOR_RECEPTOR_SIGNALING_PATHWAY	0.118243	0.533559	-0.386988	-1.28702	69	46	CYBA VAV1 NCF2 ELMO1 CYBB NCKAP1L ACTG1 SULF1 MAPK13
GO_POSITIVE_REGULATION_OF_MAPK_CASCADE	0.210366	0.641258	-0.289615	-1.14584	137	125	S100A7 S100A12 EGFR PSAP TAB1 ELANE CD36 CARD9 SYK P2RX7 ZEB2 CD40 PRKCA CCL21 CSK RIPK2 LGALS9 ARRB1 PYCARD FGF2 CAV2 TAOK3 MAP3K7 RASSF2 CD74 CD44 SASH1 ABL1 MAP2K3 PSEN1
GO_MULTICELLULAR_ORGANISMAL_MACROMOLECULE_METABOLIC_PROCESS	0.00851789	0.163072	-0.500465	-1.62574	4	41	MMP1 COL7A1 MMP9 CTSS COL11A1 PRTN3 COL4A1 COL6A2 COL5A2 COL6A3 CTSB P2RX7 MMP2 COL6A1 COL6A6 AKR1C3
GO_CARBOHYDRATE_DERIVATIVE_CATABOLIC_PROCESS	0.663522	0.9399	-0.238087	-0.888935	421	84	DCN CDA SDC1 AMPD3 TYMP UPP1 SAMHD1 GM2A SDC4 PNP ARSB FBXO2 GPC6 RENBP FBXO6 HPRT1 FGF2 ADA CD44 GALT
GO_L_AMINO_ACID_TRANSPORT	0.32816	0.761488	0.437887	1.12351	147	12	SLC25A13 SERINC3 PRAF2 ARL6IP5 SERINC1 SLC25A12 SLC25A22
GO_POSITIVE_REGULATION_OF_ACTION_POTENTIAL	0.0521921	0.382261	0.813174	1.47938	24	4	NOS1AP SLC9A1 PAWR
GO_REGULATION_OF_MUSCLE_CONTRACTION	0.436644	0.825585	-0.311621	-1.02257	254	44	CNN1 DSP GSTO1 PTGS1 PKP2 PTAFR DMD CAV1
GO_REGULATION_OF_CHOLESTEROL_EFFLUX	0.915905	1	-0.292684	-0.599859	500	6	APOE PLTP LAMTOR1 PON1
GO_REGULATION_OF_EXOCYTOSIS	0.529695	0.882264	-0.264163	-0.956109	329	70	VAMP8 SDC1 SNF8 STXBP5 RAB3D PTAFR SDC4 STXBP2 SYK CHMP6 RAC2 PCLO RAB27A LGALS9 LYN FMR1 LLGL2
GO_NEGATIVE_REGULATION_OF_TOLL_LIKE_RECEPTOR_SIGNALING_PATHWAY	0.158965	0.581698	-0.619398	-1.30579	85	7	TNFAIP3 LYN CD14 SMPDL3B ARRB2 PDPK1
GO_ANION_TRANSMEMBRANE_TRANSPORT	0.915541	1	-0.21072	-0.700799	541	46	FXYD3 CPT1A SLC38A1 LRRC8D SLC16A3 ANO10 CLCC1 SLC4A7 CLIC2 SLC4A2 CLIC3 ABCC1 ABCC11 SLC17A5 SLC26A6
GO_POSITIVE_REGULATION_OF_PROTEIN_LOCALIZATION_TO_CELL_SURFACE	0.604207	0.909038	-0.506912	-0.910457	315	4	GPD1L STX4 SYNJ2BP
GO_PROTEIN_MODIFICATION_BY_SMALL_PROTEIN_CONJUGATION_OR_REMOVAL	0.998675	1	-0.162266	-0.706496	753	301	PSME1 DTX3L PML MYCBP2 PSME2 TRIM38 RNF14 PSMB10 SP100 NAIP UBA7 HECTD1 CETN2 TRIM21 FBXO2 PSMB8 TNFAIP3 RNF213 SUMO3 UHRF1 OTUD4 RNF25 FBXO6 USP9X CDC27 SYVN1 ARRB1 UBE2E1 FBXO22 UBE2E2 URM1 PEX12 UHRF2 DDB2 MED1 SASH1 NUP88 NEDD8 TRIM22 ATXN3 UBE2J1 PAF1 ARIH1 PSMD10 PSMD9 UFL1 NUP107 MARCH5 STAMBP PSMB9 ZC3HC1 USP24 SMC6 NEDD4 CBL NUB1 RABGEF1 CDKN2A OTUB1 TRIM24 ZFP91
GO_RENAL_VESICLE_DEVELOPMENT	0.800789	0.981478	-0.526641	-0.786057	405	2	GREM1
GO_REGULATION_OF_BODY_FLUID_LEVELS	0.0607735	0.417818	-0.304613	-1.27878	43	206	SFN KRT16 S100A9 ANXA8 CYBA VAV1 DOCK8 WAS FLG2 CSRP1 FAP VAMP8 CD177 PTPN6 PLCG2 CD34 VWF UBASH3B STXBP5 PRTN3 CD36 MYH9 DHODH CAV1 SYK STAT5A FERMT3 RAC2 P2RX7 ACTG1 FLNA LCP2 RAB27A CD40 PRKCA F9 ITPK1 GJA1 ANXA2 PRKCB PRKCD EHD1 ARRB1 WFS1 LYN AK3 F13A1 GNA13 PRLR
GO_REGULATION_OF_HORMONE_LEVELS	0.467153	0.844366	-0.248853	-1.00348	319	142	CPA3 CMA1 CTSG CYP1B1 ALDH1A1 HSD3B1 SLC2A1 PTGS1 RAB8B VAMP8 RETN CPT1A LTBP4 CD38 GPLD1 HMGN3 AKR1C1 PCLO RDH10 PRKCA GJA1 RAB11FIP1 ARRB1 LYN AKR1C3 CAMK2G MED1 DGAT1 ATP6AP2 ANXA1 PFKL NCOA6 SCP2 PSMD9 SNAP23 HSD17B4 SGPL1 ALDH1A3
GO_BONE_CELL_DEVELOPMENT	0.566243	0.89843	-0.370561	-0.908518	311	12	PTPN6 PIP4K2A ANXA2 MED1
GO_REGULATION_OF_DEFENSE_RESPONSE	0.00132979	0.0933622	-0.378938	-1.65321	0	313	S100A14 S100A8 S100A9 S100A12 CPA3 CMA1 CYBA IDO1 VAV1 IRAK4 LTF CD209 PSME1 TNIP1 VAMP8 PML SPN TAB1 CTSS PARP9 ELANE PSME2 PTPN6 CFP PLCG2 GBP5 HCK IFI16 ELMO1 STAT1 APCS ITGB2 TRIM38 SAMHD1 FABP4 CD36 NMI PSMB10 MYLK IKBKB DOCK2 IKBKE WDFY1 CASP4 CARD9 CD55 GSTP1 CAV1 CASP1 ITGAM IL18 SYK PSMB8 HTRA1 UNC93B1 TNFAIP3 CTSB TRAFD1 NFKB1 MMP2 SH2D1A BCL10 MAPK13 SPINK5 GJA1 PACS1 RIPK2 RFTN1 LGALS…
GO_NEGATIVE_REGULATION_OF_NEUROLOGICAL_SYSTEM_PROCESS	0.582857	0.903996	-0.707709	-0.946345	305	1	MTMR2
GO_PYRIMIDINE_NUCLEOSIDE_MONOPHOSPHATE_METABOLIC_PROCESS	0.388385	0.805439	-0.486652	-1.06555	213	8	UPP1 DHODH TYMS
GO_POSITIVE_REGULATION_OF_HEART_GROWTH	0.558984	0.897509	-0.402826	-0.923631	307	9	BASP1 FGF2
GO_NEGATIVE_REGULATION_OF_LIPID_BIOSYNTHETIC_PROCESS	0.161663	0.581698	0.494862	1.31362	69	14	PRKAA1 LPCAT1 SLC27A1 ERLIN2
GO_NEGATIVE_REGULATION_OF_PEPTIDE_SECRETION	0.282895	0.724769	0.456103	1.15292	128	11	VSNL1 SFRP1 ANXA5 PTPN11
GO_VESICLE_TARGETING	0.710214	0.94771	0.233746	0.861531	298	55	MCFD2 FOLR1 SERPINA1 CD59 TRAPPC4 SEPT5 SCRIB TMED10 RAB1A SEC22B
GO_REGULATION_OF_PROTEIN_EXPORT_FROM_NUCLEUS	0.289568	0.7306	-0.423283	-1.15177	160	19	SFN SP100
GO_LAYER_FORMATION_IN_CEREBRAL_CORTEX	0.241509	0.6753	-0.636784	-1.22573	127	5	DCX
GO_POSITIVE_REGULATION_OF_ACTIN_CYTOSKELETON_REORGANIZATION	0.567468	0.89843	-0.438784	-0.925027	306	7	HCLS1 HCK
GO_SEX_DETERMINATION	0.622222	0.918294	0.623239	0.931151	307	2	SF1 SRD5A1
GO_OLIGOSACCHARIDE_CATABOLIC_PROCESS	0.672761	0.941477	-0.406441	-0.833004	367	6	GM2A MAN2C1 CTBS
GO_B_CELL_PROLIFERATION	0.166362	0.58392	-0.64371	-1.31929	90	6	PTPRC CD40 PRKCD ABL1
GO_POSITIVE_REGULATION_OF_DNA_METABOLIC_PROCESS	0.951768	1	-0.191036	-0.692325	591	72	RFC2 ANXA3 EGFR PML
GO_PROTEASOME_ASSEMBLY	0.961326	1	-0.231625	-0.540107	521	10	PSMD10 PSMD9 ADRM1 PSMG1 PSMD5 PSMD11 PSMD13 PSMD8 PSMD4 PSMG2
GO_ESTABLISHMENT_OF_PROTEIN_LOCALIZATION_TO_ENDOPLASMIC_RETICULUM	0.00285714	0.101462	0.530564	2.16148	0	95	RPS28 RPS29 SSR3 RPL36A RPL36 FAU RPL26 RPL27 RPL22 RPL18 RPL9 RPL14 RPL34 RPL8 RPL13A RPS7 RPL37 RPL7A RPL32 RPS23 RPL29 RPL31 RPS2 RPL15 RPL18A SRP14 RPS11 RPS25 SRPRB RPS15 RPS17 RPL3 RPS16 RPS21 RPLP1 RPL28 RPL30 RPL24 RPSA RPS26 RPL39 SEC63 RPL35A RPL21 RPLP0 RPL19 RPS13 SRP9 RPS3A RPS14 RPS8 RPL4 SEC61A1
GO_PYRIMIDINE_NUCLEOSIDE_TRIPHOSPHATE_BIOSYNTHETIC_PROCESS	0.813449	0.985716	0.326092	0.70442	374	7	CAD DTYMK NME1
GO_NEGATIVE_REGULATION_OF_ENDOCYTOSIS	0.308642	0.747873	-0.393919	-1.11682	174	22	PRTN3 CAV1 CSK UBQLN2 ANXA2 RABGEF1 APOC3 ARF6 RAC1 MTMR2 LRSAM1 PICALM
GO_RESPONSE_TO_POTASSIUM_ION	0.446465	0.831328	0.713642	1.06622	220	2	CLU SOD1
GO_REGULATION_OF_LYMPHOCYTE_APOPTOTIC_PROCESS	0.1375	0.559985	-0.484801	-1.30532	76	18	IDO1 DOCK8 P2RX7 BCL10 LGALS9 LYN ADA CD74
GO_SMALL_MOLECULE_METABOLIC_PROCESS	0.0078125	0.153321	0.232903	1.21557	0	804	NCAN ACAN CA1 CRABP1 CRYM DPM1 FOLR1 ENPP1 PSAT1 SNCA MECR CA3 PYCR1 AACS NDUFS4 PLA2G4A PRKAA1 POFUT2 ATP1B1 ABAT PLOD1 ASNS LPCAT1 MSH2 NUDT3 ACSS1 DHTKD1 FASN BPGM POFUT1 SUOX MCEE DDAH1 MOCS1 PADI2 SCARB1 CRTAP ENPP2 PYCR2 ACOT2 TARS2 RBP4 DECR1 SLC27A1 LGMN LDHB MORC2 GATM NDUFB11 NDUFV3 PAPSS1 DDAH2 UQCRB NUDT16 FADS2 ALDH18A1 GLS CSPG4 OXCT1 MDH2 COX7A2L GALNS SLC25A13 HIBADH ERLIN2 QDPR S…
GO_THYMUS_DEVELOPMENT	0.80543	0.983086	0.266194	0.747502	355	18	CRKL EPHB3 MAPK1 PRKDC CTNNB1
GO_NEGATIVE_REGULATION_OF_ADHERENS_JUNCTION_ORGANIZATION	0.427938	0.821677	0.433493	1.01282	192	9	THBS1 MMP14 BCAS3 APOD
GO_HOMEOSTATIC_PROCESS	0.0148331	0.211488	-0.288471	-1.30092	11	441	SFN KRT16 S100A14 S100A8 S100A9 CA12 TGM2 CMA1 CAMP RFC2 OAS1 LYZ CYBA NCF2 SLC9A3R1 LTF FLG2 CORO1A HK3 SASH3 SOD2 HCLS1 PKP2 PTPRC PML FTL ELANE NUBP1 PLCG2 EGLN1 CD34 CTSH AMPD3 JMJD6 CYBB STAT1 LCN2 CD38 FABP4 LCAT RAB3D CD36 GLRX DMD NCKAP1L SLC39A13 CD55 FN1 VPS13C SP100 GSTP1 CAV1 G6PD STEAP4 TNFAIP3 RAC2 P2RX7 AKR1C1 APOB ACTG1 ATP6V1G1 SH3BGRL3 STEAP3 CD40 CCL21 GJA1 PRKCB BCAP31 CROCC P…
GO_CEREBELLAR_CORTEX_MORPHOGENESIS	0.852747	0.996315	0.338427	0.68371	387	6	MTPN SERPINE2 PTPN11
GO_POSITIVE_REGULATION_OF_CYTOPLASMIC_TRANSPORT	0.0395738	0.333886	-0.348256	-1.36951	25	115	SFN RNASE2 EGFR GSTO1 HCLS1 VPS11 MICALL2 SFRP2 SNAPIN CAV1 IL18 ITGAX RAC2 P2RX7 MSN FLNA CDH1 HNMT GREM1 PEMT THY1 BCAP31 LGALS9 PRKCD SNIP1 JUP LEPROT MED1 ABL1
GO_MORPHOGENESIS_OF_AN_EPITHELIUM	0.00153139	0.0933622	-0.414348	-1.62613	0	114	KRT16 KRT17 TGM2 EGFR SLC9A3R1 LCP1 SERPINB5 TACSTD2 RASIP1 EPHA2 SFRP2 PML CTSH SDC4 PHACTR4 COL4A1 MSN ST14 RDH10 FLNA BCL10 VASP ZEB2 SPINT1 CYP7B1 GREM1 GJA1 TSC2 CTNNBIP1 TGM3 GNA13 TGFB1I1 FGF2 MICAL2 GRB2 MED1 LUZP1 STK4 PSEN1 SPI1
GO_OSTEOBLAST_DIFFERENTIATION	0.537879	0.887168	0.253841	0.944159	212	60	SFRP1 FASN WWTR1 HSPE1 PHB FZD1 BCAP29 ADAR SND1 GTPBP4 CAT CCDC47 RPS11 RPS15 DHX9 RSL1D1 MYBBP1A MRC2 SYNCRIP RDH14 TNC ERH RBMX AKT1 SMAD5 MEN1 HNRNPU
GO_REGULATION_OF_STRIATED_MUSCLE_CELL_DIFFERENTIATION	0.714286	0.950316	-0.290417	-0.823376	404	22	CD53 GREM1 EHD1 AKAP13 FBXO22
GO_DEFENSE_RESPONSE_TO_VIRUS	0.025	0.27975	-0.440189	-1.54378	14	61	OAS1 AZU1 DEFA1 PTPRC PML IFI16 STAT1 SAMHD1 GBP1 CARD9 IFIT3 UNC93B1 IFIT2 SERINC5 IRF9 CD40 ISG20 MX1 MX2 PYCARD TMEM173 TRIM22 ZC3HAV1 DDX58 SLFN11 CD8A OAS3 STAT2 TBK1
GO_SENSORY_PERCEPTION_OF_CHEMICAL_STIMULUS	0.537205	0.887168	-0.409327	-0.938536	295	9	CD36 PLCB2 PIGR
GO_REGULATION_OF_RUFFLE_ASSEMBLY	0.194139	0.622042	-0.528333	-1.25536	105	11	EVL TACSTD2 CAV1
GO_CELLULAR_PIGMENTATION	0.0751748	0.451446	-0.535366	-1.43542	42	17	SNAPIN CD63 RAB32 VPS33A RAB27A DCTN1 BLOC1S2 DCTN2
GO_NEGATIVE_REGULATION_OF_CALCIUM_ION_DEPENDENT_EXOCYTOSIS	0.475309	0.848534	0.62865	1.04333	230	3	RAP1A STXBP3
GO_VACUOLAR_TRANSPORT	0.00875912	0.164489	-0.375455	-1.50912	5	139	ANXA8 WAS HOOK1 CORO1A VPS11 MICALL2 RAB12 SNAPIN SNF8 TBC1D10A TRAPPC8 MICALL1 VPS13C ARSB BET1L VPS37C CHMP6 CD63 RAB32 VPS33A AP3M1 VPS18 GCC2 DCTN1 VPS35 EHD1 EPS15 EEA1 VPS36 ZFYVE16 MON2 SNX9 TBC1D5 CORO7 GOSR1 GBF1 CHMP4A TBC1D17 SGSM2 TOM1 NEDD4 SNX5 TGOLN2 MYO1D SNX6 VAMP3 NPC1 CHMP5 VPS13D HOOK3
GO_NEGATIVE_REGULATION_OF_CELL_CELL_ADHESION	0.817536	0.986593	0.222259	0.792836	344	45	HLA-DRB1 CEACAM1 ABAT VTCN1 EPCAM ASS1 DLG1 PODXL GTPBP4 ADIPOQ APOA1 SERPINE2 PRNP MYADM
GO_POSITIVE_REGULATION_OF_VIRAL_RELEASE_FROM_HOST_CELL	0.83592	0.995893	0.276496	0.709417	376	12	CHMP2A VAPB PC DDB1 TSG101 CHMP2B CHMP3 VPS4A
GO_LEUKOCYTE_MEDIATED_CYTOTOXICITY	0.0158451	0.219288	-0.674481	-1.75678	8	15	CTSG AZU1 CORO1A ELANE PTPN6 CTSH STXBP2 RAB27A
GO_POSITIVE_REGULATION_OF_VACUOLAR_TRANSPORT	0.0635209	0.423801	-0.604326	-1.48165	34	12	VPS11 SNAPIN MSN EHD1
GO_POSITIVE_REGULATION_OF_LYASE_ACTIVITY	0.508772	0.870305	0.378529	0.956833	231	11	CAP2 FXN GNAS VIP
GO_ENTRAINMENT_OF_CIRCADIAN_CLOCK_BY_PHOTOPERIOD	0.498891	0.861675	0.404511	0.945103	224	9	PPP1CB PPP1CC TP53 CRTC1 MTA1
GO_SUPEROXIDE_METABOLIC_PROCESS	0.0018018	0.0933622	-0.797442	-1.99158	0	13	CYBA MPO NCF2 NQO1 SOD2 CYBB
GO_ORGANIC_HYDROXY_COMPOUND_METABOLIC_PROCESS	0.900139	1	-0.193783	-0.804669	648	182	AKR1B10 CYP1B1 ALDH1A1 APOBR ADH1B PECR PLCG2 CPT1A LCAT PTAFR PLCB2 GPLD1 FABP5 G6PD LBR NSDHL AKR1C1 APOB SLC44A1 RDH10 DHCR24 ITPK1 CYP7B1 PEMT AKR1C3 HPRT1 FGF2 ALDH3A2 GK NPC2 MED1 MECP2 DGAT1 ACAA2 APOE INPPL1 LIPE SCP2 APOL2 HSD17B4 INPP5D
GO_TELOMERE_MAINTENANCE_VIA_TELOMERE_LENGTHENING	0.950549	1	-0.245707	-0.583819	518	11	TNKS1BP1 ATM RAD50
GO_PHOTOTRANSDUCTION	0.69434	0.945132	-0.425985	-0.819972	367	5	ARRB1
GO_REGULATION_OF_LIGASE_ACTIVITY	0.998405	1	-0.153787	-0.564118	625	78	PSME1 PSME2 PSMB10 PSMB8 CDC27 UBE2E1 ABL1 PSEN1 PSMD10 PSMD9 PSMB9 CDKN2A SKP1 GOLGA2 PSMA3 PSMB4 NHEJ1 PSMA1 PSMA7 STUB1
GO_REGULATION_OF_OXIDOREDUCTASE_ACTIVITY	0.105991	0.508581	0.386786	1.31732	45	36	KRAS SNCA DDAH1 SCARB1 NOS1AP DDAH2 CDH3 WASL ECSIT FXN SPR
GO_SULFATE_TRANSPORT	0.550476	0.894743	-0.725878	-0.97064	288	1	SLC26A6
GO_RESPONSE_TO_FOOD	0.0660377	0.428731	-0.761592	-1.46597	34	5	MPO G6PD BCL10
GO_REGULATION_OF_PROTEIN_INSERTION_INTO_MITOCHONDRIAL_MEMBRANE_INVOLVED_IN_APOPTOTIC_SIGNALING_PATHWAY	0.198594	0.628558	-0.491758	-1.25391	112	14	SFN
GO_TELOMERE_ORGANIZATION	0.595023	0.905267	0.268879	0.92889	262	37	RPA3 XRCC5 HIST1H4A FEN1 RFC4 HSPA1A RFC5 NHP2 XRCC6 HIST1H3A PRKDC
GO_IMMUNE_SYSTEM_DEVELOPMENT	0.297486	0.737902	-0.258309	-1.07275	212	184	LY6D VAV1 EPHA2 HCLS1 SFRP2 MMP9 PTPRC PML SPN PTPN6 PLCG2 IFI16 CD34 NFKB2 JMJD6 SERPINB12 PRTN3 MYH9 NCKAP1L DOCK2 CHD2 G6PD SYK TNFAIP3 PIP4K2A VPS33A MFAP5 WDR7 ZFP36L1 KCNAB2 ANXA2 LGALS9 LYN ADA CD74 MED1 ABL1 B2M STK4 PSEN1 SPI1 ARMC6 ANXA1 NCOA6 ATM
GO_ALPHA_AMINO_ACID_CATABOLIC_PROCESS	0.445521	0.830632	0.281345	1.00766	183	48	CRYM DDAH1 DDAH2 GLS HIBADH QDPR GCSH ALDH6A1 ASRGL1 ALDH4A1 MCCC2 HIBCH GPT SHMT1 ALDH1L1
GO_CELLULAR_COMPONENT_MAINTENANCE	0.219601	0.647864	-0.538417	-1.23452	120	9	PKP2 ITGA3
GO_REGULATION_OF_CARDIAC_MUSCLE_CELL_CONTRACTION	0.637838	0.925484	-0.342808	-0.856152	353	13	DSP PKP2 CAV1
GO_FC_GAMMA_RECEPTOR_SIGNALING_PATHWAY	0.397764	0.810566	-0.285486	-1.03455	248	71	VAV1 WAS WIPF1 FCGR1A PLCG2 HCK ELMO1 NCKAP1L FCGR3A SYK ACTG1 PRKCD ARPC5 LYN GRB2 ACTR2 ABL1 MYO1G BRK1 ARPC2 NCK1 PIK3CA MAPK3 ACTR3 ARPC3 MYO10 ARPC1B WASF2 CYFIP1
GO_RRNA_METABOLIC_PROCESS	0.00342466	0.106364	0.404408	1.85771	0	187	RPS28 RPS29 RPL36A RPL36 FAU NOP14 EXOSC4 RPL26 LSM6 RPL27 WDR46 RPL22 RPL18 RPL9 DDX47 RPL14 RPL34 RPL8 RPL13A DDX27 RPS7 EXOSC3 RPP30 RPL37 RPL7A PES1 RPL32 RPS23 UTP15 EMG1 EBNA1BP2 RPL29 NHP2 RPL31 NOL11 RPS2 RPL15 MRPS11 RPL18A UTP20 RCL1 DIS3 EXOSC1 NOP2 RPS11 RPS25 RRP1B RPS15 RPS17 RPL3 RPS16 RPS21 FTSJ3 EXOSC2 WDR43 RPF2 BOP1 RPLP1 MPHOSPH10 NAT10 RPL28 RPL30 RPL24 TRMT112 RPSA RPS26 EIF…
GO_RESPIRATORY_SYSTEM_PROCESS	0.440404	0.826403	0.714462	1.06744	217	2	GAA ADH5
GO_NEUROTRANSMITTER_TRANSPORT	0.252595	0.690664	-0.38816	-1.15572	145	26	PIP5K1C SNAPIN SLC38A1 P2RX7 PCLO DNAJC5 PPFIA1 PSEN1 SNAP23 CADPS2 CASK STX4 STXBP1 SNAP29 LIN7C VAMP2
GO_REGULATION_OF_T_HELPER_CELL_DIFFERENTIATION	0.218935	0.647732	-0.811574	-1.21134	110	2	RIPK2 ANXA1
GO_REGULATION_OF_VOLTAGE_GATED_CALCIUM_CHANNEL_ACTIVITY	0.0665188	0.429348	0.666763	1.50577	29	8	S100A1 SRI NOS1AP CACNA2D1
GO_PH_REDUCTION	0.921708	1	-0.2296	-0.634999	517	20	ATP6V1G1 TCIRG1 ATP6V1D ATP6V1F ATP6V1H ATP6V0D1 ATP6V1E1 ATP6V0A1
GO_POSITIVE_REGULATION_OF_TRIGLYCERIDE_LIPASE_ACTIVITY	0.423729	0.821393	0.538719	1.05752	199	5	APOA1 APOH ABHD5 APOA4 APOC2
GO_MONOSACCHARIDE_CATABOLIC_PROCESS	0.450435	0.833385	-0.325087	-1.00718	258	33	ALDH1A1 HK3 PFKP PGAM1 GALT GALE PFKL ALDOA ENO1 PFKFB2 PGK1
GO_POSITIVE_REGULATION_OF_MRNA_METABOLIC_PROCESS	0.439359	0.825761	0.325888	1.00668	191	25	SF3B4 PNPT1 HNRNPR HSPA1A SNRNP70 TRA2B LEO1 PABPC1 NCBP2 RBMX GTPBP1 PRPF19 NCBP1 HSPA8 UPF1
GO_RESPONSE_TO_FUNGICIDE	0.836292	0.995893	-0.490826	-0.7326	423	2	SRD5A1 UROD
GO_NEGATIVE_REGULATION_BY_HOST_OF_VIRAL_TRANSCRIPTION	0.148148	0.567107	0.775794	1.28753	71	3	HMGA2 HDAC1 TARDBP
GO_REGULATION_OF_EPIDERMAL_GROWTH_FACTOR_ACTIVATED_RECEPTOR_ACTIVITY	0.981851	1	-0.218529	-0.478482	540	8	PSEN1 SNX6 ZGPAT ADAM17
GO_PROTEIN_NEDDYLATION	0.223947	0.652479	0.531038	1.24072	100	9	UBA3 DCUN1D5 DCUN1D3 UBE2M
GO_POTASSIUM_ION_HOMEOSTASIS	0.244259	0.67985	0.675722	1.22932	116	4	ATP1B1 CAMK2D ATP1A1
GO_HORMONE_TRANSPORT	0.872302	0.998697	-0.248407	-0.675924	484	19	LTBP4 PCLO LYN CAMK2G ANXA1 SNAP23
GO_PROTEIN_CATABOLIC_PROCESS	0.789544	0.975176	-0.205129	-0.879466	588	250	PSME1 FAP PML RAB12 CTSS ELANE PSME2 CTSH SNF8 TRIM38 RNF14 PSMB10 UBA7 HECTD1 FBXO2 PSMB8 TNFAIP3 CTSB RNF213 P2RX7 APOB UHRF1 FBXO6 UBXN4 UBQLN2 USP9X CDC27 SYVN1 ARRB1 TCIRG1 WFS1 VPS36 UBE2E1 FBXO22 TGFB1I1 UHRF2 GET4 CSNK1A1 NEDD8 APOE ATXN3 UBE2J1 ATM ARIH1 PSMD10 UBXN1 PSMD9 PSMB9 USP24 NEDD4 CBL NUB1
GO_POSITIVE_REGULATION_OF_INTRACELLULAR_STEROID_HORMONE_RECEPTOR_SIGNALING_PATHWAY	0.878525	0.999914	0.296864	0.641284	404	7	DDX17 PPP5C DDX5 PARK7
GO_NEGATIVE_REGULATION_OF_MYOTUBE_DIFFERENTIATION	0.434238	0.82425	0.58118	1.05732	207	4	HDAC1 DAXX HDAC3 HDAC4
GO_INORGANIC_ANION_TRANSPORT	0.210526	0.641258	0.387441	1.19682	91	25	SLC4A1 ENPP1 CLIC4 ASNA1 SLC12A2
GO_CARBOHYDRATE_PHOSPHORYLATION	0.798535	0.97989	-0.309539	-0.735488	435	11	HK3
GO_PROTEIN_IMPORT	0.630137	0.91965	0.226982	0.917756	229	87	TRPS1 TOMM40 IPO5 TOMM22 SEC61B KPNA2 RANBP1 PHB2 PAM16 SPTBN1 RERE PPP1R10 SAMM50 ADAR PDIA3 RAN DAG1 MAPK1 TOMM20 CLU HSP90AA1 CTNNB1 NDUFA13 NUP133 PTTG1IP TNPO2 RAE1 KPNA1 TIMM44 TIMM23 AKT1 KPNA4
GO_NUCLEOSIDE_BISPHOSPHATE_METABOLIC_PROCESS	0.559091	0.897509	0.315637	0.916578	245	20	ENPP1 MCEE PAPSS1 CROT MCCC2 ACACB ABHD14B
GO_REGULATION_OF_INTRACELLULAR_STEROID_HORMONE_RECEPTOR_SIGNALING_PATHWAY	0.567376	0.89843	0.290014	0.936206	239	31	UFM1 SFRP1 FOXP1 PHB DDX17 PHB2
GO_MAMMARY_GLAND_EPITHELIAL_CELL_DIFFERENTIATION	0.402957	0.810566	-0.501803	-1.05788	217	7	IRF6 PRLR MGMT CEBPB
GO_CELLULAR_RESPONSE_TO_GAMMA_RADIATION	0.535948	0.887168	0.384498	0.934075	245	10	CRYAB TSPYL5 XRCC5 XRCC6 H2AFX KDM1A TMEM109
GO_REGULATION_OF_HEAT_GENERATION	0.00617284	0.138414	0.952709	1.58115	2	3	PLA2G4A ABAT SLC27A1
GO_REGULATION_OF_FIBROBLAST_MIGRATION	0.866667	0.997085	-0.277621	-0.693349	480	13	SDC4 ARHGAP4 FGF2
GO_INDUCTION_OF_POSITIVE_CHEMOTAXIS	0.215116	0.644055	-0.749543	-1.2536	110	3	AZU1 IL16
GO_REGENERATION	0.40399	0.811041	0.272363	1.02281	161	62	MATN2 CALU FOLR1 RAP1A GAP43 HGF ATIC SHC1 TIMP3 NCL CAD
GO_EXTRINSIC_APOPTOTIC_SIGNALING_PATHWAY	0.339623	0.771236	-0.365034	-1.09974	197	27	PML BAG3 KRT18 KRT8 P2RX7 TRADD BLOC1S2
GO_REGULATION_OF_TRANSLATIONAL_ELONGATION	0.509302	0.870548	0.34678	0.950398	218	16	VARS AARS EIF4A3 LARS LARS2 SRP9 IARS2 RPS9 DTD1 IARS EIF5A GATC
GO_CELL_MATRIX_ADHESION	0.139073	0.561982	-0.348706	-1.23846	83	64	COL17A1 LYPD3 SGCE ITGAL ITGA3 CD34 ITGB6 ITGB2 FN1 CD63 CCL21 THY1 SORBS1 PARVG CD44 PPFIA1 TNXB
GO_PITUITARY_GLAND_DEVELOPMENT	0.809434	0.984158	-0.365984	-0.704477	428	5	CDH1 CREB1 RBPJ
GO_MATING	0.479393	0.850318	0.468502	1.01205	220	7	PPP1R1B ABAT SERPINE2
GO_DEVELOPMENTAL_INDUCTION	0.471698	0.847458	0.778621	1.03738	224	1	CTNNB1
GO_REGULATION_OF_TRANSFERASE_ACTIVITY	0.00758534	0.1494	-0.312443	-1.38333	5	358	SERPINB3 SFN S100A12 GTF2H1 RFC2 AZU1 EGFR SLC9A3R1 LTF DCN FGFR1OP PSME1 PTPRJ GMFG SFRP2 PTPRC PML TAB1 UVRAG ELANE PSME2 PTPN6 MVP RPTOR SNF8 UBASH3B FABP4 PSMB10 SDC4 NCKAP1L MARK2 TELO2 GSTP1 CAV1 SYK PSMB8 HEXIM1 TNFAIP3 RAC2 EEF1A2 P2RX7 CCNK CDKN1B AFAP1L2 CDK12 SERINC5 LCP2 IGF1R ZEB2 CD40 SH3BP5L CCL21 GREM1 CSK THY1 TSC2 RIPK2 PRKCD CDC27 ARRB1 AKAP13 GMFB LYN VAC14 UBE2E1 PYCARD PRLR …
GO_NEGATIVE_REGULATION_OF_ALCOHOL_BIOSYNTHETIC_PROCESS	0.409978	0.813019	0.487064	1.05215	188	7	LPCAT1 ERLIN2
GO_CHROMOSOME_SEPARATION	0.135593	0.557481	0.699514	1.37317	63	5	TOP2A TOP2B
GO_GANGLIOSIDE_METABOLIC_PROCESS	0.602294	0.907944	-0.50798	-0.912376	314	4	GM2A
GO_TISSUE_HOMEOSTASIS	0.0572139	0.401876	0.372849	1.38966	22	61	ALB IGHA2 PROM1 KRAS COL2A1 PLA2G4A LPCAT1 SERPINA3 RBP4 IGHA1 PIP CDH3 IGHG3 RAB7A NCDN TF
GO_ANTIGEN_PROCESSING_AND_PRESENTATION_VIA_MHC_CLASS_IB	0.939002	1	-0.273396	-0.576362	507	7	TAP1 B2M
GO_GAMMA_AMINOBUTYRIC_ACID_SIGNALING_PATHWAY	0.635108	0.924624	-0.609771	-0.910137	321	2	GNAI2
GO_POSITIVE_REGULATION_OF_STEROL_TRANSPORT	0.740402	0.95935	-0.373662	-0.765823	404	6	APOE SCP2 PLTP
GO_ADAPTIVE_IMMUNE_RESPONSE_BASED_ON_SOMATIC_RECOMBINATION_OF_IMMUNE_RECEPTORS_BUILT_FROM_IMMUNOGLOBULIN_SUPERFAMILY_DOMAINS	0.120419	0.536355	0.318681	1.25209	45	77	HLA-DRB1 IGHA2 IGHG4 IGKV1-5 MSH6 MSH2 IGLV7-43 IGHA1 IGKV3-20 IGKV3D-11 EXOSC3 IGHG3 IGHG2 C1QBP HSPD1 DLG1
GO_CELL_CYCLE_ARREST	0.907216	1	-0.208322	-0.718415	527	56	IRF6 FAP PML RPTOR CDKN1B DHCR24 TSC2
GO_THYROID_HORMONE_METABOLIC_PROCESS	0.270707	0.712194	0.794319	1.18675	133	2	CRYM
GO_APOPTOTIC_CELL_CLEARANCE	0.310345	0.748817	-0.46566	-1.14167	170	12	TGM2 JMJD6 CD36
GO_MODIFICATION_OF_MORPHOLOGY_OR_PHYSIOLOGY_OF_OTHER_ORGANISM	0.0715532	0.444032	-0.408878	-1.37753	40	51	S100A12 CAMP CTSG AZU1 LTF CD209 TNIP1 DEFA1 ELANE KPNA3 APCS SP1 CCNK
GO_RIBOSOME_ASSEMBLY	0.136574	0.559091	0.360409	1.25866	58	39	C1QBP MRPL11 PPAN MRPS11 BRIX1 RPS15 RPS17 RPL3 RPF2 RPL24 RPSA MRTO4 RPS14 NPM1 RPL10 MRPS7 RPS27 TSR1 RPL11 ABT1
GO_NEGATIVE_REGULATION_OF_ACTIN_FILAMENT_DEPOLYMERIZATION	0.608796	0.912117	0.296232	0.893087	262	23	SPTA1 ADD2 EPS8 TMOD2 SPTBN1
GO_DNA_LIGATION_INVOLVED_IN_DNA_REPAIR	0.403548	0.810566	0.468564	1.05817	181	8	POLB PARP1 LIG4 XRCC1 LIG3
GO_REGULATION_OF_CELL_JUNCTION_ASSEMBLY	0.397548	0.810566	-0.325523	-1.04282	226	38	PTPRJ PKP2 SDC4 IKBKB CAV1 COL16A1 SLK GREM1 GJA1 S100A10
GO_HYPEROSMOTIC_RESPONSE	0.277264	0.719382	-0.553488	-1.16684	149	7	RCSD1 HNMT RAC1 PDPK1
GO_REGULATION_OF_SMAD_PROTEIN_IMPORT_INTO_NUCLEUS	0.4	0.810566	0.52602	1.0627	181	6	WWTR1 PARP1 SMAD4 DAB2
GO_NEGATIVE_REGULATION_OF_NATURAL_KILLER_CELL_MEDIATED_IMMUNITY	0.156182	0.579225	0.619148	1.33748	71	7	HLA-A HLA-B
GO_ARTERY_DEVELOPMENT	0.939502	1	-0.214801	-0.622425	527	24	TAB1 MYLK APOB LUZP1 APOE MYH10 NOTCH3
GO_PROTEIN_DEALKYLATION	0.893186	1	-0.275324	-0.642005	484	10	JMJD6 KDM3B PPME1
GO_NEGATIVE_REGULATION_OF_DENDRITE_MORPHOGENESIS	0.728682	0.957435	-0.482089	-0.806289	375	3	PPP3CA GSK3B YWHAH
GO_NEGATIVE_REGULATION_OF_TYPE_I_INTERFERON_PRODUCTION	0.117133	0.533466	-0.511202	-1.37063	66	17	NMI IKBKE UBA7 TNFAIP3 PYCARD DDX58 TBK1 UBE2L6 REL ITCH PPM1B TRIM25 ISG15
GO_EXTRACELLULAR_MATRIX_ASSEMBLY	0.166362	0.58392	-0.644828	-1.32158	90	6	MYH11 MFAP4 THSD4
GO_POSTREPLICATION_REPAIR	0.675355	0.94262	0.277915	0.870576	284	28	MSH2 RPA3 RFC4 UBE2V2 WDR33 RFC5
GO_SKELETAL_SYSTEM_DEVELOPMENT	0.0231214	0.269595	0.326523	1.4061	7	125	NCAN HMGA2 ACAN MGP FBN2 HAPLN1 SFRP1 COL2A1 NFIB TRPS1 COL9A1 FOXP1 RBP4 HAPLN3 SERPINH1 PAPSS1 COL11A2 PRRX1 NIPBL MATN3 ADAMTS4 THBS3 MMP14 CDH11
GO_ORGANOPHOSPHATE_METABOLIC_PROCESS	0.933333	1	0.176443	0.865974	195	390	DPM1 ENPP1 SNCA NDUFS4 PLA2G4A ATP1B1 LPCAT1 MSH2 NUDT3 DHTKD1 BPGM MCEE MOCS1 ENPP2 SLC27A1 LDHB NDUFB11 NDUFV3 PAPSS1 UQCRB NUDT16 ACP6 PIGK MDH2 COX7A2L SLC25A13 SORD ATIC FLAD1 GARS NDUFAB1 SDHC GMPS SERINC3 TK1 NNT UGP2 ADSL CYCS PDHX PDE3A ENO2 PLCG1 PIGT AK1 HADHB NDUFS3 CAD HSPA1A DTYMK PIGU CROT PFKM ENTPD5 NDUFB10 AGPAT1 DLG1 NDUFA3 NDUFB1 FDPS ITPA NDUFA11 AGPAT5 SERINC1 PGK2 PCYT2 FXN…
GO_CARDIAC_MYOFIBRIL_ASSEMBLY	0.630189	0.91965	-0.453326	-0.872599	333	5	ACTC1 MYH10
GO_REGULATION_OF_HEART_CONTRACTION	0.695962	0.94521	0.23605	0.870023	292	55	S100A1 ATP1B1 SRI NOS1AP CACNA2D1 SLC9A1 GAA DSG2 TMEM65 GSTM2
GO_CELLULAR_AMINO_ACID_BIOSYNTHETIC_PROCESS	0.00238663	0.101462	0.523197	1.87629	0	47	PSAT1 PYCR1 ABAT PLOD1 ASNS PADI2 PYCR2 GATM ALDH18A1 GLS ATIC AASDHPPT MTHFD2 ASS1 CAD EIF2B2 ALDH4A1 SHMT2 ADI1 PHGDH GGT1 MTAP GPT
GO_CRANIAL_NERVE_MORPHOGENESIS	0.868571	0.997085	-0.558652	-0.747027	455	1	NRP1
GO_ACTIVATION_OF_JUN_KINASE_ACTIVITY	0.295826	0.736172	-0.529132	-1.15856	162	8	SYK PTPN1 GAB1 RIPK1 SPAG9 DBNL
GO_REGULATION_OF_BROWN_FAT_CELL_DIFFERENTIATION	0.644033	0.930066	0.541646	0.898932	312	3	FTO MTOR
GO_FIBRIL_ORGANIZATION	0.190141	0.615359	-0.482308	-1.25624	107	15	MFAP4 LTBP2 CD36 FKBP1A MFAP5
GO_LONG_CHAIN_FATTY_ACID_METABOLIC_PROCESS	0.528571	0.881204	-0.30295	-0.959715	295	37	CYP1B1 ALOX5 PTGS1 CPT1A CBR1 DAGLB PTGDS AKR1C3 TBXAS1 LIPE SCP2 SLC27A3 HSD17B4 MAPK3 ALOX15B
GO_MONOVALENT_INORGANIC_CATION_TRANSPORT	0.391785	0.807105	-0.279486	-1.04091	247	83	HVCN1 SLC9A3R1 CPT1A SLC38A1 SYK CDKN1B ATP6V1G1 SLC44A1 KCNAB2 TCIRG1 ATP6V1D LYN SLC4A7 COMMD9 ADA ATP6V1F ATP6V1H MTMR6 PSEN1
GO_RELAXATION_OF_CARDIAC_MUSCLE	0.451193	0.833385	0.475413	1.02698	207	7	ATP1B1 GSTM2 CAMK2D ATP1A1
GO_POSITIVE_REGULATION_OF_BEHAVIOR	0.104938	0.507597	0.815455	1.35335	50	3	ALB MTOR
GO_CALCIUM_MEDIATED_SIGNALING_USING_INTRACELLULAR_CALCIUM_SOURCE	0.213208	0.643042	-0.655875	-1.26248	112	5	AZU1 BCAP31
GO_NEURAL_TUBE_DEVELOPMENT	0.329915	0.762813	-0.336433	-1.09599	192	43	EPHA2 SFRP2 SDC4 PHACTR4 ST14 BCL10 VASP ZEB2 ITPK1 ZFP36L1 SPINT1 TSC2 LUZP1 STK4 PSEN1 ATP6AP2
GO_POLYSACCHARIDE_METABOLIC_PROCESS	0.582938	0.903996	0.292732	0.91699	245	28	ALG1 GAA UGP2 PPP1CB PPP1CC PFKM AKT2 PYGB PGM1 AKT1 PGM5
GO_REGULATION_OF_INTRACELLULAR_SIGNAL_TRANSDUCTION	0.00119332	0.0933622	-0.330968	-1.51202	0	533	SERPINB3 S100A7 S100A8 S100A9 S100A12 FBP1 RFC2 CYP1B1 EGFR VAV1 IRAK4 ARHGDIB SLC9A3R1 IVNS1ABP LTF ARHGAP25 DCN MUC1 TNIP1 C3orf58 PIP5K1C SOD2 TRIAP1 EPHA2 PSAP GSTO1 HCLS1 PTPRJ SFRP2 CYTH1 MMP9 PML APOL3 TAB1 ELANE RALGAPB PTPN6 ITGA3 RPTOR ARHGEF12 SNF8 STAT1 TRIM38 GBP1 AKAP11 CD36 FKBP1A OPTN PARL DMD IKBKB ARAP1 ARHGAP30 IKBKE AKAP12 ARHGAP18 CARD9 TELO2 FN1 ARHGAP4 ARHGEF16 PIP4K2C GSTP…
GO_CYCLIC_NUCLEOTIDE_METABOLIC_PROCESS	0.31524	0.75141	0.641546	1.16714	150	4	PDE3A AMPD2 AQP1 CNP
GO_POSITIVE_REGULATION_OF_T_CELL_PROLIFERATION	0.0191304	0.24295	-0.502906	-1.5581	10	33	CORO1A SASH3 HLA-DPA1 PTPRC SPN HLA-DMB NCKAP1L PNP CD55 AIF1 IL18 SYK RIPK2 LGALS9 PYCARD CD46 ANXA1 DNAJA3 NCK1 ADK
GO_MULTICELLULAR_ORGANISMAL_MOVEMENT	0.820513	0.987693	-0.302139	-0.717905	447	11	IKBKB RCSD1
GO_CLATHRIN_COAT_ASSEMBLY	0.76525	0.970268	-0.362197	-0.76357	413	7	FCHO2 EPS15 PIK3C2A PICALM
GO_NEGATIVE_REGULATION_OF_MEIOTIC_NUCLEAR_DIVISION	0.288889	0.7306	0.782984	1.16982	142	2	MSH2 PRKAR1A
GO_VASCULAR_SMOOTH_MUSCLE_CELL_DIFFERENTIATION	0.683438	0.945095	0.658141	0.876865	325	1	SRF
GO_POSITIVE_REGULATION_OF_BIOSYNTHETIC_PROCESS	0.351675	0.780617	-0.226875	-1.03608	293	544	KRT17 S100A8 S100A9 S100A12 SERPINB7 GTF2H1 RFC2 IRF6 CYBA ANXA3 AZU1 EGFR LTF DCN MUC1 TNIP1 PRR16 TRIAP1 HCLS1 STRN3 HMGN5 SFRP2 SPN TAB1 ELANE MZB1 IFI16 RPTOR NFKB2 NFIA MED4 STAT1 ITGB2 CD38 TRIM38 RNF14 NAMPT PTAFR IKBKB AKAP12 GPLD1 SP100 AIF1 TRIM21 SYK SP1 HMGN3 CCNK UHRF1 NFKB1 AFAP1L2 BCL10 CDH1 IGF1R ZEB2 CHD8 RAB27A CD40 PRKCA RNF25 TRADD CCL21 GREM1 PEMT PRKCB CHURC1 ASF1A RIPK2 SET…
GO_NEGATIVE_REGULATION_OF_NITROGEN_COMPOUND_METABOLIC_PROCESS	0.764398	0.970268	0.187366	0.929066	145	460	S100A1 HMGA2 CRYM IGF2BP3 SFRP1 SRSF10 SNCA IGF2BP2 DNAJC17 RNPS1 PRKAA1 NFIB XPO5 TRPS1 MSH6 LPCAT1 MSH2 PEG3 WWTR1 MRPL44 SLIRP FOXP1 RBM42 MPHOSPH8 UBA3 LOXL2 NUDT16 PRRX1 HIST1H1C NIPBL ZNF280C DPY30 SRSF6 SUPT4H1 SFRP4 RPL13A XRCC5 PHB HMGA1 HIST1H4A TFAP2C FZD1 HSF1 PKHD1 CHCHD3 HNRNPR C1QBP SORBS3 PHF14 HDGF PHB2 DAP H2AFY2 PARP1 HIST1H2AG RERE DLG1 ETV6 GATAD2B ADAR XRCC6 HNRNPD EHMT2 PTB…
GO_DNA_INTEGRATION	0.725838	0.956117	-0.570572	-0.851627	367	2	BANF1 SMARCB1
GO_CELL_ACTIVATION	0.00137931	0.0933622	-0.415014	-1.74186	0	204	LY6D S100A12 DPP4 ANXA3 AZU1 VAV1 DOCK8 LCP1 WAS CORO1A CSRP1 ITGAL PTPRC NDRG1 VAMP8 SPN CAST PTPN6 PLCG2 VWF NFKB2 JMJD6 ITGB2 FKBP1A PSMB10 MYH9 DOCK2 PI4K2A STXBP2 FN1 AIF1 IL18 APBB1IP SYK FERMT3 RAC2 P2RX7 ACTG1 FLNA LCP2 RAB27A CD40 PRKCA ZFP36L1 CCL21 MILR1 PRKCB RIPK2 PRKCD ARRB1 LYN CRTC3 GNA13 PYCARD PRLR HPRT1 ADA CD74 CD93 ABL1 HSPB1 KRT2 B2M PSEN1 GBF1 SPI1 SKAP2 ANXA1 IMPDH1 ATM TL…
GO_REGULATION_OF_MYELINATION	0.835526	0.995893	0.280113	0.70806	380	11	HGF DLG1 CTNNB1 SIRT2 AKT1 MTOR
GO_NEGATIVE_REGULATION_OF_JUN_KINASE_ACTIVITY	0.133087	0.554953	-0.641078	-1.3515	71	7	SERPINB3 SFRP2 GSTP1
GO_REGULATION_OF_AXON_GUIDANCE	0.868571	0.997085	-0.558652	-0.747027	455	1	NRP1
GO_REGULATION_OF_DOPAMINE_SECRETION	0.611691	0.912682	0.48958	0.890676	292	4	SNCA ABAT
GO_RESPONSE_TO_COPPER_ION	0.0361991	0.328784	0.556196	1.56186	15	18	SNCA S100A13 TFRC LOXL2 SORD TK1 PAM
GO_REGULATION_OF_CIRCADIAN_SLEEP_WAKE_CYCLE	0.148148	0.567107	0.776069	1.28799	71	3	ALB ADA PTGDS
GO_NEGATIVE_REGULATION_OF_CELLULAR_PROTEIN_CATABOLIC_PROCESS	0.956822	1	-0.195059	-0.59955	553	31	PML ANXA2 ZNF207 PSEN1 ATM UBXN1 CSNK2A2 CDKN2A
GO_REGULATION_OF_DOUBLE_STRAND_BREAK_REPAIR_VIA_HOMOLOGOUS_RECOMBINATION	0.879237	0.999914	0.326037	0.640021	414	5	KDM1A PPP4R2 RPA2
GO_RESPONSE_TO_AXON_INJURY	0.0850575	0.466935	0.470242	1.39181	36	22	MATN2 CALU FOLR1 LGALS1 ARF4 TXN2
GO_REGULATION_OF_VACUOLE_ORGANIZATION	0.566607	0.89843	-0.329032	-0.920797	318	21	PIP4K2C PIP4K2A UBQLN2 PIP4K2B CHMP4A RAB3GAP2 RAB1B RAB3GAP1 MTM1 LRSAM1 SCFD1 CHMP4B VPS16
GO_CIRCADIAN_REGULATION_OF_GENE_EXPRESSION	0.893885	1	-0.241875	-0.658149	496	19	PML NAMPT CSNK1D
GO_RETINOL_METABOLIC_PROCESS	0.283451	0.725564	-0.446687	-1.16346	160	15	CYP1B1 ALDH1A1 RDH10 AKR1C3 DGAT1
GO_OXALOACETATE_METABOLIC_PROCESS	0.882483	1	0.287937	0.650257	397	8	MDH2 MDH1 PC
GO_NEGATIVE_REGULATION_OF_TUMOR_NECROSIS_FACTOR_MEDIATED_SIGNALING_PATHWAY	0.892453	1	-0.320691	-0.617293	472	5	GSTP1
GO_NEGATIVE_REGULATION_OF_EXOCYTOSIS	0.110865	0.519985	0.541289	1.38881	49	12	RAP1A SNCA CEACAM1 HMOX1
GO_INTRACELLULAR_STEROID_HORMONE_RECEPTOR_SIGNALING_PATHWAY	0.906087	1	-0.219784	-0.68093	520	33	DEFA1 MED4 RNF14 TGFB1I1 MED1 NCOA6 NEDD4
GO_REGULATION_OF_WNT_SIGNALING_PATHWAY	0.342466	0.774166	-0.269919	-1.06512	224	121	PSME1 SFRP2 PSME2 ITGA3 PSMB10 CAV1 PSMB8 RNF213 NFKB1 MCC SULF1 ZEB2 CHD8 GREM1 TSC2 VPS35 CTNNBIP1 CSNK1D JUP TAX1BP3 MBD2 CSNK1A1 ABL1 STK4 ATP6AP2 APOE PSMD10 PSMD9 COL1A1 PSMB9 DVL2
GO_NEGATIVE_REGULATION_OF_CELL_JUNCTION_ASSEMBLY	0.962306	1	0.211232	0.541966	433	12	THBS1 MMP14 BCAS3 ROCK2
GO_ANTIGEN_PROCESSING_AND_PRESENTATION_OF_PEPTIDE_ANTIGEN	0.167428	0.585194	-0.29731	-1.17495	109	123	CYBA NCF2 CD209 PSME1 FCGR1A HLA-DPA1 CTSS PSME2 IFI30 CYBB HLA-F CD36 HLA-DMB PSMB10 HLA-DQA1 PSMB8 HLA-DRA SPTBN2 ERAP2 DCTN1 BCAP31 HLA-DQB1 TAP1
GO_HIPPO_SIGNALING	0.922395	1	0.243979	0.625986	415	12	WWTR1 YWHAE
GO_NEGATIVE_REGULATION_OF_EPITHELIAL_TO_MESENCHYMAL_TRANSITION	0.672234	0.941377	0.45691	0.831241	321	4	SFRP1 STRAP
GO_REGULATION_OF_MEMBRANE_DEPOLARIZATION	0.162162	0.581698	-0.521035	-1.30127	89	13	DCN P2RX7 GJA1 B2M GPD1L TSPO
GO_AMINO_SUGAR_BIOSYNTHETIC_PROCESS	0.95122	1	0.225217	0.5262	428	9	GNE GFPT1 GNPNAT1 PGM3
GO_REGULATION_OF_NERVOUS_SYSTEM_DEVELOPMENT	0.991701	1	-0.166033	-0.695846	716	198	GRN MBP SFRP2 SNAPIN ITGA3 PARD3 MAN2A1 DMD IKBKB MARK2 THBS2 FN1 ARHGAP4 ARSB CAV1 ZEB2 SPINT1 ARHGEF1 KATNA1 THY1 GOLGA4 CRMP1 LYN FMR1 CAMK1D CTDSP1 MED1 MECP2 ABL1 MBD1 B2M PTPRF PSEN1 APOE
GO_REGULATION_OF_ESTABLISHMENT_OF_PROTEIN_LOCALIZATION_TO_CHROMOSOME	0.573503	0.90297	-0.415931	-0.910705	315	8	CCT6A DKC1 CCT5 TCP1 CCT2 CCT8 CCT7 CCT4
GO_REGULATION_OF_CARDIAC_MUSCLE_CELL_DIFFERENTIATION	0.974406	1	-0.256114	-0.524908	532	6	GREM1
GO_POSITIVE_REGULATION_OF_DIGESTIVE_SYSTEM_PROCESS	0.559596	0.897509	0.655258	0.978989	276	2	PAWR AQP1
GO_INTRINSIC_APOPTOTIC_SIGNALING_PATHWAY_IN_RESPONSE_TO_DNA_DAMAGE	0.12522	0.543483	-0.464294	-1.31634	70	22	SFN EPHA2 PML IFI16 IKBKE CRIP1 PYCARD ABL1 RPS27L ATM
GO_TETRAPYRROLE_BIOSYNTHETIC_PROCESS	0.386047	0.805109	0.379781	1.04084	165	16	SPTA1 TMEM14C IBA57 ALAD FXN MMAB HMBS SLC11A2
GO_NUCLEOSIDE_PHOSPHATE_BIOSYNTHETIC_PROCESS	0.451258	0.833385	-0.269048	-1.00453	286	84	OAS1 KYNU NADSYN1 PANK2 AMPD3 UPP1 NAMPT DHODH PNP ADSSL1 ADSS TYMS TCIRG1 AK3 COASY HPRT1 ADA
GO_PROTEIN_LIPID_COMPLEX_ASSEMBLY	0.589189	0.904822	-0.354025	-0.884165	326	13	APOB SNX9 DGAT1 APOE
GO_POSITIVE_REGULATION_OF_SODIUM_ION_TRANSPORT	0.488288	0.854503	-0.389138	-0.971858	270	13	PKP2 GLRX DMD
GO_DETECTION_OF_OTHER_ORGANISM	0.00635593	0.14036	0.900558	1.76782	2	5	HLA-DRB1 HLA-A HLA-B PGLYRP2
GO_ESTABLISHMENT_OF_LOCALIZATION_IN_CELL	0.966102	1	0.171143	0.899187	113	846	ANK1 MCFD2 SPTA1 KRAS FOLR1 RAP1A SRSF10 SNCA S100A13 RPS28 RAP2A RPS29 RNPS1 SSR3 XPO5 ATP1B1 DCLK1 RPL36A TRPS1 RPL36 SYNGR1 FAU TOMM40 POLDIP3 SERPINA1 GOLGA7 TUBA1A CD59 NMD3 SRSF11 RPL26 RPL27 MTCH2 RAB13 IPO5 TOMM22 RPL22 ERGIC1 RPL18 RAB5A KIFC1 BMF RPL9 DNAJC19 CACNA2D1 ERGIC2 SLC25A13 MTX2 SEC61B SLC9A1 RPL14 GOLPH3 PDCD6 RPL34 RPL8 DPY30 GDAP1 SRSF6 UCHL1 RPL13A KPNA2 ERP29 HMGA1 SNRPE …
GO_G_PROTEIN_COUPLED_GLUTAMATE_RECEPTOR_SIGNALING_PATHWAY	0.161905	0.581698	-0.913918	-1.22209	84	1	HOMER3
GO_NEURAL_RETINA_DEVELOPMENT	0.545455	0.892757	0.391125	0.913829	245	9	PROM1 ACTL6A
GO_CLEAVAGE_INVOLVED_IN_RRNA_PROCESSING	0.117512	0.533559	0.510038	1.37522	50	15	NOP14 EXOSC3 UTP20 RCL1 RPS21 EXOSC2 BOP1 RPSA
GO_REGULATION_OF_EXIT_FROM_MITOSIS	0.240781	0.674881	0.5702	1.23174	110	7	PHB2 ZW10 SIRT2
GO_FORELIMB_MORPHOGENESIS	0.802198	0.982311	0.363897	0.735165	364	6	NIPBL CRABP2 CTNNB1 RECK
GO_ASPARTATE_FAMILY_AMINO_ACID_BIOSYNTHETIC_PROCESS	0.140553	0.562583	0.500316	1.34901	60	15	PLOD1 ASNS AASDHPPT EIF2B2 ADI1 MTAP
GO_MANGANESE_ION_TRANSPORT	0.382716	0.801449	0.668961	1.11023	185	3	SLC11A2 ATP13A1 ATP2C1
GO_POSITIVE_REGULATION_OF_HISTONE_H3_K4_METHYLATION	0.935698	1	0.24532	0.554013	421	8	CTNNB1 SMAD4 DNMT1 SNW1 OGT CTR9 WDR61 RTF1
GO_NEURON_PROJECTION_DEVELOPMENT	0.00338983	0.106364	0.355008	1.61317	0	179	S100B EFHD1 MATN2 SPTA1 KRAS PTPRZ1 CALU SDC2 FOLR1 DPYSL4 PAK4 MAP2 GAP43 NFIB DCLK1 LAMA2 ECM2 NCAM1 RAB13 THBS4 ATXN10 ZNF280C UCHL1 MAPT EPHB3 ARF4 DPYSL2 SHC1 TOP2B NRAS CDH11 NCDN TRAPPC4 SPTBN1 APBB2 OMD RERE RANBP9 PQBP1 BAIAP2 APC ITGB1 PRELP RAPH1 DAG1 NRP2 BLOC1S1 LAMB1 MAPK1 PHGDH ALCAM KIF5C CLU CLMN APOA1 S100A6 PTPN11 SPTAN1 GNAO1 SPTB STMN1 ATL1 UBE4B TBC1D24 SLC11A2 RTN4
GO_MALE_GAMETE_GENERATION	0.99723	1	0.147183	0.59215	359	88	SLIRP CRTAP KIFC1 NDRG3 PAFAH1B3 HSF1 TRIP13 NCL WDR33 RUVBL1 NSUN2 AFF4 RAN CDYL ACOX1 GGT1 H2AFX PRDX4 PRKACA PRKAG1 SERPINA5 HIST1H1A SMARCA4 HSPA2 YY1
GO_POSITIVE_REGULATION_OF_FIBROBLAST_MIGRATION	0.266949	0.707094	0.615705	1.20865	125	5	DDR2 THBS1 AKT1 ARHGEF7 BAG4
GO_NEGATIVE_REGULATION_OF_RESPONSE_TO_OXIDATIVE_STRESS	0.532558	0.883053	0.340583	0.933414	228	16	PYCR1 HGF HTRA2
GO_CHAPERONE_MEDIATED_PROTEIN_COMPLEX_ASSEMBLY	0.698448	0.945804	0.355768	0.803442	314	8	HSPD1 CLU HSP90AA1
GO_ORGANELLE_TRANSPORT_ALONG_MICROTUBULE	0.894614	1	0.223912	0.738461	381	33	UCHL1 MAPT WDR81 LRPPRC VAMP7 AP3S1 BLOC1S1 RAB1A WDR43 AP3D1
GO_CHONDROCYTE_DEVELOPMENT	0.288848	0.7306	-0.57786	-1.18433	157	6	SFRP2 COL11A1 SULF1
GO_MEMBRANE_RAFT_ORGANIZATION	0.376577	0.799922	-0.430371	-1.07484	208	13	DOCK2 CAV1 S100A10 ANXA2 RFTN1 CAV2
GO_MITOTIC_SISTER_CHROMATID_SEGREGATION	0.670673	0.941377	0.253427	0.881868	278	40	AKAP8L KIFC1 SMC2 NIPBL SMC4 ZW10 CHMP2A POGZ CHMP1A NCAPH CHAMP1 BUB3 CHMP7 CHMP2B SEH1L CHMP3 SMC3
GO_MICROTUBULE_NUCLEATION	0.857143	0.996315	-0.289561	-0.688019	467	11	CSNK1D BLOC1S2 SLAIN2 CLASP2 GOLGA2 AKAP9
GO_ESTABLISHMENT_OF_PROTEIN_LOCALIZATION_TO_ORGANELLE	0.00738007	0.148639	0.303965	1.43891	1	236	RPS28 RPS29 SSR3 RPL36A TRPS1 RPL36 FAU TOMM40 RPL26 RPL27 IPO5 TOMM22 RPL22 RPL18 BMF RPL9 DNAJC19 MTX2 SEC61B RPL14 RPL34 RPL8 GDAP1 RPL13A KPNA2 RPS7 TOMM34 RPL37 RPL7A NRAS RAB7A RPL32 RPS23 RANBP1 PHB2 SLC25A6 PAM16 H2AFY2 SPTBN1 RERE PPP1R10 SAMM50 RPL29 RPL31 ADAR RPS2 RPL15 PDIA3 RAN RPL18A SRP14 DAG1 RPS11 LAMP1 RPS25 MAPK1 SRPRB RPS15 RPS17 RPL3 RPS16 RPS21 TOMM20 HSP90AA1 RPLP1 RPL28 R…
GO_NEGATIVE_REGULATION_OF_ACUTE_INFLAMMATORY_RESPONSE	0.0135659	0.207583	-0.919887	-1.5385	6	3	SPN APCS GSTP1
GO_REGULATION_OF_SEQUESTERING_OF_CALCIUM_ION	0.0105079	0.18517	-0.508407	-1.6287	5	38	CYBA CORO1A GSTO1 PTPRC PTPN6 PLCG2 UBASH3B FKBP1A DMD P2RX7 CCL21 DIAPH1 THY1 LYN FGF2 CLIC2 ABL1
GO_REGULATION_OF_MEMBRANE_LIPID_METABOLIC_PROCESS	0.591919	0.904822	0.636901	0.951564	292	2	PRKAA1
GO_XENOPHAGY	0.657439	0.938509	-0.287125	-0.882623	379	30	CPA3 LGALS8 OPTN MYLK
GO_DRUG_TRANSMEMBRANE_TRANSPORT	0.19833	0.628062	0.702965	1.27888	94	4	ABCB1 EBP TMEM30A SLC22A18
GO_POSITIVE_REGULATION_OF_MEMBRANE_DEPOLARIZATION	0.08413	0.46603	-0.778529	-1.3983	43	4	DCN P2RX7 TSPO
GO_MYD88_DEPENDENT_TOLL_LIKE_RECEPTOR_SIGNALING_PATHWAY	0.0744102	0.449545	-0.655445	-1.50285	40	9	IRAK4 TNIP1 TAB1 CD36
GO_REGULATION_OF_PROTEIN_POLYMERIZATION	0.0866873	0.471328	-0.334973	-1.28053	55	97	EVL WAS CORO1A CLIP1 WIPF1 HCLS1 GMFG HCK CAPG LMOD1 NCKAP1L ARHGAP18 CAV1 CDKN1B VASP SPTBN2 CCL21 PRKCD GMFB ARPC5 PYCARD GRB2 TRIOBP ACTR2 ABL1 RASA1 SLAIN2 BRK1 ARPC2 NCK1 IQGAP2 CLASP2 TMOD3 ACTR3 ARPC3 ICAM1 ARPC1B SCIN CAPZB MAPRE1 CYFIP1 WASH3P ARPC5L ARF6 CTTN RAC1
GO_REGULATION_OF_PROTEIN_TARGETING_TO_MEMBRANE	0.910088	1	0.24985	0.631562	414	11	VAMP7 AKT2 FIS1
GO_KIDNEY_EPITHELIUM_DEVELOPMENT	0.200686	0.630975	-0.398591	-1.20084	116	27	BASP1 TACSTD2 SDC1 CD34 PECAM1 SDC4 GREM1 CTNNBIP1 FGF2
GO_HISTONE_H2A_UBIQUITINATION	0.601463	0.907721	-0.431351	-0.884057	328	6	DDB2 SKP1 RING1 UBE2A
GO_TOOTH_MINERALIZATION	0.426357	0.821677	-0.63508	-1.06216	219	3	COL1A1 STIM1 ALPL
GO_REGULATION_OF_HAIR_CYCLE	0.343396	0.774768	-0.595376	-1.14603	181	5	KRT17 TRADD
GO_NEGATIVE_REGULATION_OF_BONE_REMODELING	0.137931	0.559985	-0.614463	-1.3454	75	8	CD38 UBASH3B TNFAIP3 P2RX7 GREM1 CSK
GO_POSITIVE_REGULATION_OF_RECEPTOR_MEDIATED_ENDOCYTOSIS	0.401754	0.810566	-0.365446	-1.04725	228	23	PLCG2 SYK CD63 CCL21 GREM1 ARRB1 TBC1D5 B2M CBL ATAD1
GO_ESTABLISHMENT_OF_MITOTIC_SPINDLE_ORIENTATION	0.691796	0.945132	0.346535	0.809649	311	9	WDR81 ZW10 WDR43
GO_POSITIVE_REGULATION_OF_PROTEIN_OLIGOMERIZATION	0.254083	0.692148	-0.52314	-1.1995	139	9	MMP1
GO_SPINDLE_CHECKPOINT	0.886918	1	0.25961	0.666093	399	12	APC ZW10 CSNK2A1 PSMG2 BUB3
GO_POSITIVE_REGULATION_OF_STAT_CASCADE	0.059754	0.413736	-0.582779	-1.48599	33	14	CYP1B1 HCLS1 IL18 CD40 LYN PRLR
GO_LEUKOTRIENE_BIOSYNTHETIC_PROCESS	0.030853	0.302307	-0.714931	-1.56538	16	8	ALOX5 LTA4H MGST2 SYK GGT5
GO_POSITIVE_REGULATION_OF_SUBSTRATE_ADHESION_DEPENDENT_CELL_SPREADING	0.873214	0.998697	-0.255428	-0.687735	488	18	FLNA S100A10 TRIOBP RREB1 ARPC2
GO_POSITIVE_REGULATION_OF_THYMOCYTE_AGGREGATION	0.310476	0.748817	-0.841771	-1.12561	162	1	ADA
GO_CATECHOLAMINE_METABOLIC_PROCESS	0.501109	0.862886	0.431478	0.974421	225	8	SNCA MTPN MAOA AKR1B1 SULT1A1 MAOB
GO_POSITIVE_REGULATION_OF_PROTEIN_COMPLEX_DISASSEMBLY	0.525499	0.879351	0.416281	0.940101	236	8	NES DSTN CFL2 SPAST EIF5A PDXP
GO_BLASTOCYST_FORMATION	0.883848	1	-0.273201	-0.669817	486	12	ADA CNOT2 HOPX NLE1
GO_REGULATION_OF_WATER_LOSS_VIA_SKIN	0.00181488	0.0933622	-0.809419	-1.8559	0	9	SFN KRT16 FLG2
GO_NEGATIVE_REGULATION_OF_REGULATED_SECRETORY_PATHWAY	0.337029	0.77081	0.500163	1.12953	151	8	RAP1A CEACAM1 HMOX1
GO_CELL_DIFFERENTIATION_INVOLVED_IN_METANEPHROS_DEVELOPMENT	0.00581395	0.133974	-0.941823	-1.57519	2	3	CD34 STAT1
GO_POSITIVE_REGULATION_OF_ALCOHOL_BIOSYNTHETIC_PROCESS	0.25	0.685882	0.624504	1.22592	117	5	SNCA PRKAA1 ACSL3
GO_REGULATION_OF_EPITHELIAL_CELL_DIFFERENTIATION_INVOLVED_IN_KIDNEY_DEVELOPMENT	0.331868	0.764136	0.556635	1.12454	150	6	PROM1 WWTR1 ADIPOQ CTNNB1
GO_MAGNESIUM_ION_TRANSPORT	0.697531	0.945722	0.508205	0.843433	338	3	MAGT1 TUSC3
GO_PYRIMIDINE_RIBONUCLEOSIDE_METABOLIC_PROCESS	0.173993	0.59391	-0.539743	-1.28247	94	11	CDA UPP1 DHODH AK3 NME3
GO_PROTEIN_LOCALIZATION_TO_CENTROSOME	0.366038	0.791719	-0.572937	-1.10284	193	5	CSNK1D DCTN2 NEDD1 HOOK3
GO_POSITIVE_REGULATION_OF_B_CELL_PROLIFERATION	0.00736648	0.148639	-0.768917	-1.79297	3	10	SASH3 PTPRC CD38 NCKAP1L CD40 ADA CD74 BST1
GO_POSITIVE_REGULATION_OF_ORGANELLE_ORGANIZATION	0.131367	0.554356	-0.272772	-1.16948	97	250	SFN RNASE2 EVL LCP1 WAS DCN MUC1 CLIP1 WIPF1 HCLS1 VPS11 MICALL2 MMP9 PML SDC1 HCK CAPG SDC4 NCKAP1L PIP4K2C CAV1 ITGAX RAC2 PIP4K2A P2RX7 MSN CDKN1B VASP HNMT CCL21 PEMT S100A10 ANXA2 ARRB1 ARPC5 PYCARD SNIP1 LEPROT GRB2 CDK9 AKAP8 ACTR2 PIP4K2B TPM1 MFF SLAIN2 CNOT2 HIST1H1B PAN2 ANXA1 ATM BRK1 PAF1 ARPC2 RAB3GAP2 NCK1 IQGAP2 MARCH5 NEK7 RAD50 CSNK2A2 PPP3R1 MAPK3 ACTR3 RTF1 ARPC3 WDR1 STARD7 F…
GO_MUSCLE_CELL_PROLIFERATION	0.539623	0.888701	-0.497808	-0.958223	285	5	C3orf58
GO_AMINO_ACID_TRANSMEMBRANE_TRANSPORT	0.838137	0.996232	0.306477	0.692128	377	8	SLC25A13 SLC25A12 SLC25A22 SLC38A10 SLC1A5 SLC25A15
GO_CELLULAR_RESPONSE_TO_ACID_CHEMICAL	0.211314	0.642336	-0.326993	-1.15031	126	62	CYBA EGFR CPT1A RPTOR PTAFR COL4A1 FN1 COL5A2 COL16A1 AKR1C1 APOB MMP2 COL6A1 LYN AKR1C3
GO_PHAGOCYTOSIS_ENGULFMENT	0.122727	0.539671	0.429223	1.31656	53	24	MFGE8 IGHA2 IGHG4 IGHA1 THBS1 IGHG3 IGHG2
GO_REGULATION_OF_TOLERANCE_INDUCTION	0.201887	0.631438	-0.660468	-1.27132	106	5	CLC IDO1
GO_REGULATION_OF_CORTICOSTEROID_HORMONE_SECRETION	0.513131	0.872303	0.678741	1.01407	253	2	PTPN11 AGT
GO_CELLULAR_SENESCENCE	0.816279	0.986593	0.271671	0.744552	350	16	HMGA2 HMGA1 TP53 H2AFX
GO_SULFATION	0.311663	0.749519	-0.636253	-1.14276	162	4	TPST2
GO_REGULATION_OF_MEIOTIC_CELL_CYCLE	0.217295	0.646867	0.563201	1.2719	97	8	MSH2 PDE3A SIRT2 PRKACA PRKAR1A PRKACB CALR
GO_DNA_DEALKYLATION	0.765727	0.970268	0.340302	0.735117	352	7	FTO APOBEC3F APEX1
GO_ACTIN_FILAMENT_BASED_MOVEMENT	0.0262697	0.28734	-0.48045	-1.53914	14	38	WAS WIPF1 DES PKP2 DMD MYH9 MYO9B GJA1 ACTC1 MYO1B TPM4 TPM1 MYL6 ACTA1 GPD1L ROCK1 MYH10 SUN2 KCNQ1 WASF2 TPM2
GO_POSITIVE_REGULATION_OF_EPITHELIAL_CELL_PROLIFERATION	0.413675	0.814956	-0.316351	-1.03057	241	43	CYBA EGFR RPTOR CAV1 STAT5A HTRA1 TNFAIP3 PRKCA CYP7B1 FGF2 CAV2 MED1
GO_SARCOMERE_ORGANIZATION	0.292196	0.733405	-0.503016	-1.15335	160	9	KRT19 KRT8 ACTG1 TPM1
GO_POSITIVE_REGULATION_OF_B_CELL_MEDIATED_IMMUNITY	0.2949	0.735673	0.514846	1.16269	132	8	MSH6 EXOSC3 HPX
GO_OVULATION_CYCLE	0.974478	1	0.172085	0.562701	419	32	PLA2G4A PAM MMP14 EIF2B2 CLU MAP2K6 ADNP
GO_NEGATIVE_REGULATION_OF_NITRIC_OXIDE_METABOLIC_PROCESS	0.297989	0.737902	-0.573757	-1.17592	162	6	CD34 CAV1 TSPO GLA
GO_VENTRICULAR_SYSTEM_DEVELOPMENT	0.990792	1	-0.199293	-0.464715	537	10	MECP2 MYH10 NUMB MNAT1 NUMBL UCHL5 MBOAT7 AQP1 CDK6 ANP32B
GO_ADULT_LOCOMOTORY_BEHAVIOR	0.256818	0.695829	0.372362	1.14215	112	24	SNCA HTRA2 UCHL1 OXR1 MAPT PPT1 EPS8
GO_REGULATION_OF_ACTIVATED_T_CELL_PROLIFERATION	0.0381125	0.328784	-0.644849	-1.581	20	12	CLC IDO1 IL18 LGALS9 PYCARD
GO_POSITIVE_REGULATION_OF_HOMEOSTATIC_PROCESS	0.390052	0.805439	0.261516	1.02749	148	77	HLA-DRB1 VSNL1 SNCA PLA2G4A ABAT TFRC SRI SLC27A1 OXCT1 DHX36
GO_RESPONSE_TO_GRAVITY	0.60355	0.908897	-0.626712	-0.935423	305	2	PTAFR
GO_REGULATION_OF_IMMUNOGLOBULIN_SECRETION	0.790254	0.975397	0.36231	0.711227	372	5	RBP4
GO_ACETYL_COA_METABOLIC_PROCESS	0.595349	0.905527	0.324424	0.89546	255	17	ACSS1 FASN PDHX PDHB ACACB DLAT ACACA DLD
GO_CREATINE_METABOLIC_PROCESS	0.597077	0.906097	0.501748	0.912813	285	4	GATM CKB CKMT1A
GO_REGULATION_OF_CELLULAR_COMPONENT_BIOGENESIS	0.0865007	0.470867	-0.273871	-1.20049	65	333	MMP1 GTF2H1 EVL LCP1 WAS CORO1A CLIP1 WIPF1 PEX5 TACSTD2 EPHA2 HCLS1 PTPRJ VPS11 GMFG PKP2 SDC1 GBP5 HCK CAPG LMOD1 SNF8 LCAT CD36 TBC1D10A SDC4 NCKAP1L IKBKB ARAP1 THBS2 ARHGAP18 PIP4K2C CAV1 MIEN1 COL16A1 RAC2 PIP4K2A P2RX7 SLK MSN CDKN1B VASP VPS18 PRKCA SPTBN2 CCL21 GREM1 GJA1 UBQLN2 S100A10 CTNNBIP1 PRKCD AKAP13 GMFB ARPC5 PYCARD FMR1 DDB2 GRB2 FBLIM1 TRIOBP PPFIA1 SNX9 MECP2 TBC1D5 ACTR2 AB…
GO_POSITIVE_REGULATION_OF_MACROPHAGE_DERIVED_FOAM_CELL_DIFFERENTIATION	0.0166359	0.223472	-0.772408	-1.62836	8	7	MSR1 CD36 APOB NFKB1
GO_IRON_ION_TRANSPORT	0.134948	0.556789	-0.430794	-1.28265	77	26	FTL STEAP4 ATP6V1G1 STEAP3 TCIRG1 ATP6V1D ATP6V1F ATP6V1H FTH1
GO_REGULATION_OF_RECEPTOR_BINDING	0.23412	0.665814	-0.558617	-1.22312	128	8	MMP9 ANXA2 B2M PTPRF
GO_POSITIVE_REGULATION_OF_POTASSIUM_ION_TRANSPORT	0.0288248	0.297431	0.624834	1.60316	12	12	ATP1B1 NOS1AP FHL1 DLG1
GO_POSITIVE_REGULATION_OF_NERVOUS_SYSTEM_DEVELOPMENT	0.816794	0.986593	-0.210589	-0.820048	534	106	GRN ITGA3 PARD3 MAN2A1 DMD IKBKB MARK2 THBS2 FN1 ARSB ZEB2 SPINT1 GOLGA4 LYN FMR1 CAMK1D MECP2 PSEN1 APOE
GO_REGULATION_OF_CARDIAC_MUSCLE_CELL_PROLIFERATION	0.859341	0.996315	0.330714	0.668128	390	6	RBP4
GO_CELLULAR_RESPONSE_TO_OXYGEN_CONTAINING_COMPOUND	0.304521	0.742722	-0.245749	-1.06656	228	292	CMA1 CYP1B1 CYBA MPO EGFR NQO1 SOD2 FBN1 CPT1A HCK RPTOR NAMPT CD36 PTAFR COL4A1 CASP4 GPLD1 FN1 AIF1 COL5A2 GSTP1 CAV1 IL18 STAT5A TNFAIP3 COL16A1 AKR1C1 APOB MSN NFKB1 ATP6V1G1 MMP2 CDH1 IGF1R CD40 SPTBN2 CSK MGST1 COL6A1 PRKCB RIPK2 PRKCD TCIRG1 ATP6V1D LYN SORBS1 PYCARD PRLR AKR1C3 CAV2 GNG5 JUP GRB2 RAB8A ATP6V1F ATP6V1H SHPK ABL1 TPM1 B2M DENND4C SPI1 ANXA1 PAF1 CD14 LITAF PTPN1 AGTRAP COL1…
GO_REGULATION_OF_INTERLEUKIN_10_SECRETION	0.346555	0.777703	0.627816	1.14217	165	4	HLA-DRB1 HLA-DRB4
GO_REGULATION_OF_LAMELLIPODIUM_ASSEMBLY	0.774476	0.971476	-0.284771	-0.752633	442	16	EPHA2 RAC2 BRK1 ARPC2 CAPZB WASF2 RAC1
GO_CELLULAR_KETONE_METABOLIC_PROCESS	0.103627	0.506833	-0.435582	-1.33884	59	31	AKR1B10 IDO1 KYNU AKR1C1 CBR1 CBR3 AKR1C3 PDSS2 SCP2 KDSR
GO_CRANIAL_NERVE_DEVELOPMENT	0.487654	0.854503	0.622836	1.03368	236	3	CTNNB1 TMEM126A
GO_WNT_SIGNALING_PATHWAY_CALCIUM_MODULATING_PATHWAY	0.482394	0.850755	-0.384014	-1.00022	273	15	TNRC6B PLCB2 MAP3K7 PPP3R1 PLCB3
GO_EPIDERMAL_GROWTH_FACTOR_RECEPTOR_SIGNALING_PATHWAY	0.758621	0.969053	-0.266738	-0.804211	439	28	EGFR CSK PIGR EPS15 GRB2 RASSF2 ABL1 IQGAP1 PIK3CA CBL GAB1 PIK3C2A EFEMP1
GO_CELL_PROLIFERATION_IN_FOREBRAIN	0.354767	0.781963	0.471068	1.10061	159	9	FABP7 PCM1
GO_RESPONSE_TO_MURAMYL_DIPEPTIDE	0.0739372	0.449014	-0.703864	-1.48386	39	7	CARD9 TNFAIP3 RIPK2
GO_REGULATION_OF_POSITIVE_CHEMOTAXIS	0.414991	0.815161	-0.515396	-1.05631	226	6	AZU1 IL16
GO_REGULATION_OF_IMMUNE_RESPONSE	0.00127065	0.0933622	-0.379054	-1.68246	0	379	S100A14 COL17A1 CLC CTSG CYBA IDO1 VAV1 IRAK4 LPXN LTF WAS CD209 PSME1 TNIP1 SASH3 WIPF1 PTPRJ ITGAL FCGR1A HLA-DPA1 PTPRC VAMP8 SPN TAB1 CTSS PARP9 ELANE PSME2 PTPN6 CFP PLCG2 GBP5 HCK IFI16 CD34 ELMO1 CTSH STAT1 ITGB2 CD38 SAMHD1 GBP1 HLA-F CD36 HLA-DMB PTAFR FKBP1A NMI PSMB10 NCKAP1L IKBKB IKBKE WDFY1 CARD9 GPLD1 STXBP2 CD55 HLA-DQA1 CAV1 FCGR3A ITGAM SYK PSMB8 UNC93B1 TNFAIP3 CTSB RAC2 P2RX7 …
GO_NEGATIVE_REGULATION_OF_NOTCH_SIGNALING_PATHWAY	0.820988	0.987693	0.426032	0.707056	398	3	MMP14 NUMB HIF1AN
GO_MEMBRANE_LIPID_CATABOLIC_PROCESS	0.473684	0.848534	-0.399782	-0.980158	260	12	CYP1B1 GM2A
GO_POSITIVE_REGULATION_OF_NEUROBLAST_PROLIFERATION	0.474747	0.848534	0.697424	1.04199	234	2	CTNNB1 SOX10
GO_PEPTIDE_SECRETION	0.367311	0.79312	-0.42253	-1.07738	208	14	LTBP4 PCLO CAMK2G ANXA1
GO_THIOESTER_METABOLIC_PROCESS	0.143541	0.564325	0.348015	1.24139	59	44	ACOT13 ACSS1 FASN MCEE ACOT2 PPT1 PDHX SCD AGK ELOVL5 PDHB ACACB ACOT9 DLAT ACACA SUCLG2 ACOT8 ACSL3 DLD SLC25A1 ACSL1 ACOT7 HMGCL
GO_NEGATIVE_REGULATION_OF_INTRINSIC_APOPTOTIC_SIGNALING_PATHWAY_IN_RESPONSE_TO_DNA_DAMAGE	0.143646	0.564325	-0.581077	-1.35496	77	10	MUC1 TRIAP1 SFRP2 CD74 CD44
GO_REGULATION_OF_T_HELPER_2_CELL_DIFFERENTIATION	0.361905	0.787866	-0.811431	-1.08504	189	1	ANXA1
GO_NEGATIVE_REGULATION_OF_CELLULAR_AMIDE_METABOLIC_PROCESS	0.375315	0.799739	0.277943	1.04981	148	65	IGF2BP3 IGF2BP2 PRKAA1 XPO5 MRPL44 RPL13A HNRNPR ADAR HNRNPD RAN EIF2AK2 GAPDH CLU HNRNPA2B1 EIF4A3 SYNCRIP DGCR8 SRP9 ILF3 FXR1 SRRT MEX3D QKI CALR UNK MOV10 RPS3 EIF3E CIRBP UPF1
GO_PURINE_RIBONUCLEOSIDE_BISPHOSPHATE_METABOLIC_PROCESS	0.421286	0.821078	0.440383	1.02892	189	9	ENPP1 PAPSS1 ABHD14B
GO_PEPTIDYL_CYSTEINE_MODIFICATION	0.0549451	0.393043	-0.640306	-1.52141	29	11	S100A8 S100A9 RAB3D
GO_LEUKOCYTE_DIFFERENTIATION	0.0437601	0.354335	-0.387399	-1.41186	26	76	LY6D VAV1 EPHA2 MMP9 PTPRC SPN PLCG2 IFI16 JMJD6 PRTN3 MYH9 DOCK2 SYK ZFP36L1 ANXA2 LGALS9 LYN ADA CD74 MED1 ABL1 B2M PSEN1 SPI1 ANXA1 ATM DNAJA3 CD8A
GO_RESPONSE_TO_EXOGENOUS_DSRNA	0.438849	0.825585	-0.373836	-1.01722	243	19	CARD9 CAV1 RIPK2 RFTN1 TMEM173 ZC3HAV1 DDX58 FLOT1 MAPK3
GO_MORPHOGENESIS_OF_EMBRYONIC_EPITHELIUM	0.337884	0.77081	-0.335827	-1.08832	197	40	SFRP2 SDC4 PHACTR4 ST14 RDH10 BCL10 VASP ZEB2 SPINT1 GREM1 TSC2 TGFB1I1 LUZP1 STK4
GO_SKELETAL_MUSCLE_CONTRACTION	0.705989	0.947071	-0.37488	-0.820823	388	8	IKBKB RCSD1
GO_POSITIVE_REGULATION_OF_HORMONE_METABOLIC_PROCESS	0.60202	0.907858	0.63091	0.942613	297	2	KDM1A POR
GO_TONGUE_DEVELOPMENT	0.366255	0.791719	0.676231	1.1223	177	3	HDAC1 CTNNB1 HDAC2
GO_BONE_GROWTH	0.0864198	0.470867	0.823716	1.36707	41	3	DDR2 THBS3 COMP
GO_ACTIN_POLYMERIZATION_OR_DEPOLYMERIZATION	0.0124555	0.198403	-0.572124	-1.65783	6	24	EVL WAS WIPF1 HCLS1 MICALL2 AIF1 VASP MICAL1 DIAPH1 MICAL2 CORO7
GO_UV_PROTECTION	0.645338	0.930191	-0.417311	-0.855283	352	6	MFAP4
GO_PROTEIN_MODIFICATION_BY_SMALL_PROTEIN_REMOVAL	0.96875	1	0.19226	0.669021	402	40	COPS8 UCHL1 USP39 EIF3F USP4 SHMT2 COPS7B OTUD7B COPS7A USP47 COPS2 USP5 COPS5 USP10 COPS4 PSMD14
GO_REGULATION_OF_NITRIC_OXIDE_BIOSYNTHETIC_PROCESS	0.28833	0.730535	0.360461	1.11348	125	25	HBB PTX3 DDAH1 NOS1AP DDAH2 HSP90AB1 ASS1
GO_PHOSPHATIDYLGLYCEROL_METABOLIC_PROCESS	0.165577	0.58392	0.542792	1.31863	75	10	PLA2G4A LPCAT1 SLC27A1 HADHB
GO_PYRIMIDINE_NUCLEOSIDE_BIOSYNTHETIC_PROCESS	0.194056	0.622042	-0.476718	-1.25993	110	16	CDA TYMP UPP1 DHODH TYMS NME3
GO_TRANSLATIONAL_TERMINATION	0.00251256	0.101462	0.502245	1.89571	0	64	MRPL34 MRPL45 MRPS23 MRPL44 MRPL27 MRPS21 MRPL12 MRPL2 MRPL53 MRPL16 MRPL43 MRPL19 MRPL46 MRPS18A MRPL10 MRPL11 MRPL48 MRPL15 MRPL3 MRPL30 MRPS11 MRPS6 MRPL21 MRPL38 MRPL40
GO_CYTOKINETIC_PROCESS	0.734226	0.958687	-0.442996	-0.795659	383	4	SNX9 SNX18 RHOA
GO_ENDOCARDIAL_CUSHION_MORPHOGENESIS	0.95679	1	0.318334	0.528318	464	3	SMAD4 RBPJ ENG
GO_REGULATION_OF_INNATE_IMMUNE_RESPONSE	0.00142045	0.0933622	-0.41168	-1.6925	0	169	S100A14 CYBA VAV1 IRAK4 LTF CD209 PSME1 TNIP1 TAB1 CTSS PARP9 PSME2 PTPN6 PLCG2 GBP5 HCK IFI16 STAT1 ITGB2 SAMHD1 CD36 NMI PSMB10 IKBKB IKBKE WDFY1 CARD9 CAV1 ITGAM SYK PSMB8 UNC93B1 TNFAIP3 CTSB TRAFD1 NFKB1 MMP2 SH2D1A BCL10 RIPK2 RFTN1 LGALS9 PRKCD TAP1 SERPINB9 LYN PYCARD
GO_VESICLE_MEDIATED_TRANSPORT	0.232749	0.664368	-0.233414	-1.07751	198	651	TGM2 ARC ANXA3 VAV1 WAS CRP HOOK1 CD209 GRN CORO1A APOBR PIP5K1C WIPF1 COL7A1 PSAP PHACTR2 TMSB4X VPS11 FCGR1A MICALL2 CYTH1 RAB8B VAMP8 FNBP1 COG6 UVRAG SNAPIN ELANE PLCG2 HCK ELMO1 VWF JMJD6 PECAM1 PPP6R3 SNF8 ITGB2 MSR1 STXBP5 RAB3D CD36 PTAFR OPTN TBC1D10A TRAPPC8 MYH9 NCKAP1L MYO18A BIN2 MICALL1 DOCK2 PI4K2A STXBP2 CD55 KRT18 FN1 RABEP2 VPS13C AIF1 BET1L CDC42SE1 CAV1 VPS37C FCGR3A SYK CHMP6…
GO_INTERLEUKIN_1_PRODUCTION	0.124528	0.542366	-0.706945	-1.36079	65	5	CMA1 GBP5 CD36 CASP1
GO_MODULATION_BY_HOST_OF_VIRAL_PROCESS	0.385586	0.805109	-0.425858	-1.06356	213	13	LTF APCS CCNK CAV2 APOE YTHDC2
GO_REGULATION_OF_DNA_REPAIR	0.832547	0.993495	0.243481	0.775921	352	30	HMGA2 NUDT16 UBE2V2 RIF1 H2AFX DEK CUL4A UBR5 KDM1A TRIM28
GO_REGULATION_OF_MEMBRANE_LIPID_DISTRIBUTION	0.134301	0.556091	-0.623261	-1.36467	73	8	TRIAP1 P2RX7 PRKCD
GO_REFLEX	0.449612	0.833385	-0.624193	-1.04396	231	3	GJA1 ALDH1A3
GO_LEUKOCYTE_MEDIATED_IMMUNITY	0.482059	0.850755	-0.259507	-0.993222	308	99	CTSG ANXA3 AZU1 IRAK4 CORO1A VAMP8 ELANE PTPN6 CTSH PI4K2A STXBP2 CD55 BCL10 RAB27A MILR1 RFTN1 HLA-DQB1 PRKCD C4B SERPINB9 LYN C1QB CD46 CD74 MYO1G C2 C1QA C1RL CD8A SNAP23 INPP5D
GO_ORGANOPHOSPHATE_BIOSYNTHETIC_PROCESS	0.250704	0.687491	-0.265144	-1.10263	177	187	OAS1 KYNU PIP5K1C NADSYN1 FAR1 PLCG2 PANK2 AMPD3 UPP1 NAMPT LCAT PTAFR DHODH PNP PI4K2A PIP4K2C FABP5 G6PD PIP4K2A SLC44A1 MTMR1 ADSSL1 SERINC5 ADSS CDS2 PEMT TYMS TKT TCIRG1 VAC14 AK3 COASY HPRT1 FGF2 GK ADA GRB2 PIP4K2B MTMR6 NME3 INPPL1 AGPAT3 IMPDH1 ATM SCP2 ALDOA INPP5D GPD1L ADK
GO_NEGATIVE_REGULATION_OF_SERINE_TYPE_PEPTIDASE_ACTIVITY	0.0808679	0.461571	-0.887615	-1.32484	40	2	ANXA8 SPINK5
GO_PROTEIN_LOCALIZATION_TO_CELL_PERIPHERY	0.143802	0.564555	-0.343244	-1.22292	86	65	SLC9A3R1 CLIP1 PKP3 PKP2 NUBP1 MAP7 OPTN IKBKB KRT18 CAV1 FCHO2 VAMP5 CDH1 GCC2 PACS1 S100A10 ANXA2 GOLGA4 JUP RAB8A DENND4C SCP2 EPB41L3 FLOT1 CLASP2 ROCK1
GO_REGULATION_OF_PROTEIN_GLYCOSYLATION	0.97286	1	0.261207	0.475205	465	4	ADNP ARFGEF1 TMEM59 GOLGA2
GO_NEGATIVE_REGULATION_OF_FIBROBLAST_PROLIFERATION	0.661142	0.9399	-0.362161	-0.844493	358	10	IFI30 GSTP1 FTH1 PARP10
GO_REGULATION_OF_MUSCLE_TISSUE_DEVELOPMENT	0.167064	0.584625	0.395353	1.23163	69	27	S100B PRKAA1 RBP4 LUC7L DDX17 DDX39B MTPN CTNNB1 SIRT2
GO_ORGANIC_ACID_BIOSYNTHETIC_PROCESS	0.0492754	0.369578	0.309282	1.32911	16	123	NCAN PSAT1 MECR PYCR1 PLA2G4A PRKAA1 ABAT PLOD1 ASNS ACSS1 FASN PADI2 PYCR2 GATM FADS2 ALDH18A1 GLS CSPG4 ATIC NDUFAB1 AASDHPPT UGP2 SCD MTHFD2 ASS1 HSD17B8 MCAT CAD UGDH EIF2B2 ALDH4A1 ALDH9A1 SHMT2 ELOVL5 MGLL PTGES2 ADI1 PHGDH ACACB
GO_NEGATIVE_REGULATION_OF_DNA_DEPENDENT_DNA_REPLICATION	0.781132	0.971624	-0.384922	-0.74093	413	5	ZNF830
GO_REGULATION_OF_LEUKOCYTE_MIGRATION	0.0169492	0.225985	-0.469475	-1.5815	9	49	S100A14 S100A7 PLVAP PTAFR NCKAP1L AIF1 RAC2 STK10 MSN CCL21 GREM1 LGALS9 LYN PYCARD CAMK1D RARRES2 ADA CD74
GO_ORGAN_MATURATION	0.400835	0.810566	0.59563	1.08361	191	4	THBS3 IGF1 ANO6
GO_REGULATION_OF_CELLULAR_RESPONSE_TO_HEAT	0.70202	0.946758	0.235305	0.875213	277	60	CRYAB BAG2 RPA3 HSF1 HSP90AB1 HSPA1A FKBP4 NUP160 MAPK1 AAAS CAMK2D HSP90AA1 YWHAE HSBP1 NUP133 NUP153 RAE1 RPA1
GO_POSITIVE_REGULATION_OF_ACUTE_INFLAMMATORY_RESPONSE	0.0995763	0.498311	0.727494	1.42809	46	5	PLA2G4A FCER1G
GO_GASTRULATION_WITH_MOUTH_FORMING_SECOND	0.269311	0.710124	0.658489	1.19797	128	4	UGDH CTNNB1 SMAD4 SRF
GO_ENDOCARDIUM_DEVELOPMENT	0.950287	1	-0.313978	-0.563931	496	4	STK4 RBPJ STK3 SMAD4
GO_ENDOTHELIAL_CELL_DIFFERENTIATION	0.207547	0.64012	0.37041	1.18042	87	30	RAP1A PLOD3 CLIC4 RAP1B RAB1A GSTM3 CTNNB1 MYADM
GO_NEGATIVE_REGULATION_OF_CELLULAR_PROTEIN_LOCALIZATION	0.175585	0.595349	-0.345313	-1.20058	104	58	TRIM29 SLC9A3R1 GBP1 CD36 SP100 GOPC TMBIM1 CSK LEPROT PPFIA1 TAX1BP3 PARP10 UBAC2 UBE2J1 LITAF PSMD10 TXN PPP2R5A
GO_INSEMINATION	0.440252	0.826403	0.789557	1.05196	209	1	SERPINE2
GO_REGULATION_OF_NUCLEOBASE_CONTAINING_COMPOUND_TRANSPORT	0.232816	0.664368	0.526642	1.23045	104	9	AKAP8L KHDRBS1 NUP153 NCBP2 SUPT6H IWS1
GO_PHOSPHATIDYLINOSITOL_3_PHOSPHATE_BIOSYNTHETIC_PROCESS	0.183303	0.606929	-0.523874	-1.2844	100	12	FGF2 GRB2 ATM PIK3CA GAB1 PIK3C2A
GO_CYCLIC_NUCLEOTIDE_CATABOLIC_PROCESS	0.513131	0.872303	0.67762	1.0124	253	2	PDE3A CNP
GO_RESPONSE_TO_EPIDERMAL_GROWTH_FACTOR	0.663732	0.9399	-0.326171	-0.849559	376	15	EGFR GSTP1 MED1 IQGAP1 COL1A1 MAPK3
GO_POSITIVE_REGULATION_OF_TRANSMEMBRANE_TRANSPORT	0.353081	0.780903	0.298782	1.06581	148	45	S100A1 SNCA ATP1B1 SRI NOS1AP CACNA2D1 SLC9A1
GO_REGULATION_OF_NUCLEOTIDE_CATABOLIC_PROCESS	0.315315	0.75141	-0.453907	-1.13362	174	13	FBP1 EGLN1 P2RX7 PGAM1
GO_POSITIVE_REGULATION_OF_CARBOHYDRATE_METABOLIC_PROCESS	0.863233	0.997085	-0.250273	-0.70039	485	21	PTAFR GPLD1 P2RX7 NFKB1 SORBS1
GO_WNT_SIGNALING_PATHWAY	0.596439	0.906097	-0.234655	-0.938436	401	136	SLC9A3R1 PSME1 SFRP2 SDC1 TNRC6B PSME2 PLCG2 PLCB2 PSMB10 MARK2 CAV1 PSMB8 MCC CHD8 GPC6 VPS35 CTNNBIP1 CSNK1D TGFB1I1 MAP3K7 TAX1BP3 CSNK1A1 PSEN1 PAF1 PSMD10 PSMD9 PSMB9 DVL2 CSNK2A2 PPP3R1 ROR1 RTF1 SKP1 DDX3X CTNND1 PSMA3 ARRB2 WDR61 PLCB3 PSMB4
GO_REGULATION_OF_NEUROTRANSMITTER_LEVELS	0.704274	0.947071	-0.258588	-0.842397	411	43	SNCG PIP5K1C SNAPIN SLC38A1 P2RX7 PCLO DNAJC5 DAGLB FMR1 PPFIA1 PSEN1 SNAP23 CADPS2 CASK STX4 ATP2A2 STXBP1 SNAP29 RAB3GAP1 LIN7C VAMP2
GO_POSITIVE_REGULATION_OF_STRESS_ACTIVATED_PROTEIN_KINASE_SIGNALING_CASCADE	0.0950704	0.488766	-0.422272	-1.33193	53	36	CARD9 SYK ZEB2 CCL21 RIPK2 LYN PYCARD TAOK3 MAP3K7 RASSF2 SASH1 PTPN1 DVL2 GAB1
GO_PEPTIDYL_ARGININE_MODIFICATION	0.168784	0.585721	-0.593693	-1.29992	92	8	PADI4 PRMT3
GO_SPECIFICATION_OF_ORGAN_IDENTITY	0.735238	0.959125	-0.634327	-0.848219	385	1	RBPJ
GO_REGULATION_OF_CELLULAR_AMINE_METABOLIC_PROCESS	0.942857	1	0.187635	0.692794	395	56	SNCA ABAT LPCAT1 SCARB1 PSMB5
GO_RRNA_TRANSCRIPTION	0.939227	1	-0.24788	-0.57801	509	10	GTF3C4 ANG GTF3C5 POLR1E GTF3C3 CD3EAP POLR1B SPIN1 GTF3C2 GTF3C1
GO_POSITIVE_REGULATION_OF_LIPID_TRANSPORT	0.158451	0.581698	-0.496472	-1.29313	89	15	TRIAP1 RETN P2RX7 PRKCD APOE SCP2 P2RX4 PLTP
GO_ANATOMICAL_STRUCTURE_ARRANGEMENT	0.841564	0.996315	0.420034	0.697101	408	3	HSPA5 NRP1
GO_EPITHELIAL_TO_MESENCHYMAL_TRANSITION	0.00692841	0.145633	0.658264	1.74737	2	14	HMGA2 SFRP1 HGF LOXL2 LIMS1 CTNNB1 RTN4 TRIM28
GO_PATHWAY_RESTRICTED_SMAD_PROTEIN_PHOSPHORYLATION	0.727619	0.957297	-0.637855	-0.852937	381	1	USP15
GO_SINGLE_ORGANISM_MEMBRANE_BUDDING	0.638498	0.925871	0.244915	0.898774	271	53	MCFD2 FOLR1 SERPINA1 CD59 GOLPH3
GO_NEGATIVE_REGULATION_OF_MAPK_CASCADE	0.0505051	0.374611	-0.419383	-1.45792	29	59	SERPINB3 SLC9A3R1 TNIP1 PTPRJ SFRP2 PTPN6 GBP1 GSTP1 CAV1 P2RX7 IGF1R CSK PRKCD ARRB1 LYN TAOK3 ABL1 APOE PDCD4 PSMD10 PTPN1
GO_SPONGIOTROPHOBLAST_LAYER_DEVELOPMENT	0.664729	0.9399	-0.521932	-0.872925	342	3	ZFP36L1
GO_NEGATIVE_REGULATION_OF_NERVOUS_SYSTEM_DEVELOPMENT	0.674121	0.942384	-0.244204	-0.884954	421	71	MBP SNAPIN ARHGAP4 CAV1 ARHGEF1 KATNA1 THY1 CRMP1 CTDSP1 MED1 MECP2 MBD1 B2M PSEN1 APOE GAK ASAP1 TSPO
GO_HISTONE_H2A_MONOUBIQUITINATION	0.575472	0.903202	-0.478628	-0.921303	304	5	DDB2 SKP1 RING1
GO_REGULATION_OF_EXTRACELLULAR_MATRIX_ORGANIZATION	0.294014	0.735673	-0.443061	-1.15402	166	15	DPP4 FAP
GO_CELL_DIFFERENTIATION_IN_SPINAL_CORD	0.954635	1	-0.375618	-0.560642	483	2	GIGYF2 ABT1
GO_MITOTIC_G2_M_TRANSITION_CHECKPOINT	0.266075	0.70542	0.515539	1.20451	119	9	HMGA2 NAE1
GO_POSITIVE_REGULATION_OF_INTERLEUKIN_8_SECRETION	0.0286807	0.296469	-0.854395	-1.53456	14	4	CAMP CD58 LGALS9 PYCARD
GO_PYRIMIDINE_NUCLEOBASE_METABOLIC_PROCESS	0.214156	0.643241	-0.506891	-1.24276	117	12	CDA TYMP DHODH TYMS
GO_RNA_METHYLATION	0.0409091	0.339394	0.514638	1.49446	17	20	TRMT2A HSD17B10 EMG1 NSUN2 FTSJ3 METTL1 TRMT112 TRMT61B MEPCE FBLL1 TRMT61A
GO_PURINE_CONTAINING_COMPOUND_SALVAGE	0.108059	0.511764	-0.589446	-1.40057	58	11	AMPD3 PNP GMPR2 HPRT1 ADA ADK APRT
GO_INNER_EAR_RECEPTOR_STEREOCILIUM_ORGANIZATION	0.373383	0.79737	-0.514543	-1.08474	201	7	SLC9A3R1 SDC4
GO_NEGATIVE_REGULATION_OF_CATION_TRANSMEMBRANE_TRANSPORT	0.104056	0.507597	-0.477847	-1.35477	58	22	SLC9A3R1 GSTO1 MMP9 FKBP1A CAV1 FMR1 CLIC2 CAB39
GO_REGULATION_OF_PHOSPHOLIPID_METABOLIC_PROCESS	0.496568	0.861191	0.312732	0.966044	216	25	LPCAT1 SCARB1 SLC27A1 FLT1
GO_NEGATIVE_REGULATION_OF_CYTOPLASMIC_TRANSPORT	0.264151	0.704161	-0.341811	-1.14014	153	47	SLC9A3R1 GSTO1 CD36 FKBP1A SP100 GOPC CSK VPS35 SNX12 FMR1 CLIC2 PARP10 UBAC2 UBE2J1 LITAF PSMD10 TXN
GO_POSITIVE_REGULATION_OF_CELLULAR_RESPONSE_TO_TRANSFORMING_GROWTH_FACTOR_BETA_STIMULUS	0.405702	0.811564	0.413028	1.04404	184	11	ITGA8 THBS1 SDCBP MEN1 SMAD4 DAB2 LRG1
GO_AXON_REGENERATION	0.0784314	0.45853	0.608028	1.47711	35	10	CALU FOLR1 APOA1 TNC
GO_MICROTUBULE_BASED_PROCESS	0.991477	1	-0.168162	-0.692779	697	177	CAMSAP2 FGFR1OP CLIP1 UVRAG SNAPIN SDCCAG8 MAP7 MYH9 CAV1 KTN1 CETN2 SLK AP3M1 FLNA GCC2 KATNA1 DCTN1 CROCC CRMP1 CSNK1D BLOC1S2 NEK9 LLGL2 TACC2 ACTR2 ZNF207 SLAIN2 TACC1 ATXN3 KLC2 DCTN2 RHOT2 DYNC1LI2 DCTN3 TUBB6 NEK7 CLASP2 KIF1B CENPA ATAD1 FYCO1 ACTR3 DYNC1I2
GO_CALCIUM_MEDIATED_SIGNALING	0.247863	0.68259	-0.381693	-1.16675	144	29	AZU1 EGFR GSTO1 PLCG2 DMD
GO_LOW_DENSITY_LIPOPROTEIN_PARTICLE_CLEARANCE	0.650823	0.933866	-0.414786	-0.850108	355	6	CD36 APOB EHD1
GO_SPERM_MOTILITY	0.427938	0.821677	0.433345	1.01247	192	9	SLIRP SORD PGK2
GO_NEGATIVE_REGULATION_OF_SEQUENCE_SPECIFIC_DNA_BINDING_TRANSCRIPTION_FACTOR_ACTIVITY	0.143345	0.564325	-0.393935	-1.27663	83	40	CYP1B1 EGLN1 SP100 TRIM21 TNFAIP3 FLNA ANXA4 CTNNBIP1 ARRB1 WFS1 PYCARD PARP10 DNAJA3 PSMD10 UFL1 CDKN2A
GO_NEGATIVE_REGULATION_OF_PROTEIN_CATABOLIC_PROCESS	0.696181	0.94521	-0.252982	-0.856965	400	52	EGFR PML SERPINB12 FLNA ANXA2 SNX12 ZNF207 PSEN1 UBAC2 UBE2J1 ATM UBXN1 TIMP1 CSNK2A2 CDKN2A
GO_CELLULAR_AMINO_ACID_METABOLIC_PROCESS	0.00347222	0.106364	0.327452	1.49027	0	181	CRYM FOLR1 PSAT1 PYCR1 ABAT PLOD1 ASNS DDAH1 PADI2 CRTAP PYCR2 TARS2 GATM DDAH2 ALDH18A1 GLS HIBADH QDPR P4HA1 NARS2 ATIC GARS BCKDK TARS GCSH GMPS MPST HSD17B10 AASDHPPT FN3K GGH MTHFD2 BPHL ASS1 P4HB CAD YARS EIF2B2 ALDH6A1 ASRGL1 ALDH4A1 NMNAT1 VARS SHMT2 CKB ADI1 MCCC2 PHGDH CKMT1A ACY1 HIBCH GFPT1 GGT1 CARS MSRA PRDX4 MTAP GPT FARSA PFAS AARS SHMT1 EIF4A3 ALDH1L1 SDSL MRPL39 MUT ALDH7A1 BCKD…
GO_POSITIVE_REGULATION_OF_DNA_BINDING	0.625866	0.919375	0.332035	0.88139	270	14	HMGA2 PARP1 NME1 SIRT2 IGF1 PARK7 EDF1
GO_NUCLEOTIDE_TRANSPORT	0.38674	0.80515	-0.455386	-1.06188	209	10	P2RX7 GJA1 SLC35D1 ABCC11
GO_REGULATION_OF_HAIR_FOLLICLE_DEVELOPMENT	0.214149	0.643241	-0.705665	-1.26743	111	4	KRT17 TRADD
GO_CRISTAE_FORMATION	0.217582	0.646867	0.633265	1.27936	98	6	CHCHD3 SAMM50 APOO IMMT AFG3L2
GO_SYNAPTIC_VESICLE_RECYCLING	0.611615	0.912682	-0.405706	-0.888317	336	8	GRN PIP5K1C
GO_POSITIVE_REGULATION_OF_NUCLEOSIDE_METABOLIC_PROCESS	0.59867	0.90634	0.386342	0.872489	269	8	PRKAA1 ENTPD5 IGF1 PARK7
GO_DORSAL_VENTRAL_PATTERN_FORMATION	0.427332	0.821677	0.483473	1.0444	196	7	SFRP1 AIDA CTNNB1
GO_REGULATION_OF_VITAMIN_METABOLIC_PROCESS	0.136095	0.557969	-0.851976	-1.27165	68	2	NFKB1 AKR1C3
GO_AEROBIC_RESPIRATION	0.0721154	0.444902	0.393689	1.36995	29	40	DHTKD1 UQCRB MDH2 SDHC NNT ACO2 FXN CAT FH BLOC1S1 PDHB MDH1 UQCRC1 SDHA PMPCB DLAT SDHB SUCLG2 DLD UQCRC2 SDHD
GO_CELLULAR_RESPONSE_TO_INSULIN_STIMULUS	0.891586	1	-0.206453	-0.743316	550	69	NAMPT GPLD1 GSTP1 ATP6V1G1 IGF1R TCIRG1 ATP6V1D SORBS1 CAV2 GRB2 RAB8A ATP6V1F ATP6V1H DENND4C PTPN1 TBC1D4 PIK3CA GAB1 ATP6V0D1 APRT PIK3C2A ATP6V1E1 PTPN2 ATP6V0A1 RXRA VAMP2 PAK1 PDPK1 IDE
GO_SEQUESTERING_OF_METAL_ION	0.00907441	0.167192	-0.790444	-1.73072	4	8	S100A7 S100A8 S100A9
GO_COPPER_ION_TRANSPORT	0.377532	0.799922	-0.459404	-1.07124	204	10	COX17 STEAP4 STEAP3 ATOX1 CUTC
GO_MEMBRANE_ASSEMBLY	0.209945	0.641162	-0.527351	-1.22968	113	10	CAV1 S100A10 ANXA2 RFTN1 CAV2 FLOT1
GO_REGULATION_OF_DNA_DAMAGE_RESPONSE_SIGNAL_TRANSDUCTION_BY_P53_CLASS_MEDIATOR	0.589744	0.904822	-0.379781	-0.902387	321	11	CD74 CD44 ATM PSMD10 CDKN2A EEF1E1
GO_LIPID_DIGESTION	0.0271318	0.290676	-0.893127	-1.49374	13	3	CD36 AKR1C1
GO_POSITIVE_REGULATION_OF_CELLULAR_COMPONENT_ORGANIZATION	0.0267966	0.289841	-0.280071	-1.27004	21	478	SERPINB3 SFN MMP1 RNASE2 GTF2H1 CYBA AZU1 EVL LCP1 WAS DCN GRN MUC1 CLIP1 WIPF1 EPHA2 HCLS1 PTPRJ VPS11 MICALL2 MMP9 RAB8B PML SDC1 PLCG2 ITGA3 GBP5 HCK CAPG CD36 SDC4 CD53 DMD NCKAP1L IKBKB MARK2 ARAP1 DOCK2 THBS2 FN1 ARHGEF16 ARSB PIP4K2C CAV1 MIEN1 SYK ITGAX CD63 COL16A1 RAC2 PIP4K2A P2RX7 MSN CDKN1B FLNA VASP ZEB2 RAB27A HNMT CCL21 GREM1 PEMT S100A10 ANXA2 GOLGA4 PRKCD EHD1 ARRB1 C4B ARPC5 LY…
GO_POSITIVE_REGULATION_OF_G1_S_TRANSITION_OF_MITOTIC_CELL_CYCLE	0.399632	0.810566	-0.448307	-1.04537	216	10	AIF1 UBE2E2 ANXA1 DDX3X
GO_POSITIVE_REGULATION_OF_GENE_EXPRESSION	0.240763	0.674881	-0.235417	-1.0762	201	535	KRT17 S100A8 S100A9 S100A12 GTF2H1 IRF6 ANXA3 AZU1 EGFR LTF DCN CRP MUC1 TNIP1 PRR16 TRIAP1 HCLS1 STRN3 HMGN5 SFRP2 TAB1 TNRC6B ITGA3 IFI16 RPTOR CD34 CTSH NFKB2 NFIA MED4 SNF8 STAT1 ITGB2 CD38 TRIM38 RNF14 NAMPT PTAFR MYH9 IKBKB FN1 SP100 CAV1 IL18 TRIM21 POLR1D SP1 HMGN3 P2RX7 CCNK APOB UHRF1 MSN NFKB1 AFAP1L2 BCL10 CDH1 ZEB2 CHD8 RAB27A CD40 RNF25 TRADD GREM1 GJA1 PRKCB CHURC1 ASF1A ACTC1 RIPK…
GO_NEUROMUSCULAR_PROCESS_CONTROLLING_BALANCE	0.875	0.999461	-0.256688	-0.66858	496	15	GM2A ABL1 ALDH1A3 MYH10 TPP1 ABR
GO_ORGAN_OR_TISSUE_SPECIFIC_IMMUNE_RESPONSE	0.117216	0.533466	-0.581834	-1.38248	63	11	RNASE3 CAMP LTF DEFA1
GO_REGULATION_OF_CARDIAC_MUSCLE_CONTRACTION_BY_REGULATION_OF_THE_RELEASE_OF_SEQUESTERED_CALCIUM_ION	0.520871	0.877542	-0.414774	-0.951026	286	9	GSTO1 DMD CLIC2
GO_NEGATIVE_REGULATION_OF_ORGANELLE_ASSEMBLY	0.887246	1	-0.305885	-0.644855	479	7	CHMP4A MTM1 SCFD1 CHMP4B
GO_RESPONSE_TO_INTERFERON_BETA	0.474946	0.848534	0.400565	0.973108	217	10	IFITM1 HTRA2 PNPT1 UBE2G2 NDUFA13 UBE2K
GO_REGULATION_OF_ORGAN_FORMATION	0.459302	0.839869	-0.620198	-1.03727	236	3	SULF1 GNG5
GO_FOREBRAIN_DEVELOPMENT	0.281421	0.723308	0.273246	1.09505	102	84	FABP7 KRAS PTPRZ1 NRGN NFIB DCLK1 HTRA2 ATIC EPHB3 DPYSL2 TOP2B RAN LAMB1 ARID1A NME1 H2AFX TRA2B YWHAE CTNNB1 GNAO1 PCM1 CDK6 KDM1A RTN4
GO_RHODOPSIN_MEDIATED_SIGNALING_PATHWAY	0.948718	1	-0.379499	-0.566435	480	2	RDH11 GNB1
GO_ACTIVATION_OF_CYSTEINE_TYPE_ENDOPEPTIDASE_ACTIVITY	0.127768	0.547713	-0.398787	-1.29544	74	41	S100A8 S100A9 PML IFI16 CTSH TBC1D10A CASP1 CDKN1B TRADD
GO_REGULATION_OF_MESONEPHROS_DEVELOPMENT	0.0207547	0.253098	-0.856609	-1.64887	10	5	BASP1 TACSTD2 GREM1
GO_CARBOHYDRATE_DERIVATIVE_METABOLIC_PROCESS	0.020202	0.250591	0.244938	1.21274	3	429	NCAN ACAN MCFD2 DPM1 SDC2 ENPP1 SNCA COL2A1 NDUFS4 PLA2G4A POFUT2 ATP1B1 ITIH6 HGF MSH2 OSTC DHTKD1 BPGM POFUT1 MCEE MOCS1 SLC27A1 NDUFB11 NDUFV3 GALNT1 PAPSS1 UQCRB NUDT16 ACP6 MAGT1 CSPG4 PIGK COX7A2L GALNS SLC25A13 SLC9A1 GOLPH3 SORD ATIC NDUFAB1 SDHC GNE ALG1 GMPS SERINC3 TK1 ARF4 UGP2 ADSL THBS1 FN3K CYCS PDE3A ENO2 RPN1 DDOST UBE2G2 PIGT HS2ST1 AK1 NDUFS3 RPN2 COG7 PRKCSH GUSB PARP1 OMD CAD…
GO_REGULATION_OF_CHROMATIN_BINDING	0.526415	0.880282	-0.503331	-0.968854	278	5	BTAF1
GO_STEM_CELL_PROLIFERATION	0.33042	0.762813	-0.417346	-1.11898	188	17	SFRP2 CD34 STAT1 DAGLB
GO_NAD_METABOLIC_PROCESS	0.28169	0.723308	-0.355408	-1.12102	159	36	KYNU HK3 NADSYN1 PFKP NAMPT PNP PGAM1 PFKL ALDOA GPD1L ENO1 PFKFB2 IDH3G PGK1
GO_REGULATION_OF_EXTRACELLULAR_MATRIX_ASSEMBLY	0.896186	1	0.311631	0.611742	422	5	DAG1 AGT CLASP1 PHLDB1
GO_PROTEIN_LOCALIZATION_TO_LYSOSOME	0.479853	0.850318	-0.409981	-0.974146	261	11	AP3M1 GCC2 ZFYVE16 NEDD4 WASH3P
GO_MRNA_MODIFICATION	0.872651	0.998697	0.3491	0.635106	417	4	DNAJB11 WTAP DKC1 METTL3
GO_SOMATIC_DIVERSIFICATION_OF_IMMUNOGLOBULINS	0.00461894	0.119863	0.691542	1.8357	1	14	MSH6 MSH2 EXOSC3 POLB HSPD1 PRKDC LIG4
GO_ERBB2_SIGNALING_PATHWAY	0.706977	0.947071	0.294713	0.8077	303	16	KRAS SHC1 NRAS
GO_AMEBOIDAL_TYPE_CELL_MIGRATION	0.00171821	0.0933622	-0.519211	-1.79054	0	56	S100A2 KRT16 DPP4 CYP1B1 FAP PML STAT1 ITGB2 PHACTR4 MYH9 GPLD1 ARSB ZEB2 GREM1
GO_HEMATOPOIETIC_STEM_CELL_DIFFERENTIATION	0.472527	0.847777	0.495453	1.00094	214	6	SFRP1 XRCC5 CDK6
GO_SPINAL_CORD_MOTOR_NEURON_DIFFERENTIATION	0.954635	1	-0.375618	-0.560642	483	2	GIGYF2 ABT1
GO_MONOCARBOXYLIC_ACID_METABOLIC_PROCESS	0.239852	0.673574	0.228597	1.07515	64	226	NCAN CRABP1 SNCA MECR AACS PLA2G4A PRKAA1 ABAT ACSS1 DHTKD1 FASN BPGM MCEE CRTAP ACOT2 DECR1 SLC27A1 LDHB MORC2 FADS2 CSPG4 SORD P4HA1 NDUFAB1 GCSH PAM GLO1 AASDHPPT PDHX ENO2 SCD HADHB P4HB HSD17B8 MCAT CROT PFKM PRKAR2B PGK2 ALDH4A1 ADIPOQ ALDH9A1 ELOVL5 MGLL GAPDH PTGES2 ALDOC ACOX1 MCCC2 PHGDH PDHB ACACB CRABP2 RBP1
GO_CELLULAR_RESPONSE_TO_TOPOLOGICALLY_INCORRECT_PROTEIN	0.157277	0.581436	0.333398	1.22007	66	52	YIF1A ASNS SEC61B PDIA6 ASNA1 SHC1 HDGF FKBP14 EIF2AK2 HSPA5 HSP90B1 SRPRB PDIA5 HYOU1 GFPT1 DNAJC3 VAPB AARS SEC63 TBL2 SEC61A1 ARFGAP1 SEC62 DNAJB11 LMNA HDAC6 CALR
GO_AMINOGLYCAN_BIOSYNTHETIC_PROCESS	0.105516	0.507973	0.409736	1.29052	43	29	NCAN ACAN SDC2 CSPG4 HS2ST1 OMD B4GALT1 UGDH PRELP HEXA
GO_DICARBOXYLIC_ACID_METABOLIC_PROCESS	0.493976	0.859922	0.259778	0.961978	204	57	FOLR1 ALDH18A1 GLS MDH2 ATIC MTHFD2 ASS1 ALDH4A1 NMNAT1 SHMT2 L2HGDH FH GGT1 MDH1 QPRT SHMT1 ALDH1L1 SDHA PC SDHB ACOT8
GO_NEGATIVE_REGULATION_OF_ASTROCYTE_DIFFERENTIATION	0.709302	0.947578	-0.489922	-0.819389	365	3	MECP2 MBD1
GO_POSITIVE_REGULATION_OF_PROTEASOMAL_PROTEIN_CATABOLIC_PROCESS	0.376491	0.799922	-0.326673	-1.06118	220	41	RNF14 CAV1 UBQLN2 BCAP31 CSNK1D FBXO22 FMR1 CSNK1A1 PSEN1 ARIH1 PSMD10 NUB1
GO_REGULATION_OF_ENERGY_HOMEOSTASIS	0.773737	0.971476	0.529291	0.790789	382	2	PRKAA1
GO_REGULATION_OF_MEMBRANE_POTENTIAL	0.805851	0.983086	0.207388	0.827712	302	81	SNCA PYCR1 ATP1B1 ABAT SRI NOS1AP SLC29A1 CACNA2D1 SLC9A1 FHL1 DSG2
GO_POSITIVE_REGULATION_OF_RELEASE_OF_CYTOCHROME_C_FROM_MITOCHONDRIA	0.809437	0.984158	-0.296106	-0.725974	445	12	MMP9 PYCARD MFF
GO_PEPTIDYL_PROLINE_HYDROXYLATION	0.402198	0.810566	0.524925	1.06048	182	6	CRTAP P4HA1 P4HB
GO_MULTICELLULAR_ORGANISMAL_RESPONSE_TO_STRESS	0.325175	0.759847	-0.4195	-1.12476	185	17	DPP4 IDO1
GO_NEGATIVE_REGULATION_OF_SMALL_GTPASE_MEDIATED_SIGNAL_TRANSDUCTION	0.123023	0.539671	-0.534354	-1.36252	69	14	FBP1 ITGA3 RASA1 STAMBP RABGEF1 RASAL2
GO_ESTABLISHMENT_OF_LOCALIZATION_BY_MOVEMENT_ALONG_MICROTUBULE	0.92823	1	0.198773	0.70136	387	42	UCHL1 MAPT WDR81 LRPPRC VAMP7 AP3S1 BLOC1S1 RAB1A WDR43 IFT27 AP3D1 PCM1
GO_AMINO_ACID_BETAINE_TRANSPORT	0.650823	0.933866	-0.416302	-0.853214	355	6	CPT1A
GO_AMMONIUM_TRANSMEMBRANE_TRANSPORT	0.891107	1	-0.292542	-0.640538	490	8	CPT1A
GO_REGULATION_OF_GROWTH	0.038674	0.329634	-0.313706	-1.31754	27	207	SFN KRT17 S100A8 S100A9 FBP1 CAMP CTSG MT1X CYBA MPO EGFR BASP1 FGFR1OP CDA SASH3 PTPRJ SFRP2 PML ELANE LTBP4 CD38 CD36 FN1 ARHGAP4 CDKN2AIP STAT5A HTRA1 CDKN1B IGFBP7 GREM1 GJA1 TKT GOLGA4
GO_CATION_TRANSPORT	0.264957	0.704921	-0.266215	-1.09542	185	168	HVCN1 SLC9A3R1 CORO1A PTPRC FTL PLCG2 LOXHD1 CPT1A SLC38A1 FKBP1A SLC39A13 COX17 CAV1 STEAP4 BSPRY SYK P2RX7 CDKN1B ATP6V1G1 SLC44A1 SERINC5 STEAP3 CCL21 KCNAB2 PRKCB ANO10 TCIRG1 ATP6V1D LYN SLC4A7 ATOX1 COMMD9 FGF2 CAMK2G ADA ATP6V1F ATP6V1H FTH1 MTMR6 PSEN1
GO_GABAERGIC_NEURON_DIFFERENTIATION	0.582857	0.903996	-0.710531	-0.950119	305	1	RAC1
GO_MACROAUTOPHAGY	0.429224	0.821677	-0.260956	-1.01939	281	109	MYH11 CPA3 KRT15 LGALS8 VAMP8 UVRAG SNAPIN LIX1L PFKP RPTOR OPTN TRAPPC8 MYLK PI4K2A ACBD5 ATG9A VPS33A
GO_FATTY_ACID_BETA_OXIDATION_USING_ACYL_COA_DEHYDROGENASE	0.985586	1	-0.188664	-0.471182	546	13	ACOX3 ETFDH ACADVL ACAD8 IVD ACAD9
GO_MEMBRANE_DOCKING	0.0528169	0.384903	-0.454068	-1.43222	29	36	PEX5 VPS11 RAB8B STXBP2 MSN VPS33A VPS18 CAV2 STX7 RAB8A ROCK1 EXOC4 STX4 VAMP3 STXBP1 ICAM1 EXOC2
GO_EXCITATORY_POSTSYNAPTIC_POTENTIAL	0.162637	0.581698	0.655812	1.32491	73	6	SNCA SLC29A1
GO_GLUTAMINE_FAMILY_AMINO_ACID_METABOLIC_PROCESS	0.00232019	0.101462	0.588733	1.92509	0	32	PYCR1 ASNS DDAH1 PYCR2 DDAH2 ALDH18A1 GLS GMPS GGH ASS1 CAD ASRGL1 ALDH4A1 PHGDH GFPT1 GGT1
GO_REGULATION_OF_NUCLEASE_ACTIVITY	0.764085	0.970268	-0.295183	-0.768847	433	15	OAS1 PRKCD PTPN1 OAS3
GO_RESPONSE_TO_INORGANIC_SUBSTANCE	0.344398	0.775808	-0.250676	-1.05087	248	205	HVCN1 S100A8 FBP1 KRT14 MT1X CYP1B1 MPO S100A16 NQO1 MBP SOD2 LTA4H NDRG1 SDC1 EGLN1 FABP4 LCAT GPLD1 FN1 GSTP1 CAV1 KRT8 TNFAIP3 EEF1A2 P2RX7 APOB CDKN1B NFKB1 CDH1 CRIP1
GO_NEGATIVE_REGULATION_OF_HISTONE_ACETYLATION	0.501109	0.862886	0.431922	0.975423	225	8	SNCA SET
GO_PHAGOLYSOSOME_ASSEMBLY	0.538462	0.88729	0.461043	0.931426	244	6	SRPX RAB34 RAB7A
GO_MODULATION_BY_SYMBIONT_OF_HOST_CELLULAR_PROCESS	0.462214	0.842353	-0.393875	-1.00432	262	14	TNIP1 KPNA3 CCNK SERPINB9
GO_REGULATION_OF_VESICLE_MEDIATED_TRANSPORT	0.0745856	0.450139	-0.301859	-1.26778	53	207	CYBA AZU1 CORO1A VPS11 VAMP8 UVRAG SDC1 PLCG2 HCK SNF8 STXBP5 PRTN3 RAB3D CD36 PTAFR TBC1D10A SDC4 NCKAP1L DOCK2 STXBP2 BET1L CAV1 SYK CHMP6 CD63 RAC2 GOPC PCLO MSN RAB25 RAB27A VPS18 CCL21 GREM1 CSK UBQLN2 ANXA2 TSC2 LGALS9 EHD1 RUFY1 ARRB1 C4B LYN ZFYVE16 PYCARD SNX12 FMR1 CAMK1D LLGL2 TBC1D5 ABL1 B2M GOSR1 C2 ANXA1 SGSM2 CD14 PTPN1 FLOT1 TBC1D4 CLASP2 CADPS2 CBL TBC1D15 RABGEF1 ATAD1 MAPK3 TBC…
GO_ORGANONITROGEN_COMPOUND_CATABOLIC_PROCESS	0.328859	0.761488	0.23522	1.05459	97	169	NCAN ACAN CRYM SDC2 ABAT DDAH1 ENPP2 DDAH2 NUDT16 BLVRB GLS CSPG4 GALNS HIBADH SLC9A1 QDPR BCKDK GCSH MPST HSD17B10 PPT1 PDE3A GUSB OMD GALC ITPA ALDH6A1 ASRGL1 ALDH4A1 CAT PRELP HEXA PGLYRP2 MCCC2 HMOX1 CHDH GLB1 HIBCH DUT GGT1 NT5E FUCA1 NUDT9 TST MTAP GPT QPRT
GO_REGULATION_OF_ASTROCYTE_DIFFERENTIATION	0.906764	1	-0.295715	-0.60607	495	6	MECP2 MBD1
GO_REGULATION_OF_HYDROGEN_PEROXIDE_INDUCED_CELL_DEATH	0.37694	0.799922	0.480345	1.08478	169	8	PYCR1 HGF
GO_ADP_METABOLIC_PROCESS	0.777202	0.971476	-0.25925	-0.796851	449	31	HK3 PFKP AMPD3 PGAM1 AK3 PFKL ALDOA ENO1 PGAM4 AK4 PFKFB2 PGK1
GO_POSITIVE_REGULATION_OF_CELL_PROLIFERATION	0.0175439	0.22769	-0.31403	-1.35116	12	262	SERPINB3 SERPINB7 DPP4 CYBA EGFR IRAK4 LTF LTBP3 FGFR1OP CORO1A SASH3 HCLS1 HLA-DPA1 HMGN5 SFRP2 PTPRC PML SPN ELANE RETN PTPN6 MZB1 HCK RPTOR CTSH STAT1 CD38 NAMPT PRTN3 HLA-DMB PTAFR NCKAP1L IKBKB PNP CD55 FN1 AIF1 CAV1 ALDH3A1 IL18 SYK STAT5A HTRA1 TNFAIP3 RAC2 CDKN1B RAB25 RNASEH2B IGF1R CD40 PRKCA CYP7B1 GREM1 NCCRP1 ANXA2 RIPK2 LGALS9 BLOC1S2 TCIRG1 LYN PYCARD AKR1C3 FGF2 CAV2 GNG5 TMEM119 …
GO_REGULATION_OF_SODIUM_ION_TRANSPORT	0.212069	0.6426	-0.400835	-1.20851	122	28	SLC9A3R1 FXYD3 PKP2 GLRX DMD P2RX7
GO_POSITIVE_REGULATION_OF_TUMOR_NECROSIS_FACTOR_SUPERFAMILY_CYTOKINE_PRODUCTION	0.0120069	0.194645	-0.562039	-1.69326	6	27	CYBA AZU1 SASH3 SPN CD36 PTAFR CARD9 RIPK2 LGALS9 PYCARD HSPB1 CD14
GO_NEGATIVE_REGULATION_OF_G_PROTEIN_COUPLED_RECEPTOR_PROTEIN_SIGNALING_PATHWAY	0.721133	0.954471	0.328749	0.798642	330	10	SNCA DNM1
GO_HISTONE_DEUBIQUITINATION	0.360377	0.786733	-0.574575	-1.10599	190	5	ENY2 BRCC3 USP15 USP16
GO_GLUCOSAMINE_CONTAINING_COMPOUND_METABOLIC_PROCESS	0.974592	1	-0.210727	-0.516646	536	12	RENBP CTBS NAGK AMDHD2 CHID1 GNPDA1
GO_ORGANIC_ACID_TRANSPORT	0.325	0.759847	0.288881	1.09057	129	63	ALB FOLR1 CEACAM1 PLA2G4A NFKBIE SLC27A1 GLS SLC25A13 SERINC3 PRAF2 ARL6IP5 CROT SERINC1 SLC25A11 SLC25A12 ACACB SLC25A10 SLC25A22
GO_FOREBRAIN_REGIONALIZATION	0.431866	0.822908	0.793085	1.05666	205	1	TRA2B
GO_FOREBRAIN_GENERATION_OF_NEURONS	0.178637	0.599916	-0.546492	-1.27432	96	10	DCX RAC1 NUMB ROBO1 SMARCC2 NUMBL OGDH UQCRQ NRP1
GO_CALCIUM_DEPENDENT_CELL_CELL_ADHESION_VIA_PLASMA_MEMBRANE_CELL_ADHESION_MOLECULES	0.982249	1	-0.331334	-0.494544	497	2	CDH13 ATP2C1
GO_PANCREAS_DEVELOPMENT	0.137472	0.559985	0.519922	1.33399	61	12	PPDPF APC CLU WLS CTNNB1 CDK6 AKT1 MEN1
GO_LEUKOCYTE_CHEMOTAXIS	0.00172712	0.0933622	-0.689146	-2.11822	0	31	S100A8 S100A9 S100A12 AZU1 VAV1 CORO1A PIP5K1C ITGB2 NCKAP1L SYK IL16 CCL21
GO_GLUCOSE_6_PHOSPHATE_METABOLIC_PROCESS	0.0856643	0.469656	-0.533342	-1.40959	48	16	HK3 G6PD PGD TKT SHPK TALDO1
GO_MITOCHONDRIAL_TRANSMEMBRANE_TRANSPORT	0.141876	0.563217	0.41238	1.27386	61	25	TOMM40 TOMM22 MCU PAM16 SAMM50 ACACB TOMM20 HSP90AA1 NDUFA13 TIMM44 TIMM23 ACACA
GO_NUCLEAR_PORE_ORGANIZATION	0.945946	1	-0.241824	-0.603948	524	13	TMEM33 NUP107 NUP205 AHCTF1 NUP54 TPR NUP93 NUP98 SEH1L NUP35 NUP153 RTN4 NUP133
GO_CELLULAR_RESPONSE_TO_NITRIC_OXIDE	0.876923	0.999895	0.320445	0.647381	398	6	HNRNPD CDK2 AQP1 CCNA2 DNM2 AIFM1
GO_INTRA_S_DNA_DAMAGE_CHECKPOINT	0.121399	0.538628	0.806131	1.33788	58	3	MSH2 MDC1 XPC
GO_REGULATION_OF_SYNAPSE_STRUCTURE_OR_ACTIVITY	0.0618812	0.420965	0.36713	1.35716	24	58	S100B KRAS NRGN SNCA SYNGR1 NCAM1 CRIPT PPT1 EPHB3 NCDN DBN1 UBE2V2 BAIAP2
GO_HISTONE_H3_K9_MODIFICATION	0.851775	0.996315	0.366512	0.666783	407	4	EHMT2 ARID4B KDM3A
GO_RESPONSE_TO_INTERFERON_ALPHA	0.295826	0.736172	-0.502439	-1.15203	162	9	OAS1 IFIT3 IFIT2 MX2
GO_NEGATIVE_REGULATION_OF_TRANSLATIONAL_INITIATION	0.990842	1	-0.201	-0.47759	540	11	FMR1 EIF2B3
GO_REGULATION_OF_TOLL_LIKE_RECEPTOR_SIGNALING_PATHWAY	0.0246479	0.276873	-0.638083	-1.66198	13	15	CYBA LTF WDFY1 CAV1 TNFAIP3 LYN CD14 FLOT1 SMPDL3B
GO_CARDIAC_CONDUCTION_SYSTEM_DEVELOPMENT	0.307071	0.745593	0.777448	1.16155	151	2	DSG2 CDC42
GO_REGULATION_OF_GLOMERULAR_FILTRATION	0.0848126	0.46603	-0.877735	-1.31009	42	2	CYBA GJA1
GO_REGULATION_OF_FATTY_ACID_METABOLIC_PROCESS	0.399072	0.810566	0.315233	1.03078	171	32	SNCA PLA2G4A ERLIN2 PDHX PDK3 PDPR ADIPOQ AKT2 PDHB ACACB APOA1
GO_CYTOCHROME_COMPLEX_ASSEMBLY	0.512015	0.872303	-0.458607	-0.966818	276	7	CYBA
GO_RESPONSE_TO_METAL_ION	0.383942	0.803438	-0.260731	-1.05138	262	142	HVCN1 S100A8 FBP1 KRT14 MT1X S100A16 MBP LTA4H NDRG1 SDC1 FABP4 LCAT GPLD1 FN1 GSTP1 CAV1 P2RX7 CDKN1B NFKB1 CDH1 CRIP1
GO_CELL_SUBSTRATE_ADHESION	0.0631912	0.423801	-0.364091	-1.35601	39	83	COL17A1 LYPD3 CORO1A SGCE ITGAL MICALL2 ITGA3 CD34 VWF ITGB6 ITGB2 FN1 FERMT3 CD63 CCL21 THY1 SORBS1 PARVG CD44 PPFIA1 TNXB ABL1 MYO1G
GO_NEGATIVE_REGULATION_OF_DEVELOPMENTAL_GROWTH	0.565116	0.89843	0.330021	0.910908	242	17	SFRP1 RBP4 LGMN FXN GNAS
GO_NEGATIVE_REGULATION_OF_INTRACELLULAR_SIGNAL_TRANSDUCTION	0.00566572	0.132655	-0.37504	-1.54553	3	167	SERPINB3 FBP1 SLC9A3R1 IVNS1ABP DCN MUC1 TNIP1 SOD2 TRIAP1 EPHA2 GSTO1 PTPRJ SFRP2 MMP9 PTPN6 ITGA3 STAT1 GBP1 FKBP1A OPTN PARL GSTP1 CAV1 TNFAIP3 P2RX7 IGF1R CSK EPM2A TSC2 PRKCD SYVN1 ARRB1 WFS1 LYN CRTC3 PYCARD TAOK3 LEPROT RASSF2 CD74 CD44 CLIC2 ABL1 HSPB1 RASA1 APOE PODN ATM PDCD4 DNAJA3 LITAF PSMD10 PTPN1
GO_ENDOCARDIAL_CUSHION_FORMATION	0.95679	1	0.318334	0.528318	464	3	SMAD4 RBPJ ENG
GO_REGULATION_OF_NUCLEAR_CELL_CYCLE_DNA_REPLICATION	0.820202	0.987693	0.511044	0.763527	405	2	WIZ ATRX
GO_ORGANIC_HYDROXY_COMPOUND_TRANSPORT	0.522034	0.878343	-0.289764	-0.976116	307	49	SLC9A3R1 CPT1A MSR1 LCAT CD36 CAV1 SYK AKR1C1 APOB SLC44A1 STARD10 SLC16A3 NPC2 MECP2 PSEN1 APOE SCP2
GO_MITOCHONDRIAL_CALCIUM_ION_HOMEOSTASIS	0.324864	0.759847	-0.520634	-1.13996	178	8	TGM2 BCAP31 ANXA6
GO_REPLACEMENT_OSSIFICATION	0.549889	0.894743	0.406996	0.919132	247	8	COL2A1 MMP14 GNAS IMPAD1
GO_REGULATION_OF_ACTIN_FILAMENT_BASED_PROCESS	0.0779412	0.45668	-0.315124	-1.27282	52	146	EVL ARHGDIB WAS CORO1A DSP WIPF1 TACSTD2 HCLS1 GMFG PKP2 HCK CAPG LMOD1 SDC4 MYH9 NCKAP1L ARAP1 ARHGAP18 CAV1 SH3BGRL3 VASP SPTBN2 CCL21 S100A10 PRKCD AKAP13 GMFB ARPC5 PYCARD JUP GRB2 LIMA1 TRIOBP PPFIA1 ACTR2 ABL1 TPM1 RASA1 BRK1 ARPC2 NCK1 IQGAP2 CLASP2 ROCK1 TMOD3 CNN2 ACTR3 ARPC3 WDR1 ATP2A2 FHOD1 CD2AP ICAM1 ARPC1B SCIN CAPZB WASF2 CYFIP1 PHPT1 WASH3P ARPC5L ARF6 CTTN RAC1
GO_WOUND_HEALING	0.207182	0.640102	-0.268082	-1.12592	149	207	S100A8 ANXA8 VAV1 DOCK8 LCP1 WAS DCN CSRP1 DSP SDC1 CD177 PTPN6 PLCG2 CD34 VWF PRTN3 CD36 SDC4 MYH9 FN1 CAV1 SYK FERMT3 RAC2 P2RX7 AHNAK2 ACTG1 FLNA LCP2 RAB27A CD40 PRKCA F9 ITPK1 GJA1 PRKCB MYOF PRKCD EHD1 ARRB1 LYN AK3 F13A1 GNA13 FGF2
GO_MITOTIC_CELL_CYCLE_ARREST	0.379845	0.800461	-0.663202	-1.1092	195	3	FAP CDKN1B
GO_HEXOSE_CATABOLIC_PROCESS	0.168142	0.585721	-0.4168	-1.22257	94	25	ALDH1A1 HK3 PFKP PGAM1 GALT GALE PFKL ALDOA ENO1 PFKFB2 PGK1
GO_GLUTAMINE_METABOLIC_PROCESS	0.14977	0.570318	0.494715	1.33391	64	15	ASNS GLS GMPS GGH CAD PHGDH GFPT1 PFAS
GO_RESPONSE_TO_NERVE_GROWTH_FACTOR	0.490231	0.856139	-0.349808	-0.978939	275	21	CORO1A MICALL1 NFKB1 ACAP2 CSNK1D EHD1
GO_NEGATIVE_REGULATION_OF_TELOMERASE_ACTIVITY	0.520076	0.877542	-0.542499	-0.974374	271	4	PML
GO_RNA_PROCESSING	0.00595238	0.136088	0.348938	1.7403	0	519	SNRNP27 POLR2F ADARB1 DBR1 SRSF10 RPS28 SF3B4 RPS29 RNPS1 GTPBP3 RPL36A RPL36 FAU NOP14 RBM3 POLDIP3 EXOSC4 MRPL44 ZNF326 SRSF11 RPL26 LSM6 RPL27 WDR46 TRMT2A RPL22 RPL18 AKAP8L ELAVL1 RPL9 DDX47 RPL14 RPL34 RPL8 DHX36 SRSF6 USP39 RPL13A ELAVL4 DDX27 SNRPE RPS7 HNRNPH3 PSIP1 EXOSC3 LUC7L HSD17B10 RPP30 PUF60 NOVA2 RPL37 RPL7A PNPT1 HNRNPR CRNKL1 PPIL3 LSM4 C1QBP PES1 RPL32 PHF5A DDX17 RPS23 HNRNP…
GO_REGULATION_OF_IRE1_MEDIATED_UNFOLDED_PROTEIN_RESPONSE	0.913232	1	0.270168	0.583614	420	7	HSPA1A HSPA5 COPS5
GO_POSITIVE_REGULATION_OF_FATTY_ACID_BIOSYNTHETIC_PROCESS	0.370763	0.794785	0.560845	1.10096	174	5	PLA2G4A APOA1
GO_SYNAPTIC_VESICLE_CYCLE	0.359712	0.786733	-0.396437	-1.07872	199	19	GRN PIP5K1C SNAPIN P2RX7 PCLO DNAJC5
GO_NUCLEOBASE_CONTAINING_SMALL_MOLECULE_METABOLIC_PROCESS	0.268775	0.710124	0.222436	1.06583	67	273	ENPP1 SNCA NDUFS4 ATP1B1 MSH2 NUDT3 DHTKD1 BPGM MCEE MOCS1 LDHB NDUFB11 NDUFV3 PAPSS1 UQCRB NUDT16 MDH2 COX7A2L SLC25A13 ATIC FLAD1 GARS NDUFAB1 SDHC GMPS TK1 NNT ADSL CYCS PDHX PDE3A ENO2 AK1 NDUFS3 CAD HSPA1A DTYMK CROT PFKM ENTPD5 NDUFB10 DLG1 GSR NDUFA3 NDUFB1 ITPA NDUFA11 PGK2 TXNDC9 FXN ALDH6A1 TXNRD1 NMNAT1 CAT GAPDH ALDOC MAPK1 MCCC2 COX5A PDHB ACACB NME1 CYC1 NDUFB4 DUT MDH1 NT5E NDUFV2 …
GO_POSITIVE_REGULATION_OF_INTERLEUKIN_1_SECRETION	0.3049	0.742722	-0.498005	-1.14186	167	9	CASP1 P2RX7 LGALS9 PYCARD
GO_REGULATION_OF_CYTOKINE_PRODUCTION_INVOLVED_IN_IMMUNE_RESPONSE	0.18007	0.602128	-0.475996	-1.27623	102	17	CLC SASH3 CD36 BCL10 MAP3K7 CD74 B2M
GO_POSITIVE_REGULATION_OF_LEUKOCYTE_PROLIFERATION	0.00342466	0.106364	-0.521771	-1.69377	1	42	CORO1A SASH3 HLA-DPA1 PTPRC SPN CD38 HLA-DMB NCKAP1L PNP CD55 AIF1 IL18 SYK CD40 RIPK2 LGALS9 LYN PYCARD ADA CD46 CD74 BST1 ANXA1 DNAJA3 NCK1 ADK
GO_PSEUDOURIDINE_SYNTHESIS	0.59436	0.905088	0.416308	0.899306	273	7	NHP2 PUS1 PUS7 NOP10 GAR1
GO_CELLULAR_PROTEIN_COMPLEX_ASSEMBLY	0.905501	1	-0.191915	-0.796619	641	185	MYH11 CYBA WAS HCLS1 MICALL2 UVRAG APCS TMEM70 HLA-DMB FKBP1A DMD AIF1 CAV1 FCHO2 HLA-DRA COG4 GREM1 DIAPH1 CSNK1D BLOC1S2 EPS15 TCIRG1 PRLR IPO4 NDUFS6 MBD2 ZNF207 CORO7 SLAIN2 CHMP4A CHCHD5 TMEM33 PSMD10 NCK1 PSMD9 NUP107 SNAP23 CLASP2 CADPS2 CENPA
GO_DEFENSE_RESPONSE	0.00124844	0.0933622	-0.436619	-1.96043	0	418	KRT16 S100A14 S100A7 S100A8 S100A9 CRISP3 S100A12 BPI RNASE3 DPP4 CPA3 PADI4 CAMP IRF6 CTSG OAS1 LYZ CYBA ANXA3 MPO IDO1 AZU1 GBP2 IRAK4 LSP1 NCF2 EPX LTF WAS CRP CD209 KYNU CORO1A TNIP1 ALOX5 ITGAL FCGR1A HLA-DPA1 PTGS1 DEFA1 LTA4H PTPRC LGALS8 PML SPN APOL3 SDC1 ELANE PTPN6 IFI30 CFP GBP5 HCK IFI16 NFKB2 ITGB6 CYBB STAT1 LCN2 APCS ITGB2 TRIM38 SAMHD1 GBP1 HLA-F CD36 PTAFR NMI OPTN MYLK IKBKB CD…
GO_POLY_A_MRNA_EXPORT_FROM_NUCLEUS	0.248337	0.683249	0.541016	1.22179	111	8	POLDIP3 NUP93 THOC2 NXF1 ZC3H3
GO_PHOSPHOLIPID_BIOSYNTHETIC_PROCESS	0.479687	0.850318	-0.263954	-0.987619	306	86	PIP5K1C FAR1 PLCG2 LCAT PI4K2A PIP4K2C FABP5 PIP4K2A SLC44A1 MTMR1 SERINC5 CDS2 PEMT VAC14 FGF2 GRB2 PIP4K2B MTMR6 INPPL1 AGPAT3 ATM INPP5D GPD1L PIK3CA
GO_NEGATIVE_REGULATION_OF_LEUKOCYTE_APOPTOTIC_PROCESS	0.130282	0.552796	-0.516835	-1.34617	73	15	IDO1 DOCK8 HCLS1 BCL10 CCL21 ADA CD74
GO_POSITIVE_REGULATION_OF_HYDROLASE_ACTIVITY	0.0013245	0.0933622	-0.348976	-1.52306	0	316	SERPINB3 S100A8 S100A9 ALDH1A1 EGFR VAV1 ARHGDIB DOCK8 ARHGAP25 PSME1 ACAP1 EPHA2 SFRP2 CYTH1 PML FNBP1 RALGAPB PSME2 IFI16 ARHGEF12 ELMO1 CTSH STXBP5 GM2A AGFG2 PTAFR PLCB2 TBC1D10A NCKAP1L ARAP1 ARHGAP30 DOCK2 ARHGAP18 GPLD1 FN1 RABEP2 ARHGAP4 ARHGEF16 CAV1 CASP1 SBF1 UHRF1 CDKN1B DENND4B ACAP2 SH3BGRL3 BCL10 CD40 TOR1AIP2 SPTBN2 TRADD CCL21 MYO9B ARHGEF1 S100A10 THY1 TSC2 GIT1 BCAP31 RP2 ARHGE…
GO_CELLULAR_RESPONSE_TO_INTERLEUKIN_4	0.722595	0.955051	0.302506	0.799129	322	13	FASN MCM2 HSP90AB1 ALAD HSPA5 RPL3 TUBA1B IMPDH2
GO_PORPHYRIN_CONTAINING_COMPOUND_METABOLIC_PROCESS	0.127563	0.547475	0.452545	1.32758	55	21	SPTA1 TMEM14C BLVRB IBA57 ALAD FXN HPX HMOX1 HMBS SLC11A2
GO_SPERM_CAPACITATION	0.962422	1	0.274268	0.498966	460	4	PRKACA DLD
GO_POSITIVE_REGULATION_OF_TELOMERASE_ACTIVITY	0.954212	1	-0.240497	-0.571438	520	11	GREM1 NEK7 MAPK3 PNKP
GO_NEGATIVE_REGULATION_OF_INTERLEUKIN_6_PRODUCTION	0.214286	0.643299	-0.521104	-1.23818	116	11	BPI NCKAP1L TNFAIP3 CSK ARRB1 INPP5D RABGEF1
GO_CELLULAR_MONOVALENT_INORGANIC_CATION_HOMEOSTASIS	0.271868	0.713637	0.351314	1.13409	114	31	SLC4A1 ATP1B1 CLIC4 SLC9A1 PPT1 RAB7A CLN5 CAMK2D CLN6
GO_RESPONSE_TO_METHYLMERCURY	0.104213	0.507597	0.620764	1.45036	46	9	S100B PLA2G4A ALAD
GO_REGULATION_OF_CENTRIOLE_REPLICATION	0.617954	0.915081	0.486086	0.88432	295	4	CHMP2A NPM1 RBM14
GO_POSITIVE_REGULATION_OF_MULTICELLULAR_ORGANISMAL_METABOLIC_PROCESS	0.0847145	0.46603	-0.628308	-1.4651	45	10	SERPINB7 RETN
GO_REGULATION_OF_ACUTE_INFLAMMATORY_RESPONSE	0.704545	0.947071	-0.277055	-0.862017	402	34	SPN CFP APCS CD55 GSTP1 C4B CD46 C2 CFH C8B C7 C4A C8A C4BPA
GO_CYTOKINE_PRODUCTION	0.00171233	0.0933622	-0.619239	-2.01017	0	42	S100A8 S100A9 S100A12 CMA1 IDO1 IRAK4 LTBP3 GBP5 FABP4 CD36 PTAFR PNP CD55 CASP1 IL18 BCL10 LCP2 RFTN1 PRKCD LYN
GO_TOLL_LIKE_RECEPTOR_SIGNALING_PATHWAY	0.00175131	0.0933622	-0.608244	-1.94853	0	38	S100A14 IRAK4 TNIP1 TAB1 CTSS ITGB2 CD36 IKBKB IKBKE ITGAM UNC93B1 CTSB BCL10 RIPK2 RFTN1 LGALS9 TANK MAP3K7
GO_POSITIVE_REGULATION_OF_INTRACELLULAR_TRANSPORT	0.0815138	0.461571	-0.314507	-1.2733	55	148	SFN RNASE2 EGFR GSTO1 HCLS1 VPS11 MICALL2 SFRP2 VAMP8 SNAPIN CAV1 IL18 SYK ITGAX RAC2 P2RX7 MSN FLNA CDH1 HNMT GREM1 PEMT THY1 BCAP31 LGALS9 PRKCD EHD1 SNIP1 JUP LEPROT MED1 ABL1 MFF TMEM173
GO_FOREBRAIN_CELL_MIGRATION	0.213028	0.643042	-0.472061	-1.22955	120	15	EGFR DCX
GO_DEMETHYLATION	0.970046	1	0.205224	0.553347	420	15	FTO PHF2 KDM2A KDM1A PHF8 APOBEC3F KDM4A POR APEX1 CYP51A1
GO_CELL_MOTILITY	0.0013369	0.0933622	-0.406547	-1.76303	0	288	S100A2 KRT16 MMP1 S100A8 S100A9 S100A12 DPP4 ARC CYP1B1 AZU1 EGFR VAV1 IRAK4 EPX DOCK8 LCP1 CORO1A FAP PIP5K1C EPHA2 FMNL1 ITGAL DCX MMP9 PTPRC PML SPN SDC1 PARP9 ELANE CD177 PTPN6 ITGA3 HCK CD34 ELMO1 PECAM1 SDCCAG8 STAT1 ITGB2 SDC4 PHACTR4 MYH9 NCKAP1L MARK2 MYO18A BIN2 CD58 GPLD1 FN1 ARHGEF16 ARSB CAV1 ITGAM SYK ITGAX CD63 PSTPIP2 APOB MSN SIRPA FLNA ZEB2 IL16 SLC16A3 GPC6 SELL CCL21 GREM1 CSK
GO_POSITIVE_REGULATION_OF_ENDOTHELIAL_CELL_MIGRATION	0.787736	0.974075	0.2577	0.796517	333	26	FOXP1 SCARB1 PDCD6 THBS1 PLCG1 ITGB3 AAMP NRP2 SPARC
GO_DECIDUALIZATION	0.621978	0.918241	0.436197	0.88123	282	6	PLA2G4A BSG PTGIS MEN1
GO_REGULATION_OF_MONONUCLEAR_CELL_MIGRATION	0.849794	0.996315	0.409858	0.680214	412	3	THBS1 LGALS3
GO_CERAMIDE_BIOSYNTHETIC_PROCESS	0.577342	0.903996	0.373617	0.907644	264	10	CERS2 AGK CERS6 SPTLC1 GBA CERS4
GO_NEGATIVE_REGULATION_OF_ORGAN_GROWTH	0.878049	0.999914	0.291415	0.658111	395	8	RBP4 FXN PTK2 STK3
GO_NEGATIVE_REGULATION_OF_RESPONSE_TO_BIOTIC_STIMULUS	0.163964	0.583613	-0.517892	-1.29342	90	13	LTF TRIM38 HTRA1 TNFAIP3 SPINK5
GO_ORGANOPHOSPHATE_ESTER_TRANSPORT	0.382504	0.80139	-0.351541	-1.05909	222	27	TRIAP1 P2RX7 GJA1 NPC2 SLC35D1 APOE OSBPL8 SCP2 ABCC11 APOC3
GO_MICROTUBULE_CYTOSKELETON_ORGANIZATION	0.718797	0.953707	-0.219987	-0.868643	477	118	CAMSAP2 FGFR1OP CLIP1 UVRAG SDCCAG8 MAP7 MYH9 CAV1 CETN2 SLK FLNA GCC2 KATNA1 CROCC CRMP1 CSNK1D BLOC1S2 LLGL2 TACC2 ZNF207 SLAIN2 TACC1 ATXN3 DCTN2 DYNC1LI2 NEK7 CLASP2 CENPA
GO_HISTONE_MONOUBIQUITINATION	0.246046	0.680973	-0.464658	-1.18481	139	14	DTX3L UHRF1 UBE2E1 DDB2 PAF1
GO_REGULATION_OF_CELL_CYCLE_G2_M_PHASE_TRANSITION	0.841981	0.996315	0.243124	0.751463	356	26	HMGA2 FHL1 TP53 CAMK2D BRD4 HSPA2 USP47 APP NPM1
GO_EMBRYONIC_VISCEROCRANIUM_MORPHOGENESIS	0.822547	0.988051	0.379147	0.68977	393	4	NIPBL MTHFD1
GO_SOMATIC_CELL_DNA_RECOMBINATION	0.0186047	0.237862	0.589653	1.61602	7	16	MSH6 MSH2 EXOSC3 POLB HSPD1 PRKDC LIG4
GO_PIGMENTATION	0.0536332	0.387943	-0.48976	-1.45822	30	26	SNAPIN CD63 RAB32 VPS33A ZEB2 RAB27A DCTN1 BLOC1S2 ATP6AP2 DCTN2
GO_POSITIVE_REGULATION_OF_PROTEIN_LOCALIZATION_TO_CELL_PERIPHERY	0.597122	0.906097	-0.335634	-0.913271	331	19	EPHA2 ITGA3 ARHGEF16 SORBS1
GO_POSITIVE_REGULATION_OF_TRANSLATIONAL_INITIATION	0.875458	0.999608	-0.284498	-0.675989	477	11	NCK1 DDX3X RXRA IMPACT METTL3 YTHDF2 RPS6KB1 EIF2B5
GO_NEGATIVE_REGULATION_OF_CELL_AGING	0.896186	1	0.30884	0.606263	422	5	PRKDC CDK6 MIF
GO_B_CELL_MEDIATED_IMMUNITY	0.00746269	0.149046	0.427519	1.59342	2	61	HLA-DRB1 IGHA2 IGHG4 IGKV1-5 MSH6 MSH2 IGLV7-43 IGHA1 IGKV3-20 IGKV3D-11 EXOSC3 IGHG3 IGHG2 C1QBP HSPD1
GO_AORTA_DEVELOPMENT	0.591549	0.904822	-0.347327	-0.904662	335	15	TAB1 MYLK
GO_CELL_DIFFERENTIATION_INVOLVED_IN_EMBRYONIC_PLACENTA_DEVELOPMENT	0.137931	0.559985	-0.61399	-1.34437	75	8	KRT19 KRT8 ST14 STK4
GO_ASYMMETRIC_CELL_DIVISION	0.186472	0.610543	-0.619697	-1.27007	101	6	PARD3 ACTR2 ACTR3 GOLGA2
GO_SPECIFICATION_OF_SYMMETRY	0.790055	0.975397	-0.319879	-0.745898	428	10	GREM1 GJA1 MICAL2 PSEN1
GO_PROTEIN_LOCALIZATION_TO_ENDOPLASMIC_RETICULUM	0.00294118	0.101462	0.49147	2.03436	0	107	RPS28 RPS29 SSR3 RPL36A RPL36 FAU RPL26 RPL27 RPL22 RPL18 RPL9 RPL14 RPL34 RPL8 RPL13A RPS7 RPL37 RPL7A BCAP29 RPL32 RPS23 RPL29 RPL31 RPS2 RPL15 PDIA3 RPL18A SRP14 RPS11 RPS25 HSPA5 SRPRB RPS15 RPS17 RPL3 RPS16 RPS21 RPLP1 RPL28 RPL30 RPL24 RPSA RPS26 RPL39 SEC63 RPL35A RPL21 RPLP0 RPL19 RPS13 SRP9 RPS3A RPS14 RPS8 RPL4 SEC61A1
GO_BILE_ACID_BIOSYNTHETIC_PROCESS	0.273585	0.714809	-0.62706	-1.20702	144	5	CYP7B1 SCP2 HSD17B4 CYP27A1
GO_NEGATIVE_REGULATION_OF_COAGULATION	0.968825	1	0.199756	0.62916	403	29	ABAT HRG SERPINB2 ANXA5 F2 SERPINE2 VTN
GO_HISTONE_EXCHANGE	0.105145	0.507597	0.543594	1.43601	46	13	HIST1H4A ANP32E RUVBL1 NASP CENPT VPS72 NPM1 RBBP4
GO_LIPID_HOMEOSTASIS	0.204904	0.635296	-0.376821	-1.20716	116	38	PKP2 FABP4 LCAT CAV1 AKR1C1 APOB EHD1 NPC2 FABP3 COL4A3BP DGAT1 ACOX3 APOE
GO_CELLULAR_RESPIRATION	0.00280899	0.101462	0.419553	1.73012	0	100	SNCA NDUFS4 DHTKD1 NDUFB11 NDUFV3 UQCRB MDH2 COX7A2L SLC25A13 NDUFAB1 SDHC NNT CYCS ACO2 NDUFS3 NDUFB10 NDUFA3 NDUFB1 NDUFA11 FXN CAT FH BLOC1S1 SLC25A12 COX5A PDHB CYC1 NDUFB4 MDH1 NDUFV2 NDUFA10 UQCRC1 NDUFS7 NDUFA13 MYBBP1A NDUFA4 COX6C SDHA PMPCB NDUFS2 DLAT COX7C SDHB SUCLG2 NDUFA2
GO_NUCLEOTIDE_EXCISION_REPAIR_DNA_DAMAGE_RECOGNITION	0.719731	0.954388	0.283939	0.814772	320	19	COPS8 PARP1 COPS7B CUL4A COPS7A DDB1 COPS2 COPS5 COPS4
GO_REGULATION_OF_ENDOTHELIAL_CELL_DEVELOPMENT	0.34717	0.778162	-0.587684	-1.13122	183	5	IKBKB ROCK1 CDH5 PPP1R12A
GO_B_CELL_DIFFERENTIATION	0.679545	0.944849	0.288135	0.836714	298	20	MSH2 LGALS1 TPD52 ITGB1 PRKDC
GO_NEURAL_PRECURSOR_CELL_PROLIFERATION	0.76009	0.969882	0.27549	0.790528	338	19	FABP7 DBN1 RERE
GO_NUCLEAR_TRANSPORT	0.0395683	0.333886	0.270315	1.24996	10	206	KRAS RAP1A SRSF10 RPS28 RAP2A RNPS1 XPO5 TRPS1 POLDIP3 NMD3 SRSF11 RAB13 IPO5 RAB5A SEC61B SRSF6 KPNA2 HMGA1 SNRPE PSIP1 RAB34 RAP1B RAB7A RANBP1 PHB2 SPTBN1 SMN1 RERE PPP1R10 XPOT ADAR THOC6 PDIA3 RAN XPO1 NUP160 NEMF DDX39B DAG1 FIP1L1 SET SRSF9 MAPK1 RPS15 AAAS RAB1A SNRPD1 RAB31 HNRNPA2B1 RBM8A XPO7 CTNNB1 RPSA RAB2A MYBBP1A RALB EIF4A3 NUP133 PTTG1IP HNRNPA1 SARNP SNRPD2 TNPO2 SRSF2 NUP153 R…
GO_PEPTIDE_METABOLIC_PROCESS	0.00473934	0.119863	0.277835	1.35563	0	358	IGF2BP3 MRPL34 RPS28 RPS29 RPL36A MRPL45 RPL36 FAU GSTT1 MRPS23 MRPL44 TARS2 RPL26 RPL27 MRPL27 CLIC4 RPL22 RPL18 MRPS21 MRPL12 MRPL2 RPL9 SLC25A13 RPL14 MRPL53 NARS2 RPL34 RPL8 GDAP1 GARS TARS RPL13A RPS7 MRPL16 PAM GLO1 CPXM2 MRPL43 RPL37 MRPL19 RPL7A MRPL46 MRPS18A RPL32 MRPL10 MRPL11 RPS23 MRPL48 EIF4H SLC25A6 MRPL15 MRPL3 RPL29 GSTM2 GSR RPL31 RPS2 MRPL30 PTBP1 YARS RPL15 EIF3F EIF2B2 F2 SLC…
GO_NEGATIVE_REGULATION_OF_CELL_SUBSTRATE_ADHESION	0.729977	0.957643	0.266325	0.822689	318	25	PTPRZ1 LGALS1 THBS1 MMP14
GO_REGULATION_OF_EPITHELIAL_CELL_DIFFERENTIATION	0.576125	0.903634	-0.304453	-0.935892	332	30	SFN STAT1 IKBKB CAV1 ZEB2 PRLR MED1
GO_ENDOTHELIAL_CELL_MIGRATION	0.0034188	0.106364	-0.579559	-1.77158	1	29	S100A2 DPP4 CYP1B1 FAP STAT1 ITGB2 MYH9 GPLD1
GO_ORGANIC_HYDROXY_COMPOUND_CATABOLIC_PROCESS	0.843602	0.996315	0.242957	0.761068	355	28	NUDT3 SCARB1 ENPP2 SORD
GO_GLYCEROLIPID_METABOLIC_PROCESS	0.14759	0.566985	-0.301365	-1.19676	97	127	EGFR VAV1 APOBR PIP5K1C FAR1 PLCG2 CPT1A FABP4 LCAT PI4K2A GPLD1 PIP4K2C CAV1 FABP5 PIP4K2A APOB SLC44A1 MTMR1 SERINC5 CDS2 PEMT VAC14 FGF2 GK GRB2 FABP3 MECP2 TNXB DGAT1 PIP4K2B MTMR6 APOE INPPL1 AGPAT3 LIPE ATM
GO_PEPTIDYL_AMINO_ACID_MODIFICATION	0.858081	0.996315	-0.195041	-0.854752	652	326	S100A8 S100A9 IVL PADI4 EGFR DCN FGFR1OP EPHA2 DCX PML PRMT3 PTPN6 EGLN1 HCK JMJD6 RAB3D FKBP1A MAST4 IKBKB MARK2 SP100 GTF3C4 CETN2 TPST2 SYK STAT5A SUMO3 MEAF6 IGF1R MAPK13 PRKCA F9 CSK TAF6L HIST1H1D PRKCB PPIE PIN4 RIPK2 SETD3 PRKCD MSL1 CSNK1D SYVN1 LYN PPIL4 PRLR FGF2 MAP3K7 MECP2 TTC9 CSNK1A1 NUP88 ABL1 CAB39 STK4 MAP2K3
GO_SECRETION	0.284939	0.72701	-0.253714	-1.07653	209	234	S100A12 SNCG ANXA3 SLC9A3R1 CORO1A PIP5K1C PSAP PHACTR2 TMSB4X VPS11 RAB8B VAMP8 SNAPIN GBP5 HCK VWF PECAM1 LTBP4 LTBP2 STXBP5 RAB3D CD36 DHODH PNP PI4K2A STXBP2 FN1 CAV1 SYK STAT5A CD63 VAMP5 P2RX7 PCLO DNAJC5 STARD10 VPS33A FLNA LCP2 STEAP3 RAB27A VPS18 MILR1 ANXA2 RAB11FIP1 LYN F13A1 PRLR EXOC1 CAMK2G LLGL2 RARRES2 ADA RAB8A MED1 PPFIA1 MECP2
GO_REGULATION_OF_SEQUESTERING_OF_TRIGLYCERIDE	0.692308	0.945132	-0.586749	-0.875773	350	2	OSBPL8
GO_NEGATIVE_REGULATION_OF_FIBROBLAST_GROWTH_FACTOR_RECEPTOR_SIGNALING_PATHWAY	0.943798	1	-0.333471	-0.557727	486	3	SULF1
GO_NEGATIVE_REGULATION_OF_PROTEIN_OLIGOMERIZATION	0.3174	0.752749	-0.634344	-1.13933	165	4	PEX5
GO_CELL_ACTIVATION_INVOLVED_IN_IMMUNE_RESPONSE	0.0667808	0.429348	-0.423996	-1.39133	38	44	ANXA3 LCP1 CORO1A ITGAL VAMP8 PLCG2 DOCK2 PI4K2A STXBP2 APBB1IP SYK RAB27A MILR1 LYN PYCARD ADA ABL1 PSEN1 GBF1
GO_POSITIVE_REGULATION_OF_VASODILATION	0.469501	0.846118	-0.474704	-1.00075	253	7	PTAFR GJA1 EPHX2 SCPEP1
GO_HOMOCYSTEINE_METABOLIC_PROCESS	0.417537	0.818596	0.591599	1.07628	199	4	MPST MUT MTHFD1 AHCY
GO_NEGATIVE_REGULATION_OF_HISTONE_MODIFICATION	0.803167	0.982311	0.270584	0.759829	354	18	SNCA SET UBR5 KDM1A SUPT6H TRIP12 KDM4A NOC2L
GO_COFACTOR_CATABOLIC_PROCESS	0.749446	0.962394	0.303193	0.777914	337	12	BLVRB HMOX1 ALDH1L1 ACOT7
GO_PYRIMIDINE_CONTAINING_COMPOUND_CATABOLIC_PROCESS	0.160221	0.581698	-0.563153	-1.31317	86	10	CDA TYMP UPP1
GO_NEGATIVE_REGULATION_OF_DNA_BINDING	0.14094	0.563137	0.503383	1.32979	62	13	HMGA2 NFIB SRI
GO_VENTRAL_SPINAL_CORD_DEVELOPMENT	0.954635	1	-0.375618	-0.560642	483	2	GIGYF2 ABT1
GO_REGULATION_OF_CIRCADIAN_RHYTHM	0.0616114	0.41962	0.462711	1.44945	25	28	ALB PRKAA1 TOP2A PPP1CB PPP1CC HNRNPD TP53 PRKDC CRTC1 MTA1
GO_ANION_TRANSPORT	0.021021	0.253732	0.318703	1.38042	6	131	ALB HBB HBA1 SLC4A1 CA1 FOLR1 ENPP1 CA3 CEACAM1 PLA2G4A NFKBIE SCARB1 VDAC3 CLIC4 SLC27A1 GLS SLC25A13 ASNA1 SLC33A1 SERINC3 PRAF2
GO_CELL_CELL_ADHESION	0.00138696	0.0933622	-0.44063	-1.82968	0	182	S100A8 S100A9 DPP4 CSTA CYP1B1 EGFR VAV1 DOCK8 LCP1 WAS COL14A1 CD209 PKP1 CSRP1 TNIP1 DSP PIP5K1C TACSTD2 ITGAL PKP3 PKP2 PTPRC SPN PTPN6 DSG3 CD34 JMJD6 ITGB2 FKBP1A PSMB10 MYH9 DOCK2 CD58 APBB1IP SYK ITGAX FERMT3 RAC2 P2RX7 STK10 ACTG1 MSN CLDN3 FLNA CDH1 FNDC3A RAB27A ZFP36L1 CCL21 THY1 RIPK2 PRLR JUP ADA FBLIM1 CD74 CD44 CD93 TNXB ABL1 HSPB1 B2M PSEN1
GO_MORPHOGENESIS_OF_AN_ENDOTHELIUM	0.540659	0.889152	0.459917	0.92915	245	6	CTNNB1 CSNK2B CCM2 RHOB
GO_GUANOSINE_CONTAINING_COMPOUND_METABOLIC_PROCESS	0.64903	0.933866	-0.306144	-0.867966	367	22	AMPD3 HDDC3 AK3 GMPR2 HPRT1 NME3 IMPDH1 CASK AK4 MPP1 GNAI3 GUK1
GO_POSITIVE_REGULATION_OF_RELEASE_OF_SEQUESTERED_CALCIUM_ION_INTO_CYTOSOL	0.337808	0.77081	0.417279	1.10233	150	13	SNCA SRI PLCG1 GSTM2 F2 ASPH
GO_REGULATION_OF_CYCLIC_NUCLEOTIDE_METABOLIC_PROCESS	0.918149	1	-0.232856	-0.644005	515	20	EGLN1 AKAP12 PRKCA WFS1 APOE CAP1 GNAI2 PALM
GO_CHONDROITIN_SULFATE_PROTEOGLYCAN_BIOSYNTHETIC_PROCESS	0.4102	0.813019	0.463613	1.04699	184	8	NCAN CSPG4
GO_GLANDULAR_EPITHELIAL_CELL_DEVELOPMENT	0.962963	1	0.313746	0.520703	467	3	CDK6 SIDT2 PDPK1
GO_RESPONSE_TO_MAGNESIUM_ION	0.517367	0.876125	-0.469256	-0.961743	282	6	FBP1
GO_CELLULAR_RESPONSE_TO_ATP	0.91023	1	0.329016	0.598568	435	4	HSP90B1 PDXP
GO_CHOLESTEROL_EFFLUX	0.581722	0.903996	-0.354684	-0.904389	330	14	CAV1 APOB NPC2 APOE NPC1 APOC3
[truncated: 4,535 more rows]
