# Supplementary material for: Quantitative proteomic landscape of metaplastic breast carcinoma pathological subtypes and their relationship to triple-negative tumors
Source: Nat Commun. 2020 Apr 7;11:1723. doi: 10.1038/s41467-020-15283-z (PMC7138853; doi:10.1038/s41467-020-15283-z)
Supplement: Supplementary file 6 — Supplementary Data 3 [file 41467_2020_15283_MOESM6_ESM.xlsx]

## Sheet: C2_Spindle_Sarcomatoid
pathway	pval	padj	ES	NES	nMoreExtreme	size	leadingEdge
REACTOME_SRP_DEPENDENT_COTRANSLATIONAL_PROTEIN_TARGETING_TO_MEMBRANE	0.00431034	0.0799351	0.645148	2.81632	0	98	RPL38 RPS12 SSR1 RPL37A SPCS3 SRPRB RPS21 SRP19 RPS17 RPL32 RPS8 RPN1 RPLP1 RPL18A RPS26 RPS16 RPL21 RPL35 RPL28 RPS3A RPL9 RPL17 RPL23 RPS19 RPL15 RPL27A RPL10A RPSA RPS15 RPN2 RPL30 SRP54 RPS14 RPL34 SSR4 RPS5 RPS20 RPS3 RPL22 SPCS1 RPS2 RPL6 SSR3 RPS6 RPS4X RPS27 RPLP2 RPLP0 RPS13 RPS28 RPS18 RPS11 RPS7 RPL11 RPL7A RPL12 RPL35A RPL5 RPS25 RPL24 SEC11A SEC11C RPS24 RPL29 RPS29 RPL18 RPS9 RPL26 …
REACTOME_INFLUENZA_VIRAL_RNA_TRANSCRIPTION_AND_REPLICATION	0.0042735	0.0799351	0.650029	2.78778	0	92	GTF2F2 DNAJC3 RPL38 POLR2D IPO5 RPS12 RPL37A RPS21 RPS17 RPL32 RPS8 RPLP1 RPL18A RPS26 POLR2E RPS16 RPL21 HSP90AA1 RPL35 RPL28 RPS3A GRSF1 RPL9 RPL17 RPL23 RPS19 RPL15 RPL27A RPL10A RPSA RPS15 RPL30 RPS14 RPL34 RPS5 RPS20 RPS3 RPL22 RPS2 RPL6 RPS6 RPS4X RPS27 RPLP2 RPLP0 RPS13 RPS28 RPS18 RPS11 RPS7 RPL11 RPL7A RPL12 RPL35A RPL5 RPS25 RPL24 RPS24 RPL29 RPS29 RPL18 RPS9 RPL26 RPS23 RPL27 GTF2F1 RP…
REACTOME_PEPTIDE_CHAIN_ELONGATION	0.00381679	0.0779693	0.658735	2.78354	0	79	RPL38 RPS12 RPL37A RPS21 EEF2 RPS17 RPL32 RPS8 RPLP1 RPL18A RPS26 RPS16 RPL21 RPL35 RPL28 RPS3A RPL9 RPL17 RPL23 RPS19 RPL15 RPL27A RPL10A RPSA RPS15 RPL30 RPS14 RPL34 RPS5 RPS20 RPS3 RPL22 RPS2 RPL6 RPS6 RPS4X RPS27 RPLP2 RPLP0 RPS13 RPS28 RPS18 RPS11 RPS7 RPL11 RPL7A RPL12 RPL35A RPL5 RPS25 RPL24 RPS24 RPL29 RPS29 RPL18 RPS9 RPL26 RPS23 RPL27 RPS15A RPL31 RPL23A RPL3 RPL4 RPL10 RPL14
KEGG_RIBOSOME	0.00381679	0.0779693	0.657667	2.77902	0	79	RPL38 RPS12 RPL37A RPS21 RPS17 RPL32 RPS8 RPLP1 RPL18A RPS26 RPS16 RPL21 RPL35 MRPL13 RPL28 RPS3A RPL9 RPL17 RPL23 RPS19 RPL15 RPL27A RPL10A RPSA RPS15 RPL30 RPL34 RPS27L RPS5 RPS20 RPS3 RPL22 RPS2 RPL6 RPS6 RPS4X RPS27 RPLP2 RPLP0 RPS13 RPS28 RPS18 RPS11 RPS7 RPL11 RPL7A RPL12 RPL35A RPL5 RPS25 RPL24 RPS24 RPL29 RPS29 RPL18 RPS9 RPL26 RPS23 RPL27 RPS15A RPL31 RPL23A RPL3 RPL4 RPL10 RPL14
REACTOME_3_UTR_MEDIATED_TRANSLATIONAL_REGULATION	0.00431034	0.0799351	0.616366	2.69067	0	98	RPL38 RPS12 RPL37A RPS21 RPS17 RPL32 RPS8 RPLP1 RPL18A RPS26 RPS16 RPL21 RPL35 RPL28 EIF3F RPS3A RPL9 PABPC1 RPL17 RPL23 RPS19 EIF2S1 RPL15 RPL27A RPL10A RPSA RPS15 EIF4G1 RPL30 EIF3E RPS14 RPL34 RPS5 RPS20 RPS3 RPL22 RPS2 RPL6 RPS6 RPS4X RPS27 RPLP2 RPLP0 EIF3D RPS13 RPS28 RPS18 RPS11 RPS7 RPL11 RPL7A RPL12 RPL35A RPL5 RPS25 EIF4A1 RPL24 RPS24 RPL29 RPS29 RPL18 RPS9 RPL26 RPS23 RPL27 EIF4H RPS15…
REACTOME_TRANSLATION	0.00529101	0.0896787	0.595161	2.67606	0	133	RPL38 RPS12 SSR1 EIF2B1 RPL37A SPCS3 SRPRB RPS21 EIF5 SRP19 EEF2 RPS17 RPL32 RPS8 RPN1 EEF1B2 RPLP1 RPL18A RPS26 RPS16 RPL21 RPL35 RPL28 EIF3F RPS3A RPL9 PABPC1 RPL17 RPL23 RPS19 EIF2S1 RPL15 RPL27A RPL10A RPSA RPS15 EIF4G1 RPN2 RPL30 SRP54 EIF3E RPS14 RPL34 SSR4 RPS5 RPS20 RPS3 RPL22 SPCS1 RPS2 RPL6 SSR3 RPS6 RPS4X EIF2B2 RPS27 RPLP2 RPLP0 EIF3D RPS13 RPS28 RPS18 RPS11 RPS7 RPL11 RPL7A EIF4EBP1 …
REACTOME_NONSENSE_MEDIATED_DECAY_ENHANCED_BY_THE_EXON_JUNCTION_COMPLEX	0.00434783	0.0799351	0.603285	2.57353	0	91	RPL38 RPS12 RPL37A RPS21 RPS17 RPL32 RPS8 RPLP1 RPL18A RPS26 RPS16 RPL21 RPL35 RPL28 RPS3A RPL9 PABPC1 RPL17 RPL23 RPS19 RPL15 RPL27A RPL10A RPSA RPS15 EIF4G1 RPL30 NCBP2 RPS14 RPL34 RPS5 RPS20 RPS3 RPL22 RPS2 RPL6 RPS6 RPS4X RPS27 SMG1 RPLP2 RPLP0 RPS13 RPS28 RPS18 RPS11 RPS7 RPL11 RPL7A RPL12 RPL35A RPL5 RPS25 RPL24 RPS24 RPL29 RPS29 RPL18 RPS9 RPL26 RPS23 RPL27 RPS15A RPL31 RPL23A RPL3 RPL4 RP…
REACTOME_INFLUENZA_LIFE_CYCLE	0.00478469	0.0850958	0.530005	2.38072	0	122	GTF2F2 KPNA1 DNAJC3 RPL38 POLR2D IPO5 RPS12 RPL37A RPS21 RPS17 RPL32 RPS8 RPLP1 NUP210 RPL18A RPS26 POLR2E RPS16 RPL21 HSP90AA1 RPL35 RPL28 RPS3A GRSF1 RPL9 CALR RPL17 RPL23 RPS19 RPL15 RPL27A RPL10A RPSA RPS15 CANX RPL30 CLTC NUP50 RPS14 RPL34 RPS5 RPS20 RPS3 RPL22 RPS2 RPL6 RPS6 RPS4X RPS27 RPLP2 RPLP0 RPS13 RPS28 RPS18 RPS11 RPS7 RPL11 RPL7A RPL12 RPL35A RPL5 RPS25 RPL24 RPS24 RPL29 RPS29 RPL1…
CHNG_MULTIPLE_MYELOMA_HYPERPLOID_UP	0.00314465	0.0779693	0.639165	2.36817	0	44	MRPL34 EEF2 RPS17 RPL32 EEF1B2 RPLP1 RPS16 RPL21 RPL35 RPL28 RPS19 RPL15 RPL27A RPSA RPS15 NCBP2 RPS14 RPS3 RPS6 RPLP2 QARS RPS13 RPL7A UBA7 NPM1 RPL35A RPL24 RPL29 RPL18 RPS9 RPS23 EIF3G RPL4 RPL14
REACTOME_FORMATION_OF_THE_TERNARY_COMPLEX_AND_SUBSEQUENTLY_THE_43S_COMPLEX	0.00319489	0.0779693	0.627529	2.35696	0	46	RPS12 RPS21 RPS17 RPS8 RPS26 RPS16 EIF3F RPS3A RPS19 EIF2S1 RPSA RPS15 EIF3E RPS14 RPS5 RPS20 RPS3 RPS2 RPS6 RPS4X RPS27 EIF3D RPS13 RPS28 RPS18 RPS11 RPS7 RPS25 RPS24 RPS29 RPS9 RPS23 RPS15A EIF3G EIF3I EIF2S3 RPS10 EIF3B
REACTOME_ACTIVATION_OF_THE_MRNA_UPON_BINDING_OF_THE_CAP_BINDING_COMPLEX_AND_EIFS_AND_SUBSEQUENT_BINDING_TO_43S	0.00341297	0.0779693	0.593226	2.28569	0	54	RPS12 RPS21 RPS17 RPS8 RPS26 RPS16 EIF3F RPS3A PABPC1 RPS19 EIF2S1 RPSA RPS15 EIF4G1 EIF3E RPS14 RPS5 RPS20 RPS3 RPS2 RPS6 RPS4X RPS27 EIF3D RPS13 RPS28 RPS18 RPS11 RPS7 EIF4EBP1 RPS25 EIF4A1 RPS24 RPS29 RPS9 RPS23 EIF4H RPS15A EIF3G EIF3I EIF2S3 EIF4A2 RPS10 EIF3B
MARTINELLI_IMMATURE_NEUTROPHIL_UP	0.00234192	0.0779693	0.921009	2.26768	0	10	LCN2 MPO ELANE DEFA1 CTSG AZU1 BPI CYBB CAMP
EGUCHI_CELL_CYCLE_RB1_TARGETS	0.00241546	0.0779693	0.846659	2.26218	0	13	FEN1 MCM3 MCM7 MCM4 MCM5 MCM6 NCAPG MCM2
JISON_SICKLE_CELL_DISEASE_UP	0.00480769	0.0850958	0.510968	2.25223	0	112	HLA-A MPO HBB ELANE NGFR BST2 SLC2A3 HMOX1 BLOC1S1 ANXA3 CTSG PSME2 AZU1 MYL9 IGF2BP3 ITGA2B ITGB5 LIPA TYMP RSU1 MPP1 NFKBIE H1F0 AKR1A1 PLIN3 RAB13 PLEK CLIC4 TUBB2A FN1 BLVRB NOTCH3 GPX1 UBE2L6 PCK2 SPTLC2 HIST1H2BK LMNB1 IFI30 PSMB8 KYNU CALR VSIG4 IFI35 RENBP CLIC1 ITGB3 YWHAH PSMB9
REACTOME_METABOLISM_OF_MRNA	0.00609756	0.0953993	0.471207	2.21282	0	183	PSMA2 HSPB1 PSME2 RPL38 AKT1 RPS12 RPL37A RPS21 PSME1 RPS17 RPL32 RPS8 RPLP1 RPL18A RPS26 YWHAZ RPS16 RPL21 LSM6 RPL35 ANP32A PSMB3 RPL28 RPS3A TNKS1BP1 RPL9 PSMB8 PABPC1 RPL17 RPL23 PSMB1 RPS19 RPL15 RPL27A RPL10A RPSA RPS15 EIF4G1 HSPA8 RPL30 NCBP2 RPS14 RPL34 RPS5 RPS20 PSMB9 RPS3 DCP1A RPL22 PSMC4 RPS2 RPL6 RPS6 RPS4X RPS27 SMG1 RPLP2 RPLP0 PSMC2 PATL1 RPS13 PSMB5 RPS28 RPS18 RPS11 RPS7 RPL11…
KEGG_ANTIGEN_PROCESSING_AND_PRESENTATION	0.00287356	0.0779693	0.616721	2.20053	0	38	HLA-B HLA-A PSME2 HSPA5 HSPA4 LGMN HSPA2 HLA-C PSME1 CTSB HLA-DRB1 HSP90AA1 HLA-DRA IFI30 CTSS CALR CANX CD74 HSPA8 HLA-DQA1
KAMIKUBO_MYELOID_CEBPA_NETWORK	0.0025974	0.0779693	0.703025	2.17966	0	21	LCN2 PRTN3 LTF S100A9 S100A8 LGALS1 PGD IL18 CYBB CAMP ITGAM ANXA1
REACTOME_ACTIVATION_OF_THE_PRE_REPLICATIVE_COMPLEX	0.00248139	0.0779693	0.830527	2.15321	0	12	RPA3 MCM3 MCM7 MCM4 MCM5 MCM6 MCM2
REACTOME_DNA_STRAND_ELONGATION	0.00254453	0.0779693	0.72833	2.13598	0	18	RPA3 FEN1 MCM3 MCM7 MCM4 MCM5 MCM6 MCM2 PCNA
DAVIES_MULTIPLE_MYELOMA_VS_MGUS_DN	0.00250627	0.0779693	0.736977	2.1239	0	17	S100A8 PPBP MARCKS FCER1G CTSG CAP1 ACTN1 RNASE6 VCL GLUL MYH9 ADD1 NPC2
REACTOME_MHC_CLASS_II_ANTIGEN_PRESENTATION	0.00346021	0.0779693	0.539807	2.11767	0	57	AP2S1 KIF2A RAB7A SEC23A LGMN CTSK AP2B1 DNM1 SEC24D CTSB HLA-DRB1 AP2A1 SEC31A CTSC CTSS CANX CD74 AP2M1 SAR1B DYNC1I2 CLTC AP2A2 HLA-DQA1 KIF5B DYNC1H1 ARF1 HLA-DMB AP1B1 DNM2 KLC1 SEC13 KIF11
LIAN_NEUTROPHIL_GRANULE_CONSTITUENTS	0.0026455	0.0779693	0.711035	2.11744	0	19	LCN2 MPO LTF ELANE CTSG CYBB CAMP ITGB2 CTSB CTSC CTSS
REACTOME_ANTIGEN_PROCESSING_CROSS_PRESENTATION	0.00374532	0.0779693	0.531407	2.11663	0	64	HLA-B HLA-A PSMA2 PSME2 CYBA NCF4 CYBB ITGB5 ITGAV NCF2 HLA-C PSME1 PSMB3 CTSS PSMB8 CALR CD36 PSMB1 MRC2 PSMB9 PSMC4 PSMC2 PSMB5 PSMD10 PSMD7 PSMD4 PSMB2 PSMD2 PSMC3
REACTOME_LATENT_INFECTION_OF_HOMO_SAPIENS_WITH_MYCOBACTERIUM_TUBERCULOSIS	0.00250627	0.0779693	0.726965	2.09504	0	17	LTF CYBA NCF4 ATP6V0C CYBB CAMP TCIRG1 NCF2 ATP6V1A ATP6V1B2 ATP6V1E1 ATP6V1G1 ATP6V1H
VALK_AML_WITH_CEBPA	0.00250627	0.0779693	0.724306	2.08738	0	17	LCN2 LTF HSPB1 IGF2BP2 TUBB6 CAMP SFXN3 BASP1 CD38 CTNNA1
REACTOME_ACTIVATION_OF_ATR_IN_RESPONSE_TO_REPLICATION_STRESS	0.00243902	0.0779693	0.72697	2.08278	0	16	RPA3 MCM3 MCM7 MCM4 MCM5 MCM6 MCM2
KEGG_NATURAL_KILLER_CELL_MEDIATED_CYTOTOXICITY	0.00314465	0.0779693	0.560956	2.07839	0	44	HLA-B HLA-A RAC2 ICAM1 FCER1G SHC1 VAV2 SH2D1A FAS NRAS FCGR3A CASP3 ITGB2 HLA-C BID
REACTOME_ACTIVATION_OF_CHAPERONE_GENES_BY_XBP1S	0.00289855	0.0779693	0.646115	2.07113	0	26	SHC1 DNAJC3 PDIA5 PDIA6 SSR1 DNAJB11 SRPRB TLN1 GOSR2 SEC31A ADD1 HYOU1 FKBP14
REACTOME_CELL_EXTRACELLULAR_MATRIX_INTERACTIONS	0.00238095	0.0779693	0.816386	2.06918	0	11	FLNC LIMS1 FBLIM1 PARVA RSU1 ACTN1 FERMT2 ITGB1 ILK
TONKS_TARGETS_OF_RUNX1_RUNX1T1_FUSION_HSC_DN	0.00381679	0.0779693	0.508008	2.06214	0	70	CLC HBD HBB S100A9 LGALS1 ANK1 CD82 FADS2 CTSG S100A4 FHL2 GMPR NCF4 ITGA2B CYBB CKAP4 FCGR2A PLP2 SPI1 ACTN1 TUBA4A ABCC4 MGAT1
REACTOME_ANTIGEN_PRESENTATION_FOLDING_ASSEMBLY_AND_PEPTIDE_LOADING_OF_CLASS_I_MHC	0.0026455	0.0779693	0.690006	2.05481	0	19	HLA-B HLA-A HSPA5 SEC23A HLA-C SEC24D SEC31A CALR CANX SAR1B ERAP1
TOOKER_GEMCITABINE_RESISTANCE_DN	0.00396825	0.0793312	0.483953	2.05223	0	84	TFRC LGALS1 SERPINH1 SCD ANXA3 PLOD2 HSPB1 PSAT1 P4HA2 CYB5A TRIOBP AGPS GNB1 YARS PDIA6 IPO5 FHL1 SSR1 WWTR1 MTHFD1 SLC39A14 FKBP3 H1F0 ACSL3 PLIN3 CTSB SLC3A2 CLIC4 LPCAT1 APBB2 STK39 QKI CAPRIN1 ADD3 APLP2 ASNS SPCS1
ADDYA_ERYTHROID_DIFFERENTIATION_BY_HEMIN	0.00292398	0.0779693	0.648445	2.04146	0	25	HBA1 ICAM3 HSPA5 AKR1C1 RTN4 ITGB5 YES1 CPOX FCGR2A
REACTOME_G2_M_CHECKPOINTS	0.00254453	0.0779693	0.695338	2.03922	0	18	RPA3 MCM3 MCM7 MCM4 MCM5 MCM6 MCM2
CHEOK_RESPONSE_TO_HD_MTX_UP	0.00244499	0.0779693	0.729381	2.0308	0	15	MPO S100A9 S100A8 CTSG S100A4 AZU1
TAKEDA_TARGETS_OF_NUP98_HOXA9_FUSION_3D_DN	0.00248139	0.0779693	0.78169	2.0266	0	12	ALB S100A9 S100A8 HGF FCGR2C PPBP RAP1A CD163 GLUL ENTPD1
REACTOME_SIGNAL_TRANSDUCTION_BY_L1	0.00290698	0.0779693	0.624105	2.0261	0	27	AP2S1 EGFR ITGA2B ITGA5 ITGAV AP2B1 AP2A1 NRP1 ITGB1 MAPK1 NCAM1 PAK1 AP2M1 CLTC ITGB3 AP2A2 CSNK2B MAP2K1
REACTOME_UNWINDING_OF_DNA	0.00217865	0.0779693	0.94209	2.00105	0	6	MCM3 MCM7 MCM4 MCM5 MCM6 MCM2
HELLER_SILENCED_BY_METHYLATION_DN	0.00326797	0.0779693	0.53141	1.99603	0	47	HBB HBG1 SERPINH1 HGF HMOX1 CEACAM1 PSAT1 RRM2 WARS HSPA13 SEC24D SLC3A2 TXNDC5 CA2 MAP1B UFM1 FAM129A RPS19 STK39 LSAMP HSPH1 AAK1 ASNS IDH1 PTPRC
KEGG_DNA_REPLICATION	0.0026178	0.0779693	0.624783	1.9931	0	23	RPA3 FEN1 MCM3 MCM7 MCM4 MCM5 MCM6 MCM2 PCNA RNASEH2B
KEGG_LEUKOCYTE_TRANSENDOTHELIAL_MIGRATION	0.00378788	0.0779693	0.513041	1.98884	0	60	RAC2 ICAM1 CYBA NCF4 MYL9 VAV2 CYBB GNAI3 ITGAM VCAM1 RAP1A NCF2 ACTN1 ITGB2 VCL RAP1B GNAI2 ITGB1 ROCK1 CD99 MYL12B CTNNA1 THY1 ACTG1 ARHGAP35 ACTB PLCG2 PRKCB CTNND1 VASP MMP9 ITGAL CDC42 RHOA PLCG1 PXN
SESTO_RESPONSE_TO_UV_C7	0.00344828	0.0779693	0.519345	1.98837	0	53	CRABP2 LGALS1 PGD VSNL1 CIRBP HSPA5 AKR1C1 CKAP4 AARS YARS RSU1 MTHFD1 STMN1 AKR1A1 PLP2 IDH2 PCK2 TK1 ITGB1 CTSC HSD17B4 PRCP PPIB
JAATINEN_HEMATOPOIETIC_STEM_CELL_DN	0.0037594	0.0779693	0.479702	1.98371	0	73	HBD S100A12 HBB LTF AHSP S100A9 SLC4A1 S100A8 BPGM PNP SLC2A3 PPBP FCER1G CA1 CYBB MNDA ITGAM FCGR2A NCF2 ITGB2 CTSB TUBB2A BLVRB CPVL CD14 NEXN CD163 IFI30 GZMK CD36 COTL1
STEINER_ERYTHROCYTE_MEMBRANE_GENES	0.00238095	0.0779693	0.780632	1.97856	0	11	SLC4A1 ANK1 SPTA1 EPB41 SPTB EPB42 ADD2 ADD3 ADD1 ACTB
GAL_LEUKEMIC_STEM_CELL_DN	0.00396825	0.0793312	0.46485	1.97122	0	84	PRTN3 CLC S100A12 ELANE S100A9 S100A8 LGALS1 CD68 FCGR2C CTSG FEN1 RRM2 AZU1 FNTB IST1 ITGA2B NCAPG TYMP MNDA YES1 ITGAM NCF2
REACTOME_METABOLISM_OF_RNA	0.00729927	0.104933	0.411858	1.96768	0	219	SMN1 PSMA2 HSPB1 PSME2 RPL38 AKT1 RPS12 RPL37A RPS21 PSME1 RPS17 RPL32 CLNS1A RPS8 RPLP1 NUP210 RPL18A RPS26 YWHAZ RPS16 RPL21 LSM6 RPL35 ANP32A PSMB3 RPL28 RPS3A TNKS1BP1 RPL9 PSMB8 SNRPD1 PABPC1 RPL17 RPL23 PSMB1 RPS19 RPL15 RPL27A RPL10A RPSA RPS15 EIF4G1 HSPA8 RPL30 NCBP2 WDR77 NUP50 RPS14 RPL34 RPS5 RPS20 PSMB9 RPS3 DCP1A RPL22 PSMC4 RPS2 RPL6 RPS6 RPS4X RPS27 SMG1 RPLP2 RPLP0 PSMC2 PATL1 RP…
LIU_BREAST_CANCER	0.00240964	0.0779693	0.718901	1.96739	0	14	TUBB6 SIGLEC1 ANP32E PCYT1A CTSB ITGB1 EIF1
LEE_EARLY_T_LYMPHOCYTE_DN	0.00526316	0.0896787	0.642253	1.95833	1	20	HLA-B HLA-A SLC2A3 ACTN1 TUBA4A HLA-C GIMAP1 PTPRJ COTL1
KEGG_EPITHELIAL_CELL_SIGNALING_IN_HELICOBACTER_PYLORI_INFECTION	0.00287356	0.0779693	0.546262	1.94202	0	37	EGFR ATP6V0C IKBKB ATP6AP1 TCIRG1 CASP3 ATP6V1A ATP6V1B2 ATP6V1E1 PAK1 ATP6V1G1 ATP6V1H PLCG2 ADAM10 ADAM17 LYN CDC42 SRC PLCG1 IKBKG MAPK13 ATP6V0D1 MAPK14 CSK ATP6V1D ATP6V1C1 ATP6V1F RAC1
REACTOME_M_G1_TRANSITION	0.00344828	0.0779693	0.506009	1.93731	0	53	PSMA2 RPA3 PSME2 MCM3 MCM7 MCM4 MCM5 MCM6 MCM2 PSME1 PSMB3 PSMB8 PSMB1 PSMB9 PSMC4 PSMC2 PSMB5 PSMD10 PSMD7 PSMD4 PSMB2 PSMD2 PSMC3 ORC4 PSMD6 PSMC6 PSMC1 PSMD11 PSMC5 PSMB10 PSMA6
GARGALOVIC_RESPONSE_TO_OXIDIZED_PHOSPHOLIPIDS_TURQUOISE_UP	0.00250627	0.0779693	0.671137	1.93415	0	17	CLIP2 RRAGC PTGR1 SQSTM1 PTP4A1 MAP1B DUSP3 SMG1 CLIC2 PRNP SLC4A7 FOSL2
REACTOME_ER_PHAGOSOME_PATHWAY	0.00343643	0.0779693	0.506153	1.93271	0	52	HLA-B HLA-A PSMA2 PSME2 HLA-C PSME1 PSMB3 PSMB8 CALR PSMB1 PSMB9 PSMC4 PSMC2 PSMB5 PSMD10 PSMD7 PSMD4 PSMB2 PSMD2 PSMC3 PSMD6 PSMC6 PSMC1 PSMD11 HLA-F PSMC5 PSMB10 PSMA6 RPS27A SEC61A1 PSMB4 PSMD3 B2M PSMA4 PSMA3
REACTOME_ASSEMBLY_OF_THE_PRE_REPLICATIVE_COMPLEX	0.00330033	0.0779693	0.504947	1.92251	0	49	PSMA2 PSME2 MCM3 MCM7 MCM4 MCM5 MCM6 MCM2 PSME1 PSMB3 PSMB8 PSMB1 PSMB9 PSMC4 PSMC2 PSMB5 PSMD10 PSMD7 PSMD4 PSMB2 PSMD2 PSMC3 ORC4 PSMD6 PSMC6 PSMC1 PSMD11 PSMC5 PSMB10 PSMA6
PELLICCIOTTA_HDAC_IN_ANTIGEN_PRESENTATION_DN	0.00296736	0.0779693	0.520568	1.91437	0	42	HLA-B HLA-A PSMA2 ERAP2 PSME2 PDIA5 PDIA6 HLA-C PSME1 PSMB8 CANX PSMB9 ERAP1 PSMC2 PSMB5 PSMD7 HMGCS1 PSMB2 PSMC3 TAPBPL
AMUNDSON_POOR_SURVIVAL_AFTER_GAMMA_RADIATION_8G	0.00324675	0.0779693	0.515346	1.91388	0	45	CDK6 LRCH4 LCP1 CAMSAP2 CKAP4 ABI2 WWTR1 GNG12 ITGAV FAM114A1 CD53 RDX DST PFN2 DAG1 SWAP70 CORO1A U2AF2 GMFG PTPRC
STEIN_ESR1_TARGETS	0.00291545	0.0779693	0.572206	1.91104	0	30	CAP2 VAMP2 FEN1 ABAT FHL2 MCM4 MCM5 MCM6 MCM2
BILANGES_SERUM_RESPONSE_TRANSLATION	0.00292398	0.0779693	0.606074	1.90807	0	25	LALBA DNM1 RPS8 EEF1B2 RPL18A RPL21 EIF3F RPS19 RPS5 RPS3 NSA2 RPL6 RPS6 RPS4X RPS7 RPL29 RPL4 RPL10 RPL14
WIELAND_UP_BY_HBV_INFECTION	0.00374532	0.0779693	0.478899	1.90749	0	64	HLA-B HLA-A CD68 RAC2 FCER1G PSME2 RRM2 MCM6 WARS HLA-C PSME1 GPNMB CTSB CD53 UBE2L6 CD38 HLA-DRA CTSC IFI30 GZMK VSIG4 COTL1 CD74 CFL1 RAB31 PSMB9 IFI16 LPXN
CAFFAREL_RESPONSE_TO_THC_DN	0.00286533	0.0779693	0.604103	1.90387	0	24	PNP RRM2 MCM3 TUBB PABPC4 MCM6 HSPA2 DNAJA1 UBAC1 HSPA8 HSPH1
REACTOME_NEURONAL_SYSTEM	0.00353357	0.0779693	0.482704	1.89448	0	58	VAMP2 AP2S1 KCNAB3 GNG10 ABAT DLG1 MAOA GNB1 GNAI3 GNG12 AP2B1 PLCB2 NEFL GNAI2 AP2A1 STX12 SLC38A1 GNB4 CAMK2D MAPK1 GLUL GNB2 HSPA8 AP2M1 AP2A2 STX10 STX5
ANDERSEN_LIVER_CANCER_KRT19_UP	0.00290698	0.0779693	0.583273	1.89354	0	27	RPS12 NCF2 RPS17 APEX1 CHKB NAP1L1 RPS3A RPIA RPL9 YWHAQ RPL27A RPL10A RPS14 RPS18 RPL35A ARHGAP18 RPS25 KHDRBS1 RPL3
REACTOME_DESTABILIZATION_OF_MRNA_BY_AUF1_HNRNP_D0	0.00319489	0.0779693	0.504082	1.89331	0	46	PSMA2 HSPB1 PSME2 PSME1 PSMB3 PSMB8 PABPC1 PSMB1 EIF4G1 HSPA8 PSMB9 PSMC4 PSMC2 PSMB5 PSMD10 PSMD7 PSMD4 PSMB2 PSMD2 PSMC3 PSMD6 PSMC6 PSMC1 PSMD11 PSMC5 PSMB10 PSMA6 RPS27A PSMB4 PSMD3 HNRNPD PSMA4 PSMA3 PSMA7 PSMA5 PSMD13 PSMD9 PSMD12
PARK_APL_PATHOGENESIS_DN	0.00287356	0.0779693	0.532537	1.89323	0	37	PRTN3 ELANE SRF RNASE3 CYBB CKAP4 MNDA NFKBIE SPI1 GPNMB FKBP5 GLUL IFI30 RAB31 CORO1A
REACTOME_SYNTHESIS_OF_DNA	0.00374532	0.0779693	0.474802	1.89117	0	64	PSMA2 RPA3 FEN1 PSME2 MCM3 MCM7 MCM4 MCM5 MCM6 MCM2 PSME1 PCNA PSMB3 PSMB8 PSMB1 PSMB9 RFC2 PSMC4 PSMC2 PSMB5 PSMD10 PSMD7 PSMD4 RFC5 PSMB2 PSMD2 PSMC3 ORC4 PSMD6 PSMC6 PSMC1 PSMD11 PSMC5 PSMB10 RFC3 PSMA6
HELLER_HDAC_TARGETS_SILENCED_BY_METHYLATION_DN	0.00492611	0.0863084	0.421894	1.89095	0	124	PRTN3 HBD HBB HBG1 SERPINH1 CDKN2A SCD HGF ZEB2 HMOX1 CEACAM1 HSPB1 PSAT1 CELF2 FKBP11 DOCK10 IGF2BP3 ITGB5 CERS2 PDIA6 SH2D1A FAS EIF5 GJA1 S100A11 SEC24D SULF1 ST7 SLC3A2 TXNDC5 FNDC3A NUP210 SLC38A1
HUANG_DASATINIB_RESISTANCE_UP	0.00296736	0.0779693	0.513509	1.88841	0	42	RAC2 EGFR DPYD NNMT PPP1R18 AGPS PARVA GNG12 ITGA5 LIMA1 MAP7D1 CAV1 ANXA1 AKR1C3 FSTL1 PSMB8 COTL1 PLAU PSMB9 IFI16 CALD1 LYN PRNP KCTD12 REXO2 CCDC50 CAST RAI14 EPHA2
REACTOME_UNFOLDED_PROTEIN_RESPONSE	0.00314465	0.0779693	0.507743	1.88123	0	44	SHC1 DNAJC3 HSPA5 PDIA5 PDIA6 SSR1 DNAJB11 SRPRB TLN1 GOSR2 SEC31A CALR EIF2S1 ADD1 ASNS HYOU1 FKBP14 EXOSC2 EXOSC7 EXOSC8 EXOSC3 WFS1 ATP6V0D1
DIAZ_CHRONIC_MEYLOGENOUS_LEUKEMIA_DN	0.00326797	0.0779693	0.500326	1.87928	0	47	HLA-B MPO ELANE S100A9 S100A8 MVP MNDA RPS12 HLA-C RPS17 RPL32 ADA CD53 RPLP1 RPL18A IFI30 RPS15 IL16 RPL30 ADD3 ACTG1
REACTOME_G_PROTEIN_BETA_GAMMA_SIGNALLING	0.00240964	0.0779693	0.686585	1.87895	0	14	GNG10 GNB1 AKT1 GNG12 AKT2 PLCB2 GNB4 GNB2 GNG5 PDPK1 RHOA GNG2 GNG7
VILIMAS_NOTCH1_TARGETS_DN	0.00468384	0.0845985	0.790234	1.87659	1	9	MPO CTSG NCF4 CAMP STOM ITGAM NCF2
ZHAN_MULTIPLE_MYELOMA_DN	0.00292398	0.0779693	0.595368	1.87436	0	25	LCN2 S100A12 ELANE S100A9 IGF2BP3 ITGA2B LIPA VCAM1 ITGB2 RNASE6 AIF1
PELLICCIOTTA_HDAC_IN_ANTIGEN_PRESENTATION_UP	0.00330033	0.0779693	0.490375	1.86703	0	49	SAR1A HSPA5 ERGIC1 GOSR2 SEC22B PDIA4 COPE PSMB3 CALR PSMB1 SAR1B ASNS TRAPPC4 PSMC4 YIPF5 BCAP29 COPA COPB2 PSMD10 PSMD4 PSMD2 TMED10 COPZ1 TBCB WFS1 PSMD6
CAFFAREL_RESPONSE_TO_THC_8HR_5_DN	0.00234192	0.0779693	0.756633	1.86295	0	10	RRM2 PABPC4 HSPA2 DNAJA1 RDH11 HSPA8 HSPH1
NATSUME_RESPONSE_TO_INTERFERON_BETA_UP	0.00291545	0.0779693	0.564843	1.86294	0	29	HLA-B IL18 AKT1 HSPA4 VCAM1 FAS HLA-C PFDN5 DNAJA1 DST MAPK1 CDK13
REACTOME_TRANSMISSION_ACROSS_CHEMICAL_SYNAPSES	0.00330033	0.0779693	0.488847	1.86121	0	49	VAMP2 AP2S1 GNG10 ABAT DLG1 MAOA GNB1 GNAI3 GNG12 AP2B1 PLCB2 NEFL GNAI2 AP2A1 SLC38A1 GNB4 CAMK2D MAPK1 GLUL GNB2 HSPA8 AP2M1 AP2A2
TIEN_INTESTINE_PROBIOTICS_6HR_UP	0.00296736	0.0779693	0.504413	1.85496	0	42	TPT1 RPL37A RPS17 RPS3A RPL9 CALR RPL23 RPS19 RPL27A HSPA8 RPS14 EIF5A RPS2 RPS6 ACTB RPS27 RPLP0 RPS11 RPS7 RPL5 RPS24 HNRNPH1 PRNP RPS23 RPL23A RPL4
REACTOME_ACTIVATION_OF_NF_KAPPAB_IN_B_CELLS	0.00341297	0.0779693	0.485937	1.85311	0	51	PSMA2 PSME2 IKBKB NFKBIE PSME1 REL PSMB3 PSMB8 PSMB1 PSMB9 PSMC4 PSMC2 PSMB5 PRKCB PSMD10 PSMD7 PSMD4 PSMB2 PSMD2 PSMC3 IKBKG BCL10 PSMD6 PSMC6 PSMC1 PSMD11 PSMC5 PSMB10 PSMA6 MAP3K7 RPS27A PSMB4 PSMD3 PSMA4 PSMA3 PSMA7 PSMA5 PSMD13 PSMD9 PSMD12
LANDIS_ERBB2_BREAST_PRENEOPLASTIC_UP	0.00460829	0.0838817	0.80682	1.85058	1	8	LCN2 CD82 RRM2 DSG2
REACTOME_ADAPTIVE_IMMUNE_SYSTEM	0.00833333	0.113026	0.380387	1.84952	0	266	HLA-B HLA-A AP2S1 ICAM3 PSMA2 KIF2A ICAM1 PSME2 SHC1 CYBA RAB7A NCF4 HSPA5 CYBB ITGB5 IKBKB SEC23A PAK2 AKT1 YES1 UBE2M LGMN CTSK ITGAV UBE4A AP2B1 VCAM1 UBE2H RAP1A NFKBIE AKT2 DNM1 NCF2 NRAS FCGR3A ITGB2 HLA-C PSME1 SEC24D CTSB RAP1B HLA-DRB1 CUL2 AP2A1 UBA5 SEC31A YWHAZ UBE2K UBE2L6 ITGB1 REL UBE2E2 PSMB3 UBA3 CTSC CTSS PSMB8 CALR CD36 PSMB1 CANX PAK1 CD74 LRSAM1 AP2M1 SAR1B DYNC1I2 CLTC AP2A2…
REACTOME_PURINE_SALVAGE	0.00234192	0.0779693	0.749064	1.84432	0	10	PNP GMPR AMPD3 HPRT1 ADA GMPR2
REACTOME_APOPTOSIS_INDUCED_DNA_FRAGMENTATION	0.00992556	0.120916	0.709182	1.83862	3	12	HIST1H1A KPNA1 HIST1H1C H1F0 CASP3
BENPORATH_MYC_TARGETS_WITH_EBOX	0.00478469	0.0850958	0.408363	1.8362	0	125	PRTN3 MPO HBB NEFM TFRC VAMP2 EEF1A2 ARF4 ICAM1 QDPR MCM7 MCM4 H2AFZ AMPD3 FAH PPP1R7 SQSTM1 TCIRG1 STMN1 SLC4A2 AKR1A1 CLNS1A APEX1 APC TPM2 HSP90AA1 ITGB1 UROD FASN ARSB PABPC1 PSMB1 RPS19 RPL27A HNRNPA1 RPS15 HSPA8 HMBS ZFP36L2 NIT1 RHOG ACTG1 RPL22 RPS6 ACTB ARF1
BILANGES_SERUM_AND_RAPAMYCIN_SENSITIVE_GENES	0.00378788	0.0779693	0.472256	1.83073	0	60	TPT1 EEF2 RPS17 RPL32 RPS8 EEF1B2 RPL18A RPS16 RPL21 RPL28 EIF3F RPS3A RPL23 RPS19 RPL15 RPL27A RPL30 RPS14 RPS5 RPS3 RPL6 RPS6 RPS4X QARS USE1 RPS13 RPS7 RPL7A RPL5 RPS25 RPL24 RPS24 RPL29 RPL18 RPS9 RPL26 RPS23
MATTIOLI_MGUS_VS_PCL	0.00381679	0.0779693	0.431508	1.82337	0	79	PRTN3 ELANE S100A8 TPT1 RNASE3 PPBP FADD TUBB MCM4 MCM5 MCM6 IGKV1D-13 MCM2 NASP RPLP1 NUP210 PCNA G3BP1 PFN1 CD74 UBA1 SSR4 CORO1A PSMC4 RPS6 ACTR3 EXOSC2 PSMD4 ESYT1 SMC1A SEPHS1 IGKC AP3D1 ITPA TUBA1B
KEGG_GAP_JUNCTION	0.00294985	0.0779693	0.499055	1.82312	0	41	TUBB3 EGFR TUBA1C TUBB6 TUBB GNAI3 NRAS PLCB2 TUBA4A GNAS GJA1 TUBB2A GNAI2 TUBB4A MAPK1 GRB2 ITPR1 PRKCB TUBA1A MAP2K1 TUBA1B KRAS SRC
PID_CDC42_PATHWAY	0.00324675	0.0779693	0.490573	1.82188	0	45	DLG1 VAV2 PAK2 YES1 ARPC5 PAK4 ARPC1B ARPC3 APC ARPC2 ARPC4 MAPK1 PAK1 CFL1 CTNNA1 SEPT2 ACTR2 CBL ACTR3 ARHGEF7 ENAH CDC42
BIOCARTA_MCM_PATHWAY	0.00234192	0.0779693	0.739179	1.81998	0	10	MCM3 MCM7 MCM4 MCM5 MCM6 MCM2
REACTOME_G_BETA_GAMMA_SIGNALLING_THROUGH_PI3KGAMMA	0.00992556	0.120916	0.700954	1.81729	3	12	GNG10 GNB1 AKT1 GNG12 AKT2 GNB4 GNB2 GNG5 PDPK1 RHOA GNG2 GNG7
MORI_SMALL_PRE_BII_LYMPHOCYTE_UP	0.00284091	0.0779693	0.535842	1.81508	0	31	SKAP2 MARCKS SLC11A2 TYMP HSPA2 B4GALT1 SPIN1 TMSB10 WDR92 XPNPEP1 EYA3
REACTOME_EGFR_DOWNREGULATION	0.00793651	0.110169	0.607671	1.80962	2	19	AP2S1 EGFR AP2B1 EPN1 AP2A1 AP2M1 CLTC AP2A2 CBL GRB2 STAM EPS15 CDC42 STAM2
REACTOME_AUTODEGRADATION_OF_THE_E3_UBIQUITIN_LIGASE_COP1	0.00303951	0.0779693	0.487785	1.80789	0	43	PSMA2 PSME2 PSME1 PSMB3 PSMB8 PSMB1 PSMB9 PSMC4 PSMC2 PSMB5 PSMD10 PSMD7 PSMD4 PSMB2 ATM PSMD2 PSMC3 PSMD6 PSMC6 PSMC1 PSMD11 PSMC5 PSMB10 PSMA6 RPS27A PSMB4 PSMD3 PSMA4 PSMA3 PSMA7 PSMA5 PSMD13 PSMD9 PSMD12
DUNNE_TARGETS_OF_AML1_MTG8_FUSION_UP	0.0052356	0.0896787	0.566269	1.80644	1	23	S100A8 ICAM3 RNASE3 CTSG AZU1 CAT BPI LCP1 SPCS3
REACTOME_S_PHASE	0.00381679	0.0779693	0.444708	1.80519	0	70	PSMA2 RPA3 FEN1 PSME2 MCM3 MCM7 MCM4 MCM5 MCM6 MCM2 PSME1 PCNA PSMB3 PSMB8 PSMB1 PSMB9 RFC2 PSMC4 PSMC2 PSMB5 PSMD10 PSMD7 PSMD4 RFC5 PSMB2 PSMD2 PSMC3 ORC4 PSMD6 PSMC6 PSMC1 PSMD11 PSMC5 PSMB10 RFC3 CKS1B PSMA6
BIOCARTA_AHSP_PATHWAY	0.00691244	0.100853	0.785822	1.80242	2	8	HBB AHSP HBA1 CPOX UROD HMBS
SEKI_INFLAMMATORY_RESPONSE_LPS_UP	0.00292398	0.0779693	0.571611	1.79957	0	25	NGFR EGFR ICAM1 SLC11A2 TNFAIP2 VCAM1 FAS NFKBIE CASP4 REL TJP2
BURTON_ADIPOGENESIS_3	0.00314465	0.0779693	0.48527	1.79797	0	44	HGF PNP FEN1 RRM2 MCM3 TUBB6 MCM7 MCM4 MCM5 MCM2 DTYMK CSRP2 NASP IMPDH2 BZW1 TK1 PCNA
REACTOME_P53_INDEPENDENT_G1_S_DNA_DAMAGE_CHECKPOINT	0.00296736	0.0779693	0.488786	1.79749	0	42	PSMA2 PSME2 PSME1 PSMB3 PSMB8 PSMB1 PSMB9 PSMC4 PSMC2 PSMB5 PSMD10 PSMD7 PSMD4 PSMB2 ATM PSMD2 PSMC3 PSMD6 PSMC6 PSMC1 PSMD11 PSMC5 PSMB10 PSMA6 RPS27A PSMB4 PSMD3 PSMA4 PSMA3 PSMA7 PSMA5 PSMD13 PSMD9 PSMD12
KEGG_PROTEIN_EXPORT	0.00763359	0.107401	0.61251	1.79631	2	18	HSPA5 SPCS3 SRPRB SRP19 SEC62 SRP54 SPCS1 OXA1L SEC11A SEC11C
CHEOK_RESPONSE_TO_MERCAPTOPURINE_AND_LD_MTX_DN	0.0043573	0.0799351	0.844911	1.79464	1	6	LCN2 S100A12 ELANE
FLECHNER_BIOPSY_KIDNEY_TRANSPLANT_REJECTED_VS_OK_UP	0.00353357	0.0779693	0.457128	1.7941	0	58	LCN2 LTF S100A8 RAC2 FCER1G S100A4 CELF2 LCP1 TYMP WARS FCGR3A ITGB2 AIF1 CD53 CD14 UBE2L6 CD163 GLUL IFI30 PSMB8 VSIG4 ENTPD1 RAB31 CORO1A GMFG LGALS9 ACTB PTPRC
WANG_TUMOR_INVASIVENESS_UP	0.00854701	0.113026	0.368113	1.79216	0	267	HBA1 NEFM CRABP2 PCM1 PSMA2 PNP BLOC1S1 MARCKS KPNA1 CIRBP RAB7A TUBB6 HSPA5 TUBB ACAT2 AGPS SGPL1 H2AFZ DPY30 MOV10 IPO5 CAPZA1 HSPA4 CNN2 NACA FKBP3 HDLBP AKR1A1 RPS21 DAB2 GLIPR2 PSPH GNAS ARPC5 AP3M1 HNRNPAB RPL32 RPS8 ARPC3 VCL RPN1 SPTBN1 FN1 ADD2 RPL18A TMSB10 SEC62 RDX NEDD8 UBE2K RPS16 RPL21 PCNA HSP90AA1 PITPNB NAP1L1 RPL35 RPL28 FASN HSD17B4 GLUL PLOD1 CBX5 PABPC1 STIP1 PAK1 TJP2 EIF4G…
DING_LUNG_CANCER_MUTATED_SIGNIFICANTLY	0.00691244	0.100853	0.781136	1.79167	2	8	CDKN2A EGFR NRAS GNAS APC ATM KRAS
REACTOME_NEUROTRANSMITTER_RECEPTOR_BINDING_AND_DOWNSTREAM_TRANSMISSION_IN_THE_POSTSYNAPTIC_CELL	0.00287356	0.0779693	0.503568	1.79024	0	37	AP2S1 GNG10 DLG1 GNB1 GNAI3 GNG12 AP2B1 PLCB2 NEFL GNAI2 AP2A1 GNB4 CAMK2D MAPK1 GNB2 AP2M1 AP2A2 PRKCB GNG5 PDPK1 CALM1 CREB1 GNG2 GNG7
BOYERINAS_ONCOFETAL_TARGETS_OF_LET7A1	0.0087146	0.113026	0.842764	1.79008	3	6	HMGA2 IGF2BP1 IGF2BP2 MED6 NAP1L1
REACTOME_REGULATION_OF_ORNITHINE_DECARBOXYLASE_ODC	0.00294985	0.0779693	0.488107	1.78312	0	41	PSMA2 PSME2 PSME1 PSMB3 PSMB8 PSMB1 PSMB9 PSMC4 NQO1 PSMC2 PSMB5 PSMD10 PSMD7 PSMD4 PSMB2 PSMD2 PSMC3 PSMD6 PSMC6 PSMC1 PSMD11 PSMC5 PSMB10 PSMA6 PSMB4 PSMD3 PSMA4 PSMA3 PSMA7 PSMA5 PSMD13 PSMD9 PSMD12
REACTOME_MITOTIC_G1_G1_S_PHASES	0.00378788	0.0779693	0.424017	1.78216	0	77	CDK6 PSMA2 CDKN2A RPA3 PSME2 RRM2 MCM3 MCM7 MCM4 MCM5 MCM6 MCM2 PSME1 PCNA PSMB3 PSMB8 PSMB1 PSMB9 PSMC4 PSMC2 PSMB5 LIN54 PSMD10 PSMD7 RBBP4 PSMD4 PSMB2 PSMD2 PSMC3 ORC4 CDKN2C PSMD6 PSMC6 PSMC1 PSMD11 PPP2CA PSMC5 PSMB10 CKS1B PSMA6
KEGG_AUTOIMMUNE_THYROID_DISEASE	0.00733496	0.104933	0.639625	1.7809	2	15	HLA-B HLA-A FAS HLA-C HLA-DRB1 HLA-DRA HLA-DQA1 HLA-DMB
KEGG_ALLOGRAFT_REJECTION	0.00733496	0.104933	0.639625	1.7809	2	15	HLA-B HLA-A FAS HLA-C HLA-DRB1 HLA-DRA HLA-DQA1 HLA-DMB
REACTOME_L1CAM_INTERACTIONS	0.00343643	0.0779693	0.460937	1.7796	0	55	ANK1 SPTA1 AP2S1 EGFR DLG1 ITGA2B RANBP9 ITGA5 ITGAV AP2B1 DNM1 NRP2 SPTB SPTBN1 AP2A1 RDX NRP1 SPTAN1 ITGB1 MAPK1 NCAM1 STIP1 PAK1 AP2M1 CLTC ITGB3 AP2A2
KUROKAWA_LIVER_CANCER_EARLY_RECURRENCE_DN	0.00645161	0.0973569	0.887762	1.77507	2	5	HLA-B HLA-A IGF2R
KEGG_PANCREATIC_CANCER	0.0058309	0.0924214	0.538136	1.77485	1	29	CDK6 CDKN2A RALB RAC2 EGFR IKBKB AKT1 AKT2 RALA
GYORFFY_DOXORUBICIN_RESISTANCE	0.0075188	0.106263	0.615812	1.77471	2	17	FBXL22 BCAT1 EGFR ABCB1 TYMP LIMA1 ADD2
STEIN_ESRRA_TARGETS_RESPONSIVE_TO_ESTROGEN_DN	0.0097561	0.12042	0.619401	1.77459	3	16	CAP2 FEN1 MCM5 MCM6 MCM2 PCNA RAB31 TMPO ATAD2 MYOF SMC4 RAI14
REACTOME_ORC1_REMOVAL_FROM_CHROMATIN	0.00343643	0.0779693	0.464652	1.77424	0	52	PSMA2 PSME2 MCM3 MCM7 MCM4 MCM5 MCM6 MCM2 PSME1 PSMB3 PSMB8 PSMB1 PSMB9 PSMC4 PSMC2 PSMB5 PSMD10 PSMD7 PSMD4 PSMB2 PSMD2 PSMC3 ORC4 PSMD6 PSMC6 PSMC1 PSMD11 PSMC5 PSMB10 PSMA6 RPS27A CCNA2 PSMB4 PSMD3 PSMA4 PSMA3 PSMA7 PSMA5 PSMD13 PSMD9 PSMD12
REACTOME_ACTIVATION_OF_KAINATE_RECEPTORS_UPON_GLUTAMATE_BINDING	0.00992556	0.120916	0.684324	1.77417	3	12	GNG10 DLG1 GNB1 GNG12 PLCB2 GNB4 GNB2 GNG5 CALM1 GNG2 GNG7
PID_RAC1_PATHWAY	0.00289017	0.0779693	0.501723	1.7735	0	36	CYBA CYBB ABI2 PAK2 NCF2 PLCB2 ARPC5 ARPC1B ARPC3 ARPC2 ARPC4 PAK1 CFL1 CTNNA1 ACTR2 ACTR3 ABI1
PID_PTP1B_PATHWAY	0.00581395	0.0924214	0.546097	1.77285	1	27	CSN2 EGFR SHC1 ITGA2B AKT1 YES1 FCGR2A CAV1
ZHAN_EARLY_DIFFERENTIATION_GENES_DN	0.00963855	0.120014	0.647666	1.77244	3	14	SPI1 VCL SNRPC REL LMNB1 RHOG ITSN2 HADHA
GNATENKO_PLATELET_SIGNATURE	0.00574713	0.0924214	0.518799	1.77224	1	32	HBB PPBP NRGN ITGA2B ITM2B TUBA4A GNAS TLN1 HLA-C PGRMC1 GPX1 SPARC TOP3B CD99 CFL1 MYL6 YWHAH ACTB TAGLN2
KEGG_GRAFT_VERSUS_HOST_DISEASE	0.00963855	0.120014	0.647429	1.77179	3	14	HLA-B HLA-A FAS HLA-C HLA-DRB1 HLA-DRA HLA-DQA1 HLA-DMB
WELCH_GATA1_TARGETS	0.00992556	0.120916	0.682235	1.76875	3	12	SLC4A1 TFRC ANK1 STOM UROD HMBS
BIOCARTA_CTL_PATHWAY	0.0087146	0.113026	0.83265	1.76859	3	6	HLA-A ICAM1 FAS ITGB2
ST_DIFFERENTIATION_PATHWAY_IN_PC12_CELLS	0.00789474	0.109915	0.579605	1.76731	2	20	SHC1 AKT1 CAMP MAPK1 MAP1B DAG1 TUBA1A CRKL CREB1 TERF2IP SRC
PID_INTEGRIN_CS_PATHWAY	0.00789474	0.109915	0.579561	1.76717	2	20	ITGA8 ITGA2B ITGB5 ITGAM ITGA5 ITGAV ITGB2 ITGAX ITGB1 ITGB3
GRAHAM_CML_QUIESCENT_VS_CML_DIVIDING_DN	0.00691244	0.100853	0.769161	1.7642	2	8	CLC MPO HGF
REACTOME_CDK_MEDIATED_PHOSPHORYLATION_AND_REMOVAL_OF_CDC6	0.00296736	0.0779693	0.479266	1.76248	0	42	PSMA2 PSME2 PSME1 PSMB3 PSMB8 PSMB1 PSMB9 PSMC4 PSMC2 PSMB5 PSMD10 PSMD7 PSMD4 PSMB2 PSMD2 PSMC3 PSMD6 PSMC6 PSMC1 PSMD11 PSMC5 PSMB10 PSMA6 RPS27A PSMB4 PSMD3 PSMA4 PSMA3 PSMA7 PSMA5 PSMD13 PSMD9 PSMD12
LEE_CALORIE_RESTRICTION_NEOCORTEX_DN	0.00344828	0.0779693	0.46002	1.76124	0	53	TFRC PGK2 HSPB1 RAP2B DDR2 HIST1H1C SEC23A GNG12 TARS EEF2 CLIC4 PCK2 TOP3B EIF2S1 PAK1 CTNNA1 NAGLU KIF5B
PID_ARF6_PATHWAY	0.0127226	0.13777	0.600361	1.76069	4	18	HGF EGFR ITGA2B ARRB2 ACAP2 ARRB1 ITGB3 SRC PXN EPHA2 ARF6 NCK1
BIOCARTA_BARRESTIN_PATHWAY	0.0130719	0.138349	0.828919	1.76067	5	6	GNB1 DNM1 GNAS AP2A1 AP2M1 ARRB1
KEGG_MELANOMA	0.0078329	0.109707	0.563043	1.76017	2	22	CDK6 CDKN2A HGF EGFR AKT1 AKT2 NRAS
REACTOME_RETROGRADE_NEUROTROPHIN_SIGNALLING	0.0117096	0.130734	0.741158	1.76005	4	9	AP2S1 AP2B1 DNM1 AP2A1 AP2M1 CLTC AP2A2 DNM2
REACTOME_ELONGATION_ARREST_AND_RECOVERY	0.0127226	0.13777	0.598733	1.75591	4	18	GTF2F2 POLR2D SUPT4H1 SSRP1 SUPT16H POLR2E
TARTE_PLASMA_CELL_VS_B_LYMPHOCYTE_UP	0.00330033	0.0779693	0.461064	1.75543	0	49	ARF4 HSPA5 PDIA5 CKAP4 AARS PDIA6 MANF SSR1 CAV1 HDLBP SEL1L TM9SF2 RPN1 TRAM2 LMAN2 CD38 PLOD1 CANX PPIB RPN2 HYOU1 FKBP2 NUCB2 IGKC DDOST PYCR1 STT3A TMED10
ST_INTEGRIN_SIGNALING_PATHWAY	0.00344828	0.0779693	0.457703	1.75237	0	53	ITGA8 CDKN2A SHC1 PAK2 AKT1 ITGA5 CAV1 AKT2 ACTN1 TLN1 RALA PAK4 ILK MAPK1 ROCK1 PAK1 TLN2 ARHGAP35 ACTR2 GRB2 ACTR3 PLCG2 ARHGEF7 VASP CDC42 TERF2IP ITGA2 SRC PLCG1 ITGA7
KEGG_REGULATION_OF_ACTIN_CYTOSKELETON	0.005	0.0869517	0.397272	1.75227	0	117	ITGA8 RAC2 EGFR MYL9 ITGA2B VAV2 ITGB5 ABI2 PAK2 ITGAM GNG12 ITGA5 ITGAV NRAS ACTN1 ARPC5 ITGB2 ITGAX PAK4 ARPC1B PPP1CA ARPC3 VCL APC FN1 ARPC2 CD14 RDX ARPC4 PFN1 ITGB1 MAPK1 ROCK1 PFN2 MYL12B PAK1 CFL1 MYH9 ITGB3 ACTG1 ARHGAP35 IQGAP2 ACTB ARPC5L ARHGEF7 CRKL MAP2K1 ENAH ARPC1A ITGAL CDC42 RHOA MYH10 PPP1CB KRAS ITGA2 TMSB4X PXN ITGA7
KEGG_TYPE_I_DIABETES_MELLITUS	0.0122249	0.133617	0.629011	1.75134	4	15	HLA-B HLA-A FAS HLA-C HLA-DRB1 HLA-DRA HLA-DQA1 HLA-DMB
HADDAD_T_LYMPHOCYTE_AND_NK_PROGENITOR_DN	0.00581395	0.0924214	0.53883	1.74926	1	27	PRTN3 MPO ELANE S100A8 LGALS1 HGF CTSG RRM2 AZU1 MCM4 LGMN PALLD RNASE6 PLEK
REACTOME_FACTORS_INVOLVED_IN_MEGAKARYOCYTE_DEVELOPMENT_AND_PLATELET_PRODUCTION	0.00324675	0.0779693	0.470954	1.74902	0	45	HBD HBG2 HBB HIST1H3A KIF2A DOCK10 CAPZA1 EHD2
REACTOME_SCF_BETA_TRCP_MEDIATED_DEGRADATION_OF_EMI1	0.00303951	0.0779693	0.471703	1.74829	0	43	PSMA2 PSME2 PSME1 PSMB3 PSMB8 PSMB1 PSMB9 PSMC4 PSMC2 PSMB5 PSMD10 PSMD7 PSMD4 PSMB2 PSMD2 PSMC3 PSMD6 PSMC6 PSMC1 PSMD11 PSMC5 PSMB10 PSMA6 RPS27A PSMB4 PSMD3 PSMA4 PSMA3 PSMA7 PSMA5 PSMD13 PSMD9 PSMD12
REACTOME_METABOLISM_OF_PROTEINS	0.00840336	0.113026	0.355253	1.74598	0	272	TUBB3 TUBA1C GMPPB DNAJC19 ALG1 TUBB6 RPL38 GNPNAT1 MUC5B SEC23A GMPPA RPS12 SSR1 EIF2B1 RPL37A SPCS3 SRPRB RPS21 EIF5 TUBA4A SRP19 AP3M1 EEF2 RPS17 MGAT1 RPL32 SEC24D RPS8 RPN1 B4GALT1 TUBB2A PRKCSH EEF1B2 PFDN5 RPLP1 RPL18A SEC31A RPS26 TUBB4A RPS16 RPL21 RPL35 ALG13 RPL28 EIF3F RPS3A PFDN6 RPL9 ARSB CALR PABPC1 RPL17 RPL23 RPS19 EIF2S1 ALG5 RPL15 RPL27A RPL10A RPSA RPS15 CANX EIF4G1 RPN2 SAR1B…
LEE_LIVER_CANCER_MYC_UP	0.0058309	0.0924214	0.522707	1.74572	1	30	LCN2 RALB MCM6 CSRP2 RPS16 RPL28 GLUL RPS14 ACTG1 RPLP2 RPL12 HMGCS1 FDFT1 RPS24 PALMD
MALONEY_RESPONSE_TO_17AAG_UP	0.00584795	0.0924214	0.554071	1.74435	1	25	NEFM CAP2 SERPINH1 MYL9 MNDA EEF2 ARPC3 SPTAN1 ST13 CAPN1 HSPA8 UBA1 STX5
LE_EGR2_TARGETS_UP	0.00331126	0.0779693	0.455933	1.742	0	50	HMGA2 MARCKS RPA3 RRM2 TUBB6 MCM7 MCM4 SPECC1 MCM5 H2AFZ CSRP2 DNAJC9 CORO1C BASP1 CADM1 LMNB1 COTL1
SEIDEN_MET_SIGNALING	0.0122249	0.133617	0.625293	1.74099	4	15	KIF2A ITGAV CAP1 ABCC4 CAPRIN1 SEPT2 HAT1 API5 TM9SF3 CLCN3 CCT8 IFITM1 SFPQ
REACTOME_ENDOSOMAL_VACUOLAR_PATHWAY	0.0130435	0.138349	0.775133	1.74071	5	7	HLA-B HLA-A HLA-C CTSS
SATO_SILENCED_BY_DEACETYLATION_IN_PANCREATIC_CANCER	0.0142857	0.147199	0.686519	1.74002	5	11	HBA1 NGFR HMOX1 ABCB1 HIST1H1C NOTCH3
BIOCARTA_HIVNEF_PATHWAY	0.0116618	0.130734	0.527337	1.73924	3	29	PSEN1 FADD PAK2 FAS CASP3 BID SPTAN1 LMNB1 BAG4 TRADD ACTG1 CASP6
MANN_RESPONSE_TO_AMIFOSTINE_UP	0.0122249	0.133617	0.624017	1.73744	4	15	S100A4 CAT CPOX EIF2B1 NEDD8 CASP4 GSR TOP2B RAD23A ZFP36L1
REACTOME_CALNEXIN_CALRETICULIN_CYCLE	0.0130435	0.138349	0.773311	1.73661	5	7	PRKCSH CALR CANX UGGT1 GANAB
REACTOME_PREFOLDIN_MEDIATED_TRANSFER_OF_SUBSTRATE_TO_CCT_TRIC	0.00573066	0.0924214	0.550549	1.73508	1	24	TUBB3 TUBA1C TUBB6 TUBA4A TUBB2A PFDN5 TUBB4A PFDN6 ACTB TUBA1A PFDN1
INAMURA_LUNG_CANCER_SCC_DN	0.0130719	0.138349	0.815695	1.73258	5	6	PGM5 CAV1 ADARB1
TIEN_INTESTINE_PROBIOTICS_24HR_DN	0.00518135	0.0894404	0.382	1.73165	0	136	TPT1 ARF4 HSPA5 AKR1C1 RANBP9 AARS PDIA6 MANF WARS SQSTM1 UBE2H RPL37A H1F0 ARMCX3 HSPA13 SEL1L EEF2 AKR1C2 PDIA4 SLC3A2 AKR1B10 FNDC3A PCK2 FAF2 RPS3A RPL9 GLRX CALR PABPC1 RPL23 RPS19 RPL27A CANX EIF1 PPIB HSPA8 TMED5 HSPH1 RPS14 RPL34 RPS3 STX5 ACTG1 ARHGAP35 ASNS HYOU1 EIF5A RPS2 RPS6 NQO1 RPS27 RPLP0 RPS18 RPS11 RPS7 SARS RPL12 MTA1 RPL5 EPHB4 VASP NUCB2 RPS24 DNAJC10 PRNP RPS23 CREB1 GARS R…
REACTOME_DOWNSTREAM_SIGNALING_EVENTS_OF_B_CELL_RECEPTOR_BCR	0.0037594	0.0779693	0.443733	1.72958	0	61	PSMA2 PSME2 IKBKB AKT1 NFKBIE AKT2 NRAS PSME1 REL PSMB3 PSMB8 PSMB1 PSMB9 PSMC4 PSMC2 PSMB5 PRKCB PSMD10 PSMD7 PSMD4 PSMB2 PDPK1 PSMD2 PSMC3 CREB1 KRAS IKBKG BCL10 PSMD6 PSMC6 PSMC1 PSMD11 PSMC5 PSMB10 PSMA6 MAP3K7
SNIJDERS_AMPLIFIED_IN_HEAD_AND_NECK_TUMORS	0.0152672	0.152607	0.589274	1.72817	5	18	CDK6 FZD1 EGFR TLN1 TACC1 PTP4A1 PAK1 BAG4 ADAM9
REACTOME_SIGNALING_BY_CONSTITUTIVELY_ACTIVE_EGFR	0.0120773	0.133617	0.646436	1.72721	4	13	EGFR SHC1 NRAS HSP90AA1 CDC37 CBL GRB2 KRAS PLCG1
PID_TXA2PATHWAY	0.00874636	0.113026	0.516508	1.72502	2	30	EGFR ICAM1 ARRB2 GNB1 AKT1 YES1 VCAM1 DNM1 PLCB2 GNAI2 TGM2 ROCK1
KEGG_NON_SMALL_CELL_LUNG_CANCER	0.00584795	0.0924214	0.546638	1.72095	1	25	CDK6 CDKN2A EGFR AKT1 AKT2 NRAS MAPK1 GRB2 PLCG2 PRKCB MAP2K1 PDPK1 KRAS PLCG1 RXRB
MCCLUNG_DELTA_FOSB_TARGETS_2WK	0.0152672	0.152607	0.586614	1.72037	5	18	NEFM VSNL1 FHL2 IMPACT STMN1 ADARB1 TUBB2A
FRASOR_RESPONSE_TO_SERM_OR_FULVESTRANT_DN	0.0130548	0.138349	0.549618	1.71821	4	22	CAP2 MCM3 MCM7 MCM5 MCM6 MCM2 MTHFD1 STMN1 TK1
FISCHER_G1_S_CELL_CYCLE	0.00628931	0.0971003	0.463643	1.71784	1	44	FEN1 RRM2 MCM3 DNAJC3 MCM5 MCM6 MCM2 NASP ARGLU1 HIST2H2AB CNNM3 PCNA HIST1H2AG PANK2 MRC2 RFC2 ACYP1 ATAD2
LI_WILMS_TUMOR_VS_FETAL_KIDNEY_2_UP	0.0121951	0.133617	0.598317	1.71418	4	16	CRABP2 HMGA2 NGFR H2AFZ STMN1 NAP1L1 NCAM1
LUI_THYROID_CANCER_PAX8_PPARG_DN	0.00280112	0.0779693	0.487618	1.71342	0	35	RTN4 RPS12 ITM2B EIF5 BLVRB RPL18A DNAJA1 YWHAZ RPL21 EIF3F RPL17 RPL10A CD74 HSPA8 RPS5 RPS2 SARS
MORI_MATURE_B_LYMPHOCYTE_UP	0.00277778	0.0779693	0.492543	1.7134	0	34	NCF4 GNPNAT1 LCP1 HLA-DRB1 CTSS PEA15 C12orf57 CD74 ADD1 HLA-DQA1 YTHDC1 SMAP2 LPP PTPRC SAMHD1 HLA-DMB RAB8A MAP2K1 TMOD3 SLC4A7
HELLER_HDAC_TARGETS_DN	0.00529101	0.0896787	0.381008	1.71315	0	133	PRTN3 HBD HBB HBG1 SERPINH1 HGF ZEB2 HMOX1 CEACAM1 PSAT1 CELF2 DOCK10 HSPA5 ITGB5 SH2D1A FAS PAK1IP1 EIF5 PSPH GJA1 S100A11 HNRNPAB SEC24D PDIA4 SULF1 ST7 SLC3A2 NUP210 SLC38A1 SLC33A1 HLA-DRA CTSC CADM1 CALR RPS19 LSAMP FMNL1 HSPH1 DDX17 UBE2J1 EIF5A IQGAP2 ERAP1 PTPRC
REACTOME_CLASS_I_MHC_MEDIATED_ANTIGEN_PROCESSING_PRESENTATION	0.00531915	0.0898302	0.377531	1.71166	0	137	HLA-B HLA-A PSMA2 PSME2 CYBA NCF4 HSPA5 CYBB ITGB5 SEC23A UBE2M ITGAV UBE4A UBE2H NCF2 HLA-C PSME1 SEC24D CUL2 UBA5 SEC31A UBE2K UBE2L6 UBE2E2 PSMB3 UBA3 CTSS PSMB8 CALR CD36 PSMB1 CANX LRSAM1 SAR1B MRC2 UBA1 FBXO6 PSMB9 UBE2J1 PSMC4 ARIH2 ERAP1 PSMC2 HECTD3 PSMB5 TRIP12 BLMH UBA7 PSMD10 PSMD7 PSMD4 UBE2L3 PSMB2 PSMD2 SEC13 PSMC3 DTX3L UBE2Z UBE2D1
WONG_ENDMETRIUM_CANCER_UP	0.0117096	0.130734	0.694611	1.71025	4	10	LCN2 LTF S100A2 BST2 IGF2BP3
KEGG_ENDOCYTOSIS	0.004329	0.0799351	0.396288	1.7091	0	94	HLA-B HLA-A TFRC AP2S1 EGFR CHMP2A ARRB2 HSPA2 AP2B1 DNM1 DAB2 EPN1 HLA-C EHD2 SMAP1 ACAP2 AP2A1 SH3GL1 ARFGAP3 SNF8 HSPA8 AP2M1 ARRB1 CLTC AP2A2 RAB31 ARAP1 SMAP2 ITCH CBL STAM EPS15 DNM2 CHMP4A VTA1 CDC42 STAM2 EHD1 CHMP2B
REACTOME_CDT1_ASSOCIATION_WITH_THE_CDC6_ORC_ORIGIN_COMPLEX	0.00303951	0.0779693	0.461123	1.70908	0	43	PSMA2 PSME2 PSME1 PSMB3 PSMB8 PSMB1 PSMB9 PSMC4 PSMC2 PSMB5 PSMD10 PSMD7 PSMD4 PSMB2 PSMD2 PSMC3 ORC4 PSMD6 PSMC6 PSMC1 PSMD11 PSMC5 PSMB10 PSMA6 RPS27A PSMB4 PSMD3 PSMA4 PSMA3 PSMA7 PSMA5 PSMD13 PSMD9 PSMD12
PID_CXCR4_PATHWAY	0.00369004	0.0779693	0.429932	1.7085	0	63	ITGA8 RALB RHOC ARRB2 GNB1 GNAI3 AKT1 YES1 ITGA5 ITGAV DNM1 PLCB2 RAP1B HLA-DRB1 GNAI2 ITGB1 HLA-DRA UBQLN1 PAK1 CFL1 ITCH PTPRC MMP9 PDPK1 LYN CDC42 RHOA ITGA2 SRC PXN ITGA7
BIOCARTA_GCR_PATHWAY	0.0117096	0.130734	0.693105	1.70654	4	10	GNB1 AKT1 GNAS ANXA1 HSP90AA1
ROSTY_CERVICAL_CANCER_PROLIFERATION_CLUSTER	0.00343643	0.0779693	0.446522	1.70501	0	52	CDKN2A RPA3 FEN1 RRM2 MCM4 H2AFZ NCAPG MCM2 DTYMK DSG2 BID ANP32E SLC38A1 TMSB10 TK1 PCNA COMMD8 CA2 LMNB1 ACACA TMPO HSPB11 ATAD2 EIF4EBP1 KPNA2 LSM4 KIF11 KIFC1 MAPK13 SMC4
HSIAO_HOUSEKEEPING_GENES	0.00900901	0.115007	0.337209	1.70335	0	317	HLA-A LGALS1 TPT1 ARF4 MARCKS HSPB1 CIRBP FUCA1 PSEN1 DDT RPL38 TUBB H2AFZ AARS GNB1 STOM FHL1 CAPZA1 WARS NACA SQSTM1 STMN1 RPL37A FAS CAP1 PLP2 RPS21 GNAS GDI2 PSME1 EEF2 RPS17 RPL32 RPS8 APEX1 SPTBN1 NEFL EEF1B2 CHKB PFDN5 ARPC2 RPLP1 RPL18A TMSB10 RPS26 GPX1 NEDD8 YWHAZ RPS16 RPL21 HSP90AA1 CYB5R3 NAP1L1 PFN1 ITGB1 RPL35 HLA-DRA ILK ANXA11 PSMB3 RPL28 EIF3F RPS3A GLUL RPL9 PABPC1 RPL17 YWHAQ …
BIOCARTA_CDC42RAC_PATHWAY	0.0146699	0.149838	0.611248	1.70189	5	15	ARPC5 ARPC1B ARPC3 ARPC2 ARPC4 PAK1 ACTR2 ACTR3 ARPC1A CDC42 RHOA
REACTOME_FORMATION_OF_TUBULIN_FOLDING_INTERMEDIATES_BY_CCT_TRIC	0.0203562	0.180755	0.579399	1.69921	7	18	TUBB3 TUBA1C TUBB6 TUBA4A TUBB2A TUBB4A
REACTOME_SIGNALLING_TO_RAS	0.0125313	0.136647	0.58929	1.69828	4	17	RALB SHC1 NRAS RALA MAPK1 GRB2 MAP2K1 KRAS SRC MAPK13 MAPK14
REACTOME_NFKB_IS_ACTIVATED_AND_SIGNALS_SURVIVAL	0.0150538	0.15177	0.848887	1.69734	6	5	NGFR IKBKB SQSTM1
PID_CMYB_PATHWAY	0.00628931	0.0971003	0.457977	1.69685	1	44	PRTN3 MPO ELANE CDK6 CDKN2A CA1 MCM4 H2AFZ NRAS SPI1 ADA
EHRLICH_ICF_SYNDROM_DN	0.0107759	0.127619	0.901748	1.69633	4	4	TFRC HMOX1 IGHA1
HANN_RESISTANCE_TO_BCL2_INHIBITOR_UP	0.0148883	0.151408	0.654002	1.69556	5	12	HBA1 EEF1A2 SCD FLNC RTN1 TAGLN2 FSCN1
KEGG_VIBRIO_CHOLERAE_INFECTION	0.00568182	0.0924214	0.500217	1.69441	1	31	ATP6V0C ATP6AP1 TCIRG1 GNAS PDIA4 ATP6V1A ATP6V1B2 ATP6V1E1 TJP2 ACTG1 ACTB ATP6V1G1 ARF1 ATP6V1H PLCG2 PRKCB
RAGHAVACHARI_PLATELET_SPECIFIC_GENES	0.00649351	0.097361	0.455846	1.69291	1	45	HBB KIF2A PPBP NRGN ITGA2B ITGB5 FHL1 RSU1 MPP1 TUBA4A GNAS PGRMC1 VCL TUBB2A SPARC NAP1L1 HIST1H2BK
PID_CXCR3_PATHWAY	0.00581395	0.0924214	0.520788	1.69069	1	27	GNB1 GNAI3 AKT1 DNM1 NRAS ITGB2 GNAI2 MAPK1 ARRB1 MAP2K1 PDPK1 ITGAL KRAS SRC GNG2 MAPK14
PASINI_SUZ12_TARGETS_DN	0.00584795	0.0924214	0.358957	1.69008	0	172	CSN3 LGALS1 HMGA2 SERPINH1 CDK6 WLS SCD FLNC PPBP ANXA3 PLOD2 MARCKS RBP1 RAP2B DBN1 MMP14 GAP43 TUBB6 TGFB1I1 PPP1R18 SCOC PARVA AKT1 WWTR1 CNN2 GNG12 ITGAV KPNA4 CAV1 CAP1 PALLD NT5E GLIPR2 ACTN1 GNAS ANXA1 SULF1 VCL PDLIM3 NEFL FN1 TPM2 SETD7 CORO1C PDLIM7 TPM4 RTN3 ITGB1 ILK GMFB
REACTOME_NEF_MEDIATES_DOWN_MODULATION_OF_CELL_SURFACE_RECEPTORS_BY_RECRUITING_THEM_TO_CLATHRIN_ADAPTERS	0.0168675	0.163086	0.617254	1.68921	6	14	HLA-A AP2S1 AP2B1 AP2A1 AP2M1 AP2A2 ARF1 ATP6V1H AP1B1
ACOSTA_PROLIFERATION_INDEPENDENT_MYC_TARGETS_DN	0.00341297	0.0779693	0.438402	1.68915	0	54	HBB SERPINH1 RAC2 SLC2A3 SHC1 RHOC AKR1C1 TNFAIP8 AMPD3 YES1 MPP1 CAP1 S100A11 AKR1C2 SEC24D RAB13 AIF1 ARFGAP3 CAPN1 KYNU HMBS CD97 RHOG SH3BP1 PTPRC
PID_ARF_3PATHWAY	0.0169082	0.163086	0.631667	1.68774	6	13	GOSR2 ARFIP2 AP2A1 AP2M1 ARF1 COPA GBF1 USO1 CLTB ASAP1
PID_IL8_CXCR2_PATHWAY	0.00859599	0.113026	0.534917	1.68582	2	24	RAC2 RAB7A ARRB2 GNB1 AKT1 DNM1 PLCB2 GNAI2 ARRB1 CBL PRKCB VASP DOCK2 PDPK1 LYN
REACTOME_CROSS_PRESENTATION_OF_SOLUBLE_EXOGENOUS_ANTIGENS_ENDOSOMES	0.00303951	0.0779693	0.454636	1.68503	0	43	PSMA2 PSME2 PSME1 PSMB3 PSMB8 PSMB1 MRC2 PSMB9 PSMC4 PSMC2 PSMB5 PSMD10 PSMD7 PSMD4 PSMB2 PSMD2 PSMC3 PSMD6 PSMC6 PSMC1 PSMD11 PSMC5 PSMB10 PSMA6 PSMB4 PSMD3 PSMA4 PSMA3 PSMA7 PSMA5 PSMD13 PSMD9 PSMD12
BERENJENO_ROCK_SIGNALING_NOT_VIA_RHOA_DN	0.0114286	0.13008	0.510707	1.68361	3	28	HSPA5 VCAM1 FERMT2 VCL PDLIM7 NRP1 SPARC FASN ROCK1 QKI SSB MYH9 TPM1 LPP
OLSSON_E2F3_TARGETS_UP	0.0169082	0.163086	0.629986	1.68325	6	13	S100A8 SERPINH1 TNFAIP2 TM9SF2 AKR1C2 AKR1C3 DAG1 ECE1
GRAHAM_CML_DIVIDING_VS_NORMAL_QUIESCENT_UP	0.0041841	0.0799351	0.392268	1.68273	0	90	CLC HBD MPO HBB HGF PPBP RPA3 FEN1 RRM2 TUBB6 ITGA2B MCM4 MCM5 HIST1H1C NCAPG MCM2 CPOX STMN1 ACTN1 ABCC4
PID_ERBB1_INTERNALIZATION_PATHWAY	0.0057971	0.0924214	0.524849	1.68241	1	26	EGFR SHC1 DNM1 NRAS EPN1 AMPH CBL GRB2 ARHGEF7 EPS15 CDC42 KRAS SRC UBE2D1 HGS UBE2D3 ITSN1
REACTOME_SIGNALLING_TO_ERKS	0.0233766	0.189648	0.542024	1.6805	8	21	RALB SHC1 RAP1A NRAS RALA MAPK1 GRB2 MAP2K1 KRAS SRC PLCG1 MAPK13 MAPK14
BIOCARTA_FAS_PATHWAY	0.0185185	0.172564	0.564015	1.67961	6	19	FADD PAK2 FAS CASP3 SPTAN1 LMNB1 PAK1 CASP6
REACTOME_VIF_MEDIATED_DEGRADATION_OF_APOBEC3G	0.00607903	0.0953993	0.453022	1.67905	1	43	PSMA2 PSME2 PSME1 PSMB3 PSMB8 PSMB1 PSMB9 PSMC4 PSMC2 PSMB5 PSMD10 PSMD7 PSMD4 PSMB2 PSMD2 PSMC3 PSMD6 PSMC6 PSMC1 PSMD11 PSMC5 PSMB10 PSMA6 RPS27A PSMB4 PSMD3 PSMA4 PSMA3 PSMA7 PSMA5 PSMD13 PSMD9 PSMD12
PEDERSEN_TARGETS_OF_611CTF_ISOFORM_OF_ERBB2	0.00874636	0.113026	0.502434	1.67801	2	30	S100A2 EGFR PLOD2 IGF2BP2 TNFAIP8 SRCAP WWTR1 ITGA5 MGLL NT5E ACTN1
REACTOME_N_GLYCAN_TRIMMING_IN_THE_ER_AND_CALNEXIN_CALRETICULIN_CYCLE	0.030445	0.21777	0.706555	1.67787	12	9	PRKCSH CALR CANX UGGT1 GANAB
HASLINGER_B_CLL_WITH_13Q14_DELETION	0.0187354	0.172564	0.681337	1.67756	7	10	TUBB ITGB5 TRIM16 TPM2 TUBB4A RNASEH2B
REACTOME_ASPARAGINE_N_LINKED_GLYCOSYLATION	0.00334448	0.0779693	0.444306	1.67677	0	48	GMPPB ALG1 GNPNAT1 SEC23A GMPPA MGAT1 SEC24D RPN1 B4GALT1 PRKCSH SEC31A ALG13 CALR ALG5 CANX RPN2 SAR1B ALG2 UGGT1 GANAB LMAN1
REACTOME_TRAFFICKING_AND_PROCESSING_OF_ENDOSOMAL_TLR	0.0195652	0.177763	0.746552	1.67652	8	7	LGMN CTSK CTSB CTSS
PEDERSEN_METASTASIS_BY_ERBB2_ISOFORM_3	0.0196078	0.177763	0.789246	1.6764	8	6	EGFR TNFAIP8 PKP2 LMO7 VMP1 NPC1
KEGG_MAPK_SIGNALING_PATHWAY	0.00411523	0.0799351	0.400408	1.67565	0	82	FLNC SRF RAC2 EGFR HSPB1 ARRB2 IKBKB PAK2 AKT1 HSPA2 GNG12 STMN1 RAP1A FAS AKT2 NRAS CASP3 CACNA2D1 RAP1B CD14 MAPK1 LAMTOR3 PAK1 HSPA8 ARRB1
REACTOME_G_BETA_GAMMA_SIGNALLING_THROUGH_PLC_BETA	0.0187354	0.172564	0.680366	1.67517	7	10	GNG10 GNB1 GNG12 PLCB2 GNB4 GNB2 GNG5 GNG2 GNG7
LUI_THYROID_CANCER_CLUSTER_3	0.0208877	0.180755	0.535135	1.67293	7	22	RTN4 RPS12 ITM2B RPL18A RPL21 EIF3F RPL17 RPL10A HSPA8 RPS5 RPS2 SARS RPL18 EIF3G
PID_AR_PATHWAY	0.00555556	0.0924214	0.480753	1.67238	1	34	CDK6 CDKN2A SRF FHL2 TGFB1I1 RANBP9 AKT1 SVIL XRCC5 XRCC6 UBA3 HNRNPA1
SHIN_B_CELL_LYMPHOMA_CLUSTER_8	0.0146699	0.149838	0.600605	1.67225	5	15	ICAM1 PSEN1 ITGAM FAS SPI1 GNAS CD38
ABRAMSON_INTERACT_WITH_AIRE	0.00576369	0.0924214	0.460297	1.67162	1	40	MCM5 MCM6 RANBP9 MCM2 NASP SUPT16H PCNA LMNB1 PABPC1 DDX17 TRIM28 XPOT SMC1A RUVBL2 IPO7 SNRPD3 RAD21 SNRPB POLR2B SMC3 TOP2A
GUILLAUMOND_KLF10_TARGETS_DN	0.0203562	0.180755	0.569915	1.6714	7	18	OSTC RTN4 ELOVL5 CYB5R3 CTSS CD36 GPD1 AACS ENPEP TMSB4X CTNNB1 PAPSS2 AK3 SEC61A1
REACTOME_SEMA3A_PAK_DEPENDENT_AXON_REPULSION	0.0195652	0.177763	0.744184	1.67121	8	7	PAK2 NRP1 HSP90AA1 PAK1 CFL1
BURTON_ADIPOGENESIS_12	0.0233766	0.189648	0.537971	1.66793	8	21	KIF2A DNAJC3 CAPN7 C3orf58 ARGLU1 H1F0 NIPBL ROCK1
CROONQUIST_NRAS_SIGNALING_DN	0.0115607	0.130567	0.471421	1.66639	3	36	PLOD2 MCM3 MCM7 MCM4 MCM2 NASP STMN1 EIF5 TK1 PCNA LMNB1
ZHAN_V1_LATE_DIFFERENTIATION_GENES_UP	0.0208877	0.180755	0.532734	1.66542	7	22	PPBP MARCKS S100A4 FUCA1 CAT AMPD3 B4GALT1 GPX1 ATP6V1B2 PRCP APLP2 SPINT2 NAGLU
REACTOME_PROSTACYCLIN_SIGNALLING_THROUGH_PROSTACYCLIN_RECEPTOR	0.0351288	0.23528	0.700583	1.66369	14	9	GNG10 GNB1 GNG12 GNAS GNB4 GNB2 GNG5 GNG2 GNG7
PID_INSULIN_GLUCOSE_PATHWAY	0.0200501	0.180264	0.57666	1.66188	7	17	VAMP2 AKT1 AKT2 TRIP10 YWHAZ YWHAQ YWHAH TBC1D4 YWHAE YWHAG LNPEP PPP1CC
REACTOME_SIGNALING_BY_EGFR_IN_CANCER	0.00692042	0.100853	0.42321	1.66026	1	57	AP2S1 EGFR SHC1 AKT1 AP2B1 AKT2 NRAS EPN1 AP2A1 HSP90AA1 CDC37 MAPK1 AP2M1 CLTC AP2A2 CBL GRB2 STAM ADAM10 EPS15 MAP2K1 ADAM17 PDPK1 CALM1 CDC42 STAM2 CREB1 KRAS SRC PLCG1
BOYLAN_MULTIPLE_MYELOMA_PCA1_UP	0.00628931	0.0971003	0.448071	1.66014	1	44	LCN2 PRTN3 MPO LTF ELANE S100A9 S100A8 CTSG CAMP ARMCX3 PLIN3
PODAR_RESPONSE_TO_ADAPHOSTIN_UP	0.00682594	0.100731	0.430122	1.65725	1	54	HMOX1 HSPB1 PSAT1 RAP2B MORC3 P4HA2 SQSTM1 CARS HDLBP NCF2 PALLD ARMCX3 HSPA13 ANXA1 ITGAX AKR1C2 SEC24D SLC3A2 PLEK TUBB2A FNDC3A AKR1C3 STX12
GRAHAM_CML_QUIESCENT_VS_NORMAL_QUIESCENT_UP	0.00890208	0.114093	0.450521	1.65677	2	42	HBD HBB SPTA1 CA1 RRM2 TUBB6 ITGA2B MCM5 HIST1H1C CPOX CASP3 TUBB2A BLVRB TK1 CD38 CA2 CD36
TIEN_INTESTINE_PROBIOTICS_2HR_UP	0.0229008	0.188789	0.564351	1.65508	8	18	TPT1 NAP1L1 ANP32A RPS3A RPL23 HSPA8 EIF5A RPS6 RPS11 EPHB4
ZAMORA_NOS2_TARGETS_UP	0.00343643	0.0779693	0.433269	1.6544	0	52	CSN3 PNP HMOX1 FEN1 TUBB MCM4 PABPC4 MCM5 MCM6 H2AFZ MCM2 STMN1 SUPT4H1 EEF1B2 NEDD8 PCNA RPSA HSPA8 HSPH1 YWHAH ACTG1
SA_TRKA_RECEPTOR	0.0351288	0.23528	0.696481	1.65395	14	9	NGFR SHC1 AKT1 AKT2 GRB2 MAP2K1 RHOA
KEGG_PROTEASOME	0.0114943	0.13051	0.463119	1.65246	3	38	PSMA2 PSME2 PSME1 PSMB3 PSMB8 PSMB1 PSMB9 PSMC4 PSMC2 PSMB5 PSMD7 PSMD4 PSMB2 PSMD2 PSMC3 PSMD6 PSMC6 PSMC1 PSMD11 PSMC5 PSMB10 PSMA6 PSMB4 PSMD3 PSMA4 PSMA3 PSMA7 PSMA5 PSMD13 PSMD12
QI_PLASMACYTOMA_UP	0.005	0.0869517	0.373297	1.64653	0	117	PRTN3 CD82 SRF RAC2 TUBB3 GNG10 PPBP MARCKS IL18 SLC11A2 DDT LCP1 TNFAIP2 UBASH3B BAG2 CNN2 SH2D1A FAS PAK1IP1 NFKBIE CAP1 CASP3 ABI3 TLN1 ITGB2 PLEK CD53 RP2 PDLIM7 TMSB10 TGM2 CASP4 ARPC4 PFN1 ITGB1 GNB4 ANXA11 CAPN1 PSMB8 STK39 IFI35 ARRB1 ITGB3 SWAP70 PSMB9 ARAP1 SH3BP1 WDR1 ACTR2 LGALS9 GRB2 CASP6
WENG_POR_TARGETS_LIVER_UP	0.0143266	0.147297	0.522192	1.64572	4	24	LGALS1 SCD PGD HMOX1 UGDH CD36 IDI1 ACTG1 ASNS HMGCS1 PRNP DHCR24 CYB5B ENTPD5 CYP51A1 FDPS GSTM3
PID_HIV_NEF_PATHWAY	0.0241546	0.192568	0.61593	1.6457	9	13	FADD FAS CASP3 BID BAG4 TRADD CASP6
REACTOME_SHC1_EVENTS_IN_EGFR_SIGNALING	0.0223325	0.186672	0.634579	1.6452	8	12	EGFR SHC1 NRAS MAPK1 GRB2 MAP2K1 KRAS
KEGG_ENDOMETRIAL_CANCER	0.0208877	0.180755	0.52619	1.64497	7	22	EGFR AKT1 AKT2 NRAS APC ILK MAPK1 CTNNA1 GRB2 MAP2K1 PDPK1 KRAS CTNNB1
YANAGIHARA_ESX1_TARGETS	0.0243902	0.193714	0.57379	1.64391	9	16	MARCKS IL18 SS18 CRTAP DAB2 NEXN ACTR2 SRSF11 HMGCS1 KRAS
REACTOME_G_ALPHA_S_SIGNALLING_EVENTS	0.0216867	0.183455	0.600516	1.64341	8	14	GNG10 GNB1 GNAI3 GNG12 GNAS GNAI2 GNB4 GNB2 PDE3A GNG5 GNG2 GNG7
GAVIN_FOXP3_TARGETS_CLUSTER_T7	0.0037594	0.0779693	0.400551	1.63939	0	71	LGALS1 SAR1A RAC2 PNP MARCKS NRGN CYBA PSTPIP2 SPECC1 MCM6 MTHFD1 ITM2B SUPT4H1 GDI2 RPL32 CDC37 NDUFA9 PSMB8 ALG5 MYL6 CCDC22 QARS USE1 RPS7
CHYLA_CBFA2T3_TARGETS_DN	0.0037594	0.0779693	0.398172	1.63618	0	72	LCN2 LTF S100A9 S100A8 ANK1 CD82 MMP14 SLC11A2 FNTB P4HA2 CAMSAP2 CAMP AMPD3 MGLL
REACTOME_G1_S_TRANSITION	0.00364964	0.0779693	0.404471	1.63597	0	68	PSMA2 RPA3 PSME2 RRM2 MCM3 MCM7 MCM4 MCM5 MCM6 MCM2 PSME1 PCNA PSMB3 PSMB8 PSMB1 PSMB9 PSMC4 PSMC2 PSMB5 PSMD10 PSMD7 PSMD4 PSMB2 PSMD2 PSMC3 ORC4 PSMD6 PSMC6 PSMC1 PSMD11 PPP2CA PSMC5 PSMB10 CKS1B PSMA6
DAIRKEE_CANCER_PRONE_RESPONSE_BPA_E2	0.00387597	0.0784926	0.391699	1.63267	0	76	FBXL22 S100A4 RRM2 MCM7 DCLK1 PLP2 FMO1 GATM SUPT16H NCAM1 EIF2S1 RPL15 EIF4G1 APLP2 TPM1 RPS6 BCAP29 EIF4G2 EIF4EBP1 EPS15 DOCK2 EIF4A1 MX2 ENAH HNRNPC RFC5 RPL29 PSMB2 AP3S1 PDPK1 XIRP1 TKT RPL4 ACAA2 EIF2S3 PPP2CA SFPQ EEF1D PSMA6 DDX39A SLC25A6 POLD2
ZHAN_MULTIPLE_MYELOMA_CD1_VS_CD2_UP	0.0057971	0.0924214	0.508964	1.63149	1	26	RBP1 TMEM173 STOM WARS SETD7 PCK2 RTN3 MAP1B FAM129A RAB31 CORO1A ASNS EIF4EBP1 ITGAL SLC7A5 MTHFD2
KEGG_PATHOGENIC_ESCHERICHIA_COLI_INFECTION	0.00890208	0.114093	0.443311	1.63026	2	42	TUBB3 TUBA1C TUBB6 TUBB TUBA4A ARPC5 ARPC1B ARPC3 TUBB2A ARPC2 CD14 YWHAZ TUBB4A ARPC4 ITGB1 ROCK1 YWHAQ ACTG1 ACTB ARPC5L TUBA1A ARPC1A CDC42 RHOA TUBA1B
REACTOME_LYSOSOME_VESICLE_BIOGENESIS	0.0343915	0.234299	0.547247	1.62968	12	19	VAMP2 BLOC1S1 VAMP7 TXNDC5 HSPA8 ARRB1 CLTC DNASE2 ARF1 AP1B1 DNM2
REACTOME_PROCESSIVE_SYNTHESIS_ON_THE_LAGGING_STRAND	0.0345622	0.234322	0.709281	1.62686	14	8	RPA3 FEN1 PCNA
REACTOME_REMOVAL_OF_THE_FLAP_INTERMEDIATE_FROM_THE_C_STRAND	0.0345622	0.234322	0.709281	1.62686	14	8	RPA3 FEN1 PCNA
MORI_PLASMA_CELL_UP	0.0112045	0.129656	0.462659	1.62572	3	35	OSTC BPGM GMPPB MANF SPCS3 HDLBP ARMCX3 HSPA13 CTSB RPN1 TRAM2 PRRC1 SPCS1 LMAN1 SURF4 NBAS MAGT1 CCDC47 SEC11C DDOST STT3A
WENG_POR_DOSAGE	0.0444965	0.263487	0.660267	1.62569	18	10	LGALS1 HMOX1 RETSAT ACOT2 ACTG1 ASNS
BIOCARTA_DEATH_PATHWAY	0.0248139	0.19542	0.626862	1.62519	9	12	FADD CASP3 BID SPTAN1 TRADD CASP6
GOLDRATH_ANTIGEN_RESPONSE	0.00574713	0.0924214	0.345224	1.62496	0	168	HLA-A SLC4A1 LGALS1 SKAP2 CD68 SLC2A3 GNG10 RPA3 FEN1 CA1 S100A4 RRM2 CYBA MCM3 FHL2 NCF4 LXN MCM4 MCM5 HIST1H1C H2AFZ CPOX HSPA2 STMN1 ITM2B H1F0 PLP2 CASP3 ANXA1 VAMP7 ITGAX S100A11 VCL CLIC4 HLA-DRB1 TPM4 NRP1 TK1 PCNA RNASEH2B ITGB1 CA2 LMNB1 IFI30 GZMK GLRX CD99 CBX5 CD74 CARHSP1 HMBS CTNNA1 PLBD1 GSTT1 HAT1
MARKS_HDAC_TARGETS_UP	0.0444965	0.263487	0.684265	1.62494	18	9	MCM3 FAS CASP3 HIST3H2BB GLRX
FERNANDEZ_BOUND_BY_MYC	0.00421941	0.0799351	0.373373	1.62427	0	96	PRTN3 MPO NEFM TFRC VAMP2 HMOX1 ARF4 ICAM1 QDPR MCM7 AMPD3 PPP1R7 TCIRG1 STMN1 SLC4A2 AKR1A1 NRAS CLNS1A APC EPB42 TPM2 ITGB1 UROD PSMB1 RPL27A HNRNPA1 HSPA8 HMBS NIT1
REACTOME_ADP_SIGNALLING_THROUGH_P2RY12	0.0261905	0.198895	0.640551	1.62351	10	11	GNG10 GNB1 GNAI3 GNG12 GNAI2 GNB4 GNB2 GNG5 GNG2 GNG7
REACTOME_REGULATION_OF_MRNA_STABILITY_BY_PROTEINS_THAT_BIND_AU_RICH_ELEMENTS	0.0037594	0.0779693	0.392564	1.62337	0	73	PSMA2 HSPB1 PSME2 AKT1 PSME1 YWHAZ ANP32A PSMB3 PSMB8 PABPC1 PSMB1 EIF4G1 HSPA8 PSMB9 DCP1A PSMC4 PSMC2 PSMB5 EXOSC2 PSMD10 PSMD7 PSMD4 PSMB2 PSMD2 PSMC3 EXOSC7 EXOSC8 ZFP36L1 EXOSC3 PSMD6 PSMC6 PSMC1 MAPK14 PSMD11
BIOCARTA_CHEMICAL_PATHWAY	0.0292683	0.212935	0.565681	1.62068	11	16	AKT1 CASP3 TLN1 BID EIF2S1 CASP6 PRKCB ATM PXN BAX
REACTOME_G_PROTEIN_ACTIVATION	0.0248139	0.19542	0.625098	1.62062	9	12	GNG10 GNB1 GNAI3 GNG12 GNAI2 GNB4 GNB2 GNG5 GNG2 GNG7
JIANG_AGING_CEREBRAL_CORTEX_UP	0.0146199	0.149838	0.514749	1.62055	4	25	TPT1 MARCKS FAH FKBP3 RDX PABPC1 EIF1 PAFAH1B1 ACTB CASP6 BCAP29 RPL5 RPS24 SLC25A4 DCK VIM
LENAOUR_DENDRITIC_CELL_MATURATION_DN	0.0075188	0.106263	0.394258	1.62009	1	72	S100A12 S100A9 S100A8 BCAT1 PPBP FCER1G S100A4 PSEN1 AKR1C1 CYBB FBP1 AMPD3 SF3B4 LGMN CTSK FCGR2A TUBA4A PDLIM7 CD14 CD163 SNX17 RAB3GAP1 KYNU PPIB ZFP36L2 GSR RTN1 CORO1A ANPEP
REACTOME_P53_DEPENDENT_G1_DNA_DAMAGE_RESPONSE	0.00649351	0.097361	0.435943	1.619	1	45	PSMA2 PSME2 PSME1 PSMB3 PSMB8 PSMB1 PSMB9 PSMC4 PSMC2 PSMB5 PSMD10 PSMD7 PSMD4 PSMB2 ATM PSMD2 PSMC3 PSMD6 PSMC6 PSMC1 PSMD11 PSMC5 PSMB10 PSMA6 RPS27A PSMB4 PSMD3 PSMA4 PSMA3 PSMA7 PSMA5 PSMD13 PSMD9 PSMD12
GRAHAM_NORMAL_QUIESCENT_VS_NORMAL_DIVIDING_DN	0.0115274	0.130567	0.450429	1.61878	3	39	HBD HBB FEN1 RRM2 MCM4 MCM5 MCM6 NCAPG MCM2 TK1 PCNA CD36 COTL1 HAT1
ODONNELL_TFRC_TARGETS_DN	0.0140056	0.144767	0.460394	1.61776	4	35	TFRC SCD CASP14 VSNL1 RRM2 ITGB5 FKBP5 G3BP1 ACACA NUP50 ASNS FAP
REACTOME_THROMBOXANE_SIGNALLING_THROUGH_TP_RECEPTOR	0.0272953	0.205019	0.623834	1.61734	10	12	GNG10 GNB1 GNG12 GNB4 GNB2 GNG5 GNG2 GNG7
DELPUECH_FOXO3_TARGETS_DN	0.0315789	0.222815	0.530297	1.61696	11	20	MB AARS DTYMK IMPDH2 H1F0 APEX1 PCK2 PFN2 XPOT PYCR1 EXOSC8 SMC4 MTHFD2
REACTOME_ADP_SIGNALLING_THROUGH_P2RY1	0.0313253	0.222815	0.590536	1.61609	12	14	GNG10 GNB1 GNG12 GNB4 GNB2 GNG5 SRC GNG2 GNG7 MAPK14
BIOCARTA_BLYMPHOCYTE_PATHWAY	0.0326087	0.227677	0.719319	1.61536	14	7	ICAM1 ITGB2 HLA-DRB1 HLA-DRA PTPRC ITGAL
REACTOME_CHROMOSOME_MAINTENANCE	0.00943396	0.118635	0.435822	1.61476	2	44	RPA3 FEN1 H2AFZ HSPA2 SUN2 HIST3H2BB PCNA HIST1H2BK RSF1 LMNB1 RFC2 NPM1 RBBP4 RFC5 SMC1A STAG1 TERF2IP RUVBL2 RAD21 RUVBL1 H2AFX SMC3 HIST2H2AA3 HIST1H2BC RFC3
KEGG_CHEMOKINE_SIGNALING_PATHWAY	0.0037037	0.0779693	0.404418	1.6143	0	65	RAC2 GNG10 PPBP SHC1 VAV2 ARRB2 IKBKB GNB1 GNAI3 AKT1 GNG12 RAP1A AKT2 NRAS PLCB2 RAP1B GNAI2 GNB4 MAPK1 ROCK1 PAK1 GNB2 ARRB1 GRB2 PRKCB CRKL DOCK2 MAP2K1 GNG5 LYN CDC42 RHOA KRAS PXN IKBKG GNG2 GNG7
BIOCARTA_BARR_MAPK_PATHWAY	0.0515222	0.282573	0.678078	1.61025	21	9	GNB1 DNM1 GNAS MAPK1 ARRB1 MAP2K1
CHOW_RASSF1_TARGETS_UP	0.0317848	0.222972	0.577964	1.60921	12	15	RRM2 DLG1 ARRB2 SS18
REACTOME_NRIF_SIGNALS_CELL_DEATH_FROM_THE_NUCLEUS	0.027957	0.208253	0.804276	1.60814	12	5	NGFR PSEN1 SQSTM1
PID_ERBB1_DOWNSTREAM_PATHWAY	0.0110701	0.129656	0.404282	1.60657	2	63	SRF EGFR ARF4 VAV2 AKT1 NRAS ARPC5 RALA ARPC1B ARPC3 ARPC2 YWHAZ ARPC4 MAPK1 YWHAQ YWHAH RPS6 ACTR2 GRB2 ACTR3 ABI1 MAP2K1 PDPK1 CDC42 CREB1 KRAS SRC
YAO_TEMPORAL_RESPONSE_TO_PROGESTERONE_CLUSTER_8	0.0229226	0.188789	0.509505	1.60573	7	24	TFRC BCAT1 SLC2A3 FZD1 DNAJC3 P4HA2
BOYAULT_LIVER_CANCER_SUBCLASS_G123_UP	0.0198864	0.179245	0.473802	1.60493	6	31	POGK SHC1 CKAP4 SNRPD1 CAPRIN1 HAT1 TMPO SGCE ATAD2 RBM3 ENAH NT5DC2 KPNA2 LARP4B SMC4 SNRPB
KEGG_GLIOMA	0.0198864	0.179245	0.473276	1.60315	6	31	CDK6 CDKN2A EGFR SHC1 CALML3 AKT1 AKT2 NRAS CAMK2D MAPK1 GRB2 PLCG2 PRKCB MAP2K1 CALM1 KRAS PLCG1
REACTOME_G_ALPHA_Z_SIGNALLING_EVENTS	0.0317848	0.222972	0.575647	1.60276	12	15	GNG10 GNB1 GNAI3 GNG12 GNAS GNAI2 GNB4 GNB2 PRKCB GNG5 GNG2 GNG7
REACTOME_THROMBIN_SIGNALLING_THROUGH_PROTEINASE_ACTIVATED_RECEPTORS_PARS	0.0356234	0.235977	0.54632	1.6022	13	18	GNG10 ARRB2 GNB1 GNG12 GNB4 MAPK1 GNB2 ARRB1 GNG5 SRC GNG2 GNG7
STANHILL_HRAS_TRANSFROMATION_UP	0.0237069	0.190395	0.851709	1.6022	10	4	HMOX1 HSPB1
PID_IL23_PATHWAY	0.0468384	0.271176	0.650337	1.60124	19	10	MPO IL18
REACTOME_INSULIN_RECEPTOR_RECYCLING	0.0285714	0.211149	0.631416	1.60036	11	11	ATP6V0C TCIRG1 ATP6V1A ATP6V1B2 ATP6V1E1 ATP6V1G1 ATP6V1H ATP6V0D1 ATP6V1D ATP6V1C1 ATP6V1F
CHOW_RASSF1_TARGETS_DN	0.0356234	0.235977	0.545455	1.59966	13	18	BST2 ARL1 HSPA13 PPP1CA PRKCSH SNRPD1 PPIB
SUZUKI_RESPONSE_TO_TSA	0.0468384	0.271176	0.649321	1.59873	19	10	PDIA5 ARFIP2 GNAI2 TRADD FABP4
KEGG_VIRAL_MYOCARDITIS	0.0201149	0.180264	0.448048	1.59869	6	38	HLA-B HLA-A RAC2 ICAM1 EIF4G3 CAV1 CASP3 ITGB2 HLA-C BID HLA-DRB1 HLA-DRA EIF4G1 DAG1 MYH9 HLA-DQA1 ACTG1 ACTB HLA-DMB EIF4G2
REACTOME_SIGNAL_AMPLIFICATION	0.0356234	0.235977	0.544927	1.59812	13	18	GNG10 GNB1 GNAI3 GNG12 GNAI2 GNB4 GNB2 GNG5 SRC GNG2 GNG7 MAPK14
KEGG_DORSO_VENTRAL_AXIS_FORMATION	0.0368664	0.238206	0.696567	1.5977	15	8	EGFR NOTCH3 MAPK1 GRB2 MAP2K1 ETV6 KRAS
LEE_INTRATHYMIC_T_PROGENITOR	0.0457516	0.267029	0.751713	1.59668	20	6	SKAP2 CDK6 RAB13 RGPD1
REACTOME_SCFSKP2_MEDIATED_DEGRADATION_OF_P27_P21	0.00653595	0.0973731	0.42447	1.59435	1	47	PSMA2 PSME2 PSME1 PSMB3 PSMB8 PSMB1 PSMB9 PSMC4 PSMC2 PSMB5 PSMD10 PSMD7 PSMD4 PSMB2 PSMD2 PSMC3 PSMD6 PSMC6 PSMC1 PSMD11 PSMC5 PSMB10 CKS1B PSMA6 RPS27A CCNA2 PSMB4 PSMD3 PSMA4 PSMA3 PSMA7 PSMA5 PSMD13 PSMD9 PSMD12
REACTOME_MEIOTIC_SYNAPSIS	0.0287206	0.211654	0.509891	1.59401	10	22	H2AFZ HSPA2 SUN2 HIST3H2BB HIST1H2BK LMNB1 SMC1A STAG1 TERF2IP RAD21 H2AFX SMC3 HIST2H2AA3 HIST1H2BC
VALK_AML_CLUSTER_15	0.0285714	0.211149	0.628667	1.59339	11	11	HSPB1 IGF2BP2 TUBB6 SFXN3 BASP1 CTNNA1
BIOCARTA_TFF_PATHWAY	0.0386473	0.243632	0.596237	1.59308	15	13	EGFR SHC1 AKT1 ITGB1 MAPK1 GRB2 RHOA CTNNB1
SHAFFER_IRF4_TARGETS_IN_MYELOMA_VS_MATURE_B_LYMPHOCYTE	0.0111524	0.129656	0.404767	1.59135	2	62	PNP HSPB1 FKBP11 PABPC4 YARS YES1 FHL1 SSR1 UBE2H CAV1 CASP3 PDIA4 SLC3A2 TXNDC5 SEC62 HSP90AA1 CD38 BSPRY GRSF1 CANX HMBS CD97
TIEN_INTESTINE_PROBIOTICS_6HR_DN	0.00421941	0.0799351	0.374236	1.59053	0	86	CAP2 DBN1 CIRBP DERA FKBP11 FHL2 TUBB6 CKAP4 MCM5 NTAN1 ADSL WWTR1 ACTN1 SRP19 FERMT2 PACSIN2 ANP32E FNDC3B PICALM TTC1 CELF1 NDUFA9 LCMT1 CADM1 RDH11 COTL1 QKI
REACTOME_CD28_CO_STIMULATION	0.0341463	0.234299	0.555039	1.59019	13	16	PAK2 AKT1 YES1 AKT2 PAK1 GRB2 PDPK1 LYN CDC42 SRC
DAZARD_RESPONSE_TO_UV_SCC_DN	0.00943396	0.118635	0.429049	1.58966	2	44	HMGA2 KIF2A FEN1 PHF3 MORC3 IST1 MAST4 FADD TNFAIP8 TRAM2 BAG5 SEPT8 SHOC2 MPHOSPH10
DEBOSSCHER_NFKB_TARGETS_REPRESSED_BY_GLUCOCORTICOIDS	0.00863931	0.113026	0.927298	1.58962	3	3	ICAM1 IL18 VCAM1
REACTOME_P75NTR_SIGNALS_VIA_NFKB	0.0347826	0.235087	0.707511	1.58885	15	7	NGFR IKBKB SQSTM1
REACTOME_SIGNALING_BY_ROBO_RECEPTOR	0.0396825	0.246275	0.532635	1.58617	14	19	CAP2 PAK2 CAP1 PAK4 PFN1 GPC1 PFN2 PAK1 VASP EVL ENAH CDC42
MARTINELLI_IMMATURE_NEUTROPHIL_DN	0.0301724	0.216482	0.842065	1.58405	13	4	FCGR2A NCF2 ALPL SOD2
GARGALOVIC_RESPONSE_TO_OXIDIZED_PHOSPHOLIPIDS_LIGHTYELLOW_DN	0.0301724	0.216482	0.842025	1.58398	13	4	CIRBP ARGLU1 CD40
REACTOME_IMMUNOREGULATORY_INTERACTIONS_BETWEEN_A_LYMPHOID_AND_A_NON_LYMPHOID_CELL	0.026178	0.198895	0.496348	1.58339	9	23	HLA-B HLA-A ICAM3 ICAM1 VCAM1 FCGR3A ITGB2 HLA-C
SMITH_TERT_TARGETS_DN	0.0113636	0.129656	0.408316	1.58287	2	60	NEFM PNP TUBB3 VSNL1 CAT CALML3 VAV2 LIPA AKT1 CPOX FAH PPP1R7 HSPA2 APEX1 EHHADH NEFL AKR1C3 PCNA XRCC5 IFI30 KYNU THY1 IDI1 TRADD
TORCHIA_TARGETS_OF_EWSR1_FLI1_FUSION_TOP20_DN	0.0491803	0.278393	0.642655	1.58232	20	10	LGALS1 PPBP DOCK10 PTGR1 TMSB10 TGM2
MARTINEZ_RESPONSE_TO_TRABECTEDIN	0.0232558	0.189531	0.487337	1.58209	7	27	HMGA2 TMEM131 EIF4G3 COMMD1 CUX1 LPP ITPR1 SND1 XRCC4
WINNEPENNINCKX_MELANOMA_METASTASIS_UP	0.0113208	0.129656	0.380065	1.57945	2	74	ARF4 PLOD2 RPA3 RRM2 HSPA5 MCM4 MCM6 NCAPG HSPA4 DTYMK NASP TARS SRP19 FERMT2 PHF14 DNAJA1 TK1 PCNA UGGT1 SSR3 FAM98A ATAD2 CHORDC1 SURF4 RFC5 MRPS5 GMPS KPNA2 KIF11 CNN3 OLA1
MUNSHI_MULTIPLE_MYELOMA_UP	0.0172911	0.165315	0.439392	1.57912	5	39	CD68 PSMA2 PSME2 S100A4 HSPA5 VAV2 NACA KPNA4 CDV3 PFDN5 XRCC5 RING1 CALR PSMB1 CANX SSR4
BROWN_MYELOID_CELL_DEVELOPMENT_UP	0.00381679	0.0779693	0.373401	1.57783	0	79	LALBA LCN2 CD68 PGD CEACAM1 PSTPIP2 CYBB CAMP STOM CNN2 ITGAM G6PD FCGR2A CAP1 DAB2 GLIPR2 ACTN1 ITGB2 ITGAX S100A11 RPS17
LINDSTEDT_DENDRITIC_CELL_MATURATION_D	0.0201149	0.180264	0.443714	1.57745	6	37	ITGAM ITGA5 ITGAV NCF2 DAB2 ACTN1 ANXA1 ITGB2 ITGAX ATP6V1A CD99 NCBP2 RAB31 IFI16 TPM1 HLA-DMB CTNND1 MAN2B1
REACTOME_GLUCAGON_TYPE_LIGAND_RECEPTORS	0.0515222	0.282573	0.640652	1.57739	21	10	GNG10 GNB1 GNG12 GNAS GNB4 GNB2 GNG5 GNG2 GNG7
MIKKELSEN_PARTIALLY_REPROGRAMMED_TO_PLURIPOTENCY	0.0151188	0.151772	0.919926	1.57698	6	3	CDKN2A SYNE2
FERRANDO_HOX11_NEIGHBORS	0.0342298	0.234299	0.565903	1.57563	13	15	MCM4 MCM5 MTHFD1 STMN1 HPRT1 ADA TK1
CHAUHAN_RESPONSE_TO_METHOXYESTRADIOL_UP	0.025788	0.198658	0.457722	1.57305	8	33	CIRBP ITGB5 AARS YARS UBE2M CARS SLC3A2 DNAJA1 HSP90AA1 HSPA8 ASNS RBM3 AHSA1 UBE2L3 GARS SLC7A5 SNRPD3
REACTOME_INHIBITION_OF_VOLTAGE_GATED_CA2_CHANNELS_VIA_GBETA_GAMMA_SUBUNITS	0.0391304	0.243632	0.700336	1.57273	17	7	GNG10 GNB1 GNG12 GNB2 GNG5 GNG2 GNG7
REACTOME_INWARDLY_RECTIFYING_K_CHANNELS	0.0391304	0.243632	0.700336	1.57273	17	7	GNG10 GNB1 GNG12 GNB2 GNG5 GNG2 GNG7
POOLA_INVASIVE_BREAST_CANCER_UP	0.00854701	0.113026	0.359826	1.57273	1	100	CD68 BCAT1 FCER1G IL18 RRM2 FKBP11 MCM4 IGKV1D-13 NCAPG MNDA CCDC88A STMN1 VCAM1 FCGR2A NCF2 ABCC4 ITGB2 ITGAX SULF1 PLEK AIF1 CD53 FN1 CDH11 TK1 CD38 EPPK1 CD163 CTSC IFI30 CTSS GZMK COTL1 CD74 HLA-DQA1 LRRC15 LPXN LGALS9 GRB2 PTPRC RPLP2 FAP HLA-DMB PRKCB PRR16 DOCK2 LYZ
REACTOME_MEIOSIS	0.025788	0.198658	0.457588	1.57259	8	33	HIST1H3A RPA3 H2AFZ HSPA2 SUN2 HIST3H2BB HIST1H2BK LMNB1 SMC1A ATM STAG1 TERF2IP RAD21 HIST2H3A H2AFX SMC3 HIST2H2AA3 HIST1H2BC
PID_HEDGEHOG_2PATHWAY	0.0344086	0.234299	0.786396	1.57239	15	5	ARRB2 AKT1 PIK3R1
PENG_RAPAMYCIN_RESPONSE_DN	0.00606061	0.0953993	0.33503	1.57206	0	184	HBD HBB TFRC SCD PNP S100A4 ATP6V0C HSPA5 RTN4 ACAT2 PDIA6 MANF UBE2M HSPA4 SLC39A14 TARS NXF1 SLC3A2 SNRPC PICALM RPS26 DNAJA1 PTBP1 HSP90AA1 PITPNB ALDH4A1 LPCAT1 NDUFA9 FASN CTSC IFI30 STIP1 VCP CAPZA2 EIF2S1 EIF4G1 PPIB HSPA8 TXNL1 PRPF19 IDI1 ASNS HYOU1 KPNA3 EIF2B2 SYNCRIP ARF1 ETFA CSNK2B PSMC2 GTF2A2 PSMB5 FAM98A EIF4G2 GORASP2 DHX30 PGAM1
NEBEN_AML_WITH_FLT3_OR_NRAS_DN	0.0391304	0.243632	0.699847	1.57164	17	7	SERPINH1 RAC2 HSPA5 RPL28 RPS3
CUI_GLUCOSE_DEPRIVATION	0.03207	0.224586	0.470353	1.57087	10	30	TFRC RRM2 DNAJC3 PDIA6 DNAJB11 PDIA4 SLC3A2 SLC33A1 PCK2 CALR CANX PPIB ASNS SARS FKBP2
BASSO_CD40_SIGNALING_UP	0.0147493	0.15032	0.429599	1.56938	4	41	NEFM LGALS1 RAC2 ICAM1 TNFAIP2 TNFAIP8 NFKBIE NCF2 PLEK TRIP10 IFI30 CD74 HLA-DQA1
PID_MET_PATHWAY	0.0111524	0.129656	0.403503	1.56902	2	59	HGF SHC1 RANBP9 PAK2 AKT1 RAP1A AKT2 PAK4 APC RAP1B PTPRJ MAPK1 PAK1 CTNNA1 CBL GRB2 EIF4EBP1 EPS15 CRKL MAP2K1 PDPK1 CDC42 RHOA SRC PLCG1 PXN PTPN1 CTNNB1 HGS
REACTOME_SIGNALING_BY_THE_B_CELL_RECEPTOR_BCR	0.00378788	0.0779693	0.373273	1.56888	0	77	PSMA2 PSME2 SHC1 IKBKB AKT1 NFKBIE AKT2 NRAS PSME1 REL PSMB3 PSMB8 PSMB1 PSMB9 PSMC4 CBL GRB2 PSMC2 PSMB5 PLCG2 PRKCB PSMD10 PSMD7 PSMD4 PSMB2 PDPK1 LYN CALM1 PSMD2 PSMC3 SYK CREB1 KRAS PLCG1 IKBKG BCL10 PSMD6 PSMC6 PSMC1 PSMD11 PSMC5 PSMB10 NCK1 PSMA6 MAP3K7
REACTOME_GAP_JUNCTION_DEGRADATION	0.0608899	0.307644	0.6605	1.56851	25	9	DNM1 DAB2 GJA1 AP2M1 CLTC DNM2 CLTB
REACTOME_GAP_JUNCTION_TRAFFICKING	0.0608899	0.307644	0.6605	1.56851	25	9	DNM1 DAB2 GJA1 AP2M1 CLTC DNM2 CLTB
STEARMAN_LUNG_CANCER_EARLY_VS_LATE_DN	0.0291545	0.212437	0.475061	1.56682	9	29	LCN2 CD68 RAP2B CTSK ITGAX PDIA4 BASP1 CTSS COTL1 CFL1 SMAP2 SND1
REACTOME_ABORTIVE_ELONGATION_OF_HIV1_TRANSCRIPT_IN_THE_ABSENCE_OF_TAT	0.0390244	0.243632	0.546535	1.56583	15	16	GTF2F2 POLR2D SUPT4H1 POLR2E NCBP2 GTF2F1 POLR2B CTDP1 NCBP1
PARK_APL_PATHOGENESIS_UP	0.0608899	0.307644	0.658776	1.56441	25	9	MPO PSME2 UBE4A ANXA1 TMSB10 STIP1 PSMB9
BIOCARTA_SPRY_PATHWAY	0.0538642	0.289628	0.635333	1.5643	22	10	EGFR SHC1 MAPK1 CBL GRB2 MAP2K1 SRC
PID_PI3K_PLC_TRK_PATHWAY	0.0287958	0.211654	0.490326	1.56418	10	23	SHC1 AKT1 NRAS YWHAZ YWHAQ YWHAH GRB2 PDPK1 CREB1 KRAS SRC PLCG1
CASTELLANO_HRAS_AND_NRAS_TARGETS_DN	0.0172786	0.165315	0.911997	1.56339	7	3	FHL1 NRAS POLR2M
BIOCARTA_ERK_PATHWAY	0.037594	0.239598	0.542265	1.56276	14	17	NGFR EGFR SHC1 GNB1 GNAS ITGB1 MAPK1 GRB2 MAP2K1
MCCLUNG_CREB1_TARGETS_UP	0.0229885	0.188999	0.437842	1.56227	7	38	NEFM BCAT1 TUBB3 GNB1 STMN1 H1F0 CAP1 TUBA4A RALA SMAP1 ADARB1 BASP1 BZW1 FSTL1 CD99
REACTOME_P75NTR_RECRUITS_SIGNALLING_COMPLEXES	0.0501089	0.278741	0.73547	1.56218	22	6	NGFR IKBKB SQSTM1
KEGG_ERBB_SIGNALING_PATHWAY	0.0230548	0.189211	0.434657	1.5621	7	39	EGFR SHC1 PAK2 AKT1 AKT2 NRAS PAK4 CAMK2D MAPK1 PAK1 CBL GRB2 PLCG2 PRKCB EIF4EBP1 CRKL MAP2K1 KRAS SRC PLCG1
MORI_IMMATURE_B_LYMPHOCYTE_DN	0.0137457	0.142894	0.404518	1.56178	3	55	LGALS1 RRM2 MCM3 MCM7 TUBB PTGR1 MCM6 MCM2 STMN1 HNRNPAB ANP32E PCK2 PCNA XRCC6 LMNB1
LINDSTEDT_DENDRITIC_CELL_MATURATION_C	0.0196078	0.177763	0.444107	1.56053	6	35	CLC TFRC KIF2A ANXA3 CYB5A MCM5 MGLL CASP3 FERMT2 TUBB2A TRIP10 POLR2E GRSF1 STK39 CTNNA1 TRADD LGALS9 GTF2E2
NING_CHRONIC_OBSTRUCTIVE_PULMONARY_DISEASE_DN	0.00729927	0.104933	0.385279	1.55835	1	68	S100A8 AP2S1 HMOX1 MMP14 CAT GNB1 RPS12 MANF CLPTM1L FERMT2 EHD2 PFDN5 CORO1C UBE2L6 RPS16 RPS3A IFI30 GLRX RPL17 CANX HSPA8 SEPT2 TXNL1 CAPZB RPS28 RPS18 RPL12 RPS24 RPS29 AOC3 CNN3 SERINC3 ZFP36L1 RAB6A GOLGA2
REACTOME_TRAFFICKING_OF_AMPA_RECEPTORS	0.0471464	0.272285	0.600769	1.55755	18	12	AP2S1 DLG1 AP2B1 AP2A1 CAMK2D AP2M1 AP2A2 PRKCB
ODONNELL_TARGETS_OF_MYC_AND_TFRC_DN	0.0471464	0.272285	0.600619	1.55716	18	12	TFRC SCD G3BP1 ACACA
SUNG_METASTASIS_STROMA_DN	0.0233918	0.189648	0.494586	1.55708	7	25	PNP EGFR MCM3 DERA MCM5 MCM6 DTYMK EML1 PCNA G3BP2 NPC2 MCMBP
BIOCARTA_TH1TH2_PATHWAY	0.0387931	0.243632	0.827425	1.55652	17	4	IL18 HLA-DRB1 HLA-DRA
BROWNE_HCMV_INFECTION_16HR_UP	0.003861	0.0784926	0.368828	1.55561	0	80	NEFM TFRC BPGM ABCB1 MED6 PPFIA1 DLG1 MAOA SSR1 HSPA2 GATM ST7 PDLIM3 ARFIP2 FKBP5 DR1 REL RAP2A AKAP8L SLC15A2 ENO2
HE_PTEN_TARGETS_UP	0.0365591	0.237533	0.777835	1.55527	16	5	CDK6 AKT2 ITGB1 MAF
SETLUR_PROSTATE_CANCER_TMPRSS2_ERG_FUSION_UP	0.0258621	0.198658	0.454924	1.55404	8	32	PGD EIF4G3 DBN1 AMPD3 UGDH EIF5 PTK7 XRCC5 BAG5 ALDH18A1 ECE1 MTA1 KLC1
PAL_PRMT5_TARGETS_DN	0.0521092	0.282815	0.599343	1.55385	20	12	LCN2 PGK2 VCAM1 SEL1L CANX FABP4
NIELSEN_MALIGNAT_FIBROUS_HISTIOCYTOMA_DN	0.0387931	0.243632	0.825454	1.55281	17	4	CAP2 GNAS
TONKS_TARGETS_OF_RUNX1_RUNX1T1_FUSION_ERYTHROCYTE_DN	0.0501089	0.278741	0.731013	1.55271	22	6	CLC AHSP
REACTOME_MRNA_SPLICING_MINOR_PATHWAY	0.0260116	0.198827	0.439157	1.55234	8	36	GTF2F2 POLR2D SF3B5 SF3B4 POLR2E SNRPD1 DDX23 NCBP2 SF3B3 GTF2F1 PRPF8 SF3B2 SNRPD3 SF3B1 SNRPB POLR2B NCBP1 EFTUD2 SRSF7
PID_ILK_PATHWAY	0.0260116	0.198827	0.438636	1.5505	8	36	LIMS1 MYL9 PARVG PARVA AKT1 NACA ACTN1 HSP90AA1 CDC37 ILK RHOG ILKAP ARHGEF7 CDC42 PPP1R14A CREB1 PXN RUVBL2 CTNNB1 ELMO2 RUVBL1
CAFFAREL_RESPONSE_TO_THC_24HR_5_UP	0.0340314	0.234299	0.48535	1.5483	12	23	TFRC PSMA2 PNP TUBB EIF2A PCNA RPS2 NUCB2 FNTA DDB1 ZFP36L1
SONG_TARGETS_OF_IE86_CMV_PROTEIN	0.0258621	0.198658	0.433884	1.54815	8	38	PNP FEN1 MCM3 MCM7 MCM5 MCM6 MCM2 NASP CASP3 DNAJC9 TK1 PCNA DDX23 RFC2 TMPO
TOMIDA_METASTASIS_UP	0.0487805	0.27761	0.540156	1.54755	19	16	TUBB CKAP4 TUBA4A GNAS GNAI2 UBA1 PSMD2 TMSB4X DAD1 HNRNPA3
REACTOME_SIGNALING_BY_WNT	0.0103093	0.124617	0.405282	1.54754	2	52	PSMA2 PSME2 PSME1 APC PSMB3 PSMB8 PSMB1 PSMB9 PSMC4 PSMC2 PSMB5 PSMD10 PSMD7 PSMD4 PSMB2 PSMD2 PSMC3 PSMD6 CTNNB1 PSMC6 PSMC1 PSMD11 PPP2CA PSMC5 PSMB10 PSMA6 PPP2R5E PPP2R1A RPS27A PSMB4 PSMD3 PSMA4 PSMA3 PSMA7 PSMA5 PSMD13 PSMD9 PSMD12
REACTOME_GRB2_EVENTS_IN_ERBB2_SIGNALING	0.0357143	0.235977	0.610513	1.54738	14	11	EGFR NRAS MAPK1 GRB2 MAP2K1 KRAS
PETROVA_ENDOTHELIUM_LYMPHATIC_VS_BLOOD_UP	0.0136519	0.142894	0.405599	1.54674	3	51	PNP CEACAM1 RBP1 ARRB2 MCM6 MAOA LIPA CSRP2 DCLK1 SLC39A14 TUBA4A ACSL3 PDLIM3 TK1 LMNB1 ADD3 RAB31 GMFG IQGAP2 FABP4 GPRC5B
REACTOME_TCR_SIGNALING	0.0263158	0.199522	0.491147	1.54625	8	25	IKBKB PAK2 HLA-DRB1 PAK1 HLA-DQA1 PTPRC VASP EVL ENAH PDPK1 PLCG1 IKBKG BCL10 NCK1 MAP3K7 CSK
WANG_METASTASIS_OF_BREAST_CANCER_ESR1_UP	0.0357143	0.235977	0.609849	1.5457	14	11	EEF1A2 FEN1 SUPT16H PSMC2 ATAD2 KPNA2 SMC4 CBX3 PPP1CC YIF1A ZCCHC8
GALINDO_IMMUNE_RESPONSE_TO_ENTEROTOXIN	0.0284091	0.210614	0.456167	1.54519	9	31	SCD RAC2 ICAM1 TNFAIP2 PHLDB1 SQSTM1 ITGA5 PDLIM7 CD14 GLRX WDR92
LIU_NASOPHARYNGEAL_CARCINOMA	0.0277778	0.207248	0.443908	1.54421	9	34	HLA-A LGALS1 RAC2 EGFR SSR1 ARPC2 CD74 HMBS DDX17 RAB8A BTF3 UBE2L3 DDOST
AMUNDSON_POOR_SURVIVAL_AFTER_GAMMA_RADIATION_2G	0.00421941	0.0799351	0.362665	1.54355	0	87	RAC2 NXN CAMSAP2 CDC42BPB WWTR1 NASP CRTAP ITGAV HDLBP RAB13 RPS8 FAM114A1 CD53 RNASEH2B ITGB1 KANK2 ANP32A GPC1 DST RPIA ZNF22 PFN2 DAG1 CD93 OTUD4 CORO1A TMPO GMFG LPP PTPRC REXO4 ATP2A3 ENAH RBBP4 CALD1 HIP1
REACTOME_THE_ROLE_OF_NEF_IN_HIV1_REPLICATION_AND_DISEASE_PATHOGENESIS	0.0449735	0.264981	0.51815	1.54303	16	19	HLA-A AP2S1 PAK2 AP2B1 AP2A1 AP2M1 AP2A2 ARF1 ATP6V1H AP1B1 DOCK2
MILI_PSEUDOPODIA	0.0365535	0.237533	0.493361	1.54234	13	22	DDR2 PPFIA1 PALLD VAMP7 RAB13 APC EIF2A CYB5R3 KANK2 SSB EIF3E KIF5B
BIOCARTA_ASBCELL_PATHWAY	0.0409483	0.250851	0.819431	1.54148	18	4	FAS HLA-DRB1 HLA-DRA
REACTOME_SIGNALING_BY_INSULIN_RECEPTOR	0.00653595	0.0973731	0.409809	1.53929	1	47	SHC1 ATP6V0C TCIRG1 AKT2 NRAS PIK3C3 PIK3R4 ATP6V1A MAPK1 ATP6V1B2 ATP6V1E1 EIF4G1 RPS6 ATP6V1G1 GRB2 ATP6V1H EIF4EBP1 MAP2K1 PDPK1 PPM1A KRAS RHEB ATP6V0D1
REACTOME_GENERATION_OF_SECOND_MESSENGER_MOLECULES	0.0531401	0.287387	0.576101	1.53928	21	13	PAK2 HLA-DRB1 PAK1 HLA-DQA1 VASP EVL ENAH PLCG1 NCK1
DAZARD_UV_RESPONSE_CLUSTER_G24	0.0433735	0.260464	0.562356	1.53897	17	14	S100A9 NEFM IL18 TUBB2A
MCDOWELL_ACUTE_LUNG_INJURY_UP	0.0340314	0.234299	0.482383	1.53884	12	23	LCN2 LTF S100A8 FCGR2A STEAP4
TCGA_GLIOBLASTOMA_MUTATED	0.0409483	0.250851	0.817943	1.53868	18	4	EGFR PIK3R1
REACTOME_GABA_B_RECEPTOR_ACTIVATION	0.0632319	0.312684	0.624627	1.53794	26	10	GNG10 GNB1 GNAI3 GNG12 GNAI2 GNB2 GNG5 GNG2 GNG7
REACTOME_GABA_RECEPTOR_ACTIVATION	0.0632319	0.312684	0.624627	1.53794	26	10	GNG10 GNB1 GNAI3 GNG12 GNAI2 GNB2 GNG5 GNG2 GNG7
REACTOME_TRAFFICKING_OF_GLUR2_CONTAINING_AMPA_RECEPTORS	0.062212	0.310613	0.670303	1.53745	26	8	AP2S1 AP2B1 AP2A1 AP2M1 AP2A2 PRKCB
PID_IL12_2PATHWAY	0.0391645	0.243632	0.491438	1.53632	14	22	HLA-A IL18 RAB7A HLA-DRB1 HLA-DRA
DORSAM_HOXA9_TARGETS_UP	0.0519481	0.282573	0.495497	1.53624	19	21	GNG10 YES1 ARPC5 RAP1B CELF1 ST13 RPL27A ADD3 RAB31 SRSF11 ARL3 OSBPL9 VIM
WANG_IMMORTALIZED_BY_HOXA9_AND_MEIS1_UP	0.062212	0.310613	0.669624	1.5359	26	8	PRTN3 MPO ELANE
HAHTOLA_SEZARY_SYNDROM_UP	0.0137457	0.142894	0.397558	1.53491	3	55	HBD S100A12 HBB PGD PNP CA1 RRM2 NCF4 HIST1H1C NTAN1 FAS PSMB3 GLUL FAM129A TJP2 KTN1 DYSF HAT1
KEGG_FC_GAMMA_R_MEDIATED_PHAGOCYTOSIS	0.0111524	0.129656	0.394435	1.53376	2	59	RAC2 FCGR2C MARCKS VAV2 AKT1 FCGR2A AKT2 DNM1 FCGR3A AMPH ARPC5 ARPC1B ARPC3 ARPC2 ARPC4 MAPK1 PAK1 CFL1 PTPRC ARPC5L PLCG2 PRKCB VASP CRKL DOCK2 MAP2K1 DNM2 ARPC1A LYN CDC42 SYK
REACTOME_SHC1_EVENTS_IN_ERBB4_SIGNALING	0.0452381	0.264981	0.604989	1.53338	18	11	SHC1 NRAS MAPK1 GRB2 MAP2K1 KRAS
REACTOME_SHC_MEDIATED_SIGNALLING	0.0452381	0.264981	0.604989	1.53338	18	11	SHC1 NRAS MAPK1 GRB2 MAP2K1 KRAS
REACTOME_SHC_RELATED_EVENTS	0.0452381	0.264981	0.604989	1.53338	18	11	SHC1 NRAS MAPK1 GRB2 MAP2K1 KRAS
YIH_RESPONSE_TO_ARSENITE_C3	0.0512195	0.282573	0.534509	1.53137	20	16	CDKN2A GAP43 ITGAV RAP1A XRCC6 GLRX
BIOCARTA_IL2RB_PATHWAY	0.0451128	0.264981	0.53097	1.5302	17	17	SHC1 AKT1 FAS MAPK1 CBL GRB2 CRKL SYK
RODRIGUES_THYROID_CARCINOMA_POORLY_DIFFERENTIATED_UP	0.00970874	0.120152	0.303268	1.52974	0	346	TFRC AP2S1 SERPINH1 PSMA2 SAR1A SCD KIF2A PNP FEN1 GPX8 PSAT1 IKBIP MED6 DDR2 P4HA2 MCM7 IGF2BP3 MCM4 MCM6 SS18 AGPS H2AFZ NCAPG ADSL GNAI3 MCM2 UBE2M SSR1 HSPA4 ZC3HAV1L ERLIN1 CCDC88A DTYMK NASP STMN1 SLC39A14 TARS KPNA4 CARS SPCS3 NRAS HSPA13 SEL1L PSPH ANXA1 GDI2 FERMT2 SEPT10 DNAJC9 GPNMB APC CLIC4 YME1L1 SUPT16H PHF14 TPM4 YWHAZ PCNA HIST1H2BK ITGB1 GPC1 MRPL13 MAPK1 GMFB CTSC LMNB1 ARSB GL…
KAUFFMANN_MELANOMA_RELAPSE_UP	0.0418848	0.254795	0.479436	1.52944	15	23	RPA3 RRM2 MCM3 MCM7 MCM4 MCM6 PCNA XRCC5 RFC2 RFC5 SUMO1 DEK ORC4 SMC4
BIOCARTA_PARKIN_PATHWAY	0.062212	0.310613	0.665802	1.52713	26	8	UBE2L6 UBE2E2 UBE2L3 SUMO1 SEPT5 UBE2F
MORI_MATURE_B_LYMPHOCYTE_DN	0.0317003	0.222972	0.424901	1.52704	10	39	MARCKS RRM2 LXN MCM5 PTGR1 MPP1 STMN1 SNRPC IDH2 RNASEH2B LMNB1 CD93 NCBP2 EWSR1 LGALS9 ENPEP SMARCA4 MTHFD2 PSMC1 LITAF SNRPB UFC1
REACTOME_MRNA_SPLICING	0.00421941	0.0799351	0.355382	1.52654	0	93	GTF2F2 POLR2D SF3B5 SF3B4 HNRNPH2 POLR2E PTBP1 SNRPD1 HNRNPA1 DDX23 NCBP2 HNRNPR U2AF2 CSTF3 SRSF11 SF3B3 SF3A1 SRSF5 HNRNPC SMC1A HNRNPH1 PABPN1 GTF2F1 CPSF7 PRPF8 SF3B2 SNRPA1 DNAJC8 SNRPD3 PRPF4 SF3A3 HNRNPA3 SF3B1 SNRPB RNPS1 POLR2B CSTF1 PHF5A SRRM1 NUDT21 NCBP1 SNRPB2 HNRNPK SF3A2 HNRNPL YBX1 EFTUD2 SRSF7 CPSF2
REACTOME_SIGNALING_BY_ERBB4	0.0317919	0.222972	0.431451	1.5251	10	36	CSN2 EGFR SHC1 PSEN1 AKT1 AKT2 NRAS
PHONG_TNF_RESPONSE_NOT_VIA_P38	0.0105263	0.126105	0.337596	1.5246	1	135	HLA-B HLA-A CLIP2 RAC2 EGFR ICAM1 DNAJC3 NXN P4HA2 HSPA5 TNFAIP2 TNFAIP8 SRCAP AMPD3 MANF CD70 VCAM1 CARS NRP2 SEL1L HLA-C BID PDIA4 RAB13 TRIM16 ADARB1 MVD TRIP10 CADM1 FAM129A PLAU ZFP36L2 CD97 ARRB1 MYH9 PHACTR4 ECE1 PSMB9 MYO1C HYOU1 MPHOSPH10 TRAPPC4 LPXN FLOT1 CROT GPRC5B NECAP2
REACTOME_DIABETES_PATHWAYS	0.0112782	0.129656	0.370968	1.52439	2	72	VAMP2 IGF2BP1 CTSG IGF2BP2 SHC1 DNAJC3 HSPA5 IGF2BP3 PDIA5 PDIA6 SSR1 DNAJB11 SPCS3 SRPRB TLN1 GOSR2 SEC31A CALR EIF2S1 ADD1 ASNS HYOU1 KIF5B SPCS1 FKBP14 EXOC5 EXOSC2 SEC11A SEC11C
YAGI_AML_SURVIVAL	0.0185874	0.172564	0.387641	1.52402	4	62	CLIP2 CD68 CDK6 BCAT1 KIF2A PGD GTF2F2 AZU1 TYMP GNG12 ANP32E TPM2 CD14 UBXN7 RENBP PHACTR4 APLP2 RBM34 NPC2 LUZP1
WIERENGA_PML_INTERACTOME	0.034384	0.234299	0.443188	1.52311	11	33	ALB TUBB3 ARF4 MCM7 HSPA5 RPN1 ABCF2 RPS3 ACTG1 RPS27 PRKCB RPS18 TUBA1A
REACTOME_INHIBITION_OF_INSULIN_SECRETION_BY_ADRENALINE_NORADRENALINE	0.0547619	0.292947	0.600585	1.52222	22	11	GNG10 GNB1 GNG12 GNAI2 GNB4 GNB2 GNG5 GNG2 GNG7
EPPERT_CE_HSC_LSC	0.0588235	0.303058	0.715923	1.52066	26	6	ABCB1 YES1 SPTBN1
AUJLA_IL22_AND_IL17A_SIGNALING	0.00430108	0.0799351	0.977417	1.51989	1	2	S100A12 S100A7
BIOCARTA_BCELLSURVIVAL_PATHWAY	0.0679157	0.322876	0.639974	1.51976	28	9	AKT1 CASP3 ITGB1
HOFMANN_CELL_LYMPHOMA_UP	0.0551378	0.293441	0.526976	1.51869	21	17	IL18 YES1 DTYMK H1F0 NRAS REL PRKCB RAB9A TBP NCK1 CKS1B
PID_PDGFRA_PATHWAY	0.0595533	0.305439	0.585433	1.51779	23	12	SRF SHC1 ITGAV CAV1 GRB2 CRKL PLCG1
DEN_INTERACT_WITH_LCA5	0.0496084	0.278393	0.485175	1.51674	18	22	HSPA5 RANBP9 YWHAZ NAP1L1 YWHAQ HSPA8 YWHAH CSNK2B NPM1 HSPA9 DYNLL1 YWHAE SET YWHAG CSNK2A1 CSNK2A2
RIZ_ERYTHROID_DIFFERENTIATION	0.0369318	0.238229	0.447622	1.51625	12	31	ANK1 FEN1 MCM3 RAB7A MCM7 MCM4 MCM5 MCM2
CHIARETTI_T_ALL_REFRACTORY_TO_THERAPY	0.0595533	0.305439	0.584367	1.51502	23	12	FHL1 H1F0 PSPH ADA NOTCH3 TMPO PRDX2 DHCR24
BIOCARTA_PS1_PATHWAY	0.0630435	0.312412	0.674437	1.51457	28	7	FZD1 PSEN1 APC ADAM17 CTNNB1
GEORGANTAS_HSC_MARKERS	0.0372493	0.238375	0.480274	1.51361	12	24	BST2 HSPB1 PGM5 HIST1H1C H1F0 SPTBN1 SEC62 HIST1H2BK IDI1 HLA-DQA1
PID_FAS_PATHWAY	0.0508906	0.281735	0.516044	1.51341	19	18	FADD IKBKB AKT1 FAS CASP3 BID CLTC PDPK1 SYK SRC IKBKG MAPK14
WEIGEL_OXIDATIVE_STRESS_BY_TBH_AND_H2O2	0.0406977	0.250851	0.466172	1.51338	13	27	SRF ITGB5 VCAM1 HSPA13 HLA-C FMO1 CDH11 CTNNA1 SPINT2 ACTB ITGAL TUBA1B SLC7A5
MYLLYKANGAS_AMPLIFICATION_HOT_SPOT_6	0.0431034	0.259508	0.804463	1.51332	19	4	SPECC1 TP53 RABEP1 MAP2K4
WU_APOPTOSIS_BY_CDKN1A_VIA_TP53	0.0497382	0.278393	0.474359	1.51324	18	23	TUBB3 MCM3 MCM7 MCM4 MCM6 NCAPG MCM2 TUBB4A
KEGG_CYTOKINE_CYTOKINE_RECEPTOR_INTERACTION	0.0586797	0.302984	0.54345	1.51312	23	15	NGFR HGF EGFR PPBP IL18 CD70 FAS
SCHURINGA_STAT5A_TARGETS_DN	0.0655738	0.316895	0.614333	1.51259	27	10	MPO ELANE CTSG
PID_TCR_PATHWAY	0.0408163	0.250851	0.452814	1.5123	13	30	SHC1 IKBKB AKT1 RAP1A NRAS HLA-DRB1 HLA-DRA STK39 CBL GRB2 PTPRC PRKCB PDPK1 CDC42 KRAS PLCG1 IKBKG BCL10
PID_FGF_PATHWAY	0.0406977	0.250851	0.465744	1.51199	13	27	HGF SHC1 AKT1 PAK4 MAPK1 NCAM1 PLAU CBL GRB2 CTNND1 MMP9 PDPK1 SRC PLCG1
GARGALOVIC_RESPONSE_TO_OXIDIZED_PHOSPHOLIPIDS_RED_DN	0.0588235	0.303058	0.711435	1.51113	26	6	SUOX RALA SPTLC2 GIMAP1
RICKMAN_HEAD_AND_NECK_CANCER_C	0.0497382	0.278393	0.473689	1.5111	18	23	S100A12 SERPINB7 NEFM HMGA2 ERAP2 PSPH NEFL STEAP4
REACTOME_POTASSIUM_CHANNELS	0.0702576	0.329464	0.613693	1.51101	29	10	KCNAB3 GNG10 GNB1 GNG12 GNB2 GNG5 GNG2 GNG7
CHARAFE_BREAST_CANCER_LUMINAL_VS_MESENCHYMAL_DN	0.00724638	0.104933	0.317282	1.51067	0	217	HMGA2 CLIP2 S100A2 CDK6 WLS BCAT1 FLNC EGFR GPX8 IGF2BP2 FBLIM1 IKBIP DPYD DOCK10 NNMT TUBB6 IGF2BP3 RTN4 TUBB TGFB1I1 PABPC4 UBASH3B PPP1R18 AGPS NCAPG PARVA IPO5 FHL1 BAG2 WWTR1 MPP1 CCDC88A CSRP2 GNG12 CRTAP ITGAV FAS MAP7D1 CAV1 DNM1 PLP2 NT5E DAB2 GLIPR2 ACTN1 GJA1 ANXA1 ABCC4 VCL SPTBN1 CDH11 TRAM2 AIDA AKR1C3 PICALM CORO1C BASP1 NRP1 SPARC KANK2 NEXN CTSC MAP1B FSTL1 SNRPD1 CD99 QKI PLAU C…
REACTOME_CLASS_B_2_SECRETIN_FAMILY_RECEPTORS	0.0586797	0.302984	0.5425	1.51047	23	15	FZD1 GNG10 GNB1 GNG12 GNAS GNB4 GNB2 CD97
WIEMANN_TELOMERE_SHORTENING_AND_CHRONIC_LIVER_DAMAGE_UP	0.0431034	0.259508	0.802628	1.50987	19	4	HIST1H1C TUBB2A ALAD GPI
ENK_UV_RESPONSE_KERATINOCYTE_UP	0.00869565	0.113026	0.305117	1.50895	0	290	HLA-A S100A12 NEFM CRABP2 LGALS1 AP2S1 BPGM EVPL PNP TUBB3 PPBP HSPB1 MMP14 CYBA MCM3 DDT FHL2 CHMP2A ATP6V0C SRCAP GABARAPL2 SF3B4 UBE2M SSR1 LGMN TCIRG1 UBE2H ITM2B KPNA4 CAP1 SUPT4H1 RPS21 TXN2 EIF5 NXF1 GNAS S100A11 PLIN3 HLA-C PSME1 PPP1CA ST7 SLC3A2 RPN1 PFDN5 BLVRB HLA-DRB1 RPL18A COPE DNAJA1 SH3GL1 NEDD8 YWHAZ TUBB4A TGM2 PFN1 RPL35 CDC37 PSMB3 RPL28 ATP6V1E1 EIF3F IFI30 PSMB8 CD99 PPP4C …
DASU_IL6_SIGNALING_DN	0.0452586	0.264981	0.800918	1.50665	20	4	SULF1 SEPT11 ASNS TPM1
BIOCARTA_RHO_PATHWAY	0.0497382	0.278393	0.47206	1.5059	18	23	TLN1 ARPC5 ARPC1B ARPC3 VCL ARPC2 ARPC4 PFN1 ROCK1 CFL1 ACTR2 ACTR3 ARPC1A RHOA SRC
HOLLEMAN_VINCRISTINE_RESISTANCE_ALL_DN	0.0634146	0.313256	0.525401	1.50528	25	16	RPS12 TMSB10 RPS2 RPLP2 RPL12 RPS24 RPS15A RPL31 RPL23A RPL10 VIM HMGB1
CHAUHAN_RESPONSE_TO_METHOXYESTRADIOL_DN	0.0150943	0.151772	0.361985	1.50432	3	74	LGALS1 VAMP2 MARCKS TUBB H2AFZ WBP2 GNAS TLN1 ARPC5 COPE TMSB10 IDH2 NAP1L1 EIF3F PABPC1 ENO2 CD74 ZFP36L2 ADD1 UBA1 DDX17 UBE2J1 NPC2 ARL6IP1 RPL12 BTF3
MYLLYKANGAS_AMPLIFICATION_HOT_SPOT_29	0.00645161	0.0973569	0.967385	1.50429	2	2	EGFR PMS2
GREGORY_SYNTHETIC_LETHAL_WITH_IMATINIB	0.0185185	0.172564	0.376435	1.5026	4	65	CEACAM1 PLOD2 MORC3 CELF2 FKBP11 RAP1A CARS SEL1L NUDT3 SEPT6 SRI SPTB CTSB EPB42 RPL21 ITGB1 RPL35 CUX1 HLA-DRA CA2 CAPRIN1 CD93 CLTC ITCH IFI16 TPM1
ROSS_AML_WITH_MLL_FUSIONS	0.0432277	0.259922	0.417877	1.5018	14	39	LGALS1 MRPL34 RNASE3 BLOC1S1 HK3 FBP1 MVP ITGAX
REACTOME_RECYCLING_PATHWAY_OF_L1	0.0555556	0.294087	0.504235	1.50159	20	19	AP2S1 AP2B1 DNM1 AP2A1 RDX MAPK1 AP2M1 CLTC AP2A2
YAGI_AML_RELAPSE_PROGNOSIS	0.0436047	0.260514	0.462151	1.50033	14	27	CLIP2 CD68 CDK6 PGD AZU1 TYMP CD14 APLP2 NPC2 LUZP1
GEISS_RESPONSE_TO_DSRNA_UP	0.0552632	0.293774	0.492022	1.50025	20	20	SUOX TNFAIP2 ANXA1 ACSL3 AFAP1 UBQLN1 IQGAP2
BIOCARTA_TNFR1_PATHWAY	0.0610687	0.307844	0.511467	1.49998	23	18	FADD PAK2 CASP3 SPTAN1 LMNB1 PAK1 BAG4 TRADD
GARGALOVIC_RESPONSE_TO_OXIDIZED_PHOSPHOLIPIDS_MAGENTA_DN	0.00645161	0.0973569	0.964592	1.49994	2	2	DBR1 DIDO1
SEIDEN_ONCOGENESIS_BY_MET	0.0184502	0.172564	0.37741	1.49978	4	63	EEF1A2 ANXA3 PLOD2 AASDHPPT SEC23A GNAI3 CAPZA1 HSPA4 UGDH EIF5 CLIC4 YME1L1 AIDA HNRNPH2 HSP90AA1 COMMD8 TMX1 GRSF1 CERS6 ADAM9 HAT1 NSA2
UDAYAKUMAR_MED1_TARGETS_DN	0.011583	0.130567	0.355516	1.49946	2	80	SLC2A3 HMOX1 RHOC P4HA2 LXN TNFAIP2 HIST1H1C SMTN FHL1 FAS MAP7D1 SPCS3 H1F0 PALLD RPS21 GNAS GPNMB ST7 PICALM SPTAN1 KANK2 UROD RAB3GAP1 PFDN6 PEA15 ZZEF1
REACTOME_PURINE_METABOLISM	0.0436047	0.260514	0.461883	1.49946	14	27	PNP GMPR CAT NT5C2 ADSL AMPD3 IMPDH2 NT5E HPRT1 ADA GPX1 GMPR2
PID_IL8_CXCR1_PATHWAY	0.0626566	0.311485	0.520116	1.49893	24	17	ARRB2 GNB1 AKT1 DNM1 PLCB2 GNAI2 ARRB1 CBL PRKCB PDPK1 LYN
KEGG_CELL_ADHESION_MOLECULES_CAMS	0.0170648	0.163921	0.38893	1.49854	4	54	HLA-B HLA-A ITGA8 ICAM3 ICAM1 ITGAM ITGAV VCAM1 SIGLEC1 ITGB2 HLA-C HLA-DRB1 ITGB1 HLA-DRA NCAM1 CADM1 CD99
DER_IFN_GAMMA_RESPONSE_UP	0.0165563	0.162299	0.392109	1.49814	4	50	HLA-A BST2 PLOD2 ICAM1 RHOC EIF2B1 FAS HLA-C PSME1 XRCC6 IFI30 PSMB8 IFI35 ZFP36L2 PSMB9 IFI16
DOANE_RESPONSE_TO_ANDROGEN_DN	0.00862069	0.113026	0.342857	1.4967	1	98	HLA-A CRABP2 EEF1A2 SERPINH1 WLS TPT1 GNG10 PLOD2 MARCKS RRM2 MAST4 MCM4 MCM5 CPOX STOM MPP1 DCLK1 PALLD ANP32E TUBB2A IDH2 PTP4A1 GPC1 DST PSIP1 IFI30 SEPT8 PSMB8 ENO2 QKI ZFP36L2
REACTOME_MEMBRANE_TRAFFICKING	0.004329	0.0799351	0.34687	1.49597	0	94	TFRC VAMP2 BLOC1S1 CHMP2A SEC23A DNM1 DAB2 GJA1 VAMP7 SEC24D TXNDC5 PICALM COPE SEC31A SNF8 HSPA8 AP2M1 SAR1B ARRB1 CLTC DNASE2 ARF1 COPA AP1B1 STAM GBF1 COPB2 DNM2 NAPA CHMP4A AP3S1 VTA1 STAM2 IGF2R CHMP2B SEC13 SRC COPZ1 CLTB SNX2
OXFORD_RALA_OR_RALB_TARGETS_UP	0.0436047	0.260514	0.460775	1.49586	14	27	PGD FEN1 RRM2 MCM7 MCM4 MCM5 MCM2 STMN1 DNAJC9
XU_RESPONSE_TO_TRETINOIN_UP	0.0772834	0.351343	0.629526	1.49495	32	9	DEFA1 PGD ITM2B REL ADD3 PSMB9
HOFFMANN_SMALL_PRE_BII_TO_IMMATURE_B_LYMPHOCYTE_DN	0.0610687	0.307844	0.509704	1.49481	23	18	HLA-B CYBA PTGR1 FCGR2A SLC3A2 XRCC6 GLRX MYH9
DER_IFN_ALPHA_RESPONSE_UP	0.0170648	0.163921	0.38756	1.49326	4	54	HLA-A BST2 PLOD2 GMPR RHOC LIPA EIF2B1 FAS HLA-C PSME1 XRCC6 IFI30 PSMB8 IFI35 ZFP36L2 PSMB9 DDX17 IFI16
VERHAAK_GLIOBLASTOMA_MESENCHYMAL	0.010582	0.126282	0.3328	1.49242	1	132	LGALS1 ICAM3 RAC2 S100A4 SHC1 HK3 FHL2 NCF4 P4HA2 LCP1 TNFAIP8 TYMP MVP AMPD3 WWTR1 CNN2 ITGAM TCIRG1 ITGA5 FCGR2A NCF2 DAB2 LAIR1 ANXA1 ITGB2 S100A11 MGAT1 ARPC1B SEC24D EHD2 CTSB FNDC3B BLVRB CD14 NRP1 CASP4 CTSC DOK3 IFI30 KYNU PLAU FMNL1 MYH9 CLIC1 PLBD1 SWAP70 MRC2 RHOG TRADD
SANA_TNF_SIGNALING_UP	0.0207715	0.180755	0.405659	1.4918	6	42	HLA-B HLA-A BPGM BST2 ICAM1 TNFAIP2 ITGAV VCAM1 HLA-C NCEH1 DNAJA1
HOLLMANN_APOPTOSIS_VIA_CD40_UP	0.0140187	0.144767	0.340629	1.49165	2	109	MRPL34 PCM1 RAC2 TUBB3 NRGN TUBA1C CKAP4 SS18 PAK2 CAP1 HSPBP1 GNAS ARPC1B RAP1B TUBB2A TACC1 ARPC2 BASP1 ALDH4A1 G3BP1 CD38 ITGB1 CUX1 XRCC5 DST ATP6V1B2 IFI30 SNRPD1 CD99 COTL1 NQO2 GSR HSPH1 SRP54
REACTOME_CRMPS_IN_SEMA3A_SIGNALING	0.0653595	0.316186	0.70197	1.49102	29	6	DPYSL4 DPYSL3 NRP1
HOLLEMAN_PREDNISOLONE_RESISTANCE_ALL_DN	0.0367171	0.237968	0.869243	1.4901	16	3	STOM ARPC2 CA4
REACTOME_PECAM1_INTERACTIONS	0.0737327	0.340159	0.649434	1.48959	31	8	YES1 ITGAV ITGB3 LYN SRC PLCG1
SCHURINGA_STAT5A_TARGETS_UP	0.049569	0.278393	0.791248	1.48846	22	4	ANK1 MAOA CD36
BHATI_G2M_ARREST_BY_2METHOXYESTRADIOL_UP	0.0204778	0.180755	0.390092	1.4876	5	51	TFRC PSMA2 TUBB6 HSPA5 HIST1H1C WWTR1 SPCS3 NLRP2 NRAS ANXA1 CORO1C PCNA HSP90AA1 SPARC LSM6 ALG13 NDUFA9 MAPK1 KYNU CALR EIF2S1
KOBAYASHI_EGFR_SIGNALING_24HR_DN	0.00843882	0.113026	0.341875	1.48724	1	96	HMGA2 FEN1 PSAT1 RRM2 MCM3 TUBB6 MCM7 TUBB MCM4 MCM5 MCM6 H2AFZ POLR2D NCAPG MCM2 WWTR1 NT5E DNAJC9 TUBB2A TK1 PCNA LMNB1 SNRPD1 ENO2 HAT1 RFC2 TMPO
REACTOME_VIRAL_MESSENGER_RNA_SYNTHESIS	0.0690476	0.325282	0.586755	1.48716	28	11	GTF2F2 POLR2D POLR2E GTF2F1 POLR2B
KEGG_TASTE_TRANSDUCTION	0.0675381	0.321735	0.700125	1.4871	30	6	GNB1 PLCB2 GNAS
CROONQUIST_NRAS_SIGNALING_UP	0.0636132	0.313575	0.506944	1.48672	24	18	CEACAM1 CYBB NCF2 NRAS RNASE6 GPNMB GATM TUBB2A RP2 SASH3
BIOCARTA_THELPER_PATHWAY	0.0516129	0.282573	0.74316	1.48594	23	5	ICAM1 ITGB2 THY1 PTPRC ITGAL
REACTOME_DNA_REPLICATION	0.017316	0.165315	0.337856	1.48576	3	103	PSMA2 KIF2A RPA3 FEN1 PSME2 MCM3 MCM7 MCM4 MCM5 MCM6 MCM2 PSME1 PCNA PSMB3 PSMB8 PSMB1 PSMB9 RFC2 PSMC4 PAFAH1B1 RPS27 PSMC2 PSMB5 PSMD10 PSMD7 PSMD4 RFC5 SMC1A PSMB2 PSMD2 STAG1 SEC13 PSMC3 RANGAP1 ORC4 PSMD6 PSMC6 PSMC1 RAD21 PSMD11 NUDC PPP2CA SMC3 PSMC5 CENPT PSMB10 RFC3 PSMA6 PPP1CC POLD2 PPP2R5E PPP2R1A RPS27A CCNA2 PSMB4 PSMD3 NUP43 PSMA4 BUB3 PSMA3
KONG_E2F1_TARGETS	0.0516129	0.282573	0.742992	1.4856	23	5	HMGA2 KPNA1 H2AFX CFL2
REACTOME_REVERSIBLE_HYDRATION_OF_CARBON_DIOXIDE	0.0537634	0.289628	0.742632	1.48488	24	5	CA1 CA4 CA2
PID_EPO_PATHWAY	0.0634921	0.313308	0.497945	1.48286	23	19	SHC1 VAV2 RAP1A CBL GRB2 PLCG2 CRKL LYN PLCG1 MAPK14
REACTOME_TRANSPORT_OF_ORGANIC_ANIONS	0.0129032	0.138349	0.953474	1.48265	5	2	ALB SLCO2A1
YAMASHITA_LIVER_CANCER_WITH_EPCAM_UP	0.0461095	0.268043	0.412507	1.4825	15	39	RPS12 CPOX DSG2 GNAS SPTBN1 POLR2E RPL35 RPL28 EIF3F RPS3A RPL9 RPL17 RPSA HNRNPA1 RPS3 RPL6 RPS4X RPLP0 RPS7 RPL7A RPS24 RPL29 RPL31 RPL23A
HOOI_ST7_TARGETS_UP	0.0426136	0.257904	0.437545	1.48212	14	31	BAIAP2L1 FLNC ANXA3 DPYD FHL1 CDH11 ISOC2 NEXN ASNS LPXN OGFRL1 ARHGAP18 NLN ENDOD1 LRWD1
GENTILE_UV_RESPONSE_CLUSTER_D5	0.0684211	0.323961	0.485908	1.48161	25	20	SRF FADD SS18 FERMT2 PITPNB ATP6V1B2 HSPA8 ZFP36L2
TAKAYAMA_BOUND_BY_AR	0.0129032	0.138349	0.95265	1.48137	5	2	SKAP2 TES
LIM_MAMMARY_LUMINAL_MATURE_UP	0.0710526	0.332052	0.485496	1.48035	26	20	REEP6 EEF1A2 GMPR G6PD PAK4 TGM2
REACTOME_LAGGING_STRAND_SYNTHESIS	0.0645161	0.315367	0.570979	1.48031	25	12	RPA3 FEN1 PCNA RFC2 RFC5 RFC3 POLD2
HOFFMANN_LARGE_TO_SMALL_PRE_BII_LYMPHOCYTE_UP	0.0083682	0.113026	0.345041	1.48014	1	90	TUBB3 FEN1 PSAT1 RRM2 MMP14 TUBB MCM5 MCM6 AARS CAMP IPO5 ARL1 NASP STMN1 CASP3 PPP1CA ANP32E HLA-DRB1 PCK2 TK1 ANP32A CBX5 GPHN HSPA8 TMPO KIN TUBA1A FLII NT5DC2 RFC5 MYEF2 TUBA1B KPNA2 PSMC3 HLA-DQB1 RPL10 SNX2 SMC4 CDKN2C LDHA MTHFD2 NUDC PPP2CA H2AFX EIF2AK2
SCHLOSSER_SERUM_RESPONSE_UP	0.0273038	0.205019	0.379603	1.47978	7	56	CRABP2 ICAM3 CYBA S100A11 USP4 PCYT1A ADA SPTAN1 ARPC4 CD99 PPP4C GNB2 UBA1 RHOG TRADD ARHGAP35
DING_LUNG_CANCER_MUTATED_RECURRENTLY	0.0517241	0.282573	0.786265	1.47909	23	4	EGFR NRAS KRAS
REACTOME_SEMAPHORIN_INTERACTIONS	0.0488506	0.277671	0.416038	1.47906	16	37	DPYSL4 RAC2 RHOC MYL9 DPYSL3 PAK2 TLN1 NRP1 HSP90AA1 ITGB1 ROCK1 MYL12B PAK1 CFL1 MYH9 MYL6 RHOG ARHGAP35 PTPRC
ZHANG_ADIPOGENESIS_BY_BMP7	0.076087	0.347593	0.658333	1.47841	34	7	AKT1 AKT2 MYO1C GRB2
KEGG_LEISHMANIA_INFECTION	0.0420168	0.255266	0.420624	1.47802	14	35	FCGR2C CYBA NCF4 ITGAM FCGR2A NCF2 FCGR3A ITGB2 HLA-DRB1 ITGB1 HLA-DRA MAPK1 HLA-DQA1 HLA-DMB PRKCB
KAMMINGA_EZH2_TARGETS	0.0704961	0.329781	0.472759	1.47793	26	22	RPA3 MCM3 MCM4 H2AFZ MCM2 IPO5 CUL2 PCNA NAP1L1
BIOCARTA_NKCELLS_PATHWAY	0.0821256	0.361075	0.55306	1.47771	33	13	HLA-A IL18 ITGB1 PAK1 MAP2K1 SYK
REACTOME_COPI_MEDIATED_TRANSPORT	0.0843091	0.366882	0.621411	1.47568	35	9	COPE ARF1 COPA GBF1 COPB2 COPZ1 COPB1 ARCN1
REACTOME_REGULATION_OF_INSULIN_SECRETION	0.0207715	0.180755	0.401066	1.4749	6	42	VAMP2 GNG10 MARCKS GNB1 GNG12 RAP1A SPCS3 PLCB2 GNAS RAP1B GNAI2 GNB4
KYNG_RESPONSE_TO_H2O2_VIA_ERCC6_DN	0.0494186	0.278393	0.454102	1.4742	16	27	ITM2B RPL21 NAP1L1 PFN1 CUX1 TP53I3 CTSS ZFP36L2 ALDH18A1 RPS5 FLOT2 RPL7A RPL31 DDB1 CYP51A1 RCC1
BLUM_RESPONSE_TO_SALIRASIB_DN	0.00584795	0.0924214	0.312973	1.47358	0	172	CRABP2 DBR1 TUBB3 PLOD2 RPA3 HSPB1 FEN1 RRM2 MCM3 FNTB DDR2 AKR1C1 TUBB DPYSL3 CYB5A MCM5 MCM6 H2AFZ NCAPG ISYNA1 MCM2 WWTR1 MTHFD1 DTYMK HSPA2 NASP STMN1 FKBP3 PACSIN2 APC TK1 PCNA HSP90AA1 ANP32A FASN SNRPD1 YWHAQ CARHSP1 DDX23 ACACA GALNT1 NUP50 HNRNPR RFC2 TMPO IQGAP2 CBFB EWSR1 SYNCRIP
BIOCARTA_MONOCYTE_PATHWAY	0.0843091	0.366882	0.62048	1.47347	35	9	ICAM1 ITGAM ITGB2 ITGB1 ITGAL
REACTOME_REGULATION_OF_BETA_CELL_DEVELOPMENT	0.0453564	0.265221	0.858715	1.47205	20	3	AKT1 AKT2
HASLINGER_B_CLL_WITH_11Q23_DELETION	0.0785714	0.355813	0.580678	1.47176	32	11	PABPC4 CTSK UBE4A PICALM LPCAT1 ATM SLC4A7 DDX10 CASP1
NAKAMURA_TUMOR_ZONE_PERIPHERAL_VS_CENTRAL_UP	0.0106383	0.12631	0.318611	1.47153	1	150	CSN2 HMGA2 PNP VSNL1 ANXA3 RPA3 LIMS1 TUBA1C PSME2 RRM2 FBLIM1 HECTD1 ITGB5 MCM5 NCAPG PGM2L1 DTYMK CAV1 PALLD EIF5 TUBA4A HNRNPAB VCL TUBB2A TACC1 FN1 CDH11 NDUFS7 TK1 HSP90AA1 UROD ATG3 NCAM1 MAP1B SLC15A2 PEA15 FAM129A PGP EIF2S1 QKI MYH9 NUDT5 STX10 G3BP2 TPRKB PIR TMPO TRAPPC4 TPM1 SYNCRIP
PID_FCER1_PATHWAY	0.0402299	0.248936	0.430511	1.47064	13	32	FCER1G SHC1 IKBKB PAK2 AKT1 MAPK1 CBL GRB2 PRKCB MAP2K1 LYN SYK PLCG1 PXN IKBKG
PENG_LEUCINE_DEPRIVATION_DN	0.0105263	0.126105	0.317474	1.47042	1	151	HBD TFRC SCD BST2 PNP HSPA5 MCM4 ACAT2 PDIA6 MANF SF3B4 HSPA4 MTHFD1 EIF5 NXF1 TUBA4A PDIA4 HPRT1 DNAJA1 PTBP1 TUBB4A TK1 HSP90AA1 LPCAT1 XRCC5 FASN CTSC CALR STIP1 EIF2S1 EIF4G1 PPIB HSPA8 SSB ME2 IDI1 YWHAH SPINT2 DNAJC11 WDR1 FAM98A EIF4G2 DHX30 VRK1 PGAM1 COPB2 SF3A1 FKBP2 AHSA1 DHCR24 PSMD2 API5 ERH KPNA2
ST_T_CELL_SIGNAL_TRANSDUCTION	0.0805195	0.358051	0.474062	1.46978	30	21	PAK2 DTYMK NFKBIE PAK4 MAPK1 PAK1 DAG1 CBL GRB2 PTPRC
DIRMEIER_LMP1_RESPONSE_EARLY	0.0805195	0.358051	0.474014	1.46964	30	21	ICAM1 LCP1 UBE2M NFKBIE EEF2 RPS16 EIF1 ACTB HMGCS1 MAN2B1 RPS9
TSAI_DNAJB4_TARGETS_DN	0.0645161	0.315367	0.73463	1.46888	29	5	HMGA2 BCAT1 CALD1
CHEN_LVAD_SUPPORT_OF_FAILING_HEART_DN	0.0661376	0.318304	0.493082	1.46838	24	19	HBB CRYM S100A8 MARCKS GJA1 CTSB CD14 NRP1
REACTOME_CYCLIN_E_ASSOCIATED_EVENTS_DURING_G1_S_TRANSITION_	0.0231023	0.189269	0.384915	1.4655	6	49	PSMA2 PSME2 PSME1 PSMB3 PSMB8 PSMB1 PSMB9 PSMC4 PSMC2 PSMB5 PSMD10 PSMD7 PSMD4 PSMB2 PSMD2 PSMC3 PSMD6 PSMC6 PSMC1 PSMD11 PSMC5 PSMB10 CKS1B PSMA6 RPS27A CCNA2 PSMB4 PSMD3 PSMA4 PSMA3 PSMA7 PSMA5 PSMD13 PSMD9 PSMD12
MYLLYKANGAS_AMPLIFICATION_HOT_SPOT_9	0.049676	0.278393	0.854808	1.46535	22	3	PCM1 COX6C
CHEMELLO_SOLEUS_VS_EDL_MYOFIBERS_DN	0.0645161	0.315367	0.732771	1.46517	29	5	VCL PDLIM3 PAK1 ITPR1
PID_PDGFRB_PATHWAY	0.00843882	0.113026	0.343424	1.46437	1	88	SRF SHC1 VAV2 YES1 ITGAV RAP1A NRAS ARPC5 ARPC1B ARPC3 RAP1B ARPC2 YWHAZ ARPC4 PTPRJ MAPK1 YWHAQ PAK1 ITGB3 YWHAH ARHGAP35 ARAP1 ACTR2 CBL GRB2 ACTR3 ABI1 MAP2K1 DNM2 LYN RHOA KRAS SRC PLCG1
REACTOME_INTERACTION_BETWEEN_L1_AND_ANKYRINS	0.0875576	0.374363	0.638114	1.46362	37	8	ANK1 SPTA1 SPTB SPTBN1 SPTAN1
BIOCARTA_NGF_PATHWAY	0.0866511	0.37291	0.594415	1.46355	36	10	NGFR SHC1 GRB2 MAP2K1 PLCG1 CSNK2A1 RAF1 MAPK3 PIK3R1
REACTOME_METABOLISM_OF_PORPHYRINS	0.0866511	0.37291	0.594375	1.46345	36	10	HMOX1 CPOX BLVRB UROD HMBS
ZERBINI_RESPONSE_TO_SULINDAC_UP	0.0258065	0.198658	0.940556	1.46257	11	2	PAK2 CEBPB
IZADPANAH_STEM_CELL_ADIPOSE_VS_BONE_UP	0.0113636	0.129656	0.3771	1.46185	2	60	HLA-B HMGA2 HMOX1 ABCB1 GAP43 NTM PTGR1 GNB1 TCIRG1 HLA-C SNX8 EML1 CELF1 TP53I3 PSMB8 KYNU COTL1 QKI GOLIM4 RAB31 PSMB9
APRELIKOVA_BRCA1_TARGETS	0.0207715	0.180755	0.397509	1.46182	6	42	HMGA2 ANXA3 LXN DLG1 DDX24 ATP6AP1 WARS NEFL DNAJA1 SPTAN1 HSP90AA1 CA2 EIF2S1 QKI TPM1 ARF1 PSMC2 SARS STAM TUBA1A
OZANNE_AP1_TARGETS_DN	0.0518359	0.282573	0.852303	1.46106	23	3	FN1 CADM1 FSTL1
MARSHALL_VIRAL_INFECTION_RESPONSE_DN	0.0518359	0.282573	0.851856	1.46029	23	3	H2AFZ PCNA PDLIM1
REACTOME_REGULATED_PROTEOLYSIS_OF_P75NTR	0.0688172	0.325179	0.729508	1.45864	31	5	NGFR PSEN1 ADAM17
ZWANG_EGF_PERSISTENTLY_UP	0.0904645	0.382634	0.523643	1.45797	36	15	SERPINB7 UGDH HSDL2 DYNC1LI1 IDI1 FAM98A LANCL2
MYLLYKANGAS_AMPLIFICATION_HOT_SPOT_21	0.0258065	0.198658	0.937385	1.45764	11	2	HMGA2 CDK4
BOYLAN_MULTIPLE_MYELOMA_PCA3_DN	0.0628571	0.31195	0.441372	1.45504	21	28	CEACAM1 MARCKS LXN MYL9 PTGR1 STOM CCDC88A EHHADH APC RDX SLC15A2 CTNNA1 SH3BP1 FLOT2 TOP2B
REACTOME_SMOOTH_MUSCLE_CONTRACTION	0.0714286	0.332812	0.488258	1.45401	26	19	MYL9 ITGB5 TLN1 VCL TPM2 TPM4 MYL12B MYL6 TPM1 CALD1 CALM1 SORBS3
REACTOME_P38MAPK_EVENTS	0.0921659	0.385523	0.633737	1.45358	39	8	RALB NRAS RALA KRAS SRC MAPK13 MAPK14
REACTOME_MEIOTIC_RECOMBINATION	0.0714286	0.332812	0.4881	1.45354	26	19	HIST1H3A RPA3 H2AFZ HIST3H2BB HIST1H2BK
GRESHOCK_CANCER_COPY_NUMBER_UP	0.015873	0.157318	0.322931	1.45202	2	133	TFRC HMGA2 PCM1 CDK6 CDKN2A EGFR LCP1 SPECC1 SS18 OMD NACA FAS CARS AKT2 NRAS GNAS RPN1 APC CDH11 PICALM SH3GL1 TPM4 HSP90AA1 REL PSIP1 GPHN KTN1 MYH9 CLTC RPL22 NF2 CBFB EWSR1 CBL LPP PRRX1 PAFAH1B2 ABI1 NPM1 EPS15 ETV6 HIP1 ATM GMPS TFEB SYK KRAS DEK MAF TRIP11 SEPT5 BCL10 TFG CTNNB1 BRD4 TOP1 EIF4A2 DDX10 CCDC6 ATIC
GRAHAM_NORMAL_QUIESCENT_VS_NORMAL_DIVIDING_UP	0.0759162	0.347152	0.454564	1.45009	28	23	TGFB1I1 SVIL H1F0 SPTBN1 HIST1H2BK DST KYNU FAM129A DDX17 PTPRC
REACTOME_IL_7_SIGNALING	0.0583153	0.302196	0.845858	1.45001	26	3	HGF PIK3R1
PID_S1P_META_PATHWAY	0.0913349	0.384577	0.588754	1.44961	38	10	SGPL1 GNAI3 GNAI2
WUNDER_INFLAMMATORY_RESPONSE_AND_CHOLESTEROL_UP	0.0458453	0.267079	0.421768	1.44949	15	33	HLA-B DEFA1 TFRC BST2 HLA-C PDIA4 GATM AIF1 HLA-DRB1 CD14 CTSC CTSS PSMB8 PSMB9 FLOT1 HLA-DMB UBA7 CMPK2 LYN
WANG_RESPONSE_TO_GSK3_INHIBITOR_SB216763_DN	0.0106383	0.12631	0.31374	1.44904	1	150	TFRC SCD FADS2 SLC2A3 FEN1 PSAT1 RRM2 DBN1 MCM3 DNAJC19 MCM7 MCM4 ACAT2 ITGB5 MCM5 MCM6 H2AFZ NCAPG ISYNA1 MCM2 ATAD3B NASP STMN1 ITGA5 SLC39A14 TUBA4A ACSL3 HNRNPAB SUN2 DNAJA1 TK1 HSP90AA1 CD38 LPCAT1 GNB4
PID_ECADHERIN_KERATINOCYTE_PATHWAY	0.0926829	0.386063	0.5055	1.44826	37	16	EGFR AKT1 AKT2 CTNNA1 CTNND1 VASP RHOA SRC PLCG1 CTNNB1
LEE_LIVER_CANCER_CIPROFIBRATE_DN	0.0740741	0.341062	0.486222	1.44795	27	19	ELANE EGFR ABAT MCM7 AKR1C1
GALE_APL_WITH_FLT3_MUTATED_DN	0.102381	0.406131	0.570223	1.44526	42	11	HLA-B HLA-C ARF1
DAZARD_RESPONSE_TO_UV_SCC_UP	0.0227273	0.188079	0.343483	1.44367	5	77	RALB ANXA3 RRM2 RTN4 CYB5A PDIA6 RSU1 SSR1 ITM2B DSG2 SEPT10 SRI HPRT1 YWHAZ NAP1L1 HIST1H2BK FSTL1 PFDN6 KYNU ME2 TMPO NF2 TPM1 SCFD1 MAP2K1 SNX3 RBBP4 RFC5
REACTOME_MITOTIC_M_M_G1_PHASES	0.0213675	0.18174	0.336409	1.44275	4	92	PSMA2 KIF2A RPA3 PSME2 MCM3 MCM7 MCM4 MCM5 MCM6 MCM2 PSME1 PSMB3 PSMB8 PSMB1 PSMB9 PSMC4 PAFAH1B1 RPS27 PSMC2 PSMB5 PSMD10 PSMD7 PSMD4 SMC1A PSMB2 PSMD2 STAG1 SEC13 PSMC3 RANGAP1 ORC4 PSMD6 PSMC6 PSMC1 RAD21 PSMD11 NUDC PPP2CA SMC3 PSMC5 CENPT PSMB10 PSMA6 PPP1CC PPP2R5E PPP2R1A RPS27A PSMB4 PSMD3 NUP43 PSMA4 BUB3 PSMA3
KAPOSI_LIVER_CANCER_MET_UP	0.0942928	0.389666	0.556135	1.44183	37	12	TUBB6 ITGAV CAP1 ARPC1B ITGB1
NAKAMURA_CANCER_MICROENVIRONMENT_DN	0.0643275	0.315367	0.457797	1.44126	21	25	BCAT1 PSAT1 AGPS TARS CARS PSPH NDUFA9 COTL1 ASNS SYNCRIP RFC5 LSM4
BROWNE_HCMV_INFECTION_20HR_DN	0.0227273	0.188079	0.388064	1.44118	6	45	CAP2 CHMP2A IGF2BP3 MGLL SVIL ANXA1 VCL TRAM2 SEPT11 DST GLRX HMBS ADD3 ATP2B1 LRRC15 NQO1 LPP
REACTOME_MUSCLE_CONTRACTION	0.078329	0.355405	0.46083	1.44064	29	22	MYL9 ITGB5 TLN1 VCL TPM2 TPM4 MYL12B MYL6 TPM1 CALD1 CALM1 SORBS3 DMD VIM
REACTOME_ALPHA_LINOLENIC_ACID_ALA_METABOLISM	0.105991	0.409563	0.628054	1.44055	45	8	FADS2 ELOVL5 HSD17B4
OKAMOTO_LIVER_CANCER_MULTICENTRIC_OCCURRENCE_UP	0.0740741	0.341062	0.483578	1.44008	27	19	LGALS1 RALB RPA3 MNDA MPP1 ITGB2 CD14 IGBP1
LEE_CALORIE_RESTRICTION_MUSCLE_UP	0.0784884	0.355784	0.443358	1.43932	26	27	PNP PSME1 PRKCSH CA4 FASN GLUL CTNNA1 SSR4 ACTB GPD1 ADIPOQ CMPK2 PSMC3 TKT CLTB
JISON_SICKLE_CELL_DISEASE_DN	0.021097	0.180755	0.33075	1.43884	4	96	CIRBP PABPC4 NACA IMPDH2 EEF2 EEF1B2 RPLP1 RPL21 NAP1L1 EIF3F RPL9 RPL17 PFN2 RPL10A HSPA8 RPL30 OTUD4 EIF3E RPS20 GANAB RPL22 RPL6 RPS6 RPLP0 EIF3D RPS13 RPS28 ARHGEF7 RPS7 RPL11 NPM1 BTF3 RPL5 EIF4A1 NONO RPL24 SRSF5 TOP2B RPS24 TBC1D4 HNRNPH1 ATM SLC4A7 VPS52 RPL23A TMED10 RPL4
REACTOME_KINESINS	0.0956522	0.393365	0.640373	1.43808	43	7	KIF2A KIF5B KLC1 KIF11 KIFC1
KIM_ALL_DISORDERS_CALB1_CORR_DN	0.0913349	0.384577	0.583615	1.43696	38	10	S100A8 CTSG S100A4
VERRECCHIA_RESPONSE_TO_TGFB1_C2	0.0788804	0.355813	0.48988	1.43668	30	18	CD82 ICAM1 MMP14 RHOC SSR1 ITGB2 FN1
PID_PI3KCI_AKT_PATHWAY	0.0883117	0.375907	0.463061	1.43568	33	21	KPNA1 AKT1 AKT2 YWHAZ HSP90AA1 YWHAQ YWHAH TBC1D4 PDPK1 SRC
PID_ERBB4_PATHWAY	0.115942	0.42808	0.537267	1.43552	47	13	SHC1 MAPK1 ITCH GRB2 ADAM17 YAP1 MAPK3 PRLR PIK3R1
DELLA_RESPONSE_TO_TSA_AND_BUTYRATE	0.107143	0.411716	0.566364	1.43548	44	11	ICAM1 HSPB1 GSTT1 EPHB3 RHOA
SARTIPY_NORMAL_AT_INSULIN_RESISTANCE_DN	0.0669546	0.320081	0.836959	1.43476	30	3	PIK3C3 HMGB2
WAMUNYOKOLI_OVARIAN_CANCER_GRADES_1_2_DN	0.0641399	0.315175	0.434882	1.43431	21	29	HBB CELF2 DPYD MNDA CLIC5 CAV1 DAB2 SULF1 ELOVL5 BASP1 ST13
KEGG_NEUROTROPHIN_SIGNALING_PATHWAY	0.0150376	0.15177	0.367899	1.43399	3	61	NGFR SHC1 PSEN1 CALML3 IKBKB AKT1 RAP1A NFKBIE AKT2 NRAS RAP1B YWHAZ CAMK2D MAPK1 YWHAQ YWHAH GRB2 PLCG2 CRKL MAP2K1 PDPK1 CALM1 CDC42 RHOA KRAS PLCG1 BAX MAPK13
RIZ_ERYTHROID_DIFFERENTIATION_HEMGN	0.0797414	0.357128	0.762173	1.43377	36	4	CUX1 SMARCD2 TMPO PPP1R12C
ZHOU_CELL_CYCLE_GENES_IN_IR_RESPONSE_2HR	0.0797414	0.357128	0.762104	1.43364	36	4	LXN MCM5
HOFFMAN_CLOCK_TARGETS_UP	0.0797414	0.357128	0.761771	1.43301	36	4	ANXA1 CD36 MIF
REACTOME_NEGATIVE_REGULATION_OF_THE_PI3K_AKT_NETWORK	0.0344086	0.234299	0.921489	1.43292	15	2	AKT1 AKT2
REACTOME_REGULATION_OF_GENE_EXPRESSION_IN_BETA_CELLS	0.0344086	0.234299	0.921489	1.43292	15	2	AKT1 AKT2
PID_CD8_TCR_PATHWAY	0.0837696	0.365341	0.449171	1.43289	31	23	HLA-A SHC1 IKBKB AKT1 RAP1A NRAS CBL GRB2 PTPRC PRKCB PDPK1 KRAS PLCG1 IKBKG BCL10
JI_RESPONSE_TO_FSH_DN	0.0549133	0.293247	0.405065	1.43183	18	36	RRM2 MED6 RANBP9 PAK2 GDI2 PACSIN2 FN1 YWHAZ PITPNB ADD1 KIF5B MAP2K1 TOP2B CYB5B PRPF4B RAB6A TOP1 EIF2S3 ZMYND11 TOP2A ARF6
XU_RESPONSE_TO_TRETINOIN_AND_NSC682994_UP	0.0992556	0.402007	0.552256	1.43177	39	12	ICAM3 ANXA1 CD53 MYH9 STK10 IFITM1
WIERENGA_STAT5A_TARGETS_UP	0.0221402	0.18628	0.360173	1.43129	5	63	DPYSL4 EPB41 SLC2A3 PSAT1 P4HA2 CKAP4 MAOA PGM2L1 MTHFD1 SQSTM1 C3orf58 HSPA2 FCGR2A DAB2 FNDC3B CERCAM TGM2 CA2 UBAC1 TJP2 PLAU FBXO6 SMAP2
BIOCARTA_INSULIN_PATHWAY	0.111905	0.423095	0.564339	1.43035	46	11	SRF SHC1 GRB2 MAP2K1 CSNK2A1 RAF1 MAPK3 PIK3R1
SA_FAS_SIGNALING	0.0669546	0.320081	0.833774	1.4293	30	3	FAS CASP3 CFL1
SHETH_LIVER_CANCER_VS_TXNIP_LOSS_PAM2	0.0223048	0.186672	0.363337	1.42847	5	62	LGALS1 RBP1 CTSG RRM2 ABCB1 FKBP11 RHOC PTGR1 HIST1H1C MCM2 TWF2 S100A11 TUBB2A CD14 SPARC NAP1L1
PID_S1P_S1P1_PATHWAY	0.106024	0.409563	0.521907	1.42828	43	14	GNAI3 ITGAV PLCB2 GNAI2 MAPK1 ITGB3 RHOA PLCG1
KEGG_CHRONIC_MYELOID_LEUKEMIA	0.0583333	0.302196	0.410556	1.42819	20	34	CDK6 CDKN2A SHC1 IKBKB AKT1 AKT2 NRAS MAPK1 CBL GRB2 CRKL MAP2K1
KONDO_PROSTATE_CANCER_WITH_H3K27ME3	0.0809399	0.359238	0.456666	1.42762	30	22	LALBA ALB IGF2BP1 GAP43 RNASE6 SULF1 CRNKL1 EPB42
MORI_LARGE_PRE_BII_LYMPHOCYTE_UP	0.0344828	0.234322	0.372797	1.4273	9	53	LGALS1 RRM2 MCM3 MCM7 TUBB MCM5 MCM6 MCM2 STMN1 HNRNPAB ANP32E XRCC6 LMNB1 SMARCC1 TMPO LGALS9 TUBA1A ENPEP RBBP4 KPNA2 RANGAP1 SMARCA4 SMC4 CDKN2C PSMC1 RAD21
VALK_AML_CLUSTER_7	0.0936768	0.388149	0.601023	1.42726	39	9	ANK1 EPB41 SPTB TPM1 GAPVD1 CLCN3
CHEN_HOXA5_TARGETS_9HR_DN	0.0863874	0.372461	0.447399	1.42723	32	23	SERPINH1 MARCKS FEN1 DDT MYL9 CKAP4 EHD2 LPCAT1 ANP32A
GARGALOVIC_RESPONSE_TO_OXIDIZED_PHOSPHOLIPIDS_MAGENTA_UP	0.104348	0.407462	0.635519	1.42718	47	7	BPGM DNAJA1 PTP4A1 HSPA8 FOSL2
IIZUKA_LIVER_CANCER_PROGRESSION_L0_L1_DN	0.0883117	0.375907	0.460289	1.42708	33	21	HLA-A CYBA ARPC2 TMX1 IFI30 PRCP RPS19 CD74 CTNNA1 SSR4
BOYLAN_MULTIPLE_MYELOMA_C_D_DN	0.021097	0.180755	0.327865	1.4263	4	96	LCN2 PRTN3 MPO LTF ELANE S100A9 S100A8 CTSG P4HA2 ITGB5 CAMP SH2D1A VCAM1 DSG2 ARMCX3 PLIN3 SEC24D GATM ADA PLEK FNDC3B STEAP4 BASP1 ARFGAP3 NRP1 GCA CASP4
LAIHO_COLORECTAL_CANCER_SERRATED_UP	0.0205761	0.180755	0.340775	1.42609	4	82	LGALS1 DPYD NXN PPIC PDIA6 CAPZA1 CSRP2 SVIL CAV1 PALLD ARL8B GDI2 ANP32E CTSB YME1L1 ARPC2 HLA-DRB1 SEC62 NEDD8 SPARC SEC24A MYL12B HSPA8 AP2M1 MYL6 ATP2B1 RBM34 TAGLN2 BCAP29 SERF2 ADAM10 PSMD4 HNRNPC PRNP CHMP2B PXDN VAPA
TARTE_PLASMA_CELL_VS_PLASMABLAST_DN	0.00719424	0.104518	0.295043	1.42583	0	227	TFRC LGALS1 PSMA2 KIF2A PNP LIMS1 IGHA1 PSME2 RRM2 MCM3 OSTF1 GNB1 PAK2 YARS MVP IPO5 CPOX SSR1 HSPA4 MTHFD1 WARS DTYMK CD70 NASP FAS TARS EIF5 TUBA4A UCHL3 RNASE6 HPRT1 SNRPC TMSB10 IDH2 PCNA ITGB1 NDUFA9 ANP32A XRCC6 MAPK1 FASN LMNB1 IFI30 PSMB8 NAE1 PPP4C KYNU CBX5 EIF2S1 ASNA1 CAPRIN1 CLIC1 DNAJC7 ENTPD1 ADD1 GALNT1 YWHAH CORO1A U2AF2 TMPO ASNS
NGO_MALIGNANT_GLIOMA_1P_LOH	0.102439	0.406131	0.497391	1.42503	41	16	HSPA5 STMN1 TPM4 RPSA SEPT2 VIM HNRNPK TPM3 HSP90AB1
SHIN_B_CELL_LYMPHOMA_CLUSTER_3	0.0936768	0.388149	0.599865	1.42451	39	9	ZEB2 FZD1 IL18 CADM1 CBX5
PID_GMCSF_PATHWAY	0.0809399	0.359238	0.455553	1.42414	30	22	SHC1 IKBKB NRAS YWHAZ MAPK1 GRB2 MAP2K1 LYN SYK KRAS
BARRIER_CANCER_RELAPSE_TUMOR_SAMPLE_UP	0.115207	0.427111	0.620426	1.42305	49	8	H2AFZ HSPA13 PDCD10 ATP6V1G1 LYN COPS4 CKS1B
REACTOME_DOWNREGULATION_OF_ERBB2_ERBB3_SIGNALING	0.0734341	0.339116	0.829981	1.42279	33	3	AKT1 AKT2 RPS27A
EHRLICH_ICF_SYNDROM_UP	0.104348	0.407462	0.633133	1.42182	47	7	FHL2 IGF2BP3 CNN3
YEMELYANOV_GR_TARGETS_DN	0.0734341	0.339116	0.828788	1.42075	33	3	SRF STAT1
SA_CASPASE_CASCADE	0.0818966	0.360608	0.755014	1.4203	37	4	FAS CASP3 DFFA
JOHANSSON_GLIOMAGENESIS_BY_PDGFB_UP	0.0518732	0.282573	0.390817	1.4193	17	40	LGALS1 HMOX1 MARCKS RRM2 MCM3 PPP1R18 MCM2 FN1 HLA-DRB1 TPM4 PCNA HNRNPA1 RPS27L TPM1 TAGLN2 RPLP0
CHO_NR4A1_TARGETS	0.0818966	0.360608	0.754073	1.41853	37	4	HMOX1 SLC3A2 ASNS
PID_TCPTP_PATHWAY	0.0863874	0.372461	0.444558	1.41817	32	23	HGF EGFR SHC1 EIF2A ITGB1 GRB2 LMAN1 KPNA2 SRC PTPN1 EIF2AK2
SHAFFER_IRF4_TARGETS_IN_ACTIVATED_B_LYMPHOCYTE	0.0415335	0.253317	0.377554	1.41807	12	46	SCD PNP GNG10 YARS CAV1 CASP3 SLC3A2 SEPT11 BSPRY GRSF1 CANX HMBS CD97 KTN1 ME2 IDH1 TAGLN2 FDFT1 XPOT KRAS GARS LDHA CYP51A1
KEGG_T_CELL_RECEPTOR_SIGNALING_PATHWAY	0.038961	0.243632	0.381782	1.41785	11	45	DLG1 VAV2 IKBKB PAK2 AKT1 NFKBIE AKT2 NRAS PAK4 MAPK1 PAK1 CBL GRB2 PTPRC MAP2K1 PDPK1 CDC42 RHOA KRAS PLCG1 IKBKG MAPK13 BCL10 MAPK14 NFAT5 NCK1 MAP3K7
GEISS_RESPONSE_TO_DSRNA_DN	0.12212	0.44046	0.617554	1.41647	52	8	VCAM1 PCK2 TP53I3 PLAU STAM
LOCKWOOD_AMPLIFIED_IN_LUNG_CANCER	0.0188679	0.173407	0.314869	1.41517	3	123	TFRC EGFR SHC1 CAT PPFIA1 MCM7 FADD SEC23A CERS2 AKT1 CLPTM1L CTSK TARS SLC4A2 PSPH S100A11 PPP1CA PCYT1A CUL2 SEC62 LPCAT1 ABCF2 CAPZA2 GNB2 EIF4G1 AP2M1 SRP54 PMVK HYOU1 RPS27 PI4KA LANCL2 MANBAL YY1 CORO1B CRKL KLC1 AIP CALM1 RAD23A
SIG_IL4RECEPTOR_IN_B_LYPHOCYTES	0.1067	0.411024	0.545753	1.41491	42	12	SHC1 AKT1 AKT2 MAPK1 GRB2 PDPK1
PID_EPHA2_FWD_PATHWAY	0.109756	0.41777	0.493384	1.41355	44	16	SHC1 VAV2 PAK1 ARHGAP35 CBL GRB2 RHOA SRC EPHA2
REACTOME_PRE_NOTCH_PROCESSING_IN_GOLGI	0.108696	0.415763	0.629003	1.41254	49	7	SEL1L B4GALT1 NOTCH3 ATP2A3 RAB6A ATP2A2
PID_EPHB_FWD_PATHWAY	0.058309	0.302196	0.422866	1.41228	19	30	SHC1 RAP1A DNM1 NRAS RAP1B MAPK1 ROCK1 PAK1 GRB2 EPHB3 EPHB4 MAP2K1 CDC42 KRAS SRC PXN
BIOCARTA_TEL_PATHWAY	0.12381	0.444498	0.556932	1.41158	51	11	EGFR AKT1 HSP90AA1 XRCC5 XRCC6
RAMJAUN_APOPTOSIS_BY_TGFB1_VIA_MAPK1_DN	0.0365591	0.237533	0.907728	1.41152	16	2	SGPL1 BID
REACTOME_TRANSFERRIN_ENDOCYTOSIS_AND_RECYCLING	0.115663	0.427385	0.515757	1.41145	47	14	TFRC ATP6V0C TCIRG1 ATP6V1A ATP6V1B2 ATP6V1E1 ATP6V1G1 ATP6V1H
BIOCARTA_AKT_PATHWAY	0.12381	0.444498	0.556881	1.41145	51	11	IKBKB AKT1 HSP90AA1 YWHAH PDPK1 IKBKG PPP2CA
DAZARD_UV_RESPONSE_CLUSTER_G4	0.109181	0.416259	0.54425	1.41101	43	12	TUBB3 TUBA4A TUBB4A PFN1 H1FX HIST2H2AA3 TUBB4B PPP2R1A ARHGDIA APRT
BHATTACHARYA_EMBRYONIC_STEM_CELL	0.0388693	0.243632	0.35933	1.41027	10	58	CRABP2 SERPINH1 PSMA2 IGF2BP2 TUBB6 TUBB HSPA4 MTHFD1 NASP IMPDH2 DSG2 GJA1 HNRNPAB TK1 PSIP1 SSB IDH1 RPL6 RPLP0 NPM1 BRIX1 EIF4A1 RPL24 RPS24 SEPHS1
BOYAULT_LIVER_CANCER_SUBCLASS_G23_UP	0.08	0.35744	0.427317	1.40871	27	28	TFRC FEN1 MCM3 IGF2BP3 MCM6 H2AFZ MCM2 SLC38A1 MAPK1
NATSUME_RESPONSE_TO_INTERFERON_BETA_DN	0.0722543	0.335656	0.398503	1.40864	24	36	LGALS1 S100A2 SHC1 CD70 RPLP1 TPM2 TMSB10 XRCC5 TP53I3 CAPN1 YWHAQ
MATZUK_SPERMATID_DIFFERENTIATION	0.109181	0.416259	0.543083	1.40799	43	12	KRT9 SLC4A2 FNDC3A CELF1 CADM1 PANK2 PAFAH1B1 HIP1
ZHANG_PROLIFERATING_VS_QUIESCENT	0.0666667	0.319536	0.40466	1.40768	23	34	HSPB1 ITGA5 ITGAV CASP3 GNAS TMSB10 GPX1 HSP90AA1 CASP4 ITGB1 RPS19 ITGB3 RPL6 GRB2 PRDX2 RHOA BAX DAD1
REACTOME_BOTULINUM_NEUROTOXICITY	0.113043	0.425094	0.626354	1.40659	51	7	VAMP2 STX12 STX10 STX5
REACTOME_PROTEOLYTIC_CLEAVAGE_OF_SNARE_COMPLEX_PROTEINS	0.113043	0.425094	0.626354	1.40659	51	7	VAMP2 STX12 STX10 STX5
ZHOU_TNF_SIGNALING_4HR	0.066092	0.318304	0.395585	1.40635	22	37	TNFAIP2 PLP2 TUBA4A ITGB2 GDI2 EEF2 RPS8 CLIC4 ELOVL5 ITGB1 PSMB8 RPL27A MYL6 CMPK1
FOURNIER_ACINAR_DEVELOPMENT_LATE_2	0.0111111	0.129656	0.299973	1.40591	1	165	SCD ARF4 RPA3 FEN1 IGF2BP2 RRM2 MCM3 MCM7 MCM4 CAMSAP2 ITGB5 MCM6 SMTN H2AFZ GNB1 PDIA6 AKT1 MCM2 MANF MTHFD1 NASP CAP1 PALLD NT5E ACTN1 DNAJC9 ANP32E VCL FN1 SUPT16H PDLIM7 UBE2K PFN1 STK39 HMBS SSB ACACA MYH9 HAT1 ME2 IDI1 UBA1 YWHAH TPRKB ACTG1 TMPO
BRACHAT_RESPONSE_TO_CAMPTOTHECIN_DN	0.0689655	0.325222	0.411224	1.40476	23	32	PSAT1 OSTF1 TUBB RSU1 STMN1 FKBP3 ANP32E SASH3 RCN1 CORO7 SSB PDK3 BTF3 HMGCS1 ESYT1
GARGALOVIC_RESPONSE_TO_OXIDIZED_PHOSPHOLIPIDS_YELLOW_UP	0.128571	0.450867	0.554181	1.4046	53	11	HMOX1 C3orf58
RIZ_ERYTHROID_DIFFERENTIATION_HBZ	0.109181	0.416259	0.541154	1.40299	43	12	MCM7 MCM4 MCM5 BASP1 CUX1 SMARCD2 TMPO
VARELA_ZMPSTE24_TARGETS_UP	0.128571	0.450867	0.553515	1.40292	53	11	CIRBP HIST1H1C ADARB1 CD14 ZFP36L2
TAKAO_RESPONSE_TO_UVB_RADIATION_UP	0.0297398	0.214695	0.35671	1.40241	7	62	S100A4 ITGA2B H2AFZ MANF PLP2 NXF1 SRI PFDN5 GPX1 RPL21 NAP1L1 CDC37 DST CD99 RPL27A RPL10A PPIB SPINT2 RPS5 RPLP0 RPS28 RPS25 PRDX2 RPS9 SEC13
GARGALOVIC_RESPONSE_TO_OXIDIZED_PHOSPHOLIPIDS_GREEN_UP	0.115217	0.427111	0.624225	1.40181	52	7	AKR1B10 STIP1 IDI1 SLC4A7 GNE RAB23
PEDERSEN_METASTASIS_BY_ERBB2_ISOFORM_4	0.0812325	0.359786	0.398679	1.4009	28	35	BAIAP2L1 CEACAM1 IL18 SHC1 FHL2 MAOA HSPA13 TUBA4A ANXA1 TACC1 FN1 HLA-DRB1 STEAP4 CA2
REACTOME_FATTY_ACYL_COA_BIOSYNTHESIS	0.114754	0.427111	0.568905	1.40074	48	10	ACSL3 ELOVL5 FASN ACACA
WHITFIELD_CELL_CYCLE_G1_S	0.0424837	0.257767	0.372919	1.40072	12	47	DNAJC3 CAPN7 MCM4 MCM5 MCM6 MCM2 NASP ARGLU1 SEC62 EIF2A PCNA KANK2 PANK2 SSR3 ACYP1 ATAD2
REACTOME_SYNTHESIS_OF_VERY_LONG_CHAIN_FATTY_ACYL_COAS	0.0958606	0.393365	0.659242	1.40026	43	6	ACSL3 ELOVL5 ACSL4 ACSL1 HSD17B12
PID_IL2_PI3K_PATHWAY	0.118072	0.43287	0.51165	1.40021	48	14	SHC1 AKT1 HSP90AA1 RPS6 GRB2
SCHEIDEREIT_IKK_INTERACTING_PROTEINS	0.0813953	0.359786	0.431139	1.39965	27	27	CSN3 HSPA4 NLRP2 FKBP5 NOTCH3 HSP90AA1 CDC37 ARRB1
WILCOX_RESPONSE_TO_PROGESTERONE_UP	0.0477816	0.273776	0.358833	1.39881	13	56	HBD HBB SCD FADS2 HMOX1 RRM2 PPL ACAT2 MUC5B NCAPG
CASORELLI_APL_SECONDARY_VS_DE_NOVO_DN	0.0958606	0.393365	0.658545	1.39878	43	6	RPL38 RPS19 RPL27A RPLP2 RPL14 EEF1D
BURTON_ADIPOGENESIS_PEAK_AT_8HR	0.102094	0.406131	0.438171	1.3978	38	23	HMGA2 ITGA5 TUBB2A BZW1 WDR92 HSPH1 IFI16 SAMHD1
BIOCARTA_PTEN_PATHWAY	0.13285	0.461719	0.522751	1.39673	54	13	SHC1 AKT1 ITGB1 ILK MAPK1 GRB2 PDPK1
REACTOME_ANDROGEN_BIOSYNTHESIS	0.0516129	0.282573	0.897559	1.39571	23	2	HSD3B1 SRD5A1
BIOCARTA_CELLCYCLE_PATHWAY	0.140553	0.474809	0.608095	1.39477	60	8	CDK6 CDKN2A CDKN2C
REACTOME_REGULATION_OF_INSULIN_SECRETION_BY_GLUCAGON_LIKE_PEPTIDE1	0.0846561	0.367708	0.468331	1.39467	31	19	GNG10 GNB1 GNG12 RAP1A GNAS RAP1B GNB4 GNB2
ICHIBA_GRAFT_VERSUS_HOST_DISEASE_35D_UP	0.0238095	0.190395	0.33157	1.39452	5	81	PRTN3 LTF S100A9 S100A8 CD68 SCD S100A4 CYBA NCF4 NNMT MCM4 CYBB CAMP LGMN WARS VCAM1 ITGB2 S100A11 AIF1 CD53 HLA-DRB1 TMSB10 CD14 SH3GL1 SPTLC2
REACTOME_REGULATION_OF_APOPTOSIS	0.0479233	0.274065	0.371163	1.39407	14	46	PSMA2 PSME2 PAK2 CASP3 PSME1 DAPK3 PSMB3 PSMB8 PSMB1 PSMB9 PSMC4 PSMC2 PSMB5 PSMD10 PSMD7 PSMD4 PSMB2 PSMD2 PSMC3 PSMD6 PSMC6 PSMC1 PSMD11 PSMC5 PSMB10 PSMA6 RPS27A PSMB4 PSMD3 PSMA4 PSMA3 PSMA7 PSMA5 PSMD13 PSMD9 PSMD12
MATTIOLI_MULTIPLE_MYELOMA_SUBGROUPS	0.0958606	0.393365	0.65625	1.39391	43	6	RRM2 HSD17B4 SMARCA4 CAD RUVBL1 DYNLL1
REACTOME_TETRAHYDROBIOPTERIN_BH4_SYNTHESIS_RECYCLING_SALVAGE_AND_REGULATION	0.101293	0.406131	0.740979	1.3939	46	4	AKT1 HSP90AA1 CALM1
NEMETH_INFLAMMATORY_RESPONSE_LPS_DN	0.124694	0.445283	0.500306	1.39299	50	15	SCD FEN1 H1F0 APEX1
LEE_LIVER_CANCER_SURVIVAL_DN	0.0238095	0.190395	0.314431	1.39237	4	114	SERPINH1 BCAT1 PNP ANXA3 MARCKS MCM7 RPL38 LXN MCM6 MCM2 NLRP2 PLP2 DSG2 RALA VCL PCNA NAP1L1 RPL35 RPS3A RPL9 RPL17 YWHAQ RPSA HNRNPA1 HDDC2 CLIC1 NCBP2 YWHAH ATP2B1 RPS5 TPRKB RPS3 KIF5B RPS6 ACTR3 RPS18 ATAD2 RPS7 NPM1 RPL12 ARHGAP18 HNRNPC RPS9 RPL27 TUBA1B KHDRBS1 RPL31 TMSB4X DEK UBE2D1
TONKS_TARGETS_OF_RUNX1_RUNX1T1_FUSION_GRANULOCYTE_UP	0.110526	0.419677	0.456503	1.39195	41	20	CDK6 BCAT1 HSPB1 ISYNA1 FHL1 KANK2
KIM_PTEN_TARGETS_UP	0.117391	0.431049	0.619633	1.3915	53	7	SKAP2 APBB2 PLAU BUD31
PID_ERBB2_ERBB3_PATHWAY	0.0939948	0.389122	0.44492	1.3909	35	22	SHC1 AKT1 NRAS MAPK1 NF2 GRB2 MAP2K1 CDC42 KRAS SRC
BIOCARTA_EGF_PATHWAY	0.110526	0.419677	0.456066	1.39062	41	20	SRF EGFR SHC1 GRB2 PRKCB MAP2K1 PLCG1
KRISHNAN_FURIN_TARGETS_UP	0.105376	0.408748	0.695423	1.39049	48	5	S100A4 TGM2 HSPA8
SIG_REGULATION_OF_THE_ACTIN_CYTOSKELETON_BY_RHO_GTPASES	0.0802292	0.358051	0.441108	1.39018	27	24	FLNC PAK2 AKT1 GDI2 PAK4 PFN1 ROCK1 PFN2 PAK1 CFL1 ACTG1 ACTR2 RPS4X ACTR3 FSCN1 VASP CDC42
REACTOME_SYNTHESIS_SECRETION_AND_DEACYLATION_OF_GHRELIN	0.105376	0.408748	0.695047	1.38974	48	5	SPCS3 SPCS1 SEC11A SEC11C SPCS2
PID_TRAIL_PATHWAY	0.135714	0.467152	0.548257	1.38959	56	11	FADD IKBKB MAPK1 TRADD IKBKG
BIOCARTA_RACCYCD_PATHWAY	0.105263	0.408748	0.482129	1.38945	41	17	CDK6 IKBKB AKT1 MAPK1 PAK1
BROWNE_HCMV_INFECTION_12HR_UP	0.0605187	0.307644	0.382542	1.38925	20	40	NEFM FEN1 MMP14 DLG1 ARRB2 FBP1 SRCAP
ABDELMOHSEN_ELAVL4_TARGETS	0.126464	0.448567	0.564088	1.38888	53	10	CASP3 ITGB1 NCAM1 RAB10 CDC42 RHOA EIF2AK2 ITGA1
DE_YY1_TARGETS_DN	0.0549828	0.293283	0.363187	1.3868	15	52	EGFR ITGAV FAS ANXA1 GDI2 SEPT10 APC CLIC4 TACC1 FN1 NRP1 PTP4A1 DST CAPZA2 WDR1 PAFAH1B1 ERAP1 TAGLN2 SNX3 HNRNPC CALD1 HNRNPH1 STAG1
REACTOME_BILE_ACID_AND_BILE_SALT_METABOLISM	0.102397	0.406131	0.652513	1.38597	46	6	ALB HSD17B4
BIOCARTA_HER2_PATHWAY	0.135714	0.467152	0.546749	1.38577	56	11	EGFR SHC1 MAPK1 GRB2 MAP2K1 CARM1
MISSIAGLIA_REGULATED_BY_METHYLATION_DN	0.0339623	0.234299	0.333439	1.38569	8	74	RPA3 NRGN ACAT2 MCM5 H2AFZ AARS YES1 DTYMK STMN1 CAV1 HNRNPAB UBE2K TK1 FASN PSIP1 LMNB1 HNRNPA1 MDC1 HAT1 PIR TMPO TRIM28
MIKHAYLOVA_OXIDATIVE_STRESS_RESPONSE_VIA_VHL_UP	0.106754	0.411024	0.651844	1.38455	48	6	CAPRIN1 CLIC1 HYOU1 EIF5A VIM
GRAHAM_CML_DIVIDING_VS_NORMAL_DIVIDING_UP	0.145161	0.480029	0.603485	1.3842	62	8	CLC PPBP HIST1H1C HIST1H2BK
REACTOME_CELL_CYCLE_CHECKPOINTS	0.037594	0.239598	0.338199	1.38419	9	71	PSMA2 RPA3 PSME2 MCM3 MCM7 MCM4 MCM5 MCM6 MCM2 PSME1 PSMB3 PSMB8 PSMB1 PSMB9 RFC2 PSMC4 PSMC2 PSMB5 PSMD10 PSMD7 PSMD4 RFC5 PSMB2 ATM PSMD2 PSMC3 UBE2D1 ORC4 PSMD6 PSMC6 PSMC1 PSMD11
KIM_WT1_TARGETS_8HR_DN	0.0568562	0.297177	0.366655	1.38372	16	48	GTF2F2 IL18 SLC11A2 NNMT IGF2BP3 ITGA2B AGPS MANF PSPH SPTLC2 APBB2 ANP32A KYNU HNRNPR TMPO MSR1 EDF1 HMGCS1 CALD1 RPS9 LSM4 RPL10 ZFP36L1 REXO2 TBCB GPRC5A DLST
BREUHAHN_GROWTH_FACTOR_SIGNALING_IN_LIVER_CANCER	0.119565	0.436632	0.616091	1.38355	54	7	HGF EGFR CTNNB1
SENESE_HDAC1_TARGETS_UP	0.00617284	0.0962551	0.293012	1.38259	0	189	TFRC CDK6 RAC2 PNP PSAT1 IGF2BP2 DOCK10 MAST4 IGF2BP3 AKR1C1 DLG1 HECTD1 LCP1 MCM4 MLKL MAOA ZC3HAV1L SQSTM1 GNG12 DCLK1 FAS SLC39A14 KPNA4 DSG2 ABCC4 CDV3 AKR1C2 ANP32E FN1 SUPT16H YWHAZ PTBP1 TGM2 CELF1 ITGB1 TMX1 CA2 GLRX KYNU STIP1 RPL27A EIF4G1 CERS6 PLAU CTNNA1 CAPRIN1 GSR OTUD4 G3BP2 TMPO DUSP3 IFI16 ESYT2 SSR3 LPXN OGFRL1 ACTR2 CBFB KIAA1217 LMAN1 ITPR1
YANG_MUC2_TARGETS_COLON_3MO_DN	0.112069	0.42313	0.734667	1.38202	51	4	FMO1 GSTT1 FMO5 POR
HELLER_HDAC_TARGETS_UP	0.0252525	0.197544	0.309111	1.38198	4	128	HBA1 RCN3 NRGN S100A4 DBN1 ABAT PPL GMPR MAOA FHL1 G6PD HSPA2 CSRP2 LIMA1 H1F0 ACSL3 SFXN3 VCL ADARB1 NEFL FN1 BLVRB HLA-DRB1 AKR1C3 PDLIM7 DAPK3 TK1 ALDH4A1 TOP3B CDC37 HIST1H2AG NCAM1 ZZEF1 COTL1 PFN2 ACACA CLTC IDI1 APLP2
BIOCARTA_EIF4_PATHWAY	0.0925926	0.386063	0.464045	1.38191	34	19	EIF4G3 AKT1 MAPK1 PABPC1 EIF4G1 PRKCB EIF4G2 EIF4EBP1 EIF4A1 PDPK1 MAPK14 EIF4A2
CHIANG_LIVER_CANCER_SUBCLASS_PROLIFERATION_UP	0.0586207	0.302984	0.360819	1.38144	16	53	BCAT1 MARCKS FEN1 DBN1 CYBA IGF2BP3 CKAP4 NCAPG MCM2 G6PD PLP2 TUBA4A SLC38A1 NCEH1
PID_AR_NONGENOMIC_PATHWAY	0.0847953	0.367971	0.438568	1.38072	28	25	GNB1 GNAI3 AKT1 PLCB2 GNAI2 MAPK1 PLCG2 MAP2K1 CDC42 CREB1 SRC PLCG1 GNG2
WANG_PROSTATE_CANCER_ANDROGEN_INDEPENDENT	0.0795455	0.357128	0.40748	1.38028	27	31	ITGB5 SPCS3 FMO1 FN1 CDH11 DCXR ALDH4A1 DST HDDC2 COL15A1 GSTT1 PRPF19 AP2A2 RPLP2
RASHI_NFKB1_TARGETS	0.116379	0.429017	0.733111	1.3791	53	4	LCN2 NFKB2
PID_NFKAPPAB_ATYPICAL_PATHWAY	0.144928	0.47981	0.515563	1.37753	59	13	ARRB2 IKBKB REL CSNK2B SYK SRC MAPK14 CSNK2A1 CSNK2A2 NFKB1 PIK3R1
ST_FAS_SIGNALING_PATHWAY	0.0845481	0.36758	0.412461	1.37753	28	30	EGFR HSPB1 FADD FAS NFKBIE CASP3 PFN1 MAPK1 ROCK1 PFN2 ALG2
REACTOME_INTEGRIN_ALPHAIIB_BETA3_SIGNALING	0.101828	0.406131	0.440214	1.37619	38	22	SHC1 ITGA2B AKT1 RAP1A TLN1 RAP1B FN1 ITGB3 GRB2 APBB1IP PDPK1 SYK SRC PTPN1
CHESLER_BRAIN_QTL_TRANS	0.11879	0.434822	0.802717	1.37606	54	3	PITPNB MYH9 SPCS1
CASORELLI_ACUTE_PROMYELOCYTIC_LEUKEMIA_DN	0.0126582	0.13771	0.266202	1.37566	0	419	ALB CLC HMGA2 SKAP2 SCD PGD FADS2 PLOD2 FEN1 PSAT1 RAP2B RRM2 CIRBP MCM3 GMPPB FHL2 VWA5A MCM7 ITGA2B LUC7L TUBB MCM4 ACAT2 PSTPIP2 CKAP4 MCM5 MAOA NCAPG THOC6 AARS PDIA6 MCM2 STOM SSR1 HSPA4 NEK9 WARS SQSTM1 NASP DSG2 ABCC4 ACSL3 SSRP1 HNRNPAB AKR1C2 DNAJC9 SRI ST7 VCL RPN1 MVD HLA-DRB1 LMAN2 PICALM SLC38A1 ELOVL5 HNRNPH2 RDX DCXR TK1 RTN3 HSP90AA1 G3BP1 SNF8 ARPC4 XRCC5 XRCC6 CLN6 HSD17B4 GLUL …
NIKOLSKY_BREAST_CANCER_11Q12_Q14_AMPLICON	0.0602007	0.306774	0.364484	1.37553	17	48	SERPINH1 PPFIA1 FADD PGM2L1 TPCN2 PPP1CA CLNS1A PICALM RSF1 PAK1 CD248 IGHMBP2 ARRB1 RPS3 CORO1B AIP PPP6R3 CPSF7 DDB1 CCS
REACTOME_SOS_MEDIATED_SIGNALLING	0.135831	0.467152	0.558619	1.37541	57	10	NRAS MAPK1 GRB2 MAP2K1 KRAS RAF1 MAPK3
SHAFFER_IRF4_TARGETS_IN_ACTIVATED_DENDRITIC_CELL	0.0823864	0.361881	0.405993	1.37524	28	31	FKBP11 FHL1 SSR1 CAV1 CASP3 PDIA4 TXNDC5 SEPT11 CD38 BSPRY CANX UBE2J1
CHNG_MULTIPLE_MYELOMA_HYPERPLOID_DN	0.103175	0.406131	0.460693	1.37193	38	19	GABARAPL2 EIF2B1 PACSIN2 YME1L1 SEC31A EIF1 PEX19 COPA NECAP2 XPOT UBE2D1 MCFD2
REACTOME_REGULATION_OF_INSULIN_SECRETION_BY_ACETYLCHOLINE	0.128261	0.450454	0.610495	1.37098	58	7	MARCKS PLCB2
CHYLA_CBFA2T3_TARGETS_UP	0.0236967	0.190395	0.308182	1.37096	4	120	PRTN3 ELANE HMGA2 WLS RALB PPBP ANXA3 CTSG CELF2 FKBP11 HK3 GMPR NCF4 MAST4 LCP1 PPIC FBP1 UBASH3B TMEM173 TNFAIP8 TCIRG1 FCGR2A NCF2 SPI1 S100A11 SEPT6 FNDC3B SPTBN1 SUN2 NOTCH3 TPM4 SPTAN1 GCA PTPRJ
RUIZ_TNC_TARGETS_DN	0.0474453	0.273	0.338928	1.37087	12	68	PNP EGFR FEN1 RRM2 MCM3 FHL2 NXN TUBB6 MCM7 MCM4 MCM5 MCM6 MCM2 CAV1 EIF5 DNAJC9 SLC38A1 PEA15 EIF2S1 PLAU YWHAH TMPO TPM1 LPXN OGFRL1
REACTOME_EXTRINSIC_PATHWAY_FOR_APOPTOSIS	0.125	0.446034	0.728604	1.37062	57	4	FADD FAS TRADD
SENGUPTA_EBNA1_ANTICORRELATED	0.0747126	0.342974	0.38402	1.37023	25	38	HLA-A LRCH4 VAV2 ARGLU1 MSRA SFXN3 SCYL1 SUN2 ANXA11 FMNL1 ITGB3
REACTOME_CD28_DEPENDENT_PI3K_AKT_SIGNALING	0.128261	0.450454	0.610147	1.3702	58	7	AKT1 AKT2 PDPK1
SLEBOS_HEAD_AND_NECK_CANCER_WITH_HPV_UP	0.0916905	0.385523	0.43476	1.37017	31	24	CDKN2A RAP2B MCM6 MCM2 STMN1 EHHADH NUP210 DNAJC13
GAVIN_FOXP3_TARGETS_CLUSTER_P2	0.0906433	0.383044	0.435173	1.37003	30	25	PCM1 PADI2 ABCB1 PSTPIP2 SS18 FCGR2A GJA1 CASP4 ARSB OTUD4
WANG_TNF_TARGETS	0.111111	0.420873	0.644978	1.36997	50	6	CD68 VCAM1 NOTCH3 GSTT1 YY1
PID_RET_PATHWAY	0.101828	0.406131	0.438222	1.36996	38	22	SHC1 RAP1A PDLIM7 MAPK1 GRB2 RHOA CREB1 SRC PXN
BIOCARTA_ECM_PATHWAY	0.103175	0.406131	0.459818	1.36932	38	19	SHC1 TLN1 PFN1 ITGB1 MAPK1 ROCK1 MAP2K1 RHOA SRC PXN
KALMA_E2F1_TARGETS	0.124122	0.444691	0.575925	1.36766	52	9	FEN1 MCM6 MCM2 PCNA
HADDAD_T_LYMPHOCYTE_AND_NK_PROGENITOR_UP	0.0833333	0.364671	0.400311	1.36748	28	32	HMGA2 PLOD2 HSPB1 PHF3 HSPA5 CCDC88A HSPA13
PID_FAK_PATHWAY	0.0534591	0.288778	0.369034	1.36731	16	44	MMP14 ITGB5 YES1 ITGA5 ITGAV RAP1A ACTN1 TLN1 VCL RAP1B SH3GL1 ITGB1 MAPK1 PAK1 ARHGAP35 GRB2 ARHGEF7 MAP2K1 RHOA SRC PLCG1 PXN
REACTOME_NGF_SIGNALLING_VIA_TRKA_FROM_THE_PLASMA_MEMBRANE	0.0557621	0.294087	0.351586	1.36714	14	59	AP2S1 RALB SHC1 AKT1 AP2B1 RAP1A AKT2 DNM1 NRAS RALA AP2A1 MAPK1 AP2M1 CLTC AP2A2 DUSP3 GRB2 MAP2K1 DNM2 PDPK1 CALM1 RHOA CREB1 KRAS SRC PLCG1 MAPK13
BIOCARTA_INTEGRIN_PATHWAY	0.0942857	0.389666	0.414615	1.36683	32	28	SHC1 RAP1A CAV1 ACTN1 TLN1 VCL ITGB1 MAPK1 CAPN1 ROCK1 GRB2 CRKL MAP2K1 RHOA SRC PXN
GAVIN_PDE3B_TARGETS	0.145199	0.480029	0.554743	1.36587	61	10	IL18 NCF4 CYBB NT5E ENTPD1
FLORIO_HUMAN_NEOCORTEX	0.12931	0.452103	0.725931	1.36559	59	4	AHSP ERAP2
MORI_PRE_BI_LYMPHOCYTE_UP	0.0616883	0.31014	0.367704	1.36557	18	45	FCER1G PSAT1 RRM2 MCM7 TUBB MCM6 MCM2 STMN1 HSPBP1 HNRNPAB ANP32E
DING_LUNG_CANCER_MUTATED_FREQUENTLY	0.0645161	0.315367	0.877921	1.36517	29	2	APC TP53
GARGALOVIC_RESPONSE_TO_OXIDIZED_PHOSPHOLIPIDS_RED_UP	0.135484	0.467152	0.681564	1.36278	62	5	NCEH1 SLC7A5 MTHFD2 DDX10
GRADE_METASTASIS_DN	0.0852273	0.368819	0.402105	1.36207	29	31	AP2S1 H2AFZ PSME1 PPIB CLIC1 PSMC4 PRDX2 OLA1 TFG EIF3I NRBP1 EIF2AK2 DYNLL1 PSMA6 YWHAG PRMT1 PPP2R1A PSMB4
TORCHIA_TARGETS_OF_EWSR1_FLI1_FUSION_DN	0.0235849	0.190395	0.302609	1.36006	4	123	PRTN3 LGALS1 HMGA2 RALB PPBP CELF2 FKBP11 DOCK10 IGF2BP3 LCP1 PDIA5 PTGR1 SGPL1 MAOA LIPA CNN2 GNG12 SVIL H1F0 PLP2 NCF2 LRRC8D ARPC1B SEPT6 FKBP5 SLC38A1 TMSB10 SEPT11 TGM2 PHPT1 UBE2E2 RCN1 CTSC PSMB8 ZNF22 PAK1 TJP2 NQO2 ITGB3 RERE PSMB9 GMFG IQGAP2 CBL PTPRC
MARSON_FOXP3_TARGETS_UP	0.0747126	0.342974	0.381059	1.35966	25	38	RAC2 PNP SLC2A3 S100A4 CELF2 NCF4 CYB5A ITGAV BASP1 PSMB8 MYH9 SWAP70 CORO1A MYO1C SAMHD1
PID_ERBB_NETWORK_PATHWAY	0.0731183	0.33841	0.874206	1.35939	33	2	EGFR HSP90AA1
VERNELL_RETINOBLASTOMA_PATHWAY_UP	0.103152	0.406131	0.43121	1.35898	35	24	FEN1 RRM2 MCM7 MCM4 PCNA KANK2 TMPO MCMBP ATAD2 VRK1 DEK DCK
WUNDER_INFLAMMATORY_RESPONSE_AND_CHOLESTEROL_DN	0.122004	0.44046	0.639503	1.35834	55	6	ALB HLA-A HLA-DQA1 ADIPOQ IGKC
RICKMAN_TUMOR_DIFFERENTIATED_MODERATELY_VS_POORLY_DN	0.133489	0.463252	0.571966	1.35826	56	9	MCM3 ANP32A SRRT TMEM70 CCT3 IPO9 SRSF1
CAIRO_LIVER_DEVELOPMENT_UP	0.0451128	0.264981	0.331839	1.35816	11	71	CRABP2 POGK PGK2 HMGA2 ITGA8 SERPINH1 WLS PLOD2 FKBP10 IGF2BP2 LXN PPIC CSRP2 FKBP3 GJA1 SEPT6 BASP1 GPC1 RCN1 AFAP1 PFN2 CD248
REACTOME_TIE2_SIGNALING	0.122004	0.44046	0.639401	1.35812	55	6	SHC1 NRAS GRB2 KRAS
REACTOME_CYTOSOLIC_TRNA_AMINOACYLATION	0.103152	0.406131	0.430883	1.35795	35	24	AARS YARS WARS TARS CARS QARS SARS PPA1 GARS HARS KARS FARSA
BIOCARTA_TCRA_PATHWAY	0.131749	0.458916	0.791953	1.35761	60	3	HLA-DRB1 HLA-DRA PTPRC
SHAFFER_IRF4_TARGETS_IN_PLASMA_CELL_VS_MATURE_B_LYMPHOCYTE	0.0932945	0.387595	0.4064	1.35728	31	30	HSPB1 FKBP11 PABPC4 SSR1 CAV1 CASP3 PDIA4 SLC3A2 TXNDC5 CD38 BSPRY CANX
FINETTI_BREAST_CANCERS_KINOME_BLUE	0.141304	0.475555	0.604308	1.35709	64	7	IKBKB NEK9 DCLK1 STK39
KEGG_FOLATE_BIOSYNTHESIS	0.142241	0.476225	0.721349	1.35697	65	4	QDPR SPR
SIG_PIP3_SIGNALING_IN_B_LYMPHOCYTES	0.113757	0.426542	0.455593	1.35674	42	19	CDKN2A AKT1 AKT2 PTPRC FLOT1 ITPR1 PLCG2 FLOT2 PDPK1 LYN SYK
REACTOME_TELOMERE_MAINTENANCE	0.0964912	0.394913	0.430907	1.3566	32	25	RPA3 FEN1 H2AFZ HIST3H2BB PCNA HIST1H2BK RFC2 RFC5 TERF2IP RUVBL2 RUVBL1 H2AFX HIST2H2AA3 HIST1H2BC RFC3 POLD2
KRIGE_AMINO_ACID_DEPRIVATION	0.135831	0.467152	0.570872	1.35566	57	9	PSAT1 RETN WARS CARS ASNS SARS
REACTOME_SPHINGOLIPID_DE_NOVO_BIOSYNTHESIS	0.138958	0.472019	0.522814	1.35544	55	12	SGPL1 CERS2 SPTLC2 CERS6 CERS4 SPTLC1 VAPA
GAZDA_DIAMOND_BLACKFAN_ANEMIA_ERYTHROID_UP	0.147619	0.484463	0.534393	1.35445	61	11	FAS ATP6V1B2 UTP6 HNRNPR PDK3
GAZDA_DIAMOND_BLACKFAN_ANEMIA_ERYTHROID_DN	0.00645161	0.0973569	0.286542	1.354	0	196	LCN2 MPO ELANE LGALS1 ANK1 SKAP2 DBR1 RNASE3 BLOC1S1 PPBP ANXA3 CTSG OSTF1 FKBP11 MTHFS TRIOBP HIST1H1C MAOA POLR2D CTSK TWF2 PSPH CDV3 NUDT3 IFT27 GOSR2 SEPT6 CTSB AIF1 IER3IP1 PICALM RPL18A ELOVL5 RDX TPM4 CASP4 DST RPL28 PSIP1 RPS3A PEA15 CALR RPL27A CANX EIF1 CIAO1
LIANG_HEMATOPOIESIS_STEM_CELL_NUMBER_LARGE_VS_TINY_UP	0.132832	0.461719	0.469788	1.35388	52	17	PRTN3 FKBP11 MANF HSPA4 GNG12 GNB4 HLA-DMB MSR1 PGAM1 TUBA1A
SESTO_RESPONSE_TO_UV_C6	0.0948276	0.39153	0.396144	1.35325	32	32	RBP1 ITGB5 CYB5A PTGR1 COMMD1 XRCC6 CD99 HNRNPA1 SEPT2 SND1 MMP9 DHCR24 H1FX
PID_HNF3B_PATHWAY	0.154034	0.490956	0.485972	1.35308	62	15	ALB TFRC AKT1
LEE_TARGETS_OF_PTCH1_AND_SUFU_DN	0.110145	0.418909	0.4218	1.35209	37	26	VAMP2 VSNL1 NTM DCLK1 GJA1 CAMK2D NCAM1 PAK1 THY1 ITPR1 HMGCS1
BIOCARTA_ERK5_PATHWAY	0.15	0.486135	0.533384	1.35189	62	11	SHC1 AKT1 MAPK1 GRB2 CREB1 PLCG1
KEGG_B_CELL_RECEPTOR_SIGNALING_PATHWAY	0.091954	0.385523	0.380203	1.35166	31	37	RAC2 VAV2 IKBKB AKT1 NFKBIE AKT2 NRAS MAPK1 GRB2 PLCG2 PRKCB MAP2K1 LYN SYK KRAS IKBKG BCL10 IFITM1
PEDERSEN_METASTASIS_BY_ERBB2_ISOFORM_7	0.0159574	0.15782	0.295155	1.35138	2	143	HLA-B HLA-A S100A2 EFHD1 PLOD2 GPX8 IGF2BP2 LRCH4 P4HA2 MCM4 ITGB5 FBP1 PPP1R18 SMTN NCAPG SRCAP WWTR1 MTHFD1 DTYMK ITGA5 MGLL NT5E DSG2 ACTN1 SFXN3 FNDC3B PHF14 PDLIM7 NAP1L1 ITGB1 HIST1H2AG GPC1 PSIP1 ZNF362 LMNB1
MOREIRA_RESPONSE_TO_TSA_DN	0.141935	0.475995	0.675743	1.35114	65	5	ICAM1 SLC3A2
PID_MAPK_TRK_PATHWAY	0.13486	0.466969	0.460688	1.35107	52	18	SRF RAP1A NRAS RAP1B MAPK1 MAP2K1 CREB1 KRAS EHD4 MAPK14
NAGASHIMA_NRG1_SIGNALING_UP	0.0702875	0.329464	0.359678	1.35093	21	46	SRF FHL2 TUBB6 PALLD EIF5 FERMT2 VCL TUBB2A REL PWP2 DST EPPK1 LRRC15 ARPC5L PLEKHO2
GAVIN_FOXP3_TARGETS_CLUSTER_P7	0.105714	0.40938	0.409703	1.35064	36	28	WLS PPIC SPECC1 MSRA NT5E GLIPR2 ACTN1 ANXA1 LRRC8D TMSB10 DST GZMK
BIOCARTA_SODD_PATHWAY	0.148707	0.486059	0.717816	1.35032	68	4	FADD BAG4 TRADD
REACTOME_RAP1_SIGNALLING	0.147826	0.484604	0.600947	1.34954	67	7	RAP1A RAP1B YWHAZ
BROWNE_HCMV_INFECTION_24HR_UP	0.0671378	0.32048	0.343678	1.34884	18	58	EEF1A2 ICAM1 RRM2 ABAT MCM7 MCM5 PAK2 SRCAP BID PDIA4 ST7 PLEK ADARB1 TRIP10
REACTOME_RECYCLING_OF_BILE_ACIDS_AND_SALTS	0.00206186	0.0779693	0.999647	1.34819	0	1	ALB
KOBAYASHI_EGFR_SIGNALING_6HR_DN	0.0903226	0.382379	0.866923	1.34807	41	2	HMGA2 EPHA2
PID_VEGFR1_PATHWAY	0.126316	0.448567	0.441793	1.3471	47	20	AKT1 CAV1 NRP2 NRP1 HSP90AA1 MAPK1 CBL PRKCB PDPK1 PLCG1
GUTIERREZ_WALDENSTROEMS_MACROGLOBULINEMIA_1_UP	0.136069	0.467152	0.785601	1.34672	62	3	ADARB1 APLP2 ITPR1
MYLLYKANGAS_AMPLIFICATION_HOT_SPOT_7	0.144086	0.478718	0.673265	1.34618	66	5	TFRC RPL22 LPP EIF4A2
VISALA_RESPONSE_TO_HEAT_SHOCK_AND_AGING_UP	0.163594	0.501175	0.586816	1.34596	70	8	ST13 GRSF1 NDUFS4 TUBA1A FDFT1
BIOCARTA_IL5_PATHWAY	0.0903226	0.382379	0.865561	1.34595	41	2	HLA-DRB1 HLA-DRA
BIOCARTA_CASPASE_PATHWAY	0.15	0.486135	0.530902	1.3456	62	11	CASP3 CASP4 LMNB1 CASP6 CASP1 LMNB2 DFFA
DAIRKEE_CANCER_PRONE_RESPONSE_BPA	0.100575	0.404918	0.393852	1.34542	34	32	PSMA2 QDPR MTHFD1 FKBP5 RDX GLUL SNRPD1
REACTOME_AXON_GUIDANCE	0.0362694	0.237298	0.301739	1.34518	6	129	DPYSL4 CAP2 ANK1 SPTA1 AP2S1 RAC2 EGFR RHOC MYL9 DLG1 ITGA2B DPYSL3 RANBP9 PAK2 ITGA5 ITGAV AP2B1 DNM1 CAP1 NRP2 NRAS TLN1 PAK4 SPTB SPTBN1 AP2A1 RDX NRP1 SPTAN1 HSP90AA1 PFN1 ITGB1 GPC1 MAPK1 NCAM1 ROCK1 STIP1 PFN2 MYL12B PAK1 CFL1 AP2M1 MYH9 CLTC ITGB3 MYL6 AP2A2 RHOG
REACTOME_ACTIVATED_NOTCH1_TRANSMITS_SIGNAL_TO_THE_NUCLEUS	0.142857	0.476666	0.56615	1.34445	60	9	PSEN1 ARRB2 ARRB1 ADAM10 ADAM17
REACTOME_SHC_MEDIATED_CASCADE	0.144086	0.478718	0.672207	1.34407	66	5	SHC1 NRAS GRB2 KRAS
BIOCARTA_PROTEASOME_PATHWAY	0.108571	0.415763	0.407584	1.34366	37	28	PSMA2 RPN1 PSMB3 PSMB1 RPN2 UBA1 PSMC4 PSMC2 PSMB5 PSMB2 PSMC3 PSMD6 PSMC6 PSMD11 PSMA6 PSMB4 PSMA4 PSMA3 PSMA7 PSMA5
MILI_PSEUDOPODIA_CHEMOTAXIS_UP	0.0833333	0.364671	0.376505	1.34341	28	38	ZEB2 DDR2 PPFIA1 PALLD VAMP7 RAB13 APC EIF2A CYB5R3 NAP1L1 KANK2 SSB EIF3E KIF5B HSPB11
MULLIGAN_NTF3_SIGNALING_VIA_INSR_AND_IGF1R_DN	0.150862	0.486712	0.714084	1.3433	69	4	H1F0 HSD17B11 RAB9A PAWR
REACTOME_IL_2_SIGNALING	0.137845	0.468972	0.466076	1.34319	54	17	SHC1 NRAS MAPK1 GRB2 MAP2K1 SYK KRAS
GAURNIER_PSMD4_TARGETS	0.124339	0.444691	0.450914	1.34281	46	19	HLA-B HLA-A HLA-C HLA-DRB1 HLA-DRA IL16 HLA-DQA1 HLA-DMB
ITO_PTTG1_TARGETS_DN	0.163594	0.501175	0.585306	1.3425	70	8	ITGA5 RHOG FSCN1 EIF4A1 PSMD2 ARHGAP1 RRAS ARHGDIA
REACTOME_DEFENSINS	0.0185567	0.172564	0.994708	1.34153	8	1	DEFA1
REACTOME_DEVELOPMENTAL_BIOLOGY	0.0166667	0.162358	0.286186	1.34129	2	165	DPYSL4 CAP2 ANK1 SPTA1 AP2S1 RAC2 EGFR MED6 RHOC MYL9 DLG1 ITGA2B MED18 DPYSL3 RANBP9 PAK2 AKT1 ITGA5 ITGAV AP2B1 AKT2 DNM1 CAP1 NRP2 NRAS TLN1 PAK4 SPTB SPTBN1 PLIN1 AP2A1 RDX NRP1 SPTAN1 HSP90AA1 PFN1 ITGB1 GPC1 MAPK1 NCAM1 ROCK1 CD36 STIP1 PFN2 MYL12B PAK1 CFL1 AP2M1 CTNNA1 MYH9 CLTC ITGB3 MYL6 AP2A2 RHOG
WIEMANN_TELOMERE_SHORTENING_AND_CHRONIC_LIVER_DAMAGE_DN	0.0185567	0.172564	0.994532	1.34129	8	1	S100A9
PID_S1P_S1P3_PATHWAY	0.13486	0.466969	0.457031	1.34034	52	18	GNAI3 AKT1 ITGAV GNAI2 MAPK1 ITGB3 RHOA SRC
SHIN_B_CELL_LYMPHOMA_CLUSTER_6	0.0206186	0.180755	0.993826	1.34034	9	1	S100A8
REACTOME_ACTIVATION_OF_CHAPERONES_BY_ATF6_ALPHA	0.157328	0.495687	0.712306	1.33996	72	4	HSPA5 CALR NFYB HSP90B1
REACTOME_ACTIVATION_OF_CHAPERONE_GENES_BY_ATF6_ALPHA	0.157328	0.495687	0.712306	1.33996	72	4	HSPA5 CALR NFYB HSP90B1
KEGG_ARRHYTHMOGENIC_RIGHT_VENTRICULAR_CARDIOMYOPATHY_ARVC	0.0833333	0.364671	0.375316	1.33917	28	38	ITGA8 ITGA2B ITGB5 ITGA5 ITGAV DSG2 ACTN1 GJA1 CACNA2D1 ITGB1 DAG1 CTNNA1 ITGB3 ACTG1 ACTB
PARENT_MTOR_SIGNALING_DN	0.137405	0.467994	0.456591	1.33905	53	18	CRABP2 HGF CEACAM1 ITGAM EIF5 FHL3 ELOVL5 CD248
BRACHAT_RESPONSE_TO_METHOTREXATE_UP	0.163594	0.501175	0.583791	1.33902	70	8	HBA1 CD53 CARHSP1
SCIAN_INVERSED_TARGETS_OF_TP53_AND_TP73_DN	0.122078	0.44046	0.431751	1.3386	46	21	HBD TRIOBP ACTN1 BASP1 CELF1 YWHAQ EIF1 DDX17
NIELSEN_SYNOVIAL_SARCOMA_DN	0.149398	0.486135	0.489139	1.3386	61	14	CYBB ITGB2 RNASE6 AIF1 CTSS IFI35 IL16 LGALS9 MYOF CASP1 PARP14
KEGG_TYPE_II_DIABETES_MELLITUS	0.152381	0.48858	0.528128	1.33857	63	11	HK3 IKBKB MAPK1 ADIPOQ
WALLACE_PROSTATE_CANCER_DN	0.150538	0.486135	0.669323	1.3383	69	5	GJA1 RAP1B AKAP12
ABBUD_LIF_SIGNALING_1_DN	0.151365	0.487661	0.516127	1.3381	60	12	LIMS1 S100A4 OSTF1
POS_HISTAMINE_RESPONSE_NETWORK	0.158924	0.496957	0.480463	1.33774	64	15	ARF4 NNMT G3BP1 PFN2 ASNS EMILIN1 ENAH IGF2R GARS
TIEN_INTESTINE_PROBIOTICS_2HR_DN	0.0756014	0.34605	0.350323	1.33768	21	52	DBN1 CIRBP FKBP11 PPFIA1 CKAP4 SEC23A WWTR1 HSPA13 DAB2 FERMT2 FNDC3B PICALM CADM1 UFM1 RDH11 PRCP QKI
HAHTOLA_MYCOSIS_FUNGOIDES_DN	0.163594	0.501175	0.583024	1.33727	70	8	CANX ZFP36L2 CDC42 HLA-DQB1 RPL31 PRMT1 FLNA
FAELT_B_CLL_WITH_VH_REARRANGEMENTS_UP	0.137405	0.467994	0.455936	1.33713	53	18	NCF4 RHOC CLIC4 CAPZA2 RAB31 NPC2 TUBA1A RAB6A HNRNPA3 HLA-F
WEBER_METHYLATED_LCP_IN_FIBROBLAST_DN	0.028866	0.211654	0.991357	1.33701	13	1	PGK2
WEBER_METHYLATED_LCP_IN_SPERM_DN	0.028866	0.211654	0.991357	1.33701	13	1	PGK2
HOLLMANN_APOPTOSIS_VIA_CD40_DN	0.0380435	0.241777	0.29372	1.33681	6	139	HLA-B HSBP1 SERPINH1 FADS2 TMEM131 NXN LXN HIST1H1C AGPS CPOX ATP6AP1 TARS UGDH NLRP2 PSPH S100A11 RNASE6 HLA-C PSME1 OXSR1 PPP1CA GATM FNDC3B RPN1 SPTBN1 CPVL GPX1 SEPT11 UBE2L6 CASP4 APBB2 TMX1 CTSC PCBD1 PSMB8 ZNF22 CANX CERS6 CTNNA1 DECR2 SPINT2 PSMB9
REACTOME_NEF_MEDIATED_DOWNREGULATION_OF_MHC_CLASS_I_COMPLEX_CELL_SURFACE_EXPRESSION	0.156522	0.494732	0.595236	1.33671	71	7	HLA-A AP1B1 AP1S2 AP1G1 B2M AP1M1
DITTMER_PTHLH_TARGETS_UP	0.0566038	0.29652	0.315463	1.33562	14	78	AP2S1 ARF4 MARCKS DLG1 SGPL1 RANBP9 H2AFZ LIPA GNAI3 H1F0 ANXA1 RAB13 UROD ANXA11 CAPZA2 STK39 AP2M1 PLAU ATP2B1 HSD17B11 USP15 FLOT1 SF3B3 RAB8A KLC1 RFC5 HNRNPH1 LSM5 LAMP1 RHEB OSBPL9 GPX4 CTNNB1 PAIP1 RNPS1
REACTOME_SYNTHESIS_OF_PIPS_AT_THE_LATE_ENDOSOME_MEMBRANE	0.137255	0.467994	0.628715	1.33542	62	6	PIK3C3 PIK3R4 MTMR2
REACTOME_CELL_CYCLE	0.0121951	0.133617	0.284366	1.3354	1	183	PCM1 CDK6 PSMA2 CDKN2A KIF2A RPA3 FEN1 PSME2 RRM2 MCM3 MCM7 TUBB MCM4 MCM5 MCM6 H2AFZ MCM2 HSPA2 TUBA4A PSME1 SUN2 HIST3H2BB TUBB4A PCNA HSP90AA1 HIST1H2BK RSF1 PSMB3 LMNB1 PSMB8 PSMB1 DYNC1I2 PSMB9 RFC2 PSMC4 PAFAH1B1 DYNC1H1 RPS27 PSMC2 PSMB5 LIN54 NPM1 TUBA1A PSMD10 PSMD7 RBBP4 PSMD4 RFC5 SMC1A PSMB2 ATM PSMD2 STAG1 SEC13 PSMC3 TERF2IP RUVBL2 UBE2D1 RANGAP1 ORC4 CDKN2C PSMD6 PSMC6 PSMC1 RAD21 …
KORKOLA_CHORIOCARCINOMA	0.028866	0.211654	0.990122	1.33534	13	1	HSD3B1
NADELLA_PRKAR1A_TARGETS_DN	0.144708	0.479763	0.778844	1.33513	66	3	HMGA2 ACTA2
HEIDENBLAD_AMPLICON_12P11_12_DN	0.165899	0.502817	0.581997	1.33491	71	8	SAR1A RBM15B CDK13 CBX5
KOHOUTEK_CCNT2_TARGETS	0.139949	0.474064	0.455088	1.33464	54	18	CSN3 RETSAT NT5E CERCAM DCXR
PID_P75_NTR_PATHWAY	0.102273	0.406131	0.393822	1.33401	35	31	NGFR SHC1 PSEN1 RHOC RTN4 IKBKB AKT1 SQSTM1 CASP3
AMIT_DELAYED_EARLY_GENES	0.161638	0.498536	0.709142	1.33401	74	4	ZFP36L2 FOSL2 RBMS1 ZFP36L1
SEMBA_FHIT_TARGETS_DN	0.103226	0.406131	0.857798	1.33388	47	2	DTYMK CLN6
BIOCARTA_PYK2_PATHWAY	0.131579	0.458916	0.437365	1.33359	49	20	SHC1 MAPK1 PAK1 GRB2 PRKCB CRKL MAP2K1 CALM1 SRC PLCG1 MAPK14 RAC1 GNAQ RAF1 MAPK3
REACTOME_HIV_INFECTION	0.0209424	0.180755	0.289697	1.33274	3	145	HLA-A AP2S1 PSMA2 GTF2F2 FEN1 PSME2 KPNA1 POLR2D PAK2 AP2B1 SUPT4H1 SSRP1 PSME1 AP2A1 NUP210 SUPT16H POLR2E XRCC5 XRCC6 PSMB3 PSIP1 PSMB8 PSMB1 AP2M1 NCBP2 AP2A2 NUP50 PSMB9 PSMC4 ARF1 PSMC2 GTF2A2 GTF2E1 GTF2E2 PSMB5 ATP6V1H AP1B1 NPM1 PSMD10 DOCK2 PSMD7 PSMD4 PSMB2 XRCC4 PSMD2 GTF2F1 PSMC3 SLC25A4
KHETCHOUMIAN_TRIM24_TARGETS_UP	0.122093	0.44046	0.410458	1.33251	41	27	LGALS1 ICAM1 RBP1 CYBB ITGAV VCAM1 TGM2 SPARC CD38
WHITFIELD_CELL_CYCLE_LITERATURE	0.149398	0.486135	0.486558	1.33154	61	14	RRM2 MCM6 MCM2 NASP PCNA
WIEDERSCHAIN_TARGETS_OF_BMI1_AND_PCGF2	0.122078	0.44046	0.429455	1.33149	46	21	S100A2 CDK6 NTM P4HA2 CAV1
TANG_SENESCENCE_TP53_TARGETS_DN	0.127937	0.449993	0.42553	1.33029	48	22	NRGN PPL NCAPG ADARB1 TK1 MAP1B LMNB1
KYNG_ENVIRONMENTAL_STRESS_RESPONSE_NOT_BY_UV_IN_OLD	0.153846	0.490956	0.513055	1.33014	61	12	HGF GNPNAT1 GLRX HLA-DQA1 FLOT1
SANA_RESPONSE_TO_IFNG_DN	0.0780669	0.35456	0.342052	1.33006	20	59	TFRC TPT1 RHOC RTN4 H2AFZ DAB2 TUBA4A GJA1 APEX1 TXNDC5 RPS3A PRCP PEA15 YWHAQ COTL1 RPL10A RPSA RPL6 NQO1 RPLP0 EIF4G2
LEE_LIVER_CANCER_MYC_TGFA_UP	0.103448	0.406208	0.389237	1.32965	35	32	CSN3 LCN2 TFRC RALB ICAM1 PPL NT5E PSPH
SPIELMAN_LYMPHOBLAST_EUROPEAN_VS_ASIAN_2FC_UP	0.139434	0.47266	0.625673	1.32896	63	6	HSPB1 ARPC4 STXBP2 ROBO1 RRP1
REACTOME_POST_CHAPERONIN_TUBULIN_FOLDING_PATHWAY	0.166259	0.503011	0.477076	1.32831	67	15	TUBB3 TUBA1C TUBB6 TUBA4A TUBB2A TUBB4A
KEGG_STEROID_HORMONE_BIOSYNTHESIS	0.149398	0.486135	0.48535	1.32824	61	14	HSD3B1 AKR1C1 AKR1C2 AKR1C3
CARDOSO_RESPONSE_TO_GAMMA_RADIATION_AND_3AB	0.149883	0.486135	0.559162	1.32786	63	9	ANXA3 FEN1 TWF2
BIOCARTA_IL6_PATHWAY	0.154567	0.490956	0.539178	1.32755	65	10	SRF SHC1 GRB2 MAP2K1
ZHENG_RESPONSE_TO_ARSENITE_UP	0.170507	0.505824	0.57842	1.32671	73	8	HMOX1 TXNRD1 DNAJB1
REACTOME_BIOSYNTHESIS_OF_THE_N_GLYCAN_PRECURSOR_DOLICHOL_LIPID_LINKED_OLIGOSACCHARIDE_LLO_AND_TRANSFER_TO_A_NASCENT_PROTEIN	0.178049	0.511185	0.462968	1.32641	72	16	GMPPB ALG1 GNPNAT1 GMPPA ALG13 ALG5 ALG2
PID_ANTHRAX_PATHWAY	0.159524	0.49717	0.523169	1.326	66	11	IL18 VCAM1 MAPK1 MAP2K1 CASP1
GROSS_HYPOXIA_VIA_HIF1A_DN	0.121387	0.440161	0.375091	1.32588	41	36	IL18 PPL LXN POLR2D CAV1 ACAP2 CAPN1 ENO2 MYH9 PRPF19 ME2 DUSP3 PSMC4
DER_IFN_BETA_RESPONSE_UP	0.0542636	0.291441	0.317972	1.32537	13	76	HLA-A BST2 PLOD2 RHOC LIPA EIF2B1 HLA-C PSME1 XRCC6 GMFB MAP1B IFI30 PSMB8 IFI35 ADAM9 ZFP36L2 PSMB9 DDX17 IFI16 EPS15 MX2 RBBP4 CALD1 IFIT5 ISG15 ITGA2 DDX1 POLR2B IFITM1 TRIM26 OAS2 EIF2AK2
IKEDA_MIR1_TARGETS_UP	0.121387	0.440161	0.374854	1.32504	41	36	ARF4 UBE2H ANP32E FNDC3B SMAP1 FNDC3A PICALM CORO1C SEC62 YWHAZ ATP6V1A ZFP36L2 CLTC PDCD10 HNRNPR SYNCRIP GPRC5B
REACTOME_G1_PHASE	0.168704	0.50526	0.475547	1.32406	68	15	CDK6 CDKN2A CDKN2C PPP2CA CKS1B PPP2R1A RPS27A
GILMORE_CORE_NFKB_PATHWAY	0.170507	0.505824	0.577248	1.32402	73	8	IKBKB NFKBIE REL IKBKG
REACTOME_SIGNALING_BY_HIPPO	0.159524	0.49717	0.52231	1.32382	66	11	WWTR1 CASP3 TJP2 YWHAE YAP1 TJP1 STK4
HAHTOLA_MYCOSIS_FUNGOIDES_UP	0.159524	0.49717	0.522232	1.32363	66	11	HBD HIST1H2BK CA2
RUTELLA_RESPONSE_TO_CSF2RB_AND_IL4_DN	0.026178	0.198895	0.28677	1.32317	4	146	S100A12 S100A9 ICAM3 CD68 BCAT1 PNP SLC2A3 IL18 VWA5A PDIA5 CYBB FBP1 FAH CTSK TCIRG1 ARGLU1 DAB2 TUBA4A LAIR1 PACSIN2 CTSB AIF1 SUN2 CD14 ARFGAP3 PCK2 SPTLC2 SPARC ANP32A RPL28 CD163 VSIG4 HNRNPA1 HDDC2 GSR ENTPD1 HLA-DQA1 APLP2 RERE RPL22 LPXN IQGAP2
REACTOME_SYNTHESIS_OF_SUBSTRATES_IN_N_GLYCAN_BIOSYTHESIS	0.156909	0.495289	0.557068	1.32288	66	9	GMPPB GNPNAT1 GMPPA ALG5
ROETH_TERT_TARGETS_DN	0.12043	0.438763	0.850565	1.32263	55	2	SPTBN1 GZMK
KUWANO_RNA_STABILIZED_BY_NO	0.0412371	0.251837	0.980596	1.3225	19	1	HMOX1
BIOCARTA_CTLA4_PATHWAY	0.141612	0.475995	0.622557	1.32234	64	6	HLA-DRB1 HLA-DRA GRB2
COULOUARN_TEMPORAL_TGFB1_SIGNATURE_UP	0.092219	0.385523	0.367922	1.32226	31	39	IMPACT HSPA4 LGMN ERGIC1 LIMA1 CLIC4 PICALM PDLIM7 NRP1 HMGXB4 HMBS IDI1 PDCD10 ASNS DHX32 PALMD FOSL2 RBM47 TMSB4X
KEGG_AMYOTROPHIC_LATERAL_SCLEROSIS_ALS	0.114035	0.426815	0.419976	1.32219	38	25	NEFM CAT CASP3 BID NEFL GPX1
THEILGAARD_NEUTROPHIL_AT_SKIN_WOUND_DN	0.0322581	0.225565	0.289766	1.32196	5	142	HSBP1 ICAM3 CELF2 NCF4 PPFIA1 FADD AKT1 TWF2 PLCB2 ACTN1 TUBA4A GNAS ITGB2 GDI2 PPP1CA ARPC3 GNAI2 GCA XRCC5 ANXA11 UBA3 CDK13 PRCP ROCK1 GNB2 DDX23 ZFP36L2 CD97 ADD3 ENTPD1 ME2 CORO1A RERE CAPZB USP15 GTF2E1 PLCG2 PRKCB EIF4G2 FLOT2 ADAM10 YY1 DOCK2 SPTLC1 TPST2 FLII KLC1 SMC1A ITGAL CALM1 IGF2R PPM1A TUBA1B
ROSS_LEUKEMIA_WITH_MLL_FUSIONS	0.124277	0.444691	0.373922	1.32175	42	36	LGALS1 ZEB2 RNASE3 RAC2 PALLD DAB2 ARPC2 CORO1C LPCAT1
GOUYER_TATI_TARGETS_UP	0.153348	0.490335	0.77092	1.32155	70	3	LCN2 ANPEP
REACTOME_NUCLEAR_SIGNALING_BY_ERBB4	0.168734	0.50526	0.508903	1.31938	67	12	CSN2 PSEN1
SIG_INSULIN_RECEPTOR_PATHWAY_IN_CARDIAC_MYOCYTES	0.116667	0.429399	0.379186	1.31906	41	34	CDKN2A SHC1 AKT1 AKT2 CAP1 YWHAZ MAPK1 YWHAQ YWHAH CBL GRB2 FLOT1 FLOT2 PDPK1 CDC42
MA_MYELOID_DIFFERENTIATION_DN	0.142857	0.476666	0.442939	1.31906	53	19	VAV2 YES1 HSPA2 VCAM1 CD14 PSMC4 SH3BP1 KIF1B FOSL2
PODAR_RESPONSE_TO_ADAPHOSTIN_DN	0.159251	0.49717	0.535552	1.31862	67	10	TFRC SCD IDI1 ACTG1 FDFT1
DACOSTA_UV_RESPONSE_VIA_ERCC3_UP	0.0276243	0.206432	0.279602	1.31803	4	167	HLA-A AP2S1 ICAM3 SERPINH1 PNP TUBB3 FEN1 MED6 MCM4 ARRB2 MCM5 SQSTM1 HSPA2 TCIRG1 ITM2B NFKBIE CASP3 NXF1 TUBA4A GDI2 MGAT1 PPP1CA ADA RPN1 MVD TPM2 PDLIM7 IDH2 NDUFS7 TK1 PCNA ARPC4 UROD TP53I3 GLUL IFI30 ASNA1 NCBP2 GSTT1 UBA1 RFC2 DNASE2 U2AF2 DUSP3 EWSR1 PVR PLEKHO2 ACYP1 RAB8A GPRC5B EIF4EBP1
PID_PLK1_PATHWAY	0.180488	0.512203	0.459862	1.31751	73	16	KIF2A TPT1 PAK1 RHOA PPP1CB GOLGA2 NUDC RAB1A PPP2CA
SPIELMAN_LYMPHOBLAST_EUROPEAN_VS_ASIAN_DN	0.011236	0.129656	0.260843	1.31716	0	373	SKAP2 PSMA2 RALB KIF2A RAC2 PNP ARF4 MARCKS RPA3 MED6 CAPN7 CAT LCP1 RRAGC PDIA5 CKAP4 POLR2D LIPA GNB1 YARS TNFAIP8 GNAI3 MCM2 IPO5 ARL1 DDX24 BAG2 LGMN SQSTM1 LIMA1 AP2B1 ITM2B FAS CAP1 EIF5 SEL1L PSPH ARPC5 GDI2 TM9SF2 RNASE6 OXSR1 GOSR2 PGRMC1 GPNMB GATM PCYT1A ARFIP2 CD53 CHKB YME1L1 TRAM2 PICALM MRPS7 SLC38A1 DNAJA1 YWHAZ UBE2K UBE2L6 TTC1 PITPNB CD38 ST13 GMPR2 ILK ANP32A TMX1 ANXA11 GMFB …
STARK_HYPPOCAMPUS_22Q11_DELETION_UP	0.142857	0.476666	0.442288	1.31712	53	19	TFRC VAMP2 OLFML2B DCLK1 SPIN1 AAK1 AP2A2
MYLLYKANGAS_AMPLIFICATION_HOT_SPOT_22	0.174569	0.511154	0.700141	1.31707	80	4	MYH9 NF2 EWSR1 SEPT5
BIOCARTA_IL12_PATHWAY	0.161987	0.498536	0.767837	1.31626	74	3	IL18 MAPK14
REACTOME_FRS2_MEDIATED_CASCADE	0.161905	0.498536	0.51932	1.31625	67	11	NRAS MAPK1 GRB2 MAP2K1 KRAS RAF1 MAPK3
ST_TUMOR_NECROSIS_FACTOR_PATHWAY	0.181159	0.512682	0.492474	1.31584	74	13	FADD NFKBIE CASP3 BAG4 TRADD
BIOCARTA_CDK5_PATHWAY	0.176087	0.511154	0.585753	1.31542	80	7	NGFR MAPK1 MAP2K1
TOMIDA_LUNG_CANCER_POOR_SURVIVAL	0.161987	0.498536	0.767342	1.31542	74	3	CKAP4 TBXAS1 DAD1
RUTELLA_RESPONSE_TO_HGF_VS_CSF2RB_AND_IL4_UP	0.0208333	0.180755	0.277587	1.31515	2	207	S100A12 S100A9 TFRC CD68 BCAT1 SCD PNP SLC2A3 IL18 SLC11A2 VWA5A LXN AKR1C1 PDIA5 CYBB FBP1 STOM FAH CTSK SQSTM1 TCIRG1 DAB2 TUBA4A LAIR1 PACSIN2 AKR1C2 SEC22B GPNMB RAB13 CTSB SLC3A2 AIF1 SUN2 CD14 RDX ARFGAP3 NRP1 TGM2 PCK2 SPTLC2 SPARC CD163 RDH11 KYNU VSIG4 EIF2S1 HDDC2 GSR ENTPD1 HLA-DQA1 TPST1 APLP2 RERE PIR LPXN IQGAP2 NQO1 EMILIN1 CSTF3 UFSP2 ITPR1 PSMB5 ATP6V1H PRKCB
CHICAS_RB1_TARGETS_SENESCENT	0.0238095	0.190395	0.273578	1.31475	2	235	HLA-B SERPINB7 HMGA2 CD82 ERAP2 FZD1 PPBP MARCKS RPA3 FEN1 NRGN PSME2 RRM2 MCM3 DERA FKBP11 VWA5A MCM7 DPYSL3 MCM4 CYB5A MCM5 MCM6 ABI2 TMEM173 GNB1 TNFAIP8 MCM2 FAH DDX24 WWTR1 MTHFD1 ERGIC1 TCIRG1 NASP VCAM1 RPL37A DNM1 HPRT1 SPTBN1 PDLIM3 FAM114A1 IDH2 UBE2L6 PCNA FAF2 KANK2 PSIP1 GLUL LMNB1 CTSS PSMB8 CBX5 CALR FAM129A PPIL3 ENO2 SMARCC1 CERS6 NQO2 KDELC2 ADD3 THY1 HAT1 RAB31 APLP2 RFC2 ANPEP…
BIOCARTA_EIF_PATHWAY	0.171149	0.506731	0.471588	1.31303	69	15	EIF4G3 EIF5 EEF2 EIF2S1 EIF1 EIF4G1 EIF4G2 EIF4A1 EIF2S3 EIF4A2 EIF2S2
PID_UPA_UPAR_PATHWAY	0.113636	0.426542	0.387621	1.31301	39	31	ELANE HGF EGFR CTSG ITGB5 ITGAM ITGA5 ITGAV ITGB2 FN1 ITGB1 PLAU ITGB3
BEGUM_TARGETS_OF_PAX3_FOXO1_FUSION_AND_PAX3	0.161987	0.498536	0.765425	1.31213	74	3	PSTPIP2 FN1
REACTOME_EARLY_PHASE_OF_HIV_LIFE_CYCLE	0.163934	0.501232	0.55214	1.31118	69	9	FEN1 XRCC5 XRCC6 PSIP1 XRCC4
JOHANSSON_BRAIN_CANCER_EARLY_VS_LATE_UP	0.0618557	0.31014	0.972129	1.31108	29	1	RRM2
BIOCARTA_NUCLEARRS_PATHWAY	0.0618557	0.31014	0.971776	1.3106	29	1	ABCB1
YAGUE_PRETUMOR_DRUG_RESISTANCE_UP	0.0618557	0.31014	0.971776	1.3106	29	1	ABCB1
CHICAS_RB1_TARGETS_GROWING	0.057971	0.301992	0.298274	1.31034	11	111	CDKN2A SCD ANXA3 MARCKS RPA3 RBP1 PSAT1 NRGN MCM3 DOCK10 GPC6 MCM7 LXN AKR1C1 DPYSL3 MCM4 MCM6 TNFAIP8 MCM2 NASP CAV1 PSPH SSRP1 AKR1C2 DNAJC9 ANP32E SULF1 HPRT1 TRAM2 SUPT16H IDH2 NRP1 PCK2 PSIP1 CBX5 ZNF22 FAM129A SMARCC1 LSAMP CERS6 ANPEP TMPO ASNS LRRC15 IFI16
WIERENGA_STAT5A_TARGETS_GROUP2	0.168675	0.50526	0.47875	1.31017	69	14	SLC2A3 PSAT1 CKAP4 SQSTM1 CA2 PLAU
REACTOME_HOST_INTERACTIONS_OF_HIV_FACTORS	0.0680851	0.323024	0.298331	1.30853	15	101	HLA-A AP2S1 PSMA2 PSME2 KPNA1 PAK2 AP2B1 PSME1 AP2A1 NUP210 PSMB3 PSIP1 PSMB8 PSMB1 AP2M1 AP2A2 NUP50 PSMB9 PSMC4 ARF1 PSMC2 PSMB5 ATP6V1H AP1B1 NPM1 PSMD10 DOCK2 PSMD7 PSMD4 PSMB2 PSMD2 PSMC3 SLC25A4
TANG_SENESCENCE_TP53_TARGETS_UP	0.176179	0.511154	0.504543	1.30807	70	12	HBG2 HBG1 PSTPIP2
POMEROY_MEDULLOBLASTOMA_PROGNOSIS_UP	0.148997	0.486059	0.414992	1.30787	51	24	GAP43 CALML3 GNAS USP4 PTK7 PLOD1 SRP54 MYL6 RTN1
LUDWICZEK_TREATING_IRON_OVERLOAD	0.1875	0.519624	0.69507	1.30753	86	4	LCN2 TFRC
DANG_REGULATED_BY_MYC_DN	0.0358974	0.236186	0.281984	1.30718	6	149	ALB SLC4A1 FADS2 HMOX1 FZD1 ARF4 HSPB1 LIMS1 NXN LXN PAK2 AKT1 RPS12 IMPACT PHLDB1 VCAM1 ITM2B FAS CAV1 AKT2 CASP3 GNAS SFXN3 CTSB FN1 YME1L1 PDLIM7 SPTAN1 SPARC ARPC4 ITGB1 ILK GPC1 NCAM1 FSTL1 ROCK1 PEA15 FAM129A IFI35 CANX
SARRIO_EPITHELIAL_MESENCHYMAL_TRANSITION_UP	0.0601504	0.306774	0.316052	1.30697	15	73	TUBB3 RRM2 MMP14 MCM3 FHL2 MCM7 TUBB MCM4 MCM5 MCM6 SMTN MCM2 STMN1 NT5E ARPC1B IDH2 PCNA
LEE_NEURAL_CREST_STEM_CELL_UP	0.075188	0.344495	0.335273	1.30683	19	61	NEFM CRABP2 LGALS1 NGFR EEF1A2 ZEB2 RBP1 SHC1 GAP43 DPYD AKR1C1 GYPC NRP2 ANXA1 S100A11 ST7 NEFL
EHLERS_ANEUPLOIDY_UP	0.155216	0.491939	0.445367	1.30613	60	18	RHOC H2AFY2 FKBP3 FERMT2 FNDC3A RPL9 FAM129A
BIOCARTA_EIF2_PATHWAY	0.182028	0.513586	0.569096	1.30532	78	8	EIF5 PPP1CA EIF2S1 EIF2S3 EIF2AK2 EIF2S2
REACTOME_COSTIMULATION_BY_THE_CD28_FAMILY	0.137143	0.467994	0.395878	1.30506	47	28	PAK2 AKT1 YES1 AKT2 HLA-DRB1 PAK1 HLA-DQA1 GRB2 PDPK1 LYN CDC42 SRC PPP2CA CSK PPP2R5E PPP2R1A RAC1
HUANG_GATA2_TARGETS_UP	0.0639098	0.314374	0.318831	1.30492	16	71	PRTN3 MPO LGALS1 BLOC1S1 TNFAIP8 SQSTM1 FCGR2A SPI1 AKR1B10 GPX1 GYG1 DOK3 PSMB8 MYL12B C12orf57 IL16 CD93 RAB31 RHOG PSMB9 GMFG RPS6 LPXN IQGAP2
AZARE_STAT3_TARGETS	0.162907	0.50071	0.452767	1.30483	64	17	S100A9 NNMT CDV3 B4GALT1 CLIC4 FN1
GOERING_BLOOD_HDL_CHOLESTEROL_QTL_TRANS	0.172043	0.507979	0.652409	1.30448	79	5	MPO MSI1 SCRIB PAF1 ZC3HC1
REACTOME_RESOLUTION_OF_AP_SITES_VIA_THE_MULTIPLE_NUCLEOTIDE_PATCH_REPLACEMENT_PATHWAY	0.184332	0.515721	0.568597	1.30417	79	8	FEN1 APEX1 PCNA
REN_ALVEOLAR_RHABDOMYOSARCOMA_DN	0.0267857	0.202429	0.266227	1.30399	2	277	SKAP2 AP2S1 WLS FZD1 EGFR ARF4 FKBP10 RCN3 MMP14 FKBP11 FHL2 RHOC CAT NNMT LXN DPYSL3 PPIC RRAGC TGFB1I1 ITGB5 NTAN1 SMTN PARVA CNN2 ATP6AP1 GNG12 ITGA5 LIMA1 ITGAV SLC39A14 CAV1 UGDH CAP1 NT5E HSPA13 DAB2 ACTN1 GJA1 ANXA1 TLN1 ARPC5 SFXN3 ARPC1B SEC24D PGRMC1 ARPC3 CTSB FNDC3B B4GALT1 RAP1B CLIC4 FN1 GNAI2 TRAM2 STX12 ELOVL5 TPM4 SLC33A1 NRP1 CASP4 SEC24A ATG3 FSTL1 GRSF1 PLOD1 GLRX PEA15 ALG5 S…
WENG_POR_TARGETS_GLOBAL_DN	0.173494	0.510443	0.476392	1.30372	71	14	RETSAT MGLL EHHADH ELOVL5 HSP90AA1 HSDL2 ACOT2 HSPH1 HSD17B11
ZHU_CMV_ALL_UP	0.0595238	0.305439	0.309827	1.30307	14	81	ITGA8 PSMA2 SAR1A SRF PNP GMPR MANF SSR1 LGMN WARS SLC39A14 EIF5 TUBA4A TUBB2A DNAJA1 GMFB PSMB8 STIP1 ENO2
NIKOLSKY_BREAST_CANCER_14Q22_AMPLICON	0.174194	0.510895	0.651684	1.30303	80	5	GNPNAT1 FERMT2 GNG2 PSMC6
HINATA_NFKB_TARGETS_FIBROBLAST_UP	0.128852	0.451224	0.370786	1.30289	45	35	EGFR ICAM1 MMP14 TNFAIP2 TNFAIP8 AP2B1 SPTBN1 FN1 SEC24A MAP1B
LINDGREN_BLADDER_CANCER_CLUSTER_3_UP	0.0357143	0.235977	0.281768	1.30287	6	147	REEP6 TFRC HMOX1 RPA3 RRM2 SLC11A2 MCM4 ARRB2 MCM5 MCM6 HIST1H1C H2AFZ YARS CLPTM1L NASP STMN1 PAK1IP1 TARS KPNA4 DAB2 VAMP7 AKR1B10 RPN1 BLVRB NCEH1 SEC62 MKRN2 IDH2 TK1 PCNA RTN3 GCA NDUFA9 ACOT2 YWHAQ MDC1 NQO2 TMED5
PID_CDC42_REG_PATHWAY	0.183374	0.515599	0.46775	1.30235	74	15	DOCK10 VAV2 APC ARHGEF7 CDC42 PLCG1 ITSN2 ARHGAP1 ITSN1
CHEN_PDGF_TARGETS	0.159041	0.496991	0.61301	1.30207	72	6	SGPL1 EPHA2 GOT1 GPD2 LMNA
HOSHIDA_LIVER_CANCER_SUBCLASS_S1	0.0374332	0.239224	0.276985	1.30123	6	161	LTF CRABP2 LGALS1 AP2S1 RALB PNP CELF2 CYBA DDR2 LCP1 PPIC CYBB GYPC RSU1 CAPZA1 LGMN ATP6AP1 FCGR2A PLP2 DAB2 TUBA4A ANXA1 ITGB2 S100A11 RNASE6 ARPC1B GPNMB SRI FHL3 AIF1 CD53 TRIP10 CDH11 ARPC2 GNAI2 TPM2 PFN1 ATP6V1B2 CTSC MAP1B IFI30 CTSS PPP4C PEA15 PAK1 COL15A1 CD74 ADAM9
YIH_RESPONSE_TO_ARSENITE_C1	0.183623	0.515599	0.501828	1.30103	73	12	SGPL1 FAS NRAS USP4
MCLACHLAN_DENTAL_CARIES_UP	0.0362694	0.237298	0.29171	1.30047	6	129	HBB S100A9 S100A8 SKAP2 RAC2 FCGR2C SLC2A3 ICAM1 FCER1G CYBA FKBP11 LRCH4 NCF4 NNMT LCP1 CYBB IGKV1D-13 TNFAIP8 TYMP MNDA WARS MZB1 VCAM1 FCGR2A NCF2 ITGB2 RNASE6 ARPC1B GPNMB CTSB PLEK CD53 HLA-DRB1 CPVL CD14 SASH3 HLA-DRA CD163 CTSC IFI30 CTSS GLRX KYNU COL15A1 CD74 PLAU CD93 RAB31 HLA-DQA1 SSR4 CORO1A ANPEP LRRC15
BIOCARTA_CYTOKINE_PATHWAY	0.141935	0.475995	0.836274	1.30041	65	2	IL18 IL16
MEISSNER_ES_ICP_WITH_H3K4ME3_AND_H3K27ME3	0.168467	0.50526	0.758382	1.30006	77	3	EVPL CORO1A
SAKAI_CHRONIC_HEPATITIS_VS_LIVER_CANCER_UP	0.0962199	0.394493	0.340336	1.29955	27	52	CAT HSPA4 KPNA4 TACC1 YME1L1 CUL2 PCNA HSP90AA1 CASP4 ST13 HLA-DRA CTSS NAE1 LAMTOR3 HNRNPA1 CANX HAT1 HNRNPR PTPRC ITPR1
REACTOME_GLUCAGON_SIGNALING_IN_METABOLIC_REGULATION	0.175904	0.511154	0.474763	1.29926	72	14	GNG10 GNB1 GNG12 GNAS GNB4 GNB2 GNG5 GNG2 GNG7
REACTOME_INSULIN_SYNTHESIS_AND_PROCESSING	0.17381	0.510713	0.512419	1.29875	72	11	VAMP2 KIF5B EXOC5 EXOC8 RAB27A SLC30A7
LOPEZ_MESOTHELIOMA_SURVIVAL_UP	0.178495	0.511276	0.649355	1.29838	82	5	GMPR UBA7 ADH1B FABP5
CHANDRAN_METASTASIS_UP	0.0648148	0.315384	0.296463	1.29794	13	107	HBD MPO HBB S100A8 EPB41 DNAJC3 NTM AP2B1 TARS SEL1L RALA FN1 SPIN1 BASP1 TMSB10 CELF1 G3BP1 PRRC1 CBX5 PABPC1 PGP EML4 ADD1 DDX17 DYNC1H1 GRB2 SMG1 ITPR1 NECAP2 CHORDC1 FSCN1
CAFFAREL_RESPONSE_TO_THC_24HR_3_DN	0.178495	0.511276	0.649058	1.29778	82	5	RRM2 CDC42
MIKKELSEN_MEF_LCP_WITH_H3K27ME3	0.170626	0.505824	0.756966	1.29763	78	3	SLC4A1 PLCB2
VARELA_ZMPSTE24_TARGETS_DN	0.156085	0.494022	0.435681	1.29744	58	19	REEP6 OSTC CAT AKR1C1 FMO1 EHHADH
BIOCARTA_CCR3_PATHWAY	0.188406	0.51988	0.48555	1.29734	77	13	GNB1 GNAS MAPK1 CFL1 PRKCB MAP2K1 RHOA
PID_ATR_PATHWAY	0.193154	0.527481	0.465681	1.29659	78	15	MCM7 MCM2 YWHAZ RFC2 RFC5 PPP2CA RFC3 PPP2R1A CCNA2
LU_AGING_BRAIN_UP	0.0529101	0.286474	0.288298	1.2963	9	133	HBB SERPINH1 EFHD1 ZEB2 ANXA3 PLOD2 PHF3 PPFIA1 DPYSL3 MAOA NT5C2 PARVA YES1 STOM WWTR1 HSPA2 GNG12 ITGAV CAV1 PALLD RPS21 GJA1 TLN1 FERMT2 SEPT10 GATM RAP1B PDLIM3 CLIC4 PICALM RDX NIPBL TGM2 ALDH4A1 ITGB1
KEGG_GALACTOSE_METABOLISM	0.156085	0.494022	0.435267	1.29621	58	19	LALBA HK3 B4GALT1
CREIGHTON_ENDOCRINE_THERAPY_RESISTANCE_2	0.0966543	0.395235	0.329537	1.29558	25	62	PCM1 HMOX1 PSME2 AZU1 HECTD1 RANBP9 TXLNA GLIPR2 IFT27 SRI ST7 EML1 HSP90AA1 HIST1H2AG PSIP1 WDR92 PFN2 CIAO1 ZFP36L2 OTUD4 COG7
HOLLEMAN_DAUNORUBICIN_ALL_DN	0.169935	0.505375	0.609584	1.29479	77	6	NTAN1 MED28 SHOC2
DITTMER_PTHLH_TARGETS_DN	0.0957096	0.393365	0.340037	1.29464	28	49	MRPL34 FAH HSPA2 SFXN3 FERMT2 YME1L1 ARPC2 SPTLC2 HSP90AA1 SEC24A EIF4G1 FBXO7 MYH9 CUL4A ACTG1
MORI_SMALL_PRE_BII_LYMPHOCYTE_DN	0.0957096	0.393365	0.339914	1.29417	28	49	S100A9 LCP1 ISYNA1 NASP TUBA4A PCK2 CA2 CTSC PSMB8 CD36 GPHN RPSA HMBS RPN2 HSPH1 RPS2
TIMOFEEVA_GROWTH_STRESS_VIA_STAT1_DN	0.180952	0.512406	0.510484	1.29385	75	11	HSPB1 TMSB10 CUX1 PRDX2 ISG15
SCIAN_CELL_CYCLE_TARGETS_OF_TP53_AND_TP73_DN	0.175644	0.511154	0.544693	1.2935	74	9	MCM7 MCM6 DTYMK
PID_IL2_STAT5_PATHWAY	0.175644	0.511154	0.544459	1.29294	74	9	CDK6 SHC1 GRB2
BIOCARTA_GLEEVEC_PATHWAY	0.183333	0.515599	0.510022	1.29268	76	11	AKT1 GRB2 CRKL MAP2K1 RAF1 MAPK3 PIK3R1
REACTOME_INTEGRATION_OF_ENERGY_METABOLISM	0.0921502	0.385523	0.335262	1.29176	26	54	VAMP2 GNG10 MARCKS GNB1 GNG12 RAP1A SPCS3 PLCB2 GNAS RAP1B GNAI2 GNB4 FASN GNB2 ACACA
FIGUEROA_AML_METHYLATION_CLUSTER_6_DN	0.172113	0.507979	0.608015	1.29146	78	6	DEFA1 PLEK PSMD2 CTDP1 PLD3
WU_ALZHEIMER_DISEASE_DN	0.177986	0.511185	0.543795	1.29136	75	9	FADS2 HSPA2 RPL37A MAF EIF2S3 IFITM1
REACTOME_ACTIVATION_OF_BH3_ONLY_PROTEINS	0.18894	0.520838	0.562918	1.29115	81	8	AKT1 BID DYNLL1
CHARAFE_BREAST_CANCER_BASAL_VS_MESENCHYMAL_DN	0.19603	0.530687	0.497773	1.29052	78	12	BCAT1 FLNC TUBB2A MAP1B CD99
SA_PTEN_PATHWAY	0.168618	0.50526	0.524067	1.29034	71	10	SHC1 AKT1 AKT2 ILK MAPK1 GRB2 PDPK1
MORI_LARGE_PRE_BII_LYMPHOCYTE_DN	0.154286	0.490956	0.39141	1.29034	53	28	LCP1 ITGAV VCAM1 CAPN1 CTSS CD74 HLA-DQA1 LPP PTPRC SAMHD1 HLA-DMB UBA7 DOCK2
GHANDHI_DIRECT_IRRADIATION_DN	0.176471	0.511154	0.607394	1.29014	80	6	ELANE OLFML2B G6PD PTK7
PUJANA_BREAST_CANCER_WITH_BRCA1_MUTATED_UP	0.127778	0.44977	0.370853	1.29008	45	34	MCM4 MCM5 MCM6 MCM2 NASP STMN1 SH2D1A RPIA KATNA1 SRSF11 DEK EXOSC8 TCERG1 SMC4 CDKN2C CAD NCK1 RFC3 DDX39A ILF3 PNN SNRPA
MIKKELSEN_ES_HCP_WITH_H3K27ME3	0.144086	0.478718	0.829193	1.2894	66	2	NTM NR2F2
REACTOME_SIGNAL_ATTENUATION	0.198276	0.532636	0.685341	1.28923	91	4	SHC1 GRB2 MAPK3 CRK
RIGGINS_TAMOXIFEN_RESISTANCE_DN	0.0747664	0.342974	0.294269	1.28863	15	109	ALB S100A8 EEF1A2 EFHD1 ANXA3 ABAT AKAP11 AKR1C1 DLG1 UGDH PALLD DSG2 GJA1 AKR1C2 PDLIM3 TACC1 BASP1 UBE2K UBE2L6 APBB2 COMMD8
BIOCARTA_NDKDYNAMIN_PATHWAY	0.195652	0.530405	0.482207	1.2884	80	13	DNM1 EPN1 AMPH AP2A1 PICALM AP2M1 EPS15 CALM1
JIANG_AGING_CEREBRAL_CORTEX_DN	0.106383	0.41061	0.347603	1.28833	34	43	TUBB3 EIF4G3 ATP6AP1 DNAJB11 MGLL DNM1 EEF2 PFN1 ATP6V1E1 AP2M1 DYNC1H1 ACTR3 GORASP2 SRSF5 PPM1A PPP1CB
ABBUD_LIF_SIGNALING_1_UP	0.145455	0.480534	0.415509	1.28825	55	21	LCN2 MPO RNASE3 FBP1
REACTOME_INTERFERON_ALPHA_BETA_SIGNALING	0.140351	0.474737	0.409192	1.28824	47	25	HLA-B HLA-A HLA-C PSMB8 IFI35
KEGG_APOPTOSIS	0.127778	0.44977	0.370276	1.28807	45	34	FADD IKBKB AKT1 FAS AKT2 CASP3 BID CAPN1 TRADD CASP6 ATM ENDOD1 BAX IKBKG IRAK4
BIOCARTA_RAS_PATHWAY	0.19603	0.530687	0.496805	1.28801	78	12	AKT1 RALA MAP2K1 CDC42 RHOA RAC1 RAF1 NFKB1 MAPK3 PIK3R1
GRAHAM_CML_QUIESCENT_VS_NORMAL_DIVIDING_UP	0.157895	0.495687	0.422096	1.28704	59	20	HBB CA1 AKR1C1 HIST1H1C TUBB2A HIST1H2BK
SIG_CD40PATHWAYMAP	0.198511	0.532636	0.496289	1.28667	79	12	NFKBIE MAPK1 IKBKG MAPK13 MAPK14 NFKB1 MAPK3 NFKB2 PIK3R1 CD40
REACTOME_REPAIR_SYNTHESIS_FOR_GAP_FILLING_BY_DNA_POL_IN_TC_NER	0.183333	0.515599	0.50761	1.28657	76	11	RPA3 PCNA RFC2 RFC5 RFC3 POLD2
ONKEN_UVEAL_MELANOMA_DN	0.025	0.195896	0.260714	1.28644	2	275	HBB PGD ARF4 PLOD2 MARCKS CIRBP CAPN7 FHL2 RAB7A VWA5A DLG1 SS18 HIST1H1C H2AFZ GYPC GNB1 MCM2 IPO5 ARL1 HSPA2 LYRM4 CRTAP IMPDH2 KPNA4 CAV1 NRP2 PALLD DAB2 ARL8B GNAS CDV3 LRRC8D USP4 RPL32 RPS8 PIK3R4 MTMR14 CCDC51 RPL18A SPIN1 SEC62 TUBB4A GCA NAP1L1 ARPC4 UBXN7 ST13 PTP4A1 KANK2 GMPR2 ATP6V1A ATG3 RPL28 BAG5 GLUL PRCP ZNF22 FAM129A RPL23 RPL15 SMARCC1 RPL10A RPSA TJP2 EIF4G1 AP2M1 DAG1 CAPRIN…
BROCKE_APOPTOSIS_REVERSED_BY_IL6	0.0989399	0.401075	0.327692	1.2861	27	58	SLC2A3 MARCKS ICAM1 VWA5A HSPA13 EIF5 RALA GATM TPM4 ARFGAP3 PTP4A1 MAP1B ZFP36L2 NCBP2 DUSP3 GRB2 FLOT1
GRANDVAUX_IFN_RESPONSE_NOT_VIA_IRF3	0.185012	0.516707	0.541486	1.28588	78	9	IFI35 MX2 IFITM1 EIF2AK2 ISG20 ADAR IRF9 GBP2 STAT1
SHAFFER_IRF4_MULTIPLE_MYELOMA_PROGRAM	0.200489	0.534154	0.461803	1.28579	81	15	CDK6 SCD DDR2 CASP3 CANX
DARWICHE_PAPILLOMA_RISK_HIGH_VS_LOW_UP	0.150538	0.486135	0.826041	1.2845	69	2	ICAM1 EML4
SILIGAN_BOUND_BY_EWS_FLT1_FUSION	0.175644	0.511154	0.5216	1.28427	74	10	LTF DPP9
OHM_EMBRYONIC_CARCINOMA_DN	0.204741	0.539041	0.68231	1.28353	94	4	CDKN2A RBP1
SCHAEFFER_PROSTATE_DEVELOPMENT_AND_CANCER_BOX6_DN	0.0886598	0.377046	0.951314	1.283	42	1	PTGR1
MATTHEWS_AP1_TARGETS	0.177986	0.511185	0.520686	1.28202	75	10	FLNC STMN1 CAV1 MVD
BROWNE_HCMV_INFECTION_4HR_UP	0.148825	0.486059	0.410038	1.28185	56	22	LCN2 TFRC ABAT RANBP9 FKBP5 PTK7
BIOCARTA_FCER1_PATHWAY	0.148052	0.484816	0.413374	1.28163	56	21	FCER1G SHC1 PAK2 MAPK1 GRB2 PRKCB MAP2K1 LYN CALM1 SYK PLCG1
BUSA_SAM68_TARGETS_UP	0.150538	0.486135	0.824072	1.28143	69	2	CDKN2A PAWR
KEGG_FC_EPSILON_RI_SIGNALING_PATHWAY	0.136111	0.467152	0.368291	1.28117	48	34	RAC2 FCER1G VAV2 AKT1 AKT2 NRAS MAPK1 GRB2 PLCG2 PRKCB MAP2K1 PDPK1 LYN SYK KRAS PLCG1 MAPK13
BOYAULT_LIVER_CANCER_SUBCLASS_G12_DN	0.206897	0.540901	0.68066	1.28043	95	4	QDPR FAH
BASAKI_YBX1_TARGETS_UP	0.0669856	0.320081	0.285035	1.28034	13	122	S100A2 TUBB3 ANXA3 FEN1 MCM3 TUBB6 MCM7 DPYSL3 MCM4 MCM5 MCM2 MTHFD1 DTYMK CAV1 TUBA4A S100A11 DNAJC9 EHD2 SLC3A2 TUBB2A PDLIM7 TPM4 DR1 TK1 MAP1B COTL1 MDC1 SAR1B WDR77 HAT1 NUDT5 NUP50 YWHAH TPRKB RFC2 WDR1 ARPC5L CSTF3
ELLWOOD_MYC_TARGETS_UP	0.185012	0.516707	0.538996	1.27997	78	9	PPP1R18 BAG2 RPL37A ECE1
BIOCARTA_EDG1_PATHWAY	0.204878	0.539044	0.446521	1.27929	83	16	GNB1 AKT1 ITGAV MAPK1 ITGB3 PRKCB RHOA SRC
PID_HEDGEHOG_GLI_PATHWAY	0.157593	0.495687	0.405561	1.27815	54	24	ARRB2 GNB1 GNAI3 AKT1 GNAI2
REACTOME_NOREPINEPHRINE_NEUROTRANSMITTER_RELEASE_CYCLE	0.183585	0.515599	0.745488	1.27795	84	3	VAMP2 MAOA
LIU_IL13_MEMORY_MODEL_UP	0.209052	0.544209	0.679254	1.27778	96	4	MUC5B ARRB1 CDC42
PROVENZANI_METASTASIS_UP	0.0704846	0.329781	0.290874	1.27766	15	105	CDKN2A SAR1A VSNL1 MAGEB2 MCM3 CAT IST1 TUBB LCP1 AARS GABARAPL2 IPO5 H2AFY2 TARS CARS DAB2 AKR1C2 DNAJC9 PDIA4 ADA VCL TPM2 AKR1C3 RAP2A XRCC5 CTSC PRCP NAE1 HNRNPA1
JOHNSTONE_PARVB_TARGETS_2_UP	0.0813953	0.359786	0.306248	1.2765	20	76	HLA-B HLA-A EEF1A2 TPT1 CLPTM1L WBP2 G6PD SLC4A2 H1F0 TLN1 S100A11 GNAI2 BASP1 UBE2L6 SPTAN1 FASN CALR COTL1 CD74 CFL1 APLP2 ACTG1
KEGG_SNARE_INTERACTIONS_IN_VESICULAR_TRANSPORT	0.167539	0.504616	0.399765	1.27528	63	23	VAMP2 VAMP7 GOSR2 SEC22B STX12 VTI1B STX10 STX5 USE1 BNIP1
PID_RHODOPSIN_PATHWAY	0.0969072	0.395578	0.945493	1.27515	46	1	GNB1
REACTOME_OLFACTORY_SIGNALING_PATHWAY	0.0969072	0.395578	0.945493	1.27515	46	1	GNB1
MALONEY_RESPONSE_TO_17AAG_DN	0.0875912	0.374363	0.315195	1.27488	23	68	ARF4 GNG10 RRM2 RSU1 NACA GJA1 HNRNPAB RPS8 SEC62 RPS16 RPL35 XRCC5 RPL27A HNRNPA1 SSB RPL30 HAT1 GTF2A2 EIF4A1 RPL24 KPNA2 SYK TIMM23 TMSB4X CLTB
SCHAEFFER_PROSTATE_DEVELOPMENT_AND_CANCER_BOX1_DN	0.187364	0.519554	0.600002	1.27444	85	6	CALR SERINC3 ZMYND8 SART1 B2M
REACTOME_RNA_POL_I_PROMOTER_OPENING	0.19759	0.531834	0.465656	1.27434	81	14	HIST1H3A H2AFZ HIST3H2BB HIST1H2BK
JIANG_HYPOXIA_VIA_VHL	0.165714	0.502817	0.386547	1.2743	57	28	MCM4 CKAP4 SLC3A2 PTBP1 RPL21 GMFB ENO2 CANX TRAPPC2L EWSR1 RPLP0 GTF2A2
OUELLET_OVARIAN_CANCER_INVASIVE_VS_LMP_DN	0.209677	0.545231	0.555029	1.27305	90	8	RBP1 CIRBP ITGB3 STX5 RPS29
LI_WILMS_TUMOR_VS_FETAL_KIDNEY_1_DN	0.0878661	0.375034	0.29668	1.27268	20	90	CRABP2 HMGA2 FADS2 FEN1 MCM6 SS18 H2AFZ YARS MCM2 NASP STMN1 SSRP1 SEPT6 DNAJC9 YWHAZ PCNA NAP1L1 XRCC5 GPC1 CADM1 LMNB1 CBX5 DDX23 NCBP2
HESS_TARGETS_OF_HOXA9_AND_MEIS1_DN	0.147399	0.484222	0.360033	1.27265	50	36	LCN2 IL18 S100A4 CYBB HIST1H1C LIPA DAB2 ANXA1 PLEK CA4 CAMK2D CTSS
HOELZEL_NF1_TARGETS_UP	0.108626	0.415763	0.338819	1.27258	33	46	EEF1A2 S100A2 HGF GAP43 DCLK1 FAS GNAS SEPT6 PDLIM3 FAM114A1 CPVL
MIKKELSEN_ES_ICP_WITH_H3K27ME3	0.191721	0.524846	0.599052	1.27242	87	6	ZEB2 PARVG MZB1
VALK_AML_CLUSTER_6	0.195489	0.530405	0.441319	1.27184	77	17	BST2 CAT DPYSL3 HLA-DRA CD74 CORO1A
COURTOIS_SENESCENCE_TRIGGERS	0.103093	0.406131	0.943023	1.27182	49	1	AKT1
BROWNE_HCMV_INFECTION_10HR_DN	0.179894	0.512203	0.427053	1.27175	67	19	IGF2BP3 NT5E NIPBL ANP32A RDH11 GLOD4 KIF11 RBMS1 GEMIN2 PNN B2M STAMBP
STAMBOLSKY_RESPONSE_TO_VITAMIN_D3_UP	0.145658	0.480868	0.36182	1.27138	51	35	WLS S100A7 DNAJC3 FHL2 LXN GNB1 G6PD ADARB1 SEC31A CADM1 ACACA ATP2B1 RPS27 ARHGEF7 MCC SLC4A7 TM9SF3 ITGA2 RBMS1
DIRMEIER_LMP1_RESPONSE_LATE_UP	0.126437	0.448567	0.356145	1.27077	43	38	HMOX1 MARCKS SQSTM1 CARS PLEK TUBB2A TRIP10 BZW1 ANP32A FASN STIP1 CD97 OTUD4 SWAP70 RHOG RPS28 FSCN1 LYN RFTN1 GARS SLC7A5 MTHFD2 LITAF
LIM_MAMMARY_LUMINAL_PROGENITOR_UP	0.163743	0.501232	0.403378	1.26993	55	25	CSN3 LALBA CSN2 S100A8 TNFAIP2
BIOCARTA_RELA_PATHWAY	0.211982	0.547138	0.553516	1.26958	91	8	FADD IKBKB TRADD IKBKG
PID_NCADHERIN_PATHWAY	0.167539	0.504616	0.397886	1.26929	63	23	GAP43 GJA1 ROCK1 CTNNA1 KIF5B CTNND1 CDC42 RHOA PLCG1 PTPN1 CTNNB1
MORI_EMU_MYC_LYMPHOMA_BY_ONSET_TIME_DN	0.194379	0.529409	0.534437	1.26914	82	9	HSPA5 ITGB5 PVR SURF4 HIP1
GENTILE_UV_RESPONSE_CLUSTER_D7	0.178117	0.511185	0.432656	1.26885	69	18	MORC3 NASP CDV3 TRIP10 EXOSC2 RBMS1 PTPN1 STX7
KEGG_MELANOGENESIS	0.146552	0.482794	0.371362	1.26859	50	32	FZD1 CALML3 GNAI3 NRAS PLCB2 GNAS GNAI2 CAMK2D MAPK1 PRKCB MAP2K1 CALM1 CREB1 KRAS
WANG_SMARCE1_TARGETS_DN	0.0368098	0.238169	0.269884	1.26762	5	182	HLA-B S100A8 S100A2 BST2 FADS2 EGFR EIF4G3 QDPR CAT IGF2BP3 AASDHPPT NCAPG ISYNA1 HSPA4 CD70 AP2B1 ARGLU1 SPCS3 CAV1 NT5E HLA-C PDLIM3 RP2 TGM2 CELF1 PTP4A1 APBB2 MRPL13 CTSC PSMB8 SUSD5 KYNU SORBS2 HDDC2 MED28 HSPH1 SHOC2 ATP2B1 PSMB9 TPM1 OGFRL1 CSTF3 SAMHD1 GTF2A2 HSPB11 VRK1 PRR16 STAM MX2 PRDX2 HMGCS1 PALMD TBC1D4 RAB9A CDC42 CYB5B LSM5 SLC4A7 MAEA
REACTOME_METABOLISM_OF_NUCLEOTIDES	0.113793	0.426542	0.33095	1.26708	32	53	PNP RRM2 DPYD GMPR CAT NT5C2 ADSL TYMP AMPD3 DTYMK IMPDH2 NT5E HPRT1 ADA GPX1 TK1 GMPR2 GLRX
ZHONG_RESPONSE_TO_AZACITIDINE_AND_TSA_UP	0.0898876	0.381228	0.318065	1.26688	23	64	FLNC ARF4 NRGN MAGEB2 FUCA1 ATP6V0C HIST1H1C FHL1 HSPA2 CSRP2 FERMT2 PLIN3 GOSR2 TUBB2A SPTLC2 APBB2 HIST1H2AG IFI30 ENO2
YAGI_AML_FAB_MARKERS	0.0913043	0.384577	0.296871	1.26641	20	91	LGALS1 SERPINH1 CD68 KIF2A PLOD2 MCM3 MAST4 ITGA2B LCP1 TNFAIP2 TYMP BAG2 TCIRG1 CAV1 LAIR1 ITGAX SFXN3 GOSR2 VCL AIF1 ELOVL5 TGM2 PCNA NCAM1 IFI30 NAE1 TJP2 ITGB3 NUP50 PDCD10 PIR
NIKOLSKY_BREAST_CANCER_7Q21_Q22_AMPLICON	0.185185	0.516883	0.425166	1.26613	69	19	BAIAP2L1 CDK6 FZD1 ARPC1B SAMD9 ASNS SGCE ARPC1A BUD31
PROVENZANI_METASTASIS_DN	0.0970464	0.3958	0.294692	1.26585	22	93	LCN2 S100A2 AP2S1 TPT1 SLC2A3 EGFR HSPB1 P4HA2 PPIC TNFAIP2 PDIA6 YES1 UBE2M HSPA4 ITM2B S100A11 CTSB TUBB2A BLVRB TGM2 RCN1 COTL1 RPS19 EIF2S1 PFN2 CTNNA1 TXNL1 MYL6 SPINT2 PSMB9
GOZGIT_ESR1_TARGETS_UP	0.115242	0.427111	0.325347	1.26511	30	59	S100A12 REEP6 IL18 FHL2 DOCK10 IGF2BP3 PARVA TNFAIP8 FHL1 TCIRG1 NASP NT5E FERMT2 SEPT6 SRI
CHIANG_LIVER_CANCER_SUBCLASS_POLYSOMY7_DN	0.223325	0.559098	0.48791	1.26495	89	12	PLOD2 AKR1B10 SLC38A1 RCN1 CERS6 AACS
VERHAAK_GLIOBLASTOMA_PRONEURAL	0.117994	0.43287	0.346184	1.26466	39	41	DPYSL4 EPB41 ZEB2 MARCKS DBN1 ABAT CAMSAP2 STMN1
LIU_LIVER_CANCER	0.223325	0.559098	0.487721	1.26446	89	12	ALB DDR2 FHL1
LOPES_METHYLATED_IN_COLON_CANCER_DN	0.196721	0.531241	0.532393	1.26429	83	9	CDKN2A RPA3 RBP1 APC
POMEROY_MEDULLOBLASTOMA_PROGNOSIS_DN	0.142045	0.475995	0.373066	1.2637	49	31	RPS8 SRI B4GALT1 CBX5 RPS19 RPL27A RPL10A DAG1 RPS18 RPL11 RPL7A RPL35A RPS25 RPL29 SNRPA1 TKT CAD RPS10 ATIC UBE2D3
ZHENG_FOXP3_TARGETS_DN	0.203024	0.53739	0.737077	1.26353	93	3	SPTBN1 TBC1D4 GPD2
DELASERNA_MYOD_TARGETS_UP	0.154062	0.490956	0.359465	1.26311	54	35	TFRC CD82 FCER1G DBN1 AKT2 CACNA2D1 PDLIM3 CELF1 ANXA11 DYSF PVR STAM HIP1 RBM25 PSMC3 AGPAT5
BASSO_HAIRY_CELL_LEUKEMIA_UP	0.121037	0.439626	0.347689	1.26267	41	40	HBB PLOD2 IL18 DPYD PPIC ARRB2 GABARAPL2 WWTR1 ANXA1 RAB13 AIF1 TACC1 RPLP1 CPVL
KEGG_ASTHMA	0.228288	0.563849	0.486729	1.26189	91	12	RNASE3 FCER1G HLA-DRB1 HLA-DRA HLA-DQA1 HLA-DMB HLA-DQB1
PID_HDAC_CLASSII_PATHWAY	0.180662	0.512203	0.43014	1.26148	70	18	SRF GNB1 TUBB2A HSP90AA1 SUMO1 TUBA1B RANGAP1 GNG2
HOLLEMAN_PREDNISOLONE_RESISTANCE_B_ALL_DN	0.224138	0.559635	0.670499	1.26131	103	4	STOM BLVRB CA4
BANDRES_RESPONSE_TO_CARMUSTIN_MGMT_48HR_UP	0.224138	0.559635	0.670494	1.2613	103	4	TUBB SNRPB2 GOLGA4
MOHANKUMAR_HOXA1_TARGETS_UP	0.028169	0.209461	0.261497	1.25986	3	225	CRABP2 SMN1 PADI2 PGD TUBA1C RRM2 MCM3 CAT PPFIA1 LXN TUBB HIST1H1C MTHFD1 ATP6AP1 SQSTM1 G6PD H1F0 PALLD EIF5 MEMO1 GNAS TM9SF2 ARPC1B SEC24D PGRMC1 GATM ANP32E SULF1 CTSB YME1L1 NUP210 PICALM CORO1C ELOVL5 UBE2K UBE2L6 CELF1 PCNA GCA PTP4A1 CLN6 CAPN1 HSD17B4 PRCP KYNU CALR CD36 MDC1 HSPA8 CERS6 HMBS RPN2 ARRB1 SEPT2 PLBD1 WDR77
REACTOME_SIGNALLING_TO_P38_VIA_RIT_AND_RIN	0.206089	0.540406	0.530424	1.25961	87	9	NRAS MAPK1 MAP2K1 KRAS RAF1 MAPK3
REACTOME_RAF_MAP_KINASE_CASCADE	0.206089	0.540406	0.530424	1.25961	87	9	NRAS MAPK1 MAP2K1 KRAS RAF1 MAPK3
PID_IL12_STAT4_PATHWAY	0.218894	0.554329	0.549016	1.25926	94	8	IL18 HLA-DRB1 HLA-DRA
HOLLEMAN_ASPARAGINASE_RESISTANCE_ALL_UP	0.206089	0.540406	0.530232	1.25916	87	9	RPS3 RPL6 RPL11 RPL7A RPL3
IIZUKA_LIVER_CANCER_PROGRESSION_G1_G2_UP	0.206522	0.540901	0.560645	1.25903	94	7	PSME1 UBE2L6 SERINC1 OAS2
KEGG_RENAL_CELL_CARCINOMA	0.142045	0.475995	0.371683	1.25902	49	31	HGF PAK2 AKT1 RAP1A AKT2 NRAS PAK4 RAP1B CUL2 MAPK1 PAK1 GRB2 CRKL MAP2K1 CDC42 KRAS
BIOCARTA_CELL2CELL_PATHWAY	0.204762	0.539041	0.496736	1.25901	85	11	ACTN1 VCL CTNNA1 SRC PXN CTNNB1 CSK
BIOCARTA_GH_PATHWAY	0.215159	0.549123	0.452018	1.25854	87	15	SRF SHC1 MAPK1 GRB2 PRKCB MAP2K1 PLCG1
KIM_LRRC3B_TARGETS	0.169054	0.50526	0.399256	1.25828	58	24	HLA-B HLA-A PSME2 HLA-C HLA-DRB1 CD74 EIF3E IFI16
IGARASHI_ATF4_TARGETS_DN	0.11276	0.425052	0.342154	1.25826	37	42	BCAT1 GPX8 PSAT1 KPNA1 LIPA PGM2L1 DSG2 PACSIN2 SEC24D SLC3A2 AKR1C3 PCK2 G3BP1 LMNB1 ARRB1 PEX19 ASNS
GRABARCZYK_BCL11B_TARGETS_UP	0.16035	0.497425	0.376466	1.25731	54	30	LGALS1 S100A4 AASDHPPT CAMSAP2 AGPS TMEM173 TRAM2 RDX GMFB ACACA NQO1 PAFAH1B2
BIOCARTA_DC_PATHWAY	0.211663	0.54705	0.733321	1.25709	97	3	ITGAX ANPEP CD40
REACTOME_GPVI_MEDIATED_ACTIVATION_CASCADE	0.190476	0.523222	0.422078	1.25693	71	19	RAC2 FCER1G AKT1 AKT2 RHOG PLCG2 PDPK1 LYN CDC42 RHOA SYK
BIOCARTA_PTDINS_PATHWAY	0.183206	0.515599	0.428544	1.2568	71	18	VAV2 AKT1 AP2A1 AP2M1 ARF1 PDPK1 LYN PLCG1
REACTOME_DEPOSITION_OF_NEW_CENPA_CONTAINING_NUCLEOSOMES_AT_THE_CENTROMERE	0.215159	0.549123	0.451292	1.25652	87	15	H2AFZ HIST3H2BB HIST1H2BK RSF1 NPM1 RBBP4 RUVBL1 H2AFX HIST2H2AA3 HIST1H2BC
PID_LYMPH_ANGIOGENESIS_PATHWAY	0.176316	0.511154	0.412062	1.25644	66	20	SHC1 AKT1 ITGA5 FN1 ITGB1 MAPK1 GRB2 CREB1 ITGA2 MAPK14
RUTELLA_RESPONSE_TO_HGF_UP	0.0359712	0.236339	0.263718	1.25615	4	215	TFRC CD68 BCAT1 SCD MARCKS HSPB1 IL18 TUBA1C SLC11A2 VWA5A LXN AKR1C1 CYBB FBP1 CYB5A MCM5 SGPL1 MAOA TNFAIP8 STOM FAH CTSK SQSTM1 TCIRG1 MGLL CASP3 DAB2 LAIR1 ACSL3 PACSIN2 AKR1C2 SEC22B GPNMB RAB13 CTSB SLC3A2 SUN2 TRIP10 RDX ARFGAP3 NRP1 TGM2 PCK2 SPARC RAB3GAP1 GRSF1 RDH11 KYNU VSIG4 FAM129A YWHAQ DYNC1LI1 EIF2S1
HOFMANN_MYELODYSPLASTIC_SYNDROM_HIGH_RISK_DN	0.202614	0.537364	0.591392	1.25615	92	6	CLC PPBP AZU1
FONTAINE_FOLLICULAR_THYROID_ADENOMA_DN	0.16035	0.497425	0.380864	1.25615	54	29	S100A12 DCLK1 SPI1 CASP4 CD38 IFI30 SCEL PLCG2 RBBP4 KPNA2
TAKADA_GASTRIC_CANCER_COPY_NUMBER_DN	0.206452	0.540901	0.628162	1.256	95	5	CDKN2A FNDC3A
LEE_LIVER_CANCER_DENA_UP	0.141667	0.475995	0.360827	1.2552	50	34	CSN3 LCN2 S100A9 PPBP MCM6 LGMN VCAM1 ANXA1 GATM PLEK NOTCH3
TAVOR_CEBPA_TARGETS_UP	0.190476	0.523222	0.421494	1.25519	71	19	S100A9 EEF1A2 HMOX1 ANXA1 VCL CA2 RAB31 SPINT2 PTPRC
PEART_HDAC_PROLIFERATION_CLUSTER_DN	0.126801	0.448567	0.345508	1.25475	43	40	BCAT1 BST2 MCM3 MCM7 MCM5 DTYMK S100A11 AIF1
PID_P38_MK2_PATHWAY	0.217604	0.552245	0.450629	1.25468	88	15	SRF HSPB1 YWHAZ YWHAQ YWHAH CREB1 MAPK14 YWHAE YWHAG LSP1 RAF1
BIOCARTA_PITX2_PATHWAY	0.206972	0.540901	0.589915	1.25301	94	6	FZD1 APC CTNNB1
TERAMOTO_OPN_TARGETS_CLUSTER_1	0.195699	0.530405	0.805483	1.25253	90	2	TFRC IDH1
ST_GRANULE_CELL_SURVIVAL_PATHWAY	0.209524	0.545135	0.494139	1.25242	87	11	CAMP CASP3 APC MAPK1 DAG1
CHICAS_RB1_TARGETS_LOW_SERUM	0.129794	0.453453	0.342699	1.25193	43	41	EGFR RPA3 MCM3 NNMT RPL38 MCM4 MCM5 MCM6 RPS21 SULF1 SEC62 LMNB1 FAM129A
BIOCARTA_IL3_PATHWAY	0.213043	0.548378	0.557243	1.25139	97	7	SHC1 GRB2 MAP2K1 RAF1 MAPK3
REACTOME_APOPTOSIS	0.111111	0.420873	0.286136	1.25065	25	100	PSMA2 HIST1H1A PSME2 KPNA1 FADD HIST1H1C PAK2 AKT1 FAS H1F0 DSG2 CASP3 PSME1 BID APC DAPK3 SPTAN1 PSMB3 LMNB1 PSMB8 ROCK1 PSMB1 TJP2 ADD1 TRADD PSMB9 PSMC4 CASP6 PSMC2 PSMB5 PSMD10 PSMD7 PSMD4 PSMB2 FNTA PSMD2
WHITEFORD_PEDIATRIC_CANCER_MARKERS	0.127148	0.448904	0.32393	1.25064	36	55	CDK6 BCAT1 PSAT1 RRM2 MCM7 MCM4 MCM5 DTYMK NASP STMN1
ZHAN_MULTIPLE_MYELOMA_CD1_AND_CD2_DN	0.188295	0.51988	0.426437	1.25062	73	18	CDK6 NCF4 CAMSAP2 ELOVL5 ANP32A
LU_TUMOR_ANGIOGENESIS_UP	0.210773	0.546258	0.526248	1.2497	89	9	VAV2 TYMP ITGAV
SWEET_KRAS_ONCOGENIC_SIGNATURE	0.120301	0.438634	0.320535	1.24938	31	61	LCN2 CD68 CEACAM1 IL18 SHC1 PSEN1 MANF ITGAM FCGR2A ITGB2 EEF2 EEF1B2 MAPK1 CTSS PCBD1 GLRX PABPC1 HNRNPA1 EIF3E HLA-DQA1 NPC2 RPS2 RPL6 SND1 PDK3 VASP FKBP2
LUI_TARGETS_OF_PAX8_PPARG_FUSION	0.184211	0.515721	0.396771	1.24913	62	25	RTN4 RPS12 ITM2B RPL18A DNAJA1 RPL21 RPL17 HSPA8 RPS5 RPS2 SARS RPL18 EIF3G
KAAB_FAILED_HEART_ATRIUM_DN	0.102564	0.406131	0.291241	1.24904	23	92	RBP1 MCM3 CAPN7 SS18 LGMN MPP1 WARS ITM2B SLC39A14 ACTN1 SRI CLIC4 BLVRB TPM2 YWHAZ VTI1B PSMB3 UBA3 ZNF22 PSMB1 COL15A1 CTNNA1 G3BP2 PIR PAFAH1B1 ACTB GRB2 LAGE3 PSMB5 MAP2K1 KPNA6 RAB9A MPST SUMO1 MYH10 PPM1A CNN3
STEIN_ESTROGEN_RESPONSE_NOT_VIA_ESRRA	0.208602	0.543341	0.624636	1.24895	96	5	ABAT FHL2
REACTOME_PLATELET_AGGREGATION_PLUG_FORMATION	0.180628	0.512203	0.391322	1.24834	68	23	SHC1 ITGA2B AKT1 RAP1A TLN1 RAP1B FN1 ITGB3 GRB2 APBB1IP PDPK1 SYK SRC PTPN1
MODY_HIPPOCAMPUS_POSTNATAL	0.15	0.486135	0.358803	1.24816	53	34	VAMP2 EEF1A2 NRGN ATP6V0C ATP6AP1 ATP6V1B2 ATP6V1E1 ENO2 IGHMBP2 GPD1 PRKCB NAPA AIP
BOYLAN_MULTIPLE_MYELOMA_D_CLUSTER_DN	0.181579	0.512939	0.409339	1.24814	68	20	LGALS1 LXN PSTPIP2 CCDC88A NFKBIE ARFGAP3 CTNNA1 SH3BP1
KONG_E2F3_TARGETS	0.169096	0.50526	0.373661	1.24794	57	30	IGF2BP1 FEN1 MCM3 NCAPG NASP TK1 PSIP1 LMNB1 NUP50
BIOCARTA_TCAPOPTOSIS_PATHWAY	0.146392	0.482608	0.925207	1.2478	70	1	FAS
KEGG_NON_HOMOLOGOUS_END_JOINING	0.230415	0.566114	0.543982	1.24771	99	8	FEN1 XRCC5 XRCC6 XRCC4
NICK_RESPONSE_TO_PROC_TREATMENT_DN	0.224638	0.559635	0.466903	1.24751	92	13	ERAP2 ICAM1 ATP6V1A DYNC1LI1 ERAP1 FLOT1
SCHMAHL_PDGF_SIGNALING	0.202151	0.537307	0.802219	1.24745	93	2	SGPL1 MYO1E
KEGG_LONG_TERM_POTENTIATION	0.169054	0.50526	0.362707	1.24651	58	33	CALML3 RAP1A NRAS PLCB2 PPP1CA RAP1B CAMK2D MAPK1 ITPR1 PRKCB MAP2K1 CALM1 PPP1CB KRAS
MEINHOLD_OVARIAN_CANCER_LOW_GRADE_UP	0.215457	0.549123	0.506051	1.24598	91	10	TPT1 MUC5B EIF1 CAST RPL19
LINDGREN_BLADDER_CANCER_WITH_LOH_IN_CHR9Q	0.142384	0.476225	0.325885	1.24512	42	50	PPP6C PSMA2 KIF2A GNG10 FBP1 PTGR1
PID_ER_NONGENOMIC_PATHWAY	0.172012	0.507979	0.372765	1.24495	58	30	SHC1 GNB1 GNAI3 AKT1 NRAS PLCB2 GNAI2 GRB2 MMP9 RHOA KRAS SRC GNG2
PID_S1P_S1P4_PATHWAY	0.215457	0.549123	0.505418	1.24442	91	10	GNAI3 GNAI2 MAPK1 CDC42 RHOA PLCG1
OSMAN_BLADDER_CANCER_DN	0.0493827	0.278393	0.263671	1.24414	7	189	PHF3 CELF2 IKBIP RPL38 MTHFS TNFAIP2 CYB5A HIST1H1C AKT1 ERGIC1 SH2D1A AKT2 RPS21 GNAS CDV3 RPS17 RPL32 SEPT6 CD53 EEF1B2 RPL18A ELOVL5 RPS16 CELF1 RPL35 ST13 RPL28 PPHLN1 RPS3A GZMK RPL9 RPL15 SMARCC1 RPL10A RPSA RPS15 C12orf57 FMNL1 DNAJC7 NUDT5 CUL4A RPL34 SSR4 RERE RPS5 RPS20 RPS3 RPL22 RPS6 ARIH2 LPXN RPS4X ARF1 RPS27 RPLP2 CSTF3 RPLP0 RPS13 RPS18 EDF1 RPS11 RPS7 RPL7A SERF2 RPL12 RPL35A SF3…
TRACEY_RESISTANCE_TO_IFNA2_UP	0.210753	0.546258	0.799992	1.24399	97	2	CD70 C5orf24
BIOCARTA_IL2_PATHWAY	0.232719	0.568699	0.542336	1.24394	100	8	SHC1 GRB2 MAP2K1 SYK CSNK2A1 RAF1 MAPK3
BOHN_PRIMARY_IMMUNODEFICIENCY_SYNDROM_DN	0.229268	0.565077	0.434059	1.24358	93	16	CDKN2A DPYD TUBB6 RRAGC VCL
MARKS_ACETYLATED_NON_HISTONE_PROTEINS	0.211329	0.54679	0.5852	1.243	96	6	HSP90AA1 XRCC6 KPNA6
TONKS_TARGETS_OF_RUNX1_RUNX1T1_FUSION_SUSTAINED_IN_MONOCYTE_DN	0.228448	0.563948	0.660726	1.24293	105	4	CLC HBB
RODRIGUES_THYROID_CARCINOMA_ANAPLASTIC_UP	0.0212766	0.181297	0.246125	1.24229	1	368	TFRC HMGA2 S100A2 SERPINH1 CDK6 CDKN2A KIF2A EGFR FEN1 GPX8 PSAT1 IGF2BP2 MED6 MCM7 IGF2BP3 DLG1 HECTD1 MCM4 AGPS PAK2 YARS GNAI3 MCM2 HSPA4 ERLIN1 WARS CCDC88A GNG12 FAS TARS KPNA4 CARS PLP2 NRAS DSG2 HSPA13 EIF5 SEL1L PSPH S100A11 TP53RK BID APC ACAP2 CLIC4 FN1 SUPT16H SLC38A1 CORO1C BZW1 TPM4 YWHAZ DNAJC13 NIPBL TGM2 HSP90AA1 CASP4 ITGB1 HIST1H2AG RSF1 MRPL13 MAPK1 GMFB GLRX STIP1 EIF2S1 EIF4G…
MARIADASON_REGULATED_BY_HISTONE_ACETYLATION_DN	0.192105	0.525537	0.40738	1.24216	72	20	IGF2BP1 CERS2 ZC3HAV1L OTUD4 YY1
ST_PHOSPHOINOSITIDE_3_KINASE_PATHWAY	0.183246	0.515599	0.389228	1.24167	69	23	CDKN2A SHC1 AKT1 AKT2 YWHAZ YWHAQ YWHAH GRB2
KEGG_PROSTATE_CANCER	0.158046	0.495687	0.36341	1.24143	54	32	EGFR IKBKB AKT1 AKT2 NRAS HSP90AA1 MAPK1 GRB2 MAP2K1 PDPK1 CREB1 KRAS IKBKG CTNNB1
GENTILE_UV_RESPONSE_CLUSTER_D8	0.220551	0.556468	0.43049	1.24063	87	17	MARCKS RBM15B ARHGEF7 YY1 RBMS1 MAPK14 HNRNPH3 STK24 TOP2A CBX3
PENG_RAPAMYCIN_RESPONSE_UP	0.100418	0.404918	0.2895	1.24	23	89	BLOC1S1 GNG10 RPA3 TMEM131 CIRBP FUCA1 GMPR CHMP2A ATP6AP1 ARPC3 ADA CD53 BASP1 TK1 HIST1H2BK TOP3B CUX1 CADM1 ROCK1 CBX5
PID_LYSOPHOSPHOLIPID_PATHWAY	0.165266	0.502817	0.352833	1.2398	58	35	EGFR GNB1 GNAI3 AKT1 CASP3 GNAI2 MMP9 LYN RHOA SRC PLCG1 PXN GNG2
GRAHAM_CML_QUIESCENT_VS_NORMAL_DIVIDING_DN	0.221739	0.557917	0.551996	1.23961	101	7	MPO AIF1 HLA-DQA1 HLA-DQB1
WALLACE_PROSTATE_CANCER_RACE_UP	0.103774	0.406716	0.280479	1.23916	21	113	HLA-B DPYSL4 RAC2 FCER1G IGHA1 CELF2 DOCK10 IGKV1D-13 TYMP STOM PSPH ITGB2 RNASE6 HLA-C SEPT6 PLEK PDLIM3 CD53 SEPT11 UBE2L6 HLA-DRA CTSC CTSS GZMK PSMB8 GLRX VSIG4 COTL1 IL16 CD97 CD93 HLA-DQA1 CORO1A PSMB9 ANPEP IFI16 GMFG ERAP1 PTPRC PLEKHO2 GPRC5B LYZ MX2 CLIC2 MMP9 IGKC ALOX5AP ITGAL
PID_IFNG_PATHWAY	0.188482	0.51988	0.388431	1.23912	71	23	AKT1 RAP1A RAP1B CAMK2D MAPK1 CBL CRKL MAP2K1
ST_P38_MAPK_PATHWAY	0.223058	0.559098	0.429954	1.23909	88	17	SRF HSPB1 AKT1 MAPK1 MYEF2 CDC42 CREB1 MAPK13 MAPK14
YAGI_AML_WITH_T_8_21_TRANSLOCATION	0.0490798	0.278297	0.263612	1.23868	7	186	PRTN3 MPO ELANE LGALS1 CD68 RALB EPB41 LIMS1 S100A4 MAGEB2 SHC1 DDT LCP1 TNFAIP2 NT5C2 GYPC MANF SSR1 SQSTM1 CSRP2 ITM2B CAV1 PLP2 GNAS OXSR1 AIF1 NUP210 AKR1C3 BASP1 SEC62 SEPT11 SASH3 NAP1L1 REL HLA-DRA RCN1 PSMB3 CD99 CALR CD74 CERS6 GALNT1 NUP50 SWAP70 UBA1 HLA-DQA1 SMARCD2 U2AF2
KEGG_PATHWAYS_IN_CANCER	0.0917874	0.385523	0.279533	1.23857	18	119	CDK6 CDKN2A RALB HGF RAC2 FZD1 EGFR ITGA2B FADD IKBKB AKT1 ITGAV FAS AKT2 NRAS SPI1 CASP3 RALA BID APC FN1 CUL2 DAPK3 HSP90AA1 ITGB1
SHIPP_DLBCL_VS_FOLLICULAR_LYMPHOMA_DN	0.219048	0.554329	0.488642	1.23849	91	11	CSN2 HLA-A CIRBP CSRP2
MIKKELSEN_DEDIFFERENTIATED_STATE_UP	0.164948	0.502817	0.918151	1.23828	79	1	DSG2
SASSON_RESPONSE_TO_FORSKOLIN_DN	0.146758	0.482794	0.317514	1.23774	42	56	CAP2 FLNC ITGB5 GNB1 CAPZA1 DAB2 ACTN1 GDI2 VCL PDLIM3 TPM2 TK1 CASP4 ILK STIP1 RAB31 ARHGAP35 NPC2 TPM1 ACTR2 ACTB CTNND1 TUBA1A
REACTOME_DOUBLE_STRAND_BREAK_REPAIR	0.212048	0.547138	0.452232	1.2376	87	14	RPA3 XRCC5 XRCC6 MDC1 ATM XRCC4
PID_TRKR_PATHWAY	0.169444	0.50526	0.355714	1.23742	60	34	NGFR SHC1 SQSTM1 RAP1A DNM1 NRAS RAP1B MAPK1 RHOG GRB2 CRKL MAP2K1 CDC42 RHOA KRAS PLCG1
REACTOME_PROLONGED_ERK_ACTIVATION_EVENTS	0.2343	0.571158	0.463052	1.23722	96	13	RAP1A NRAS MAPK1 MAP2K1 KRAS PLCG1
PID_RAS_PATHWAY	0.221429	0.557804	0.488116	1.23716	92	11	LGALS1 NRAS GRB2 PRKCB KRAS
PID_NECTIN_PATHWAY	0.177546	0.511185	0.395729	1.23712	67	22	VAV2 ITGAV RAP1A TLN1 RAP1B CTNNA1 ITGB3 PVR CDC42 SRC CTNNB1
YAGI_AML_WITH_11Q23_REARRANGED	0.080402	0.358051	0.266034	1.23677	15	148	LALBA ALB LGALS1 HMGA2 CD68 BLOC1S1 OSTF1 DDT GMPR IGF2BP3 LCP1 CYBB GYPC YES1 WARS PPP1R7 ITGAV CARS TWF2 VPS13D GDI2 NUDT3 PPP1CA ADA TACC1 CHKB
BIOCARTA_GABA_PATHWAY	0.226782	0.561315	0.721193	1.2363	104	3	DNM1 GPHN SRC
PID_IL2_1PATHWAY	0.190058	0.522996	0.392628	1.23609	64	25	SHC1 NRAS MAPK1 GRB2 PRKCB STAM MAP2K1 STAM2 RHOA SYK KRAS MAPK14
TONKS_TARGETS_OF_RUNX1_RUNX1T1_FUSION_MONOCYTE_DN	0.177546	0.511185	0.395337	1.23589	67	22	CLC HBB ICAM3
TSENG_ADIPOGENIC_POTENTIAL_UP	0.215457	0.549123	0.501927	1.23583	91	10	CRABP2 BPGM FHL1 CARS
LI_LUNG_CANCER	0.16092	0.498531	0.361691	1.23555	55	32	LGALS1 EEF1A2 S100A2 HSPB1 MCM3 TUBB
VERHAAK_AML_WITH_NPM1_MUTATED_DN	0.130802	0.456635	0.283959	1.23529	30	96	LCN2 PRTN3 MPO LTF ELANE BPGM HGF HSPB1 ABCB1 GMPR BPI RETN TGFB1I1 GYPC FHL1 CAV1 H1F0 NT5E GJA1 GATM SPTBN1 SLC38A1 SPARC CD38 RAP2A
REACTOME_HEMOSTASIS	0.0472973	0.272484	0.259814	1.2344	6	212	ALB HBD HBG2 HBB HIST1H3A KIF2A HGF RAC2 GNG10 PPBP FCER1G SHC1 DOCK10 HSPA5 ITGA2B ARRB2 GNB1 GNAI3 AKT1 YES1 CAPZA1 ITGAM GNG12 ITGA5 ITGAV RAP1A MGLL CAV1 AKT2 CAP1 NRAS ACTN1 TUBA4A GNAS ABCC4 TLN1 ITGB2 ITGAX EHD2 SLC3A2 VCL PLEK RAP1B FN1 GNAI2
REACTOME_CELL_CYCLE_MITOTIC	0.105263	0.408748	0.263962	1.23385	19	156	PCM1 CDK6 PSMA2 CDKN2A KIF2A RPA3 FEN1 PSME2 RRM2 MCM3 MCM7 TUBB MCM4 MCM5 MCM6 MCM2 TUBA4A PSME1 TUBB4A PCNA HSP90AA1 PSMB3 PSMB8 PSMB1 DYNC1I2 PSMB9 RFC2 PSMC4 PAFAH1B1 DYNC1H1 RPS27 PSMC2 PSMB5 LIN54 TUBA1A PSMD10 PSMD7 RBBP4 PSMD4 RFC5 SMC1A PSMB2 PSMD2 STAG1 SEC13 PSMC3 UBE2D1 RANGAP1 ORC4 CDKN2C PSMD6 PSMC6 PSMC1 RAD21 PSMD11 NUDC PPP2CA SMC3 NUMA1 PSMC5 CENPT PSMB10 DYNLL1 YWHAE RFC3 CKS1B…
RAMPON_ENRICHED_LEARNING_ENVIRONMENT_LATE_UP	0.214458	0.549123	0.450806	1.2337	88	14	PSMB3 XPNPEP1 CORO1A BTF3 DHX32 DAD1 DNPEP MAP4
BURTON_ADIPOGENESIS_PEAK_AT_16HR	0.161932	0.498536	0.36388	1.23259	56	31	FEN1 RRM2 MCM3 MCM7 MCM4 MCM5 MCM6
PAPASPYRIDONOS_UNSTABLE_ATEROSCLEROTIC_PLAQUE_UP	0.174927	0.511154	0.373695	1.2325	59	29	FUCA1 LGMN DAB2 CTSB CD163 GLUL IFI30 CTSS RPN2 ATP2B1 IDH1
VERHAAK_AML_WITH_NPM1_MUTATED_UP	0.111969	0.423095	0.295926	1.23243	28	75	FCGR2C HMOX1 PPBP MARCKS CTSG HK3 CAT TNFAIP2 FBP1 HIST1H1C TYMP MVP WARS TCIRG1 ABCC4 TBXAS1 AKR1C2 TRIM16 PLEK CPVL BASP1 CD14
SCHAEFFER_PROSTATE_DEVELOPMENT_AND_CANCER_BOX2_DN	0.243534	0.579021	0.655136	1.23241	112	4	PTGR1 FAP CAST YWHAE
BIOCARTA_HIF_PATHWAY	0.222222	0.558001	0.580188	1.23235	101	6	HSP90AA1 CREB1 LDHA COPS5 ASPH P4HB
CONCANNON_APOPTOSIS_BY_EPOXOMICIN_UP	0.111111	0.420873	0.281475	1.23232	23	107	CAP2 SERPINH1 FLNC EPB41 HMOX1 HSPB1 CAPN7 P4HA2 HSPA4 WWTR1 WARS SQSTM1 UBE2H FAS PALLD EIF5 TUBA4A GOSR2 PCYT1A SLC3A2 PDLIM3 BLVRB AKR1C3 TTC1 TOP3B MAP1B SUSD5 STIP1 NQO2 GSR HSPH1 DUSP3 LPXN DYNC1H1 NQO1 SMG1
YAO_TEMPORAL_RESPONSE_TO_PROGESTERONE_CLUSTER_11	0.114391	0.427072	0.302546	1.23223	30	69	TFRC EPB41 GMPPB HSPA5 AARS PDIA6 MANF DNAJB11 TARS RPN1 TUBB2A STX12 RDX UBQLN1 STIP1 XPNPEP1
REACTOME_GAP_JUNCTION_ASSEMBLY	0.183505	0.515599	0.913565	1.23209	88	1	GJA1
BIOCARTA_DNAFRAGMENT_PATHWAY	0.222222	0.558001	0.579994	1.23194	101	6	CASP3 TOP2B TOP2A HMGB1 DFFA
MELLMAN_TUT1_TARGETS_UP	0.222482	0.558355	0.500332	1.2319	94	10	G6PD PTBP1 SNX17 RPL23 TKT MTHFD2 SF3A2
LIANG_HEMATOPOIESIS_STEM_CELL_NUMBER_LARGE_VS_TINY_DN	0.202632	0.537364	0.403984	1.23181	76	20	SLC4A1 LXN S100A11 CUL2 FKBP5 APLP2 CORO1B CMPK2 BCAT2
EINAV_INTERFERON_SIGNATURE_IN_CANCER	0.203562	0.537924	0.419926	1.23152	79	18	BST2 MORC3 UBE2L6 IFI30 IFI35 ISG15 SP100 OAS2 EIF2AK2
DONATO_CELL_CYCLE_TRETINOIN	0.225806	0.560086	0.791921	1.23144	104	2	SKAP2 ABI1
KEGG_FRUCTOSE_AND_MANNOSE_METABOLISM	0.19883	0.533025	0.390891	1.23062	67	25	GMPPB HK3 FBP1 GMPPA AKR1B10 PHPT1
REACTOME_INSULIN_RECEPTOR_SIGNALLING_CASCADE	0.16763	0.504616	0.347693	1.22903	57	36	SHC1 AKT2 NRAS PIK3C3 PIK3R4 MAPK1 EIF4G1 RPS6 GRB2 EIF4EBP1 MAP2K1 PDPK1 PPM1A KRAS RHEB
CREIGHTON_ENDOCRINE_THERAPY_RESISTANCE_1	0.0518519	0.282573	0.254533	1.22754	6	229	CAP2 LGALS1 EFHD1 HSPB1 GPX8 ABAT MCM3 TUBB6 MCM7 TUBB MCM4 PABPC4 PPP1R18 NTAN1 ABI2 AARS ADSL IPO5 RPS12 FHL1 RSU1 MTHFD1 IMPDH2 FKBP3 SVIL CAV1 UGDH PLP2 PALLD ARPC5 SFXN3 APEX1 SULF1 HPRT1 AIDA FKBP5 SUPT16H UBA5 SLC38A1 SPIN1 PTBP1 PCK2 ST13 LPCAT1 APBB2 XRCC5 UBE2E2 DST CA2 EPPK1 CADM1 CD99 KYNU ZNF22 EIF2S1
GOLUB_ALL_VS_AML_UP	0.236585	0.574516	0.428391	1.22734	96	16	MCM3 STMN1 ADA ZNF22 GTF2E2 ATP2A3 TOP2B RBBP4 SMARCA4 DYNLL1 PSMA6
REACTOME_STRIATED_MUSCLE_CONTRACTION	0.234783	0.572038	0.546451	1.22716	107	7	TPM2 TPM4 TPM1 DMD VIM TPM3
LEE_LIVER_CANCER_MYC_E2F1_UP	0.16954	0.50526	0.359197	1.22703	58	32	LCN2 ICAM1 PPL FMO3 SPTAN1 SPARC CTSS ROCK1 CD74 HLA-DQA1 ACTG1 TAGLN2 FABP4 NUCB2 PALMD
RADAEVA_RESPONSE_TO_IFNA1_UP	0.197143	0.531241	0.372126	1.22676	68	28	BST2 TUBB VCAM1 CASP3 HLA-C PSME1 UBE2L6 CALR IFI35 RFC2
CROONQUIST_NRAS_VS_STROMAL_STIMULATION_DN	0.13738	0.467994	0.32661	1.22673	42	46	CLC MCM3 MCM7 MCM2 NASP STMN1 DCLK1 GJA1 SULF1 TPM2 NOTCH3 BASP1 TK1 SPARC
BYSTRYKH_HEMATOPOIESIS_STEM_CELL_SCP2_QTL_TRANS	0.224824	0.559635	0.516495	1.22653	95	9	CTSG FMO1 SPARC
PID_EPHA_FWDPATHWAY	0.243961	0.579374	0.459051	1.22653	100	13	VAV2 YES1 ROCK1 CBL CRKL LYN RHOA SRC PLCG1 EPHA2
REACTOME_INTERFERON_GAMMA_SIGNALING	0.177778	0.511185	0.352543	1.22638	63	34	HLA-B HLA-A ICAM1 VCAM1 HLA-C HLA-DRB1 CAMK2D NCAM1
YAO_TEMPORAL_RESPONSE_TO_PROGESTERONE_CLUSTER_4	0.243534	0.579021	0.651491	1.22556	112	4	FKBP10 FDPS DAZAP1
RHEIN_ALL_GLUCOCORTICOID_THERAPY_UP	0.197101	0.531241	0.382147	1.22498	67	26	LTF S100A8 CA1 MNDA ITGAM GLUL SWAP70 DDX17 PTPRC
BIOCARTA_TRKA_PATHWAY	0.248848	0.584686	0.533941	1.22468	107	8	SHC1 AKT1 GRB2 PRKCB PLCG1
ISHIDA_TARGETS_OF_SYT_SSX_FUSIONS	0.237581	0.574516	0.714311	1.22451	109	3	B4GALT1 HYOU1 BAX
KUUSELO_PANCREATIC_CANCER_19Q13_AMPLIFICATION	0.248792	0.584686	0.458078	1.22393	102	13	CLC AKT2 RPS16 PSMC4 GMFG
CHARAFE_BREAST_CANCER_LUMINAL_VS_BASAL_DN	0.0555556	0.294087	0.254624	1.22366	6	235	HMGA2 SKAP2 S100A2 CDK6 WLS RALB ERAP2 RAC2 EGFR VSNL1 ANXA3 ICAM1 RETSAT GPX8 IL18 PSAT1 IGF2BP2 KPNA1 FBLIM1 MMP14 DPYD NXN NNMT TUBB6 IGF2BP3 AKR1C1 UBASH3B AGPS TMEM173 TNFAIP8 YES1 FHL1 WWTR1 CCDC88A GNG12 FAS SVIL CAV1 NT5E DSG2 ACTN1 TUBA4A ANXA1 AKR1C2 SEPT10 SRI ADA AKR1B10 FNDC3B SPTBN1 CLIC4 TRIP10 ARPC2 AKR1C3 CORO1C CD14 GPX1 NRP1 CYB5R3 CASP4 ITGB1 PTK7
KERLEY_RESPONSE_TO_CISPLATIN_UP	0.236585	0.574516	0.427032	1.22345	96	16	ANK1 ISYNA1 FAS CAV1 ANXA1 NEFL
FIGUEROA_AML_METHYLATION_CLUSTER_7_UP	0.161932	0.498536	0.360903	1.2225	56	31	KCNAB3 TUBB6 TGFB1I1 ITGAV SLC39A14 NRP2 FSTL1 DYNC1LI1 PFN2 HNRNPR
LANDEMAINE_LUNG_METASTASIS	0.25	0.585679	0.649673	1.22214	115	4	ANP32E DSC2 CALB2 CDH3
MODY_HIPPOCAMPUS_NEONATAL	0.210526	0.546224	0.38803	1.22161	71	25	TUBB3 MMP14 TUBB TARS TUBA4A FN1 NRP1 FASN NCAM1 UBA1 ACTG1 ACTB TUBA1A
HEDENFALK_BREAST_CANCER_HEREDITARY_VS_SPORADIC	0.161932	0.498536	0.36063	1.22158	56	31	MCM7 GNAI3 GDI2 APEX1 PCNA ST13 XRCC6 ZNF22 MX2 NT5DC2 SEPHS1 PPP1CB ZFP36L1 GPX4 CAD LRP1 HADHA CBX3
TAYLOR_METHYLATED_IN_ACUTE_LYMPHOBLASTIC_LEUKEMIA	0.2	0.533714	0.370301	1.22075	69	28	PSMA2 DPY30 SPATA5 NASP CAV1 SNRPC NUDT9 SUSD5 RPS14 RFC2
VANDESLUIS_NORMAL_EMBRYOS_UP	0.2	0.533714	0.905098	1.22067	96	1	ACTBL2
REN_BOUND_BY_E2F	0.16954	0.50526	0.341953	1.22013	58	38	RPA3 FEN1 MCM3 MCM5 MCM6 H2AFZ SUPT4H1 TK1 PCNA CBX5
XU_AKT1_TARGETS_48HR	0.2	0.533714	0.904392	1.21972	96	1	SEC24D
SANA_RESPONSE_TO_IFNG_UP	0.140575	0.474809	0.324524	1.2189	43	46	HLA-B HLA-A BST2 CEACAM1 MLKL WARS HLA-C HLA-DRB1 UBE2L6 IFI30 IFI35 HLA-DQA1 HSD17B11 RABL3 LGALS9 SAMHD1
ABRAHAM_ALPC_VS_MULTIPLE_MYELOMA_DN	0.258065	0.596416	0.469861	1.21816	103	12	PSEN1 CASP3 CDC37 XRCC5
TERAMOTO_OPN_TARGETS_CLUSTER_3	0.23871	0.574516	0.783043	1.21763	110	2	TRAM2 NIP7
SHIRAISHI_PLZF_TARGETS_DN	0.23871	0.574516	0.782622	1.21698	110	2	SERPINH1 PBX1
HAHTOLA_CTCL_CUTANEOUS	0.239609	0.574516	0.437043	1.21685	97	15	HBD PSMB3 GLUL ARPC1A MMP9 CDC42 RPL31 TOP1 YWHAE
PID_MYC_PATHWAY	0.238095	0.574516	0.480096	1.21683	99	11	CDKN2A PAK2 RUVBL2 RUVBL1 PPP2CA
FIGUEROA_AML_METHYLATION_CLUSTER_3_UP	0.14377	0.478718	0.323922	1.21663	44	46	DPYSL4 KCNAB3 BPGM BLOC1S1 VWA5A TUBB6 SLC39A14 NRP2 FSTL1 DYNC1LI1 PFN2 NIT1
CHEOK_RESPONSE_TO_MERCAPTOPURINE_AND_LD_MTX_UP	0.249462	0.585542	0.60833	1.21635	115	5	TM9SF2 GALNT1 YY1 STK24 HTATSF1
BLALOCK_ALZHEIMERS_DISEASE_DN	0.025641	0.198658	0.224997	1.21619	0	677	HLA-B HBB CRYM NEFM TFRC CAP2 VAMP2 SKAP2 AP2S1 RALB KIF2A TUBB3 VSNL1 ARF4 FCER1G PSAT1 NRGN ABCB1 DENND4A ABAT FUCA1 GAP43 DDT MED6 AKAP11 RAB7A CHMP2A RPL38 LXN ATP6V0C HSPA5 RTN4 AASDHPPT MCM4 RANBP9 MAOA GNB1 PDIA6 MNDA IPO5 FHL1 ARL1 RSU1 UBE2M SSR1 MTHFD1 ATP6AP1 MPP1 PPP1R7 AP2B1 EIF2B1 ITM2B MGLL FKBP3 CAP1 SUPT4H1 NT5E RPS21 HSPA13 EIF5 ACTN1 GNAS ABCC4 ACSL3 SRP19 ARPC5 VAMP7 FERMT2 UC…
KLEIN_TARGETS_OF_BCR_ABL1_FUSION	0.214286	0.549123	0.408284	1.21585	80	19	MPO NCF4 GYPC MNDA IGBP1 CD38 IGHMBP2 ANPEP PTPRC
HORTON_SREBF_TARGETS	0.216285	0.550479	0.414505	1.21562	84	18	FASN RDH11 ACACA IDI1 PMVK AACS HMGCS1 FDFT1 CYP51A1 FDPS ALDOC
PID_VEGF_VEGFR_PATHWAY	0.24838	0.584468	0.709009	1.21542	114	3	NRP2 NRP1
REACTOME_VEGF_LIGAND_RECEPTOR_INTERACTIONS	0.24838	0.584468	0.709009	1.21542	114	3	NRP2 NRP1
BYSTRYKH_SCP2_QTL	0.24838	0.584468	0.708978	1.21537	114	3	MPO
GAUSSMANN_MLL_AF4_FUSION_TARGETS_B_DN	0.23871	0.574516	0.781581	1.21536	110	2	FAM129A TRIP12
KYNG_RESPONSE_TO_H2O2_VIA_ERCC6	0.234192	0.571158	0.493459	1.21498	99	10	RPL21 CUX1 CTSS FLOT2 RPL7A RPL31 RCC1
BUYTAERT_PHOTODYNAMIC_THERAPY_STRESS_UP	0.0550459	0.293285	0.247988	1.21478	5	283	CLIP2 SERPINH1 BPGM ZEB2 SLC2A3 HMOX1 IL18 PHF3 MORC3 PSEN1 PPL RAB7A P4HA2 IST1 AKR1C1 LUC7L RRAGC SGPL1 AARS GNAI3 AMPD3 HSPA4 SQSTM1 UBE2H SLC39A14 UGDH NCF2 PALLD NRAS ARMCX3 HSPA13 ARL8B EIF5 NXF1 PSPH SEC24D TRIM16 SLC3A2 TUBB2A AKR1C3 RP2 DNAJA1 ARFGAP3 SLC33A1 NIPBL CELF1 SPTLC2 HSP90AA1 SEC24A UBXN7 CUX1 PTP4A1 SREK1 PRRC1 RSF1 DST SNIP1 GMFB AKAP8L ATP6V1B2 UFM1 DYNC1LI1 LAMTOR3 EIF1 TM…
SHIPP_DLBCL_CURED_VS_FATAL_UP	0.23913	0.574516	0.5409	1.21469	109	7	AKR1C1 MAP1B EYA3
PID_BARD1_PATHWAY	0.226506	0.560929	0.443556	1.21386	93	14	PCNA XRCC5 XRCC6 EWSR1 NPM1 UBE2L3 ATM CSTF1 UBE2D3
JIANG_HYPOXIA_CANCER	0.150502	0.486135	0.321542	1.21347	44	48	TMEM205 IST1 ERGIC1 ARL8B ARPC5 FERMT2 ARPC3 FN1 TGM2 ATP6V1A UFM1 RPN2 RPL22 ATP6V1G1 YIPF5 PSMD7 SUMO1 ISG15 TMSB4X
HASLINGER_B_CLL_WITH_MUTATED_VH_GENES	0.24838	0.584468	0.707782	1.21332	114	3	SEPT10 LPCAT1 DMD
TOOKER_GEMCITABINE_RESISTANCE_UP	0.160131	0.497425	0.322964	1.21309	48	47	CIRBP CPOX HSPA4 PALLD ANXA1 ARFIP2 PFDN5 BLVRB XRCC5 ILK RPL28 EIF3F RPL15
NIKOLSKY_BREAST_CANCER_16Q24_AMPLICON	0.228916	0.564506	0.442841	1.2119	94	14	TUBB3 CYBA MVD TRAPPC2L
GRUETZMANN_PANCREATIC_CANCER_UP	0.0689655	0.325222	0.250468	1.21166	7	265	LCN2 CRABP2 SPTA1 SERPINH1 EVPL RALB BST2 PNP PLOD2 EIF4G3 SHC1 CELF2 MCM3 DPYD NNMT MYL9 TUBB LCP1 DPYSL3 ITGB5 MCM6 SEC23A PAK2 AMPD3 STOM LGMN ATP6AP1 CTSK STMN1 CAV1 FCGR3A ANXA1 ITGB2 S100A11 SRI PIK3R4 CD53 TRIP10 FN1 TMSB10 GPX1 DNAJA1 BZW1 YWHAZ SPARC CASP4 G3BP1 PFN1 NDUFA9 HLA-DRA GPC1 RCN1 AFAP1 PSMB3 CTSC IFI30 SEPT8 KYNU PLAU ADAM9 ASNA1 GOLIM4 MYH9 CLIC1 NCBP2 ENTPD1 RAB31 YWHAH RHO…
ZHENG_FOXP3_TARGETS_IN_THYMUS_DN	0.255914	0.593244	0.605709	1.21111	118	5	EPB41 AMPH ADIPOQ
YOSHIOKA_LIVER_CANCER_EARLY_RECURRENCE_DN	0.226316	0.560755	0.396905	1.21022	85	20	ALB GMPPA KPNA4 NXF1 UFM1 SAR1B MED28 USP15
BERTUCCI_MEDULLARY_VS_DUCTAL_BREAST_CANCER_UP	0.126582	0.448567	0.283713	1.20976	29	88	EPB41 ICAM1 RAP2B CYBA TNFAIP2 SGPL1 TYMP HSPA4 WARS VCAM1 NFKBIE RPS21 ABCC4 DNAJC9 CUL2 CD38 GYG1 IFI30 CTSS PSMB8 GLRX XPNPEP1 ME2 PSMB9 ERAP1 MCMBP MAP2K1 ETV6 PSMB2 IGKC SEC23IP PPA1 TAPBPL DTX3L POGLUT1 GALM
KEGG_GLYCOSPHINGOLIPID_BIOSYNTHESIS_LACTO_AND_NEOLACTO_SERIES	0.208247	0.542719	0.896807	1.20949	100	1	B4GALT1
NIELSEN_GIST	0.175287	0.511154	0.338548	1.20798	60	38	ABCB1 TMEM205 C7orf50 TNFAIP8 AMPD3 CRTAP ABCC4 SLC38A1 TTC1 KANK2 CA2 HSPA8 ARRB1 ENTPD1 APLP2
REACTOME_PROTEIN_FOLDING	0.17052	0.505824	0.341582	1.20743	58	36	TUBB3 TUBA1C TUBB6 TUBA4A AP3M1 TUBB2A PFDN5 TUBB4A PFDN6 FBXO6 ACTB TUBA1A PFDN1 TUBA1B TBCB CCT8 PFDN2
REACTOME_IKK_COMPLEX_RECRUITMENT_MEDIATED_BY_RIP1	0.267241	0.60765	0.641608	1.20696	123	4	IKBKB CD14 IKBKG
SHIPP_DLBCL_VS_FOLLICULAR_LYMPHOMA_UP	0.175287	0.511154	0.338142	1.20653	60	38	TFRC PSME2 MCM7 IMPDH2 IDH2 HSP90AA1 IFI30 PLOD1 PGAM1 KPNA2 EXOSC7 LDHA MTHFD2 PSMC1 SNRPB ATIC
ST_ERK1_ERK2_MAPK_PATHWAY	0.263027	0.603195	0.465134	1.2059	105	12	SHC1 RAP1A MAPK1 GRB2 MAP2K1 CREB1
TCGA_GLIOBLASTOMA_COPY_NUMBER_DN	0.25	0.585679	0.475505	1.20519	104	11	CDKN2A FNDC3A QKI RERE KPNA3
BROWNE_HCMV_INFECTION_1HR_UP	0.236534	0.574516	0.48928	1.20469	100	10	TFRC MMP14
WOOD_EBV_EBNA1_TARGETS_UP	0.140221	0.474642	0.295763	1.2046	37	69	EEF1A2 SERPINH1 PGD ICAM1 S100A4 AKR1C1 AGPS ABI2 FHL1 ITGAV UGDH GNAS AKR1C2 TRIM16 PRKCSH AKR1C3 PTBP1 FASN CTSC GLUL
GALI_TP53_TARGETS_APOPTOTIC_UP	0.267241	0.60765	0.640307	1.20452	123	4	CASP4 ATM BAX CD40
REACTOME_PACKAGING_OF_TELOMERE_ENDS	0.241218	0.576099	0.507205	1.20447	102	9	H2AFZ HIST3H2BB HIST1H2BK TERF2IP H2AFX HIST2H2AA3 HIST1H2BC HIST1H4A
MARKEY_RB1_ACUTE_LOF_UP	0.127358	0.449308	0.267802	1.20362	26	123	HMGA2 KIF2A RRM2 MCM3 MCM7 TUBB MCM4 PABPC4 MCM5 SCOC H2AFZ ADSL IPO5 WWTR1 DTYMK NASP STMN1 FAS CAV1 DNAJC9 IDH2 NIPBL TK1 PCNA NAP1L1
SOTIRIOU_BREAST_CANCER_GRADE_1_VS_3_UP	0.167286	0.504555	0.306022	1.20313	44	62	FEN1 TUBA1C RRM2 MCM3 MCM4 MCM6 H2AFZ NCAPG MCM2 STMN1 DNAJC9 SNRPC LMNB1 PFDN6 STIP1 TMPO ITCH TIMM10 LAGE3 VRK1 XPOT GMPS TUBA1B KPNA2 KIF11 KIFC1 SLC7A5
PUJANA_ATM_PCC_NETWORK	0.025641	0.198658	0.222953	1.20307	0	700	S100A2 ICAM3 BCAT1 EPB41 RAC2 RPA3 GTF2F2 PHF3 PSME2 OSTF1 MED6 NCF4 DOCK10 ITGA2B LCP1 MCM4 IKBKB MCM5 MCM6 SGPL1 RANBP9 NT5C2 H2AFZ ADSL PAK2 OLFML2B TNFAIP8 AMPD3 MCM2 RPS12 SF3B4 RSU1 CAPZA1 HSPA4 NEK9 NACA NASP STMN1 SH2D1A RAP1A ITM2B FAS AKT2 CAP1 NRP2 NRAS RPS21 SPI1 CASP3 LAIR1 CDV3 ARPC5 GDI2 PLIN3 HNRNPAB PSME1 BID OXSR1 USP4 DNAJC9 ANP32E APEX1 PCYT1A KRT2 ARPC3 PLEK APC ACAP2 RAP1B C…
YAMANAKA_GLIOBLASTOMA_SURVIVAL_UP	0.262366	0.602526	0.601528	1.20275	121	5	SLC2A3 ITGA5
JECHLINGER_EPITHELIAL_TO_MESENCHYMAL_TRANSITION_UP	0.169935	0.505375	0.320064	1.20219	51	47	CSN3 S100A8 SERPINH1 CD68 DDR2 PPIC DAB2 FMO1 CTSB SLC3A2 ADA
MIDORIKAWA_AMPLIFIED_IN_LIVER_CANCER	0.224868	0.559635	0.403695	1.20219	84	19	SSR1 CAV1 ST7 CUL2 PSMB3 PRCP RPL23 CAPZA2 ACACA
REACTOME_PROCESSING_OF_INTRONLESS_PRE_MRNAS	0.270471	0.610944	0.462921	1.20016	108	12	NCBP2 CSTF3 PABPN1 CPSF7 CSTF1 NUDT21 NCBP1 CPSF2
STEIN_ESRRA_TARGETS_DN	0.166667	0.503011	0.323908	1.20011	52	44	MARCKS PPL TUBB6 TNFAIP8 TACC1 TRAM2 NAP1L1 KANK2 SEPT8 PEA15 SMARCC1 PLAU SSB
LINDSTEDT_DENDRITIC_CELL_MATURATION_A	0.211594	0.54705	0.374386	1.2001	72	26	ICAM1 NFKBIE TRIM16 SLC3A2 PLEK FKBP5 KYNU ENTPD1 RTN1
REACTOME_SIGNALING_BY_ERBB2	0.179941	0.512203	0.328449	1.19987	60	41	EGFR SHC1 AKT1 YES1 AKT2 NRAS HSP90AA1 CDC37 MAPK1 GRB2 MAP2K1 PDPK1 CALM1 CREB1 KRAS SRC PLCG1
KEGG_TIGHT_JUNCTION	0.197026	0.531241	0.308544	1.19977	52	59	EPB41 MYL9 GNAI3 AKT1 YES1 AKT2 NRAS ACTN1 RAB13 GNAI2 SPTAN1 MYL12B TJP2 CTNNA1 MYH9 ACTG1 ACTB CSNK2B PRKCB SYMPK EPB41L2 CDC42 RHOA MYH10 VAPA KRAS SRC
OKUMURA_INFLAMMATORY_RESPONSE_LPS	0.169173	0.50526	0.307631	1.19908	44	61	MARCKS CA1 SLC11A2 NXN DOCK10 MAST4 CYB5A SGPL1 MAOA FCGR2A RPS21
REACTOME_GOLGI_ASSOCIATED_VESICLE_BIOGENESIS	0.166172	0.503011	0.32578	1.19804	55	42	TFRC VAMP2 BLOC1S1 VAMP7 TXNDC5 PICALM HSPA8 ARRB1 CLTC ARF1 AP1B1 DNM2 NAPA AP3S1 IGF2R
PUIFFE_INVASION_INHIBITED_BY_ASCITES_UP	0.194539	0.529409	0.307237	1.19768	56	56	MARCKS MCM3 FHL1 MPP1 G6PD PLIN3 RPS17 AKR1C2 AKR1B10 AKR1C3 PTBP1 ASCC1 STIP1 EIF4G1 GAPVD1 SNX3 ALOX5AP LYN CALM1 KPNA2 GATC SNRPA1 TKT LRRC59
SANDERSON_PPARA_TARGETS	0.270471	0.610944	0.461503	1.19649	108	12	EHHADH HSD17B4 CD36 DECR2
MCGOWAN_RSP6_TARGETS_DN	0.276458	0.618802	0.697869	1.19632	127	3	SUPT4H1 DIDO1
LIM_MAMMARY_LUMINAL_PROGENITOR_DN	0.267974	0.60765	0.563179	1.19622	122	6	ITGA5 CUX1 DST CERS6
REACTOME_IRON_UPTAKE_AND_TRANSPORT	0.239474	0.574516	0.39222	1.19594	90	20	TFRC HMOX1 ATP6V0C TCIRG1 ATP6V1A ATP6V1B2 ATP6V1E1 ATP6V1G1 ATP6V1H
BUDHU_LIVER_CANCER_METASTASIS_UP	0.276458	0.618802	0.697176	1.19513	127	3	ANXA1 HLA-DRA
HEDVAT_ELF4_TARGETS_UP	0.273118	0.614845	0.597677	1.19505	126	5	ABCB1 PIK3C3 CA2
LU_AGING_BRAIN_DN	0.150579	0.486135	0.283335	1.19502	38	80	CAP2 ABI2 RANBP9 UBE2M ITM2B HSPA13 TUBA4A YWHAZ PITPNB CA4 RAP2A ATP6V1A MAPK1 MAP1B CBX5 PAK1 HSPA8 THY1 CORO1A DUSP3 ATP6V1H PRKCB GORASP2 SARS KIF1B NAPA TOP2B RBBP4 CALM1 RAD23A
BROWNE_HCMV_INFECTION_14HR_DN	0.131707	0.458916	0.270083	1.19476	26	116	CAP2 EGFR MARCKS NNMT ACAT2 MVP FAH HSPA4 DTYMK ERLIN2 FAS SPTB ADA BLVRB TPM2 NIPBL TK1 DST TP53I3 GLRX PLAU HMBS ZFP36L2 NIT1 ADD3 DYNC1I2 ADD1 CCDC22 DDX17 LPXN RUFY3 ACTB PRRX1
DAVIES_MULTIPLE_MYELOMA_VS_MGUS_UP	0.263043	0.603195	0.531925	1.19454	120	7	ITGA8 HIST1H2BK RING1 SGCE
TARTE_PLASMA_CELL_VS_PLASMABLAST_UP	0.11875	0.434822	0.25425	1.19453	18	179	CSN3 LCN2 CSN2 HBD MPO ELANE S100A9 S100A8 CRABP2 ITGA8 TPT1 RNASE3 HSPB1 FCER1G CIRBP FUCA1 CYBA GMPR DDR2 ITGA2B TNFAIP2 FBP1 YES1 LGMN VCAM1 RPL37A PLCB2 RPS21 DAB2 ITGAX GPNMB RAB13 SPTB
JIANG_AGING_HYPOTHALAMUS_UP	0.179191	0.511443	0.337916	1.19447	61	36	HBA1 RPS12 PPP1R7 AKR1A1 HSD17B4 CTSS THY1 UBA1 PAFAH1B1 ACTB CASP6 ITPR1 MAP2K1
BENPORATH_PROLIFERATION	0.14717	0.483809	0.287388	1.19431	38	74	S100A9 TFRC RRM2 MCM3 H2AFZ NCAPG MCM2 DTYMK STMN1 S100A11 GDI2 TMSB10 IDH2 RDX PCNA GNB4 SNRPD1 NUDT5 PDCD10 UGGT1
KEGG_BIOSYNTHESIS_OF_UNSATURATED_FATTY_ACIDS	0.272953	0.614768	0.460535	1.19398	109	12	SCD FADS2 ELOVL5 ACOT2
LOPEZ_MESOTHELIOMA_SURVIVAL_OVERALL_DN	0.275269	0.618495	0.597106	1.1939	127	5	TUBB3 TGFB1I1
REACTOME_TRANSPORT_TO_THE_GOLGI_AND_SUBSEQUENT_MODIFICATION	0.245614	0.582058	0.413851	1.19268	97	17	SEC23A MGAT1 SEC24D B4GALT1 SEC31A SAR1B LMAN1 SEC13 MCFD2 SEC24B
NELSON_RESPONSE_TO_ANDROGEN_UP	0.176471	0.511154	0.317526	1.19266	53	47	SCD TNFAIP8 ITGAV UGDH H1F0 ACTN1 ABCC4 ACSL3 SRP19 SEC24D B4GALT1 FKBP5 ELOVL5 STEAP4 STK39 GSR IDI1 IQGAP2 LMAN1
ISHIDA_E2F_TARGETS	0.225714	0.560086	0.361583	1.19201	78	28	FEN1 RRM2 MCM3 MCM7 STMN1 TK1 PCNA
SENESE_HDAC2_TARGETS_UP	0.201365	0.535524	0.305663	1.19154	58	56	TFRC HMGA2 MCM4 SF3B5 CDV3 SUPT16H NCEH1 PTBP1 TGM2 ITGB1 CA2 KYNU RPL27A PLAU LPXN CBFB LMAN1 COPA EXOC5
BIOCARTA_RNA_PATHWAY	0.265217	0.606396	0.530588	1.19153	121	7	DNAJC3 EIF2S1 EIF2AK2 EIF2S2 NFKB1
REACTOME_SIGNALLING_BY_NGF	0.147679	0.484463	0.277352	1.19136	34	93	NGFR AP2S1 RALB SHC1 PSEN1 RTN4 IKBKB AKT1 SQSTM1 AP2B1 RAP1A AKT2 DNM1 NRAS CASP3 RALA
BILANGES_RAPAMYCIN_SENSITIVE_VIA_TSC1_AND_TSC2	0.176692	0.511154	0.30564	1.19132	46	61	PSAT1 TUBB IMPDH2 RPS21 TUBB2A BLVRB RPS26 TUBB4A IGBP1 NAP1L1 GYG1 PRCP RPL10A HNRNPA1 PPIB HSPA8 EIF3E SSR4 RPS20 ACTG1 NSA2 RPS28 HSPB11 BTF3 RPL35A
SU_PANCREAS	0.27957	0.621296	0.59578	1.19125	129	5	EPB41 SEL1L YTHDC1
FRIDMAN_SENESCENCE_DN	0.280778	0.622796	0.694551	1.19063	129	3	MARCKS COL3A1
JAATINEN_HEMATOPOIETIC_STEM_CELL_UP	0.135922	0.467152	0.269245	1.19058	27	115	HMGA2 CDK6 BCAT1 SCD HSPB1 IL18 MAST4 DPYSL3 MCM5 ISYNA1 FHL1 ZC3HAV1L NASP MZB1 STMN1 ERLIN2 AKR1A1 DSG2 GATM AKR1C3 RDX BSPRY RCN1 DST
BURTON_ADIPOGENESIS_2	0.178674	0.511276	0.33118	1.19022	61	39	HMGA2 BCAT1 PGD TUBB3 LXN ITGA5 UGDH GJA1 CLIC4 FKBP5 TPM4
DANG_BOUND_BY_MYC	0.0208333	0.180755	0.223662	1.18994	0	601	PRTN3 MPO HBB HBA1 NEFM TFRC VAMP2 PCM1 PPP6C SMN1 CDK6 BCAT1 SCD RAC2 HMOX1 ARF4 ICAM1 RAP2B CYBA MCM3 QDPR PPFIA1 MCM7 DPYSL3 ARRB2 MUC5B MCM5 AGPS SGPL1 SCOC H2AFZ NCAPG TYMP DPY30 AMPD3 MANF ARL1 CAPZA1 FAH HSPA4 MTHFD1 ERLIN1 PPP1R7 NACA SQSTM1 TCIRG1 STMN1 SLC4A2 AKR1A1 NRAS RPS21 PIK3C3 ABI3 LAIR1 ABCC4 SFXN3 RPS17 USP4 RPL32 CLNS1A APEX1 PCYT1A SRI APC ARFIP2 PRKCSH EPB42 SUPT16H CORO1C R…
CROONQUIST_NRAS_VS_STROMAL_STIMULATION_UP	0.232804	0.568699	0.399438	1.18951	87	19	CEACAM1 CYBB NRAS SPI1 AMPH RNASE6 GATM
XU_HGF_SIGNALING_NOT_VIA_AKT1_48HR_UP	0.232804	0.568699	0.399415	1.18944	87	19	HMOX1 FHL1 CARS PCK2 PLAU ECE1 ASNS
SU_KIDNEY	0.262366	0.602526	0.764644	1.18902	121	2	FMO1 ENPEP
ZHU_CMV_24_HR_UP	0.160584	0.497821	0.297032	1.18862	43	66	PSMA2 SAR1A SRF PNP GMPR MANF SSR1 SLC39A14 EIF5 TUBA4A TUBB2A GMFB STIP1 ENO2
TSENG_IRS1_TARGETS_UP	0.187279	0.519554	0.302741	1.18817	52	58	CRABP2 BPGM FEN1 DBN1 CYBA TNFAIP2 YARS FHL1 HSPA4 CARS SIGLEC1 FERMT2 SLC3A2 HSP90AA1 ST13 XRCC6
JAERVINEN_AMPLIFIED_IN_LARYNGEAL_CANCER	0.250627	0.585679	0.412157	1.1878	99	17	PPFIA1 FADD ERLIN2
KIM_LIVER_CANCER_POOR_SURVIVAL_UP	0.264286	0.604857	0.468432	1.18727	110	11	PLOD2 RALA ARPC2 SLC38A1 CTSC
KARLSSON_TGFB1_TARGETS_UP	0.141079	0.475555	0.280171	1.18677	33	85	HMGA2 BCAT1 GTF2F2 RRM2 MMP14 IPO5 BAG2 EIF5 ACTN1 UCHL3 TPM4 NAE1 EIF2S1 EIF4G1 HSPH1 WDR77 ACTG1 EIF5A SYNCRIP ACTR3
REACTOME_PHOSPHORYLATION_OF_CD3_AND_TCR_ZETA_CHAINS	0.278867	0.620619	0.558654	1.18661	127	6	HLA-DRB1 HLA-DQA1 PTPRC CSK
REACTOME_SYNTHESIS_SECRETION_AND_INACTIVATION_OF_GIP	0.278867	0.620619	0.558581	1.18646	127	6	SPCS3 SPCS1 SEC11A SEC11C
MCBRYAN_PUBERTAL_BREAST_5_6WK_UP	0.181518	0.512939	0.311512	1.18603	54	49	CSN2 CSN1S1 S100A8 FBLIM1 CIRBP LIPA FHL1 DSG2 EHHADH TPM2 SPIN1 PSIP1 SLC15A2 TJP2 KTN1 HLA-DQA1 ANPEP IDH1
KEGG_BASAL_CELL_CARCINOMA	0.278802	0.620619	0.516955	1.18572	120	8	FZD1 APC CTNNB1
HOFMANN_MYELODYSPLASTIC_SYNDROM_LOW_RISK_UP	0.266667	0.607631	0.761997	1.18491	123	2	PRKCB DNM2
REACTOME_SYNTHESIS_OF_PIPS_AT_THE_GOLGI_MEMBRANE	0.248244	0.584468	0.481184	1.18476	105	10	PIK3C3 PIK3R4 ARF1 PI4KA
BROWNE_HCMV_INFECTION_8HR_DN	0.277916	0.620619	0.456513	1.18355	111	12	VWA5A DST GZMK PLAU LPXN PLEKHO2
LOPEZ_MBD_TARGETS	0.0441176	0.262573	0.22452	1.18353	2	515	HLA-B LTF HSBP1 OSTC PPP6C SERPINH1 PSMA2 BPGM EVPL TPT1 TUBB3 GNG10 PSME2 EIF4G3 RRM2 KPNA1 SHC1 MCM3 DDT RHOC FNTB ATP6V0C PARVG PPIC TGFB1I1 HIST1H1C GNB1 ADSL YES1 UBE2M FAH LGMN ERLIN1 WARS CTSK DTYMK CD70 TCIRG1 STMN1 ITGA5 RAP1A ITM2B RPS21 TXN2 ACTN1 TUBA4A ANXA1 GDI2 EEF2 PPP1CA EHD2 RPS8 COMMD1 APEX1 HPRT1 ARPC3 ADA VCL RPN1 RAP1B CD53 PRKCSH FNDC3A FN1 BLVRB PICALM SPIN1 HNRNPH2 EIF2A …
ELVIDGE_HYPOXIA_BY_DMOG_UP	0.1843	0.515721	0.310354	1.18352	53	51	DPYSL4 S100A2 EGFR S100A4 P4HA2 CYB5A TNFAIP8 CSRP2 CAV1 GJA1 SFXN3 HLA-DRB1 DST CADM1 GLRX ENO2
GAUSSMANN_MLL_AF4_FUSION_TARGETS_D_DN	0.290323	0.629802	0.591689	1.18307	134	5	GPC6 GPC1
SCIBETTA_KDM5B_TARGETS_DN	0.184438	0.515721	0.325764	1.18305	63	40	LRCH4 TUBB CYB5A SS18 FHL1 CAV1 GCA PSIP1 SNRPD1 SWAP70 PIR
MYLLYKANGAS_AMPLIFICATION_HOT_SPOT_13	0.268817	0.609267	0.760762	1.18299	124	2	SEPT6 NONO
KYNG_ENVIRONMENTAL_STRESS_RESPONSE_NOT_BY_GAMMA_IN_OLD	0.254279	0.590663	0.424826	1.18283	103	15	HGF GNPNAT1 SGPL1 GLRX HLA-DQA1 FLOT1 CTNND1
RODWELL_AGING_KIDNEY_UP	0.0923077	0.385549	0.244573	1.18248	11	246	HLA-B HLA-A LTF HGF ZEB2 RAC2 VSNL1 FCER1G RBP1 GPX8 PSME2 CELF2 IKBIP NNMT PARVG TNFAIP2 IKBKB PPP1R18 TMEM173 TYMP MVP PGM2L1 CCDC88A VCAM1 FAS NT5E GLIPR2 ACTN1 ITGB2 RNASE6 HLA-C TBXAS1 MGAT1 ARPC1B GPNMB PDIA4 RPN1 CD53 FN1 CDH11 HLA-DRB1 SETD7 RPL18A CORO1C TMSB10 CD14 GPX1 CD38 PFN1 RPL35 LPCAT1 GNB4 HLA-DRA RPL28 DOK3 RAB3GAP1 CORO7 GZMK PSMB8 RPS19 CANX COL15A1 SAMD9 CARHSP1 CD97 CLIC1 R…
KRASNOSELSKAYA_ILF3_TARGETS_UP	0.219895	0.555437	0.370651	1.1824	83	23	TUBB HIST1H1C OMD NT5E IFI35 PLAU PSMB9 IFI16 FAP MX2 ISG15
WHITEHURST_PACLITAXEL_SENSITIVITY	0.248244	0.584468	0.480219	1.18238	105	10	PSMB1 KDELC2 RAB9A PSMC3 PSMA6 PSMD3 PSMA7 PSMD1
KEGG_AXON_GUIDANCE	0.19174	0.524846	0.323651	1.18234	64	41	RAC2 PAK2 GNAI3 NRAS PAK4 GNAI2 NRP1 ITGB1 MAPK1 ROCK1 PAK1 CFL1 EPHB3 EPHB4 CDC42 RHOA KRAS
BEIER_GLIOMA_STEM_CELL_DN	0.204545	0.539041	0.349017	1.18224	71	31	FUCA1 SLC11A2 MGLL GPNMB COMMD1 HLA-DRB1 BASP1 HLA-DRA CD74 HLA-DQA1 FBXO6 DUSP3 HLA-DMB
HERNANDEZ_ABERRANT_MITOSIS_BY_DOCETACEL_4NM_DN	0.292473	0.630252	0.591262	1.18222	135	5	TFRC TXNRD1
PID_S1P_S1P2_PATHWAY	0.254279	0.590663	0.424604	1.18222	103	15	GNAI3 GNAI2 MAPK1 PAK1 RHOA MAPK14 RAC1 GNAQ GNA11 GNAO1 MAPK3 GNA13
VERHAAK_GLIOBLASTOMA_CLASSICAL	0.178914	0.511276	0.314749	1.18218	55	46	CLIP2 CDK6 EGFR AKT2 HSPBP1 GNAS GJA1 ACSL3 PLIN3 SEPT11 ILK CD97 DAG1
NIKOLSKY_BREAST_CANCER_6P24_P22_AMPLICON	0.278261	0.620619	0.526136	1.18154	127	7	CAP2 RANBP9 TPMT DEK
WU_HBX_TARGETS_2_UP	0.266667	0.607631	0.46612	1.18141	111	11	FAS CASP4 GLRX ANPEP YWHAE RAB5C PDS5B
LUI_THYROID_CANCER_CLUSTER_5	0.28341	0.625443	0.515035	1.18132	122	8	LGALS1 BLVRB
KEGG_CELL_CYCLE	0.175497	0.511154	0.309111	1.18103	52	50	CDK6 CDKN2A MCM3 MCM7 MCM4 MCM5 MCM6 MCM2
KEGG_NITROGEN_METABOLISM	0.250585	0.585679	0.47942	1.18041	106	10	CA1 CA4 CA2 GLUL ASNS
BIOCARTA_EPO_PATHWAY	0.262295	0.602526	0.496972	1.18017	111	9	SHC1 GRB2 MAP2K1 PLCG1 CSNK2A1 RAF1 MAPK3
SWEET_KRAS_TARGETS_DN	0.219895	0.555437	0.369737	1.17949	83	23	HMGA2 RRM2 EIF5 SSRP1 EPB42 SEC62 ATP6V1B2 EPHB3 GPD1
TERAMOTO_OPN_TARGETS_CLUSTER_4	0.285403	0.625443	0.55479	1.1784	130	6	S100A4 LDHA ATIC COL3A1 HINT3
KEGG_ACUTE_MYELOID_LEUKEMIA	0.225146	0.559635	0.374131	1.17786	76	25	IKBKB AKT1 AKT2 NRAS SPI1 MAPK1 GRB2 EIF4EBP1 MAP2K1 KRAS IKBKG
SA_PROGRAMMED_CELL_DEATH	0.293103	0.630581	0.625652	1.17695	135	4	BID BAX BCL10
REACTOME_APC_C_CDH1_MEDIATED_DEGRADATION_OF_CDC20_AND_OTHER_APC_C_CDH1_TARGETED_PROTEINS_IN_LATE_MITOSIS_EARLY_G1	0.180602	0.512203	0.311614	1.176	53	48	PSMA2 PSME2 PSME1 PSMB3 PSMB8 PSMB1 PSMB9 PSMC4 PSMC2 PSMB5 PSMD10 PSMD7 PSMD4 PSMB2 PSMD2 PSMC3 UBE2D1 PSMD6 PSMC6 PSMC1 PSMD11 PSMC5 PSMB10 PSMA6 UBE2E1 RPS27A PSMB4 PSMD3 PSMA4 PSMA3 PSMA7 PSMA5 PSMD13 PSMD9 PSMD12
REACTOME_AUTODEGRADATION_OF_CDH1_BY_CDH1_APC_C	0.180602	0.512203	0.311614	1.176	53	48	PSMA2 PSME2 PSME1 PSMB3 PSMB8 PSMB1 PSMB9 PSMC4 PSMC2 PSMB5 PSMD10 PSMD7 PSMD4 PSMB2 PSMD2 PSMC3 UBE2D1 PSMD6 PSMC6 PSMC1 PSMD11 PSMC5 PSMB10 PSMA6 UBE2E1 RPS27A PSMB4 PSMD3 PSMA4 PSMA3 PSMA7 PSMA5 PSMD13 PSMD9 PSMD12
CAIRO_PML_TARGETS_BOUND_BY_MYC_DN	0.280435	0.622449	0.523295	1.17516	128	7	CDKN2A CAV1 BCAT2
TAKEDA_TARGETS_OF_NUP98_HOXA9_FUSION_8D_UP	0.186207	0.518189	0.306844	1.17479	53	53	HBD HBB SPTA1 CTSG ABCB1 FHL2 LXN ISYNA1 PALLD GJA1 TUBB2A
WEIGEL_OXIDATIVE_STRESS_BY_HNE_AND_H2O2	0.238961	0.574516	0.378637	1.17393	91	21	HGF IL18 DDR2 GNB1 APC
NOUSHMEHR_GBM_SOMATIC_MUTATED	0.297414	0.630581	0.623925	1.1737	137	4	DST IDH1 EPHB4
KRIGE_RESPONSE_TO_TOSEDOSTAT_24HR_UP	0.0769231	0.350045	0.24111	1.17369	9	258	HLA-A S100A9 S100A8 LGALS1 PGD SLC2A3 ANXA3 FCER1G IL18 PSAT1 DBN1 TNFAIP2 RETN CYBB PTGR1 TRIOBP AARS WARS SQSTM1 G6PD NASP ITGAV UBE2H ITM2B CARS PLP2 ARMCX3 HSPA13 EIF5 SEL1L PSPH S100A11 SEC24D SLC3A2 PLEK CLIC4 CHKB BLVRB SETD7 NCEH1 TPM4 ARFGAP3 UBE2L6 NRP1 PCK2 SEC24A RAP2A RCN1 MAPK1 PSIP1 CTSS CBX5 FAM129A STK39 PANK2 EIF1 CARHSP1 AAK1 UGGT1 ASNS IDH1 IFI16 OGFRL1 NAGK RUFY3 NQO1 ERAP1 L…
KIM_GLIS2_TARGETS_DN	0.283871	0.625443	0.754565	1.17335	131	2	PPBP SMARCA2
REACTOME_DSCAM_INTERACTIONS	0.297414	0.630581	0.623544	1.17298	137	4	PAK1 MAPK13 MAPK14 RAC1
CHASSOT_SKIN_WOUND	0.251546	0.586023	0.869289	1.17238	121	1	REL
REACTOME_SIGNALING_BY_NOTCH	0.212885	0.548378	0.333309	1.1712	75	35	PSEN1 ARRB2 MOV10 SEL1L B4GALT1 NOTCH3 ARRB1 ATP2A3 ADAM10 ADAM17 POGLUT1 RAB6A SNW1
BROWNE_HCMV_INFECTION_8HR_UP	0.194539	0.529409	0.306971	1.17063	56	51	ELANE TFRC ICAM1 PPFIA1 DLG1 NASP HSPA13 EIF5 DNAJA1 SEC24A RAP2A AKAP8L
LU_IL4_SIGNALING	0.212885	0.548378	0.333138	1.1706	75	35	PPP6C MGLL NCF2 GNAS ARPC5 VCL SLC15A2 EIF4G1 GSR CLTC SPINT2 RPS2
BIOCARTA_BARRESTIN_SRC_PATHWAY	0.27619	0.618802	0.461664	1.17011	115	11	GNB1 DNM1 GNAS MAPK1 ARRB1 MAP2K1 SRC
GENTLES_LEUKEMIC_STEM_CELL_DN	0.292627	0.630252	0.50971	1.16911	126	8	CLC RNASE3 CD38
BIOCARTA_IL4_PATHWAY	0.298925	0.632174	0.584552	1.1688	138	5	SHC1 AKT1 GRB2
YAGI_AML_WITH_INV_16_TRANSLOCATION	0.157576	0.495687	0.249085	1.16878	25	184	ALB CAP2 S100A2 SAR1A TPT1 HSPB1 MED6 CAT DPYSL3 OMD NEK9 NACA RPL37A AKT2 NT5E ACTN1 SRP19 HNRNPAB RPS17 RPL32 SEPT6 RPN1 TACC1 RPLP1 RBM15B TMSB10 RPS16 SPARC CASP4 RNASEH2B PTPRJ HSD17B4 CD99 KYNU PABPC1 RPL27A TLN2 CIAO1 NUP50 RPL34 RERE ATP2B1 RPS20 ANPEP RPS6 DYNC1H1 CBFB RPS4X LGALS9 RPS27 RPLP2 RPLP0 RPS13 ARHGEF7 RPS18 COPB2 EPHB4 SPTLC1 RBM3 FKBP2 PSMD7 RPS29 LYN PRNP XRCC4 RHOA SLC4A7 …
SHEDDEN_LUNG_CANCER_POOR_SURVIVAL_A6	0.0869565	0.373538	0.243288	1.16847	11	224	AP2S1 CDKN2A SAR1A SCD KIF2A PNP PLOD2 PSAT1 RRM2 PPFIA1 IGF2BP3 MCM4 MCM5 MCM6 SS18 SEC23A H2AFZ NCAPG GNAI3 IPO5 WARS DTYMK CD70 STMN1 AP2B1 NRAS TUBA4A GNAS RALA NUDT3 DNAJC9 YME1L1 NUP210 SLC38A1 DNAJA1 DR1 UBE2K TK1 PCNA HIST1H2AG NDUFA9 COMMD8 MRPL13 GMFB LMNB1 CBX5 XPNPEP1 UBAC1 PFN2 CARHSP1 CIAO1
NUYTTEN_EZH2_TARGETS_UP	0.038961	0.243632	0.227555	1.16806	2	409	HLA-B SERPINB7 CAP2 OSTC HMGA2 ANK1 SAR1A ERAP2 HMOX1 CEACAM1 PLOD2 MARCKS ICAM1 TMEM131 RETSAT PSME2 S100A4 MORC3 QDPR GMPR RHOC P4HA2 HSPA5 PPIC ITGB5 CKAP4 CYB5A MLKL NT5C2 LIPA TNFAIP8 TYMP MVP STOM BAG2 LGMN ATP6AP1 WARS CCDC88A SQSTM1 LIMA1 FAS MSRA MGLL NFKBIE NCF2 NT5E ARMCX3 GLIPR2 EIF5 GJA1 ANXA1 AP3M1 FERMT2 UCHL3 HLA-C OXSR1 SEC24D CTSB FNDC3B CLIC4 TUBB2A FN1 CDH11 RP2 CORO1C BASP1 G…
WENG_POR_TARGETS_GLOBAL_UP	0.278571	0.620619	0.460734	1.16776	116	11	SCD IDI1 HMGCS1 CYB5B CYP51A1 FDPS GSTM3
REACTOME_TRANS_GOLGI_NETWORK_VESICLE_BUDDING	0.19802	0.532377	0.306642	1.16749	59	49	TFRC VAMP2 BLOC1S1 VAMP7 TXNDC5 PICALM HSPA8 ARRB1 CLTC DNASE2 ARF1 AP1B1 GBF1 DNM2 NAPA AP3S1 IGF2R
SABATES_COLORECTAL_ADENOMA_SIZE_DN	0.294624	0.630581	0.750706	1.16735	136	2	MAOA BNIP1
KUNINGER_IGF1_VS_PDGFB_TARGETS_UP	0.266504	0.607631	0.419082	1.16684	108	15	FBXL22 SMTN DCLK1 FMO1 GATM TPM2 NCAM1 TPM1 ENAH XIRP1
BOYAULT_LIVER_CANCER_SUBCLASS_G5_DN	0.280488	0.622449	0.407218	1.16668	114	16	ICAM1 CELF2 CYBA DAB2 S100A11 TGM2 RAB31 IFI16
BENPORATH_MYC_MAX_TARGETS	0.0547945	0.292947	0.225443	1.1666	3	440	HLA-A PCM1 PPP6C CDK6 SCD TPT1 RAC2 RAP2B CYBA MCM3 FKBP11 DPYSL3 ARRB2 MCM5 AGPS SGPL1 H2AFZ NCAPG IPO5 MANF STOM ARL1 CAPZA1 MTHFD1 ERLIN1 PPP1R7 NACA SQSTM1 HSPA2 RPS21 ABI3 ABCC4 RPS17 USP4 RPL32 PCYT1A SRI ARFIP2 PRKCSH RPLP1 SUPT16H CORO1C RBM15B SEC62 RPS26 UBE2K SPTLC2 PCNA IGBP1 ARPC4 PFN1 RPL35 PTP4A1 HIST1H2AG ILK XRCC6 CTSC IFI30 RPL9 CBX5 UBQLN1 CALR VCP PSMB1 DYNC1LI1 RPS19 EIF2S1 R…
KEGG_DILATED_CARDIOMYOPATHY	0.215517	0.549123	0.32811	1.16647	74	37	ITGA8 ITGA2B ITGB5 ITGA5 ITGAV GNAS CACNA2D1 TPM2 TPM4 ITGB1 DAG1 ITGB3 ACTG1 TPM1 ACTB
REACTOME_CELL_JUNCTION_ORGANIZATION	0.223496	0.559098	0.339114	1.16543	77	33	FLNC LIMS1 FBLIM1 PARVA RSU1 ACTN1 FERMT2 CDH11 ITGB1 ILK CADM1 CTNNA1 PVR CTNND1 VASP
PID_BCR_5PATHWAY	0.223496	0.559098	0.339003	1.16505	77	33	SHC1 VAV2 IKBKB AKT1 MAPK1 GRB2 PTPRC PLCG2 MAP2K1 PDPK1 LYN SYK IKBKG BCL10 MAPK14 MAP3K7 CSK CSNK2A1 RAC1
SA_G1_AND_S_PHASES	0.28913	0.629802	0.518787	1.16503	132	7	CDKN2A CFL1 ARF1
ZHAN_MULTIPLE_MYELOMA_CD1_AND_CD2_UP	0.230114	0.565889	0.343863	1.16478	80	31	GMPPB MED6 PARVG NASP FERMT2 QKI ATP2B1 ITCH ACTR3 ARHGAP18 FAM120C ALOX5AP STAM2 DCK PAN2 ALDH2 NUDT21 PRMT6
BIOCARTA_VEGF_PATHWAY	0.260526	0.599775	0.381954	1.16464	98	20	SHC1 EIF2B1 EIF2S1 EIF1 EIF2B2 PRKCB PLCG1 PXN EIF2S3 EIF2S2
KEGG_LYSOSOME	0.157895	0.495687	0.283381	1.16447	41	72	CD68 CTSG FUCA1 SLC11A2 ATP6V0C LIPA LGMN ATP6AP1 CTSK TCIRG1 AP3M1 CTSB CTSC CTSS ARSB CLTC NAGLU DNASE2 NPC2 CLN5 ATP6V1H AP1B1 MAN2B1 AP3S1 AP3D1 IGF2R
KAN_RESPONSE_TO_ARSENIC_TRIOXIDE	0.204013	0.538159	0.30851	1.16429	60	48	SCD HMOX1 PSAT1 RRM2 MCM7 IGF2BP3 AKR1C1 DPYSL3 AKR1C2 GPNMB TRIM16 AKR1B10 AKR1C3 LMNB1 GLRX ENO2 EIF4G1 PIR ASNS
FERRANDO_T_ALL_WITH_MLL_ENL_FUSION_DN	0.199248	0.533265	0.298669	1.16415	52	61	PSMA2 TMEM131 S100A4 MCM5 MCM2 PLP2 PLCB2 HPRT1 FKBP5 PCNA GLUL LMNB1 APLP2 TRIP12 PGAM1 EPS15 DOCK2 MX2 PSMB2 AP3S1 RFTN1
KEGG_REGULATION_OF_AUTOPHAGY	0.291304	0.630252	0.518327	1.164	133	7	GABARAPL2 PIK3C3 PIK3R4 ATG3
REACTOME_ACTIVATION_OF_RAC	0.297235	0.630581	0.507267	1.1635	128	8	PAK2 PAK4 GPC1 PAK1
REACTOME_INCRETIN_SYNTHESIS_SECRETION_AND_INACTIVATION	0.293478	0.630581	0.517918	1.16308	134	7	SPCS3 SPCS1 SEC11A SEC11C CTNNB1
REACTOME_SYNTHESIS_SECRETION_AND_INACTIVATION_OF_GLP1	0.293478	0.630581	0.517918	1.16308	134	7	SPCS3 SPCS1 SEC11A SEC11C CTNNB1
REACTOME_MICRORNA_MIRNA_BIOGENESIS	0.297767	0.630581	0.448331	1.16234	119	12	POLR2D POLR2E POLR2B DGCR8 POLR2H POLR2L POLR2I
WANG_CISPLATIN_RESPONSE_AND_XPC_DN	0.168103	0.50526	0.266107	1.16166	38	98	BPGM RAC2 PNP PSEN1 CYBA NNMT MCM7 NT5C2 STOM TWF2 CASP3 GLIPR2 FERMT2 EHHADH TRIP10 TFIP11 NRP1 CELF1 CASP4 GPC1 GRSF1 PEA15 EIF2S1 CD248
BIOCARTA_IL10_PATHWAY	0.297235	0.630581	0.506363	1.16143	128	8	HMOX1 BLVRB
WEST_ADRENOCORTICAL_TUMOR_UP	0.172973	0.509853	0.248494	1.16104	31	158	SCD TUBB3 TUBA1C RRM2 P4HA2 IGF2BP3 RTN4 ACAT2 H2AFZ MCM2 STOM CAPZA1 SRPRB NRAS HSPA13 ARPC3 MVD STX12 COPE UBE2K SPARC RDH11 RPN2 WDR77 PIR TMPO KIF5B ACTR2 DYNC1H1 KPNA3 ATP6V1G1 ARPC5L PSMC2 GAPVD1 SPTLC1 UBL5 KIF1B HMGCS1 FDFT1 RFC5 XPOT GNG5 LSM5 IGF2R TUBA1B LSM4 TBK1 SNRPA1 SMARCA4 MED8 SLC7A5 TXNDC9 SMC4 CYP51A1 MTHFD2 ZMPSTE24 PSMC6 FDPS ELMO2 CAD PSMD11 SNX6
DAZARD_RESPONSE_TO_UV_NHEK_UP	0.173913	0.510713	0.264271	1.16096	35	111	S100A9 NEFM TUBB3 CEACAM1 PPBP CYBA RPL38 TYMP MVP UBE2M HSPA2 RPL37A RAP1A RPS21 TUBA4A RPS17 SPTBN1 TUBB2A TUBB4A PCK2 TK1 PFN1 KYNU RPSA RPL30 NCBP2 MYL6 RPL34 NF2 RPS2 RPS27 ITPR1
REACTOME_ARMS_MEDIATED_ACTIVATION	0.297767	0.630581	0.447743	1.16081	119	12	RAP1A NRAS MAPK1 MAP2K1 KRAS
BROWNE_HCMV_INFECTION_14HR_UP	0.189781	0.522848	0.290059	1.16072	51	66	HMOX1 FEN1 MORC3 PPFIA1 MNDA UBE2M SLC39A14 TARS NXF1 FMO1 PDIA4 ANP32E
BROWNE_HCMV_INFECTION_18HR_UP	0.178832	0.511276	0.286863	1.16028	48	68	SAR1A ABAT MORC3 MCM3 GAP43 CAPN7 PPFIA1 NCF2 GOSR2 PDIA4 ST7 SEC24A GSR KATNA1 TMPO CASP6 GAPVD1 GPRC5B DHX30 RBBP4 RFC5 LYN PPM1A SEC23IP SLC25A4
MYLLYKANGAS_AMPLIFICATION_HOT_SPOT_30	0.332613	0.665493	0.676648	1.15994	153	3	NACA PTPN11 BCL7A
SESTO_RESPONSE_TO_UV_C0	0.187023	0.519533	0.27405	1.15802	48	79	TFRC BPGM PNP HMOX1 ATP6V0C SQSTM1 EIF2B1 KPNA4 EIF5 ANXA1 PGRMC1 HNRNPH2 DNAJA1 DR1 PCNA CDC37 PTP4A1 EIF2S1 NCBP2 HSPH1 YWHAH
HEDENFALK_BREAST_CANCER_BRCA1_VS_BRCA2	0.165957	0.502817	0.263999	1.15794	38	101	RPA3 DERA MCM7 TUBB ADSL MVP YES1 RSU1 FAH MTHFD1 ATP6AP1 CTSK GDI2 CUL2 FKBP5 PCNA ST13 XRCC6 MAPK1 PSIP1 SNRPD1 ZNF22 CTNNA1 KIF5B CBL GRB2 STAM EPHB4 RAB9A SEPHS1 PRNP GMPS CREB1 PPP1CB PXN ZFP36L1 CDKN2C GPX4 SF3A3 CTNNB1
PID_IL27_PATHWAY	0.316129	0.649189	0.579103	1.15791	146	5	IL18 STAT2
WELCSH_BRCA1_TARGETS_UP	0.152632	0.489048	0.256374	1.1578	28	135	PPP6C KIF2A TUBB3 LIMS1 RRM2 CIRBP CYBA RAB7A RHOC CAT HSPA5 TUBB PPIC PTGR1 AGPS SEC23A LIPA GNB1 SSR1 H1F0 ANXA1 TM9SF2 PGRMC1 HLA-DRB1 PICALM RDX DR1 FSTL1 PCBD1 PRCP PPP4C
GALI_TP53_TARGETS_APOPTOTIC_DN	0.303226	0.638097	0.744531	1.15775	140	2	FADD NOL3
GUILLAUMOND_KLF10_TARGETS_UP	0.257143	0.595502	0.373159	1.15694	98	21	LCN2 FEN1 NNMT STOM YWHAZ DAG1 ALDH18A1 ASNS
MANTOVANI_NFKB_TARGETS_DN	0.305376	0.639745	0.743472	1.1561	141	2	DNASE2 DHCR24
FIGUEROA_AML_METHYLATION_CLUSTER_4_DN	0.334773	0.665581	0.674254	1.15584	154	3	ABI3 EPHA2 CTDP1
HUMMERICH_MALIGNANT_SKIN_TUMOR_DN	0.309368	0.643783	0.544149	1.1558	141	6	ALB SNX7
ZHAN_MULTIPLE_MYELOMA_HP_UP	0.285366	0.625443	0.403373	1.15567	116	16	GTF2F2 CDV3 RPS17 PAK1 RPL7A XRCC4 IPO7 THG1L OAS2 RPL13A
SIG_BCR_SIGNALING_PATHWAY	0.239067	0.574516	0.350334	1.15545	81	29	SHC1 AKT1 AKT2 MAPK1 DAG1 GRB2 PTPRC FLOT1 ITPR1 PLCG2 FLOT2 PDPK1 LYN SYK
RAMALHO_STEMNESS_DN	0.235632	0.573212	0.323419	1.154	81	38	CD68 EFHD1 STMN1 ITGB2 CTSB CD53 NRP1 RTN3 NCAM1 CTSS WDR92 AP2A2 CORO1A PTPRC PRKCB
REACTOME_IONOTROPIC_ACTIVITY_OF_KAINATE_RECEPTORS	0.309677	0.64414	0.741355	1.15281	143	2	DLG1 CALM1
BIOCARTA_TID_PATHWAY	0.295652	0.630581	0.513072	1.1522	135	7	IKBKB DNAJA3 NFKB1 TP53 HSPA1A TAX1BP3 RELA
PID_INTEGRIN_A9B1_PATHWAY	0.295238	0.630581	0.454523	1.15202	123	11	VCAM1 FN1 TGM2 ITGB1 SRC PXN
KEGG_SPLICEOSOME	0.186916	0.519533	0.263058	1.15196	39	109	SF3B5 SF3B4 HSPA2 THOC3 SNRPC CRNKL1 LSM6 SNRPD1 HNRNPA1 HSPA8 DDX23 NCBP2 PRPF19 U2AF2 SF3B3 SF3A1 SRSF5 HNRNPC CTNNBL1 LSM5 LSM4 RBM25 BUD31 PRPF8 SF3B2 SNRPA1 TCERG1 SNRPD3 SNW1 PRPF4 SF3A3 HNRNPA3 SF3B1 SNRPB BCAS2 PHF5A PPIL1 PRPF40A EIF4A3 NCBP1 PUF60 PPIH CHERP SNRPB2 HNRNPK LSM3 CDC5L ACIN1 SF3A2 EFTUD2 SRSF7 DDX39B SNRPA SART1 SNRNP200 TRA2B
STEGMEIER_PREMITOTIC_CELL_CYCLE_REGULATORS	0.276289	0.618802	0.854119	1.15192	133	1	RING1
CROONQUIST_IL6_DEPRIVATION_DN	0.223642	0.559165	0.306658	1.15179	69	46	RRM2 MCM3 MCM7 MCM4 MCM2 DTYMK NASP STMN1 ANP32E TK1 PCNA LMNB1
GOTZMANN_EPITHELIAL_TO_MESENCHYMAL_TRANSITION_DN	0.166667	0.503011	0.258238	1.151	32	127	S100A8 HMGA2 CD82 CDKN2A ARF4 ABCB1 OSTF1 SEC23A NTAN1 STOM FHL1 DDX24 UBE2H CASP3 GJA1 GDI2 PSME1 SEC22B CLNS1A SLC3A2 CD53 YWHAZ CASP4 PFN1 ATP6V1A ANXA11 ATP6V1E1 ROCK1 STIP1 CAPZA2
LINDGREN_BLADDER_CANCER_CLUSTER_1_DN	0.174157	0.510895	0.245983	1.14928	30	164	TFRC LGALS1 ICAM3 BPGM HMOX1 S100A4 RRM2 MYL9 ARRB2 PDIA5 MCM5 MCM6 H2AFZ CERS2 SSR1 STMN1 H1F0 DNM1 NRP2 DAB2 ACTN1 BID MGAT1 CLIC4 SUN2 BLVRB IDH2 FERMT3 TK1 SEC24A PRRC1 CA2 PEA15 ABCF2 ENO2 COL15A1 DAG1 RPS27L TMPO SPCS1 TAGLN2 PRRX1 CASP6 PATL1 ATAD2 AP1B1 TUBA1A FILIP1L ENAH HMGCS1 HIP1 CTNNBL1 BCAT2 SEC13 KPNA2 KIF11 PYCR1
BIOCARTA_CERAMIDE_PATHWAY	0.282609	0.625375	0.430076	1.14911	116	13	FADD MAPK1 TRADD MAP2K1 BAX RAF1 NFKB1 MAPK3 AIFM1
SPIELMAN_LYMPHOBLAST_EUROPEAN_VS_ASIAN_UP	0.0854701	0.369528	0.229412	1.14895	9	304	VAMP2 ICAM3 SRF TUBB3 BLOC1S1 HSPB1 GTF2F2 RAP2B PSME2 EIF4G3 DDT MTHFS LUC7L RTN4 TUBB SGPL1 NCAPG NACA CD70 TCIRG1 RPL37A FKBP3 AKR1A1 TXN2 SRP19 S100A11 NUDT3 RPS8 ADA RPN1 B4GALT1 GPX1 DCXR PCK2 RTN3 CYB5R3 NAP1L1 G3BP1 ARPC4 PFN1 PTP4A1 PSMB3 HSD17B4 SNRPD1 CALR RPL23 RPL27A HNRNPA1 CD74 PPIB HMBS CD97 DECR2 MYL6 CUL4A RPS27L ACTG1 NAGLU SMARCD2 IFI16 ARF1 RPLP2 ACYP1 PSMB5 RPS28 RAB8A RPS7 …
HOFFMANN_SMALL_PRE_BII_TO_IMMATURE_B_LYMPHOCYTE_UP	0.235632	0.573212	0.321937	1.14871	81	38	PRTN3 SLC2A3 ICAM1 PSAT1 NCF4 ISYNA1 HLA-DRB1 IFI30 CD36 CD74 HMBS HLA-DQA1
BIOCARTA_ACH_PATHWAY	0.318083	0.650915	0.540739	1.14856	145	6	AKT1 YWHAH SRC PIK3R1
KRIEG_HYPOXIA_NOT_VIA_KDM3A	0.0869565	0.373538	0.232171	1.1482	9	290	LGALS1 SCD FADS2 TUBB3 FZD1 EGFR ANXA3 PLOD2 ICAM1 DERA IKBIP P4HA2 TUBB6 LUC7L TUBB DPYSL3 ACAT2 ITGB5 MCM5 TRIOBP HIST1H1C NTAN1 SMTN THOC6 TNFAIP8 FHL1 MPP1 ERGIC1 C3orf58 CSRP2 FAS SLC39A14 MGLL PLP2 VPS13D TUBA4A ITGB2 BID OXSR1 EHD2 SLC3A2 ADARB1 ARFIP2 NEFL TACC1 SLC38A1 DAPK3 RBM15B TMSB10 BZW1 SH3GL1 TK1 LPCAT1 RAP2A TMX1 NEXN MAPK1 CADM1 GRSF1 PEA15 ENO2 STK39 QKI KTN1 ALDH18A1 KDELC2 M…
ST_JNK_MAPK_PATHWAY	0.290398	0.629802	0.466113	1.14765	123	10	SHC1 AKT1 MYEF2 CDC42
MYLLYKANGAS_AMPLIFICATION_HOT_SPOT_16	0.345572	0.676963	0.669447	1.1476	159	3	NLRP2 COX6C
TSUDA_ALVEOLAR_SOFT_PART_SARCOMA	0.322581	0.655531	0.573747	1.1472	149	5	PACSIN2 PCK2 LYN MAPK3
RUTELLA_RESPONSE_TO_CSF2RB_AND_IL4_UP	0.187845	0.519657	0.245766	1.14705	33	162	TFRC SCD MARCKS HSPB1 TUBA1C CIRBP CELF2 SLC11A2 LXN AKR1C1 CYB5A MCM5 SGPL1 MAOA TNFAIP8 STOM SQSTM1 MGLL CASP3 ACSL3 AKR1C2 SEC22B GPNMB RAB13 SLC3A2 TRIP10 RDX NRP1 TGM2 LMNB1 RAB3GAP1 GRSF1 RDH11 KYNU FAM129A YWHAQ DYNC1LI1 EIF2S1 SMARCC1 CERS6 TRADD TPST1 SPINT2 PIR NQO1 EMILIN1 LPP CSTF3 UFSP2 PVR PSMB5 ATP6V1H FSCN1 FILIP1L CLIC2 EPB41L2 TBC1D4 RAB9A SEPHS1 MMP9 DHCR24 RFTN1
CHAN_INTERFERON_PRODUCING_DENDRITIC_CELL	0.286598	0.626791	0.850415	1.14693	138	1	GZMK
GARGALOVIC_RESPONSE_TO_OXIDIZED_PHOSPHOLIPIDS_BLUE_UP	0.26	0.599371	0.347896	1.14689	90	28	PNP CASP3 EIF5 PCYT1A SLC3A2 DNAJA1 STIP1 EIF1 HSPH1 CHORDC1 AHSA1 KIF1B
REACTOME_TRANSLOCATION_OF_ZAP_70_TO_IMMUNOLOGICAL_SYNAPSE	0.321121	0.654327	0.609498	1.14656	148	4	HLA-DRB1 HLA-DQA1 HLA-DPB1
SMID_BREAST_CANCER_RELAPSE_IN_PLEURA_DN	0.290954	0.63013	0.411623	1.14607	118	15	LTF S100A9 CEACAM1 S100A7 PSAT1 IGKV1D-13
GAVIN_FOXP3_TARGETS_CLUSTER_P6	0.266476	0.607631	0.363537	1.14571	92	24	ICAM1 RRM2 ABCB1 IGF2BP3 NCAPG TK1 RPL17
KYNG_DNA_DAMAGE_BY_UV	0.244898	0.58095	0.347302	1.14545	83	29	LCN2 RAB7A SEC23A CD53 SNX8 SNX17 PDCD10 VASP EIF4A1
AKL_HTLV1_INFECTION_UP	0.284211	0.625443	0.375308	1.14437	107	20	LGALS1 AP2B1 ADD2 IDH2 CTNNA1 DNAJC7
REACTOME_EXTENSION_OF_TELOMERES	0.297561	0.630581	0.399293	1.14398	121	16	RPA3 FEN1 PCNA RFC2 RFC5 RUVBL2 RUVBL1 RFC3 POLD2
DUTERTRE_ESTRADIOL_RESPONSE_24HR_DN	0.165644	0.502817	0.242793	1.14372	26	178	CRABP2 EFHD1 CDK6 CDKN2A EPB41 ANXA3 MARCKS FBLIM1 DBN1 PPL FHL2 RHOC PGM5 MAOA PGM2L1 WWTR1 PHLDB1 CNN2 SQSTM1 DCLK1 LIMA1 ITGAV UBE2H NCF2 PALLD DAB2 GLIPR2 ACSL3 FERMT2 TRIM16 SRI TACC1 FN1 TRAM2 UBA5 DAPK3 BASP1 SEC62 TPM4
ZHANG_RESPONSE_TO_CANTHARIDIN_UP	0.324731	0.657354	0.571979	1.14366	150	5	BCL10 LITAF NFIC FPR1 NAMPT
BIOCARTA_AT1R_PATHWAY	0.272487	0.61431	0.383984	1.14349	102	19	EGFR SHC1 MAPK1 PAK1 GRB2 PRKCB MAP2K1 CALM1 SRC
PENG_GLUTAMINE_DEPRIVATION_DN	0.123077	0.443229	0.234866	1.14329	15	258	HBD TFRC SAR1A SCD PNP HSPA5 TUBB ACAT2 RANBP9 PDIA6 MANF SF3B4 UBE2M HSPA4 MTHFD1 DTYMK EIF5 TUBA4A HNRNPAB HPRT1 RPS26 DNAJA1 BZW1 TUBB4A HSP90AA1 G3BP1 PFN1 LPCAT1 XRCC5 PWP2 PSMB3 FASN CTSC LMNB1 IFI30 CALR STIP1 VCP EIF2S1 SMARCC1 MYL12B EIF4G1 PPIB HSPA8 ZFP36L2 SSB CAPRIN1 CLIC1 WDR77 OTUD4 PRPF19 ME2 IDI1 RHOG MPHOSPH10 TRIM28 IDH1 EWSR1 SYNCRIP FAM98A EIF4G2 DHX30 PGAM1 EXOSC2 FKBP2 AHSA…
SASSON_RESPONSE_TO_GONADOTROPHINS_DN	0.227586	0.562413	0.298452	1.14266	65	53	CAP2 FLNC ITGB5 CAPZA1 DAB2 ACTN1 TLN1 VCL PDLIM3 TUBB2A TPM2 CASP4 ARPC4 ILK
MULLIGAN_NTF3_SIGNALING_VIA_INSR_AND_IGF1R_UP	0.290954	0.63013	0.410308	1.14241	118	15	GMPPB HSPA4 CORO1C WDR77
REACTOME_VOLTAGE_GATED_POTASSIUM_CHANNELS	0.352052	0.682511	0.666354	1.1423	162	3	KCNAB3 KCNAB2
REACTOME_PYRIMIDINE_CATABOLISM	0.324731	0.657354	0.571265	1.14224	150	5	DPYD TYMP NT5E
CHIANG_LIVER_CANCER_SUBCLASS_UNANNOTATED_DN	0.165803	0.502817	0.251973	1.14223	31	136	OSTC PSMA2 PGD RPA3 FCER1G FEN1 FKBP11 H2AFZ PDIA6 MANF BAG2 WARS FCGR3A HSPA13 GJA1 TP53RK TM9SF2 CLNS1A DNAJA1 RPS16 PCNA ALG13 XRCC5 MRPL13 TMX1 ATG3 SNRPD1 STIP1 CAPZA2 HSPA8 HAT1 ME2 G3BP2 TPRKB TMEM50A MMGT1 COPA RPL7A PSMD10 LYZ NONO SEC11A ARPC1A RFC5 RHOA COPS3 PSMC3 STT3A CNN3
REACTOME_DOWNSTREAM_TCR_SIGNALING	0.318072	0.650915	0.417335	1.1421	131	14	IKBKB HLA-DRB1 HLA-DQA1 PDPK1 IKBKG BCL10 MAP3K7
GERY_CEBP_TARGETS	0.243986	0.579374	0.295514	1.14093	70	55	LCN2 S100A8 TFRC CRABP2 CD68 HGF HMOX1 FHL2
YAO_TEMPORAL_RESPONSE_TO_PROGESTERONE_CLUSTER_10	0.231023	0.566218	0.299502	1.14031	69	49	OSTC CERS2 SSRP1 AP3M1 RALA PCNA UFM1 CANX SSB RPN2 HNRNPR YIPF5 EDF1 FKBP2 SUMO1 TM9SF3 EIF3G USO1 TIMM23 RANGAP1 DAD1 LDHA SF3A3 HNRNPA3
GENTILE_UV_LOW_DOSE_DN	0.247126	0.584458	0.333693	1.13991	85	32	HMGA2 EIF4G3 G6PD STX12 NAP1L1 LMNB1 STK39 TPST1 PAFAH1B1 UTRN RFTN1
HOLLEMAN_VINCRISTINE_RESISTANCE_B_ALL_DN	0.322581	0.655531	0.439262	1.13883	129	12	RPS12 TMSB10 RPLP2 RPS11 RPL12 RPS15A VIM LSM3
RUTELLA_RESPONSE_TO_HGF_DN	0.202532	0.537364	0.264966	1.13816	47	93	S100A12 S100A9 ICAM3 PNP SLC2A3 CIRBP CELF2 PDIA5 ARGLU1 TUBA4A AIF1 CD14 SPTLC2 ANP32A RPL28 CD163 LMNB1 SMARCC1 HNRNPA1 HDDC2 HLA-DQA1 TRADD APLP2 RERE SPINT2 RPL22 IQGAP2 LPP
DAZARD_RESPONSE_TO_UV_NHEK_DN	0.199074	0.533265	0.259908	1.1379	42	107	HMGA2 SKAP2 KIF2A PHF3 ABAT MORC3 MAST4 IGF2BP3 TNFAIP8 PIK3C3 FERMT2 PIK3R4 FNDC3A AKR1C3 NIPBL HMGXB4 LPCAT1 DST LMNB1 MDC1 QKI CERS6 OTUD4 SHOC2 ATP2B1 MPHOSPH10 PAFAH1B1 LPP ARHGEF7 GAPVD1
BRUINS_UVC_RESPONSE_MIDDLE	0.271429	0.612433	0.345034	1.13745	94	28	PNP ICAM1 RAP2B TP53RK SEC24D ELOVL5 OTUD4 EPHB3 CASP6 KIN
NUMATA_CSF3_SIGNALING_VIA_STAT3	0.356371	0.68577	0.662944	1.13645	164	3	TFRC ITGAL
KEGG_PENTOSE_PHOSPHATE_PATHWAY	0.284595	0.625443	0.363364	1.13594	108	22	PGD DERA FBP1 G6PD RPIA
RHODES_UNDIFFERENTIATED_CANCER	0.228758	0.564415	0.302412	1.13589	69	47	RPA3 MCM3 TUBB MCM6 H2AFZ MCM2 TMSB10 TUBB4A PCNA IFI30
PID_FOXO_PATHWAY	0.284595	0.625443	0.363035	1.13491	108	22	RALB CAT IKBKB AKT1 RALA YWHAZ YWHAQ YWHAH
KAUFFMANN_DNA_REPLICATION_GENES	0.186047	0.518051	0.272273	1.13488	47	76	RPA3 FEN1 RRM2 MCM3 MCM7 MCM4 MCM5 MCM6 TYMP MCM2 S100A11 PCNA NAP1L1 TMX1 ABCF2 IGHMBP2 UBA1 RFC2 EIF5A
PID_P73PATHWAY	0.261494	0.601411	0.332213	1.13485	90	32	S100A2 CDK6 FAS ADA PFDN5 TP53I3 FASN PEA15 ITCH FLOT2 TUBA1A
LEE_EARLY_T_LYMPHOCYTE_UP	0.255682	0.592999	0.334977	1.13468	89	31	RRM2 TUBB MCM4 NCAPG MCM2 MPP1 MZB1 PALLD ADA CPVL
LI_INDUCED_T_TO_NATURAL_KILLER_UP	0.229665	0.56546	0.252509	1.13424	47	122	LGALS1 CDKN2A FCER1G NRGN TUBA1C S100A4 DENND4A OSTF1 FHL2 NCF4 TUBB6 MLKL MVP FCGR2A PLP2 NT5E GLIPR2 S100A11 CORO1C PDLIM7 DCXR PRRC1 GPC1 VTI1B IFI30 ARSB GLRX PEA15 COTL1 PPIB CTNNA1
REACTOME_ABACAVIR_TRANSPORT_AND_METABOLISM	0.358531	0.688227	0.661584	1.13412	165	3	ABCB1 NT5C2
REACTOME_ADHERENS_JUNCTIONS_INTERACTIONS	0.304762	0.63903	0.447404	1.13397	127	11	CDH11 CADM1 CTNNA1 PVR CTNND1 CTNNB1
PID_TCR_RAS_PATHWAY	0.315668	0.649189	0.494303	1.13377	136	8	NRAS MAPK1 PRKCB MAP2K1 KRAS
GUENTHER_GROWTH_SPHERICAL_VS_ADHERENT_DN	0.284987	0.625443	0.386572	1.1337	111	18	MVP CAV1 VCL FN1 NRP1 ITGB1
KEGG_NICOTINATE_AND_NICOTINAMIDE_METABOLISM	0.312195	0.645135	0.395631	1.13349	127	16	PNP NNMT NT5C2 NT5E CD38
BLUM_RESPONSE_TO_SALIRASIB_UP	0.181347	0.512903	0.250045	1.13348	34	136	BCAT1 ARF4 PSAT1 PSEN1 RRAGC SGPL1 AARS WARS SQSTM1 UBE2H TARS KPNA4 CARS HSPA13 EIF5 SEL1L RALA EEF2 MGAT1 GOSR2 BLVRB SLC33A1 CASP4 CDK13 PEA15 CANX EIF1 NIT1 STX5 ASNS HYOU1 SSR3 SCFD1 COPA SARS EIF4EBP1 RPL12
VETTER_TARGETS_OF_PRKCA_AND_ETS1_DN	0.297424	0.630581	0.460262	1.13324	126	10	IGF2BP3 ARPC2 NQO1 PVR MMP9 SP100
SA_REG_CASCADE_OF_CYCLIN_EXPR	0.329032	0.662761	0.566712	1.13313	152	5	CDKN2A CCNA2
KANG_DOXORUBICIN_RESISTANCE_DN	0.308696	0.643242	0.504539	1.13304	141	7	PSAT1 CLIC4 ATP2B1
SU_TESTIS	0.312195	0.645135	0.395439	1.13294	127	16	PPFIA1 CAMP ITCH NF2 STAM2 MPP6
JAIN_NFKB_SIGNALING	0.250836	0.585679	0.300122	1.13263	74	48	PSMA2 PSPH UCHL3 CLNS1A LMAN2 NAP1L1 CA2 CTSC ARSB HDDC2 PLAU PMVK
PID_ECADHERIN_STABILIZATION_PATHWAY	0.267241	0.60765	0.331177	1.13131	92	32	HGF EGFR LIMA1 ACTN1 VCL ROCK1 CTNNA1 LPP ABI1 CTNND1 VASP ENAH RHOA
CHANG_IMMORTALIZED_BY_HPV31_DN	0.261364	0.601406	0.333809	1.13072	91	31	LCN2 HBB BPGM MVD PEA15 IFI35 SAMD9
REACTOME_AMINO_ACID_TRANSPORT_ACROSS_THE_PLASMA_MEMBRANE	0.342672	0.673538	0.60098	1.13054	158	4	SLC3A2 SLC38A1 SLC7A5
FARMER_BREAST_CANCER_APOCRINE_VS_BASAL	0.219101	0.554329	0.241967	1.13051	38	164	S100A2 EFHD1 CDKN2A SCD RETSAT IGF2BP2 S100A4 CIRBP VWA5A TUBB6 PPIC CYB5A AGPS MAOA NT5C2 FAH CCDC88A G6PD ERLIN2 LIMA1 UGDH AKR1A1 NRAS ACSL3 LRRC8D ANP32E HPRT1 ARFIP2 BLVRB SLC38A1 ELOVL5 IDH2 DCXR SPTLC2 FASN PSIP1 SNRPD1 KYNU QKI CERS6 SAR1B ACACA SWAP70 IDI1 APLP2 IDH1 CERS4 SYNCRIP ATP6V1G1 FMO5 ETFA CROT GGT1 BCAP29
REACTOME_CTLA4_INHIBITORY_SIGNALING	0.325062	0.657432	0.435965	1.13028	130	12	AKT1 YES1 AKT2 PDPK1 LYN SRC PPP2CA PPP2R5E PPP2R1A
REACTOME_FACILITATIVE_NA_INDEPENDENT_GLUCOSE_TRANSPORTERS	0.335484	0.666409	0.726614	1.12989	155	2	SLC2A3
HAHTOLA_MYCOSIS_FUNGOIDES_SKIN_UP	0.21097	0.546297	0.259668	1.12962	49	96	MARCKS CIRBP GNB1 CERS2 VCAM1 RPS21 DAB2 PDIA4 APEX1 RPN1 SUPT16H YWHAZ SPTAN1 RTN3 GCA PFN1 SREK1 KANK2 ANXA11 PSMB3 ZNF22 RPL23 CAPZA2 HNRNPA1 EIF1 PPIB SHOC2 HLA-DQA1 CAPZB LRRC15 GMFG
PID_ECADHERIN_NASCENT_AJ_PATHWAY	0.275072	0.618349	0.328644	1.12945	95	33	DLG1 VAV2 AKT1 RAP1A RAP1B CTNNA1 CSNK2B ABI1 CTNND1 ENAH CDC42 RHOA SRC CTNNB1 ARF6 IQGAP1 CSNK2A1 RAC1 AP1M1 CSNK2A2
VIETOR_IFRD1_TARGETS	0.330025	0.663266	0.435516	1.12911	132	12	CRABP2 ANP32E TK1 RPL17
DAZARD_UV_RESPONSE_CLUSTER_G6	0.252595	0.588173	0.287762	1.12889	72	57	HMGA2 KIF2A PHF3 MAST4 IGF2BP3 PIK3C3 FERMT2 FNDC3A LPCAT1 LMNB1 QKI OTUD4 SHOC2 ATP2B1 PAFAH1B1 ARHGEF7
BYSTRYKH_HEMATOPOIESIS_STEM_CELL_FLI1	0.36933	0.695168	0.658097	1.12814	170	3	IFT27 TAP2
ST_G_ALPHA_I_PATHWAY	0.28836	0.629173	0.378694	1.12774	108	19	EGFR SHC1 AKT1 AKT2 PLCB2 MAPK1 DAG1 GRB2 ITPR1
KYNG_ENVIRONMENTAL_STRESS_RESPONSE_NOT_BY_4NQO_IN_OLD	0.324885	0.657358	0.491627	1.12763	140	8	HGF GNPNAT1 FLOT1 SYK
LEI_MYB_TARGETS	0.143885	0.478718	0.236704	1.12748	19	215	LCN2 S100A9 S100A8 CRABP2 EEF1A2 PNP FADS2 SLC2A3 HMOX1 ANXA3 HSPB1 S100A7 FEN1 PPL FHL2 NNMT MCM7 MYL9 TUBB FBP1 MAOA MCM2 UBE2M HSPA4 CTSK CAV1 PALLD DAB2 NXF1 TUBA4A GJA1 ANXA1 APEX1 VCL CLIC4 TUBB2A FN1 ELOVL5 BASP1 DNAJA1 TGM2 PCNA SPARC LPCAT1 XRCC5 XRCC6 DST
REACTOME_CELL_CELL_COMMUNICATION	0.254296	0.590663	0.291891	1.12694	73	55	SKAP2 FLNC LIMS1 FBLIM1 PARVA RSU1 ACTN1 FERMT2 SPTBN1 CDH11 SPTAN1 ITGB1 ILK CADM1 PAK1 CTNNA1
STONER_ESOPHAGEAL_CARCINOGENESIS_UP	0.292428	0.630252	0.360414	1.12672	111	22	H2AFZ RRAGB TTC1 TXNL1 PDCD10 PVR AP3S1 USO1 RAB1A SEPT7 PSMA6 FTSJ3 PLS3
YEGNASUBRAMANIAN_PROSTATE_CANCER	0.256484	0.594271	0.313485	1.12662	88	39	ALB EEF1A2 GTF2F2 MED6
MORI_IMMATURE_B_LYMPHOCYTE_UP	0.28534	0.625443	0.353164	1.12662	108	23	LIMS1 CAPN1 IFI30 CTSS CD74 SMAP2 PTPRC SAMHD1 HLA-DMB EIF4A1 LYN
DIAZ_CHRONIC_MEYLOGENOUS_LEUKEMIA_UP	0.047619	0.273327	0.20587	1.12611	0	933	CLC HBD HBB TFRC SPTA1 PCM1 PPP6C CD82 PSMA2 BCAT1 SCD RALB EPB41 KIF2A ZEB2 RAC2 PGD PNP FADS2 ARF4 SUOX PLOD2 MARCKS RAP2B MCM3 MED6 QDPR CAPN7 FHL2 GMPR NCF4 LXN ITGA2B RTN4 AASDHPPT PSTPIP2 SS18 AGPS RANBP9 CERS2 YARS TNFAIP8 GNAI3 AKT1 ISYNA1 AMPD3 IPO5 SF3B4 YES1 CPOX ARL1 RSU1 UBE2M SSR1 MTHFD1 MPP1 PPP1R7 SQSTM1 UBE4A EIF2B1 FCGR2A RAP1A FAS TARS KPNA4 FKBP3 PLP2 TXN2 HSPA13 CASP3 EIF5 PI…
TENEDINI_MEGAKARYOCYTE_MARKERS	0.315403	0.649123	0.404	1.12485	128	15	CDKN2A PPBP ITGA2B CASP3
PID_PS1_PATHWAY	0.290076	0.629802	0.383515	1.12474	113	18	FZD1 PSEN1 APC MAPK1
KYNG_RESPONSE_TO_H2O2	0.243323	0.579021	0.305636	1.12397	81	42	SERPINH1 CD68 HMOX1 ATP6AP1 TUBA4A PPP1CA CTSB PRKCSH PFDN5 DNAJA1 RPL21 CUX1 CTSS HNRNPA1 BAG4
BENNETT_SYSTEMIC_LUPUS_ERYTHEMATOSUS	0.28836	0.629173	0.377246	1.12342	108	19	DEFA1 S100A8 CKAP4 CAMP
REACTOME_NEUROTRANSMITTER_RELEASE_CYCLE	0.334101	0.665581	0.489359	1.12243	144	8	VAMP2 ABAT MAOA HSPA8
REACTOME_SPRY_REGULATION_OF_FGF_SIGNALING	0.30445	0.638662	0.472306	1.1216	129	9	MAPK1 CBL GRB2 SRC PPP2CA PPP2R1A RPS27A MAPK3
XU_RESPONSE_TO_TRETINOIN_AND_NSC682994_DN	0.337469	0.667236	0.432446	1.12115	135	12	NAE1 EIF4EBP1 RUVBL2 DDX10 EIF3B DDX18 ABCE1 PRMT1
WANG_RESPONSE_TO_PACLITAXEL_VIA_MAPK8_UP	0.331183	0.664891	0.560579	1.12087	153	5	ANXA3 PLOD2 FLOT1 KLC1
WILLIAMS_ESR1_TARGETS_DN	0.327835	0.661325	0.831011	1.12076	158	1	ZFP36L2
SCHLOSSER_SERUM_RESPONSE_DN	0.119048	0.435422	0.219527	1.12022	9	387	PPP6C HGF ZEB2 PGD NRGN PHF3 PSME2 EIF4G3 ABAT MORC3 MED6 CAT PPFIA1 HSPA5 RTN4 SEC23A NT5C2 H2AFZ PAK2 MNDA GABARAPL2 RSU1 CAPZA1 HSPA4 WARS FCGR2A RAP1A RPS21 HSPA13 EIF5 SRP19 SEC24D SEPT6 ANP32E RAP1B ADARB1 CLIC4 EEF1B2 YME1L1 EPB42 STX12 RP2 ELOVL5 TMSB10 SEC62 HNRNPH2 BZW1 UBE2L6 TGM2 SPTLC2 IGBP1 NAP1L1 LSM6 SEC24A PTP4A1 XRCC5 ANP32A GMFB PSIP1 UBA3 GLUL GLRX KYNU ABCF2 YWHAQ HNRNPA1 CAN…
REACTOME_ZINC_TRANSPORTERS	0.38013	0.702927	0.653387	1.12007	175	3	SLC39A7 SLC30A7 SLC30A1
LABBE_TGFB1_TARGETS_UP	0.25974	0.599144	0.301556	1.11991	79	45	PRTN3 HBG2 HMGA2 HSD3B1 ZEB2 HSPA4 B4GALT1 ADD2 ITGB1 GPC1 QKI HSPA8
REACTOME_CELL_SURFACE_INTERACTIONS_AT_THE_VASCULAR_WALL	0.25974	0.599144	0.301329	1.11907	79	45	FCER1G SHC1 YES1 ITGAM ITGA5 ITGAV CAV1 NRAS ITGB2 ITGAX SLC3A2 FN1 ITGB1
SMID_BREAST_CANCER_RELAPSE_IN_PLEURA_UP	0.354839	0.684429	0.719414	1.11869	164	2	GJA1 TPPP3
LIU_VMYB_TARGETS_UP	0.258278	0.596416	0.292755	1.11854	77	50	ICAM3 TUBB6 BAG2 ERLIN1 HSPA2 AP2B1 ANP32E CLIC4 IER3IP1 SEC24A PSIP1 GLRX
BIOCARTA_G1_PATHWAY	0.304348	0.638662	0.418612	1.11849	125	13	CDK6 CDKN2A
CHANG_CYCLING_GENES	0.258278	0.596416	0.292654	1.11815	77	50	FEN1 RRM2 TUBB MCM4 MCM5 MCM6 NLRP2 CASP3 TUBA4A ANP32E PCNA LMNB1 ITGB3 RFC2
MCCLUNG_CREB1_TARGETS_DN	0.295812	0.630581	0.350493	1.1181	112	23	EPB41 CCDC88A ARGLU1 SPIN1 NRP1 CADM1 IQGAP2 ACTB GRB2 C20orf27
MODY_HIPPOCAMPUS_PRENATAL	0.283668	0.625443	0.325283	1.1179	98	33	H1F0 RPS8 PCNA RPL9 RPS18 RPL12 BTF3 RPL5 LSM4 RPL19 H2AFX RPL13A EIF4A3 SFPQ TOP2A SNRPB2 EIF2S2 EFTUD2 EEF1G RPL8 NFYB DDX19A
BYSTROEM_CORRELATED_WITH_IL5_DN	0.275568	0.618657	0.33002	1.11789	96	31	PSTPIP2 CYBB ITGAM PITPNB PTPRJ ZNF22 EIF4G1 TMPO KPNA3 ADAM10 MATR3 RAB10 ITGAL SYK DDB1 SF3B1 EIF2AK2
BIOCARTA_41BB_PATHWAY	0.359914	0.689537	0.593998	1.1174	166	4	IKBKB MAPK14 NFKB1
REACTOME_SYNTHESIS_OF_PIPS_AT_THE_EARLY_ENDOSOME_MEMBRANE	0.341014	0.671407	0.487067	1.11717	147	8	PIK3C3 PIK3R4 MTMR2
FORTSCHEGGER_PHF8_TARGETS_UP	0.213043	0.548378	0.261864	1.11707	48	91	SCD SLC2A3 HMOX1 AKR1C1 PABPC4 SGPL1 YES1 EIF5 BID SEC62 PCK2 PTPRJ PTP4A1 VTI1B CTSC RPIA CBX5 SORBS2 NQO2 ECE1 ASNS SYNCRIP NQO1 ITPR1 RAB8A ARL6IP1 FAM120C ENAH ZG16B TOP2B TBC1D4 PABPN1 RAB10 NLN PYCR1
BOYLAN_MULTIPLE_MYELOMA_C_UP	0.294737	0.630581	0.366236	1.11671	111	20	MCM3 PTGR1 FOXP4 NASP FKBP3 LPCAT1
HOLLEMAN_DAUNORUBICIN_B_ALL_DN	0.341014	0.671407	0.486853	1.11668	147	8	NTAN1 MED28 SHOC2 RHOA
TONKS_TARGETS_OF_RUNX1_RUNX1T1_FUSION_SUSTAINED_IN_GRANULOCYTE_UP	0.337634	0.667281	0.558473	1.11666	156	5	HSPB1 IFI16
KEGG_HOMOLOGOUS_RECOMBINATION	0.309133	0.643581	0.453143	1.11571	131	10	RPA3 TOP3B
SASSON_RESPONSE_TO_GONADOTROPHINS_UP	0.266212	0.607631	0.289426	1.11515	77	54	HSD3B1 P4HA2 GNB1 GNAS GDI2 PLIN3 PGRMC1 FKBP5 TK1 PTP4A1 STIP1 COL15A1 RAB31 ATP2B1 ARHGAP35 DUSP3 ACTR2 ACTB ITPR1 GPRC5B MAP2K1 ARPC1A NOL3 PSMC3
TOMLINS_METASTASIS_DN	0.311475	0.644727	0.469572	1.1151	132	9	PCM1 TMEM131 ABCC4 TM9SF2
ABDULRAHMAN_KIDNEY_CANCER_VHL_DN	0.359914	0.689537	0.592453	1.1145	166	4	PALLD SEC31A ACTA2
VILIMAS_NOTCH1_TARGETS_UP	0.330435	0.663707	0.496231	1.11438	151	7	ICAM1 NOTCH3 CD74 THY1
WANG_THOC1_TARGETS_UP	0.384449	0.704999	0.649995	1.11425	177	3	HSD3B1 CCNA2
REACTOME_ADENYLATE_CYCLASE_INHIBITORY_PATHWAY	0.384449	0.704999	0.649994	1.11425	177	3	GNAI3 GNAI2
PID_AVB3_OPN_PATHWAY	0.309091	0.643581	0.359237	1.11378	118	21	ITGAV ILK MAPK1 PLAU ITGB3 MMP9 CDC42 RHOA SYK
JUBAN_TARGETS_OF_SPI1_AND_FLI1_DN	0.267327	0.60765	0.292523	1.11373	80	49	FADS2 TUBB FOXP4 DDX24 NASP IMPDH2 RNASE6 HPRT1 ARPC2 SMARCC1 EIF4G1 HSPA8 ZFP36L2
PID_INSULIN_PATHWAY	0.291429	0.630252	0.337596	1.11293	101	28	SHC1 AKT1 CAV1 AKT2 TRIP10 CBL GRB2 EIF4EBP1 EXOC5 PDPK1
BILD_CTNNB1_ONCOGENIC_SIGNATURE	0.284483	0.625443	0.325756	1.1128	98	32	ABI2 GNG12 SREK1 RPS19 RPL27A QKI YTHDC1 LUZP1 DYNC1H1 SMG1 RPS11 RBM25 LARP4B TOP1 SMC3 CBX3 NEMF ATRX ZNF703
NUTT_GBM_VS_AO_GLIOMA_UP	0.278409	0.620619	0.32816	1.11159	97	31	GAP43 RHOC CAP1 CLIC4 TMX1 CD74 CLIC1 CAPZB TAGLN2 RBBP4 DDOST LDHA VIM DCTD HLA-F GALNT2 AP1S2 LAMB2 FLNA
NOJIMA_SFRP2_TARGETS_DN	0.316425	0.649512	0.416001	1.11151	130	13	BST2 EGFR SGPL1
CUI_TCF21_TARGETS_DN	0.313817	0.646998	0.45129	1.11115	133	10	SCD CLIC5 IQGAP2 LRRFIP1 MAPT SLC12A2
BIOCARTA_ACTINY_PATHWAY	0.315789	0.649189	0.385559	1.11114	125	17	ABI2 ARPC5 ARPC1B ARPC3 ARPC2 ARPC4 PIR ACTR2 ACTR3 ARPC1A
KEGG_PANTOTHENATE_AND_COA_BIOSYNTHESIS	0.311475	0.644727	0.467638	1.11051	132	9	BCAT1 DPYD PANK2 BCAT2
REACTOME_CYTOKINE_SIGNALING_IN_IMMUNE_SYSTEM	0.2	0.533714	0.241542	1.11036	37	144	HLA-B HLA-A HGF ICAM1 IL18 EIF4G3 KPNA1 SHC1 IKBKB YES1 SQSTM1 VCAM1 KPNA4 NRAS HLA-C HLA-DRB1 NUP210 YWHAZ UBE2L6 CAMK2D MAPK1 NCAM1 PSMB8 IFI35 EIF4G1 NUP50 HLA-DQA1 KPNA3 CBL GRB2 EIF4G2 UBA7 CRKL MAP2K1 EIF4A1 ADAM17 MX2
BASSO_HAIRY_CELL_LEUKEMIA_DN	0.365591	0.693956	0.713832	1.11001	169	2	TNFAIP8 PAWR
VANDESLUIS_NORMAL_EMBRYOS_DN	0.334783	0.665581	0.49401	1.10939	153	7	HBG2 BASP1
PID_SHP2_PATHWAY	0.310705	0.644727	0.354859	1.10935	118	22	EGFR SHC1 GNAI3 NRAS ARHGAP35 GRB2 MAP2K1 RHOA KRAS
BIOCARTA_RB_PATHWAY	0.334783	0.665581	0.493944	1.10924	153	7	YWHAH ATM MAPK14 CDK1 TP53 CDK4 CDK2
SHIN_B_CELL_LYMPHOMA_CLUSTER_9	0.362069	0.69133	0.589655	1.10923	167	4	S100A9 REL
BIOCARTA_GSK3_PATHWAY	0.302799	0.637486	0.378199	1.10915	118	18	FZD1 AKT1 GJA1 APC CD14
RIZKI_TUMOR_INVASIVENESS_3D_DN	0.237374	0.574516	0.248707	1.10852	46	127	HSD3B1 EPB41 CA1 IL18 RRM2 ABCB1 OSTF1 ALG1 MCM2 MANF MTHFD1 HDLBP HSPA13 DAB2 RALA HLA-C PSME1 PRKCSH TPM2 PTBP1 UBE2L6 TK1 RAP2A PWP2 FASN IFI30 ROCK1 PEA15 MYL12B BAG4 MYH9 TXNL1 EIF3E PDCD10 CAPZB DDX17 USP15 FOLR2 PTPRC SMG1 QARS LAGE3
FU_INTERACT_WITH_ALKBH8	0.349876	0.680266	0.427536	1.10842	140	12	HSP90AA1 CCT8 CCT5 DBI CCT3 TRMT112 ECSIT CCT2
KYNG_DNA_DAMAGE_BY_4NQO	0.313158	0.645923	0.363451	1.10822	118	20	ITGB5 CYB5A ARPC3 PCK2 CD36 IL16 SSR3 RUFY3
QI_HYPOXIA	0.290657	0.630072	0.28244	1.10802	83	57	SCD HMOX1 FZD1 PLOD2 OSTF1 P4HA2 ACAT2 TRIOBP AMPD3
PID_INTEGRIN2_PATHWAY	0.306878	0.641972	0.371875	1.10743	115	19	ICAM3 ICAM1 ITGAM VCAM1 FCGR2A ITGB2 ITGAX
REACTOME_SIGNALING_BY_ILS	0.271523	0.612433	0.289677	1.10678	81	50	HGF IL18 SHC1 IKBKB YES1 SQSTM1 NRAS YWHAZ MAPK1 CBL GRB2 CRKL MAP2K1 LYN SYK KRAS IKBKG
BARIS_THYROID_CANCER_UP	0.330073	0.663266	0.397499	1.10675	134	15	ADA RPN1 CRNKL1 GLUL STIP1 GSTM3 COPB1 EIF2S2 ATP6V1D SNRNP200
REACTOME_DOPAMINE_NEUROTRANSMITTER_RELEASE_CYCLE	0.374194	0.699072	0.711482	1.10636	173	2	VAMP2
REACTOME_ACETYLCHOLINE_NEUROTRANSMITTER_RELEASE_CYCLE	0.374194	0.699072	0.711482	1.10636	173	2	VAMP2
PID_ERBB1_RECEPTOR_PROXIMAL_PATHWAY	0.294286	0.630581	0.335174	1.10495	102	28	EGFR SHC1 GNAI3 NRAS TLN1 MAPK1 PAK1 GRB2 KRAS SRC PLCG1 PTPN1
REACTOME_ADVANCED_GLYCOSYLATION_ENDPRODUCT_RECEPTOR_SIGNALING	0.352357	0.682583	0.426055	1.10458	141	12	S100A12 CAPZA1 PRKCSH MAPK1 CAPZA2
SEMENZA_HIF1_TARGETS	0.321149	0.654327	0.353226	1.10425	122	22	TFRC SLC2A3 HMOX1 P4HA2
GAUSSMANN_MLL_AF4_FUSION_TARGETS_F_DN	0.320843	0.654327	0.464987	1.10422	136	9	NNMT AMPD3 CD53
KEGG_TOLL_LIKE_RECEPTOR_SIGNALING_PATHWAY	0.30086	0.635129	0.321206	1.10389	104	33	FADD IKBKB AKT1 CTSK AKT2 CD14 MAPK1
SMIRNOV_RESPONSE_TO_IR_6HR_UP	0.293515	0.630581	0.289337	1.10338	85	51	CEACAM1 RETSAT RAP2B FUCA1 FHL2 PSTPIP2 CD70 ITM2B FAS
FULCHER_INFLAMMATORY_RESPONSE_LECTIN_VS_LPS_DN	0.231884	0.56734	0.234393	1.10331	31	203	PCM1 WLS ZEB2 HMOX1 MARCKS IL18 RAP2B FUCA1 LXN HSPA5 PARVG AGPS NTAN1 OLFML2B PDIA6 MNDA STOM LGMN MPP1 CTSK FAS SIGLEC1 LAIR1 SEC24D GPNMB PDIA4 GATM ADA ACAP2 B4GALT1 AIF1 BLVRB CD14 RDX UBE2L6 CELF1 SPTLC2 CD38 LPCAT1 GNB4 CD163 CTSC CDK13 PRCP CALR CD36 QKI SAMD9 ZFP36L2 CD97 DYSF ADD3 AP2A2
MILI_PSEUDOPODIA_HAPTOTAXIS_UP	0.150442	0.486135	0.221949	1.10303	16	294	KIF2A LIMS1 IGF2BP2 CELF2 MED6 DDR2 PPFIA1 GNPNAT1 AASDHPPT CAMSAP2 ABI2 YES1 WWTR1 PPP1R7 DCLK1 RAP1A FKBP3 PALLD ARMCX3 CDV3 VAMP7 AP3M1 RALA GDI2 SEPT6 RAB13 SMAP1 APC FNDC3A YME1L1 CUL2 SETD7 RP2 HNRNPH2 DNAJA1 BZW1 NIPBL TTC1 EIF2A RPL21 CYB5R3 NAP1L1 THUMPD3 ST13 KANK2 COMMD8 MRPL13 CAMK2D VTI1B GMFB TRIP4 PSIP1 UBA3 PPHLN1 ROCK1 NAE1 RPL17 CAPZA2 PFN2 QKI SSB TXNL1 EIF3E IDI1 PDCD10 HNRNPR…
AGUIRRE_PANCREATIC_CANCER_COPY_NUMBER_DN	0.267943	0.60765	0.250983	1.10282	55	110	BLOC1S1 FUCA1 SLC11A2 FKBP11 ATP6V0C YARS STMN1 ERLIN2 TXN2 PIK3C3 GOSR2 RAP1B CLIC4 IER3IP1 SUN2 PFDN5 TFIP11 ATP6V1B2 PSIP1 CBX5 HNRNPA1 DDX23 GSR MYH9 GSTT1 YWHAH ATP2B1 SH3BP1 RPS6 UFSP2 EIF3D GTF2E2 SF3A1 SNX3 XPOT MPST PDPK1
WILSON_PROTEASES_AT_TUMOR_BONE_INTERFACE_DN	0.378495	0.702339	0.709081	1.10262	175	2	CTSB CTSH
CHIBA_RESPONSE_TO_TSA_DN	0.332518	0.665493	0.395932	1.10239	135	15	EGFR CEACAM1 ITGAV ROCK1 ADAM9
PID_PI3KCI_PATHWAY	0.306283	0.64107	0.345387	1.10181	116	23	YES1 RAP1A NRAS HSP90AA1 ARF1 PLCG2 PDPK1 LYN RHOA SYK KRAS SRC PLCG1
BOQUEST_STEM_CELL_DN	0.262774	0.603168	0.275329	1.10177	71	66	HLA-B BST2 PNP ANXA3 MAST4 CLIC5 WARS DSG2 HLA-C TRIM16 HLA-DRB1 TGM2 SPTLC2 CA4 CDC37 HLA-DRA CD74 CD93 SWAP70 HLA-DQA1
MAYBURD_RESPONSE_TO_L663536_UP	0.325527	0.657519	0.463907	1.10165	138	9	YARS HDLBP GARS SMARCA4 SNX6 MED12 SF3A2
PID_P38_ALPHA_BETA_PATHWAY	0.323308	0.656381	0.382182	1.10141	128	17	RALB PAK2 YES1 RALA PAK1 LYN CDC42 SRC MAPK14
LIANG_HEMATOPOIESIS_STEM_CELL_NUMBER_QTL	0.361656	0.691299	0.518257	1.1008	165	6	LXN S100A11 APLP2 TUBA1A
MUELLER_PLURINET	0.225	0.559635	0.23429	1.10075	35	179	SMN1 PNP ANXA3 RPA3 FEN1 MCM3 MCM4 FBP1 MCM5 MCM6 MCM2 MTHFD1 HSPA2 FKBP3 HNRNPAB APEX1 HPRT1 SNRPC TK1 PCNA LSM6 PFN1 XRCC5 ANP32A EPPK1 PSIP1 PFDN6 SNRPD1 STIP1 SMARCC1 PAK1 HSPA8 SSB HSPH1 WDR77 NUP50 RFC2 TMPO TRIM28 EWSR1 SYNCRIP CASP6 NPM1 VASP BRIX1 RFC5 SEPHS1 PRNP DHCR24 SUMO1 GMPS LSM5 COPS3 KPNA2 LSM4 PXN MPP6 STXBP3 EXOSC7 EXOSC8 TCERG1 EXOSC3
JAZAG_TGFB1_SIGNALING_UP	0.279539	0.621296	0.302698	1.09928	96	40	HLA-A CRABP2 CELF2 SRCAP ERLIN2 CASP3 SUPT16H PTK7 BAG5 GSR NUP50 EMILIN1 CHORDC1 MAP2K1 PRDX2 KPNA6 LSM5 SEC23IP BUD31
REACTOME_BASE_EXCISION_REPAIR	0.325527	0.657519	0.446402	1.09911	138	10	FEN1 APEX1 PCNA
VALK_AML_WITH_T_8_21_TRANSLOCATION	0.410367	0.717994	0.641045	1.09891	189	3	HGF ROBO1
WATANABE_RECTAL_CANCER_RADIOTHERAPY_RESPONSIVE_DN	0.296296	0.630581	0.274875	1.09721	79	65	HBB LGALS1 RAC2 RTN4 SEC23A ITGAV DSG2 ACTN1 PSPH ANXA1 TUBB2A CASP4 ITGB1 HMGXB4
BYSTRYKH_HEMATOPOIESIS_STEM_CELL_AND_BRAIN_QTL_TRANS	0.257511	0.596059	0.253604	1.09676	59	95	SKAP2 CYBA RANBP9 SF3B5 MOV10 TCIRG1 DNAJB11 NXF1 GDI2 RPN1 RAP1B EPB42 RPLP1 STX12 PDLIM7 HNRNPH2 PCK2 TK1 SPTLC2 XRCC5 ANP32A EIF4G1 EYA3 PRPF19 TPST1
PURBEY_TARGETS_OF_CTBP1_AND_SATB1_DN	0.240506	0.575199	0.257683	1.09673	56	87	MPO CDKN2A HSPB1 AKAP11 SPECC1 RSU1 CCDC88A RAP1A MGLL SRPRB SUPT4H1 SEC24D ATP6V1B2 CD74 TLN2 ASNA1 ALDH18A1 CCDC22 PMVK
GROSS_HYPOXIA_VIA_HIF1A_UP	0.301948	0.636267	0.295314	1.09673	92	45	TFRC RRM2 IMPACT ACSL3 NUDT3 NAP1L1 G3BP1 GTF2E1 PSMB5 RPL5 SRSF5
REACTOME_APOPTOTIC_EXECUTION_PHASE	0.282421	0.625255	0.301924	1.09647	97	40	HIST1H1A KPNA1 HIST1H1C PAK2 H1F0 DSG2 CASP3 APC SPTAN1 LMNB1 ROCK1 TJP2 ADD1
CAIRO_HEPATOBLASTOMA_CLASSES_UP	0.156627	0.494732	0.213537	1.09637	12	395	TFRC HMGA2 PCM1 FKBP10 RRM2 MCM3 MCM7 MCM4 PABPC4 MCM6 AGPS POLR2D NCAPG AARS ADSL PDIA6 MCM2 IPO5 ATP6AP1 CCDC88A DTYMK LYRM4 AP2B1 RPL37A IMPDH2 HDLBP SUPT4H1 RPS21 HSPA13 PSPH ACSL3 SSRP1 PLIN3 CLNS1A DNAJC9 PDIA4 RPS8 APEX1 EEF1B2 NUP210 SUPT16H MRPS7 RPL18A YWHAZ RPS16 SPTLC2 CRELD1 ST13 COMMD8 XRCC5 GMPR2 XRCC6 VTI1B RPL28 EIF3F NAE1 SNRPD1 ABCF2 RPL23 RPL15 SMARCC1 RPL10A CANX CERS6 CIAO1 …
BIOCARTA_TCYTOTOXIC_PATHWAY	0.366013	0.693956	0.516102	1.09623	167	6	ICAM1 ITGB2 THY1 PTPRC ITGAL
MILICIC_FAMILIAL_ADENOMATOUS_POLYPOSIS_UP	0.412527	0.718339	0.639453	1.09618	190	3	LCN2 CDH3
SHETH_LIVER_CANCER_VS_TXNIP_LOSS_PAM3	0.301136	0.635129	0.323551	1.09598	105	31	LCN2 SCD PSAT1 RHOC TUBB6 MCM6 ISYNA1 AKR1C3 PCK2 SPARC GYG1
ALONSO_METASTASIS_UP	0.263682	0.604066	0.247746	1.09578	52	118	SCD TUBB3 FZD1 HSPB1 LIPA ADSL FHL1 GNG12 ITGAV CAV1 DSG2 EIF5 TUBA4A ACSL3 APEX1 SRI CTSB CLIC4 FAM114A1 BZW1 SPARC PFN1 XRCC5 TP53I3 YWHAQ RPL10A HSPA8 APLP2 SPCS1 NPC2 TIMM10 CBFB GRB2 MMGT1 BTF3 TUBA1A RPL35A UBL5
IKEDA_MIR30_TARGETS_UP	0.29368	0.630581	0.278663	1.09557	78	62	CDK6 ARF4 MARCKS CELF2 PPFIA1 SEC23A ACTN1 LRRC8D FNDC3B FNDC3A YWHAZ NCAM1 PDCD10 ATP2B1 UBE2J1 USP15 AP3S1 CALM1 SLC4A7 MYH10 KRAS DMD MAF ASAP1 CAST RAI14
EPPERT_HSC_R	0.301136	0.635129	0.3233	1.09513	105	31	TPT1 PNP ABCB1 YES1 EIF5 SPTBN1 DST
REACTOME_PI3K_EVENTS_IN_ERBB2_SIGNALING	0.335749	0.666652	0.409478	1.09408	138	13	EGFR AKT1 AKT2 GRB2 PDPK1 CREB1
PID_NETRIN_PATHWAY	0.331593	0.664891	0.349932	1.09395	126	22	YES1 MAPK1 MAP1B PAK1 MAP2K1 CDC42 RHOA SRC PLCG1
ASTIER_INTEGRIN_SIGNALING	0.306122	0.641021	0.327529	1.09387	104	30	TMEM131 VAV2 SQSTM1 PIK3C3 ACSL3 FERMT2 GPX1 EIF2S1 CORO1A U2AF2
LE_SKI_TARGETS_UP	0.342857	0.673619	0.431561	1.09382	143	11	HMGA2 S100A4 CDH11 AKR1C3 NRP1
REACTOME_GRB2_SOS_PROVIDES_LINKAGE_TO_MAPK_SIGNALING_FOR_INTERGRINS_	0.346988	0.677466	0.399638	1.09367	143	14	ITGA2B RAP1A TLN1 RAP1B FN1 ITGB3 GRB2 APBB1IP SRC
GARGALOVIC_RESPONSE_TO_OXIDIZED_PHOSPHOLIPIDS_GREY_UP	0.393548	0.711918	0.702893	1.093	182	2	TRIM16 KIAA1522
ROSS_AML_OF_FAB_M7_TYPE	0.285714	0.625443	0.311026	1.0929	101	35	ANK1 FADS2 PLOD2 FHL2 ITGA2B ABCC4 DNAJC9 RDX UROD
BROWNE_INTERFERON_RESPONSIVE_GENES	0.291908	0.630252	0.309087	1.09257	100	36	BST2 GMPR TYMP WARS UBE2L6 IFI30 PSMB8 IFI35 PSMB9 SAMHD1 MX2 IFIT5 ISG15 SP100 OAS2 HLA-F CASP1 EIF2AK2
WANG_BARRETTS_ESOPHAGUS_AND_ESOPHAGUS_CANCER_DN	0.334204	0.665581	0.349347	1.09212	127	22	CRABP2 S100A2 PGD PPL ANXA1
SAKAI_TUMOR_INFILTRATING_MONOCYTES_DN	0.290102	0.629802	0.283427	1.09204	84	54	PPP6C EPB41 HSPA5 PPIC FKBP3 DNAJA1 PCNA LSM6 CD163 IFI30 PPIB STX5
KIM_MYCL1_AMPLIFICATION_TARGETS_UP	0.393548	0.711918	0.702224	1.09196	182	2	NEFL CNRIP1
KUROZUMI_RESPONSE_TO_ONCOCYTIC_VIRUS	0.368192	0.695101	0.51399	1.09174	168	6	IL18 ITGAM IL16
BIOCARTA_MPR_PATHWAY	0.32199	0.65544	0.341967	1.0909	122	23	GNB1 CAP1 GNAS ARPC5 ARPC1B ARPC3 ARPC2 ARPC4 MAPK1 ACTR2 ACTR3
BIOCARTA_IGF1_PATHWAY	0.34058	0.671117	0.408138	1.0905	140	13	SRF SHC1 GRB2 MAP2K1
ZUCCHI_METASTASIS_UP	0.321739	0.655244	0.339662	1.08879	110	26	TPT1 NNMT H2AFZ SRCAP CAP1
CHEBOTAEV_GR_TARGETS_UP	0.320917	0.654327	0.3454	1.08855	111	24	FZD1 RRM2 P4HA2 PARVA FKBP5 NRP1 ADD3 IQGAP2 ITPR1 NT5DC2 HPGD
FUJIWARA_PARK2_IN_LIVER_CANCER_DN	0.379381	0.702927	0.807021	1.0884	183	1	ASNS
HU_GENOTOXIC_DAMAGE_24HR	0.331579	0.664891	0.356702	1.08764	125	20	PSAT1 EEF2 TUBB2A DNAJA1 RPL10A ALDH18A1 EIF4EBP1 TMOD3 ISG15 RPL3 SLC7A5 MTHFD2 CASP1 H2AFX
REACTOME_P130CAS_LINKAGE_TO_MAPK_SIGNALING_FOR_INTEGRINS	0.354523	0.684394	0.390632	1.08763	144	15	ITGA2B RAP1A TLN1 RAP1B FN1 ITGB3 APBB1IP SRC
KIM_ALL_DISORDERS_CALB1_CORR_UP	0.151786	0.488009	0.215866	1.08758	16	310	CRYM CAP2 PPP6C AP2S1 TUBB3 VSNL1 MARCKS NRGN CIRBP FHL2 AKAP11 ATP6V0C RTN4 AASDHPPT CAMSAP2 SEC23A H2AFZ AARS GNB1 YARS AKT1 FHL1 PPP1R7 DCLK1 DNM1 HSPA13 EIF5 ACTN1 TUBA4A AMPH GNAS SRP19 VAMP7 EEF2 PGRMC1 HPRT1 TUBB2A NEFL YME1L1 DNAJA1 POLR2E HSP90AA1 ATP6V1A MAPK1 GMFB ATP6V1B2 ATP6V1E1 SNX17 STIP1 YWHAQ CAPZA2 EIF2S1 ENO2 PFN2 CANX PAK1 CERS6 THY1 RTN1 SHOC2 IDI1 UBA1 G3BP2 APLP2 HNRNPR AT…
REACTOME_GASTRIN_CREB_SIGNALLING_PATHWAY_VIA_PKC_AND_MAPK	0.294833	0.630581	0.293368	1.08732	96	43	EGFR GNG10 GNB1 GNG12 MGLL NRAS PLCB2 ANXA1 GNB4 MAPK1 GNB2
SUZUKI_AMPLIFIED_IN_ORAL_CANCER	0.374728	0.699791	0.511665	1.0868	171	6	EGFR YAP1 SUPT5H
IVANOVA_HEMATOPOIESIS_LATE_PROGENITOR	0.21875	0.554329	0.22618	1.08672	27	231	TFRC ZEB2 ANXA3 FCER1G CTSG CA1 KPNA1 OSTF1 DERA RAB7A DOCK10 PSTPIP2 CYBB PTGR1 AGPS MCM2 CPOX BAG2 CLPTM1L G6PD GNG12 UGDH TWF2 HSPA13 GDI2 EHD2 CTSB PLEK FNDC3B SMAP1 TACC1 BLVRB SNX8 SLC33A1 NRP1 TK1 SPTLC2 PITPNB RNASEH2B ARPC4 GMPR2 UROD GPC1 MAPK1 PSIP1 CTSC DOK3 IFI30 CTSS SEPT8 GLRX PGP LAMTOR3 CERS6 HMBS ASNA1 GSR
DANG_MYC_TARGETS_UP	0.3	0.633875	0.245379	1.08659	62	114	TFRC SMN1 BCAT1 H2AFZ DPY30 HSPA4 MTHFD1 NRAS RPS17 RPL32 APEX1 RPS16 TK1 PCNA NAP1L1 FASN CTSC RPL9 PSMB1 RPS19 EIF2S1 RPL27A HNRNPA1 HSPA8 RPS5 RPS20 RFC2 RPL22 TIMM10 RPS13 NPM1 RPL5 EIF4A1 IGKC RPL26 RPL27 PYCR1 RPL3 BAX EXOSC8 RPL10 SNRPD3 LDHA TOP1 RPL19 SNRPB CAD RCC1 DDX10 HSPA9
FARMER_BREAST_CANCER_CLUSTER_1	0.339474	0.670273	0.356069	1.08571	128	20	FKBP11 IGKV1D-13 MZB1 SH2D1A CD38 GZMK GMFG
KIM_WT1_TARGETS_12HR_DN	0.290179	0.629802	0.24711	1.08535	64	106	POGK HMGA2 EGFR PLOD2 GTF2F2 FEN1 IL18 NNMT IGF2BP3 POLR2D MANF RAP1A CDV3 UCHL3 HNRNPAB CORO1C SPTLC2 CASP4 APBB2 ANP32A MRPL13 CD163 GRSF1 CTNNA1 CUL4A RHOG TMPO NF2 RPS2 RPS6 SYNCRIP CLN5
REACTOME_SIGNALING_BY_NOTCH3	0.356989	0.686394	0.542581	1.08488	165	5	PSEN1 NOTCH3 ADAM10
SA_B_CELL_RECEPTOR_COMPLEXES	0.347826	0.678254	0.405993	1.08477	143	13	SHC1 VAV2 MAPK1 GRB2 MAP2K1 LYN SYK
LI_WILMS_TUMOR_ANAPLASTIC_DN	0.425486	0.72776	0.632483	1.08423	196	3	TACC1 IFI16
PARK_HSC_VS_MULTIPOTENT_PROGENITORS_UP	0.354523	0.684394	0.389194	1.08363	144	15	CLIP2 CELF2 PABPC1 HAT1 SMG1 RBM3
HERNANDEZ_MITOTIC_ARREST_BY_DOCETAXEL_1_DN	0.34127	0.671549	0.363844	1.08351	128	19	PLOD2 FHL2 TUBB CDH11 GLRX
EPPERT_PROGENITOR	0.301527	0.635666	0.266882	1.08335	78	70	TFRC ANK1 SPTA1 CDK6 SCD IPO5 SUPT16H HSP90AA1 HMGXB4 EIF2S1 FBXO7 HNRNPR TPM1 FKBP14 LANCL2 STAM CTNNBL1 SMC1A TMOD3
RIZ_ERYTHROID_DIFFERENTIATION_6HR	0.369565	0.695168	0.482365	1.08324	169	7	HMGA2 CLIP2 RAB25 CUX1
MIKKELSEN_NPC_HCP_WITH_H3K4ME3_AND_H3K27ME3	0.333333	0.665581	0.337818	1.08288	114	26	NEFM BAIAP2L1 NGFR IGF2BP2 P4HA2 TUBA4A NEFL CDH11
PID_VEGFR1_2_PATHWAY	0.302405	0.636944	0.280316	1.08226	87	55	PAK2 AKT1 ITGAV CAV1 VCL HSP90AA1 PTPRJ MAPK1 ROCK1 CTNNA1 ITGB3 CBL ARF1 GRB2 PRKCB MAP2K1 DNM2 PDPK1 CDC42 RHOA SRC PLCG1 PXN MYOF CTNNB1 HGS MAPK14
HOFMANN_MYELODYSPLASTIC_SYNDROM_LOW_RISK_DN	0.333333	0.665581	0.368803	1.08159	130	18	CKAP4 UBE2M HSPA4 FERMT2 TUBB2A STIP1
SHEPARD_BMYB_MORPHOLINO_UP	0.294393	0.630581	0.246978	1.08154	62	109	HSBP1 CRABP2 HSD3B1 HSPB1 ABAT GMPR FNTB GNAI3 MPP1 SQSTM1 HSPA2 ITM2B VAMP7 PSME1 TRIM16 KRT2 NUDT9 LMAN2 SETD7 SIAE GYG1 IFI30 STIP1 PGP QKI SSB
PACHER_TARGETS_OF_IGF1_AND_IGF2_UP	0.352381	0.682583	0.426615	1.08128	147	11	DCLK1 PSPH SEC24D SLC3A2 MAP1B ASNS
PHONG_TNF_RESPONSE_VIA_P38_COMPLETE	0.267782	0.60765	0.252359	1.08092	63	89	CD82 PNP S100A4 SHC1 CAPN7 MCM6 SS18 ITGA5 MAP7D1 SVIL CAV1 ACSL3 HLA-C SEC24D B4GALT1 NUP210 PCNA SEC24A CUX1 ACACA OTUD4 ATP2B1 MYO1C ARHGAP12 UBE2J1 IDH1 ERAP1 YIPF5 FABP4
OUYANG_PROSTATE_CANCER_PROGRESSION_DN	0.34192	0.672343	0.438403	1.07942	145	10	SRF ARF4 ARFIP2
PID_MTOR_4PATHWAY	0.303951	0.638189	0.291211	1.07932	99	43	RRAGC IKBKB AKT1 NRAS EEF2 RRAGB YWHAZ MAPK1 YWHAQ YWHAH EIF4EBP1 YY1 MAP2K1 EIF4A1 PDPK1 RHOA KRAS PXN RHEB
KANG_DOXORUBICIN_RESISTANCE_UP	0.346561	0.677	0.362319	1.07897	130	19	RRM2 MCM4 NCAPG DTYMK TK1 LMNB1 NQO1 ATAD2
YAO_TEMPORAL_RESPONSE_TO_PROGESTERONE_CLUSTER_14	0.308057	0.64285	0.246779	1.07838	64	108	SERPINH1 PADI2 TUBB3 FKBP11 TUBB6 GNPNAT1 IPO5 UBE2M SSR1 CLPTM1L DTYMK ERGIC1 HDLBP PDIA4 APEX1 VCL RPN1 PDLIM3 LMAN2 PRRC1 RCN1 PSMB3
MARCHINI_TRABECTEDIN_RESISTANCE_UP	0.35589	0.685124	0.373633	1.07677	141	17	ATP6V0C AKR1C1 AKR1C2 GLUL YWHAQ TJP2
BIOCARTA_P53HYPOXIA_PATHWAY	0.350242	0.680343	0.402651	1.07584	144	13	ABCB1 FHL2 AKT1 HSP90AA1 NQO1 ATM BAX
ODONNELL_TARGETS_OF_MYC_AND_TFRC_UP	0.331429	0.664891	0.326345	1.07584	115	28	SLC2A3 IGHA1 ABAT IKBKB ITGAM UBE2H
GREENBAUM_E2A_TARGETS_DN	0.379653	0.702927	0.41455	1.07476	152	12	TMSB10 XRCC6 CD74 EVL SERINC3
PENG_GLUCOSE_DEPRIVATION_UP	0.345029	0.676466	0.341193	1.07416	117	25	AARS WARS CARS ADA PCK2 XRCC6 PLOD1 CORO1A ASNS FKBP2 BCAT2 PYCR1 LRRC59
WAMUNYOKOLI_OVARIAN_CANCER_LMP_DN	0.307054	0.641972	0.253533	1.07393	73	85	HBB CAP2 FLNC CELF2 DPYD DDR2 LXN AASDHPPT DPYSL3 MNDA CTSK CAV1 DAB2 FERMT2 GPNMB ANP32E SULF1 CPVL BASP1 GCA ST13 UBE2E2 PSIP1
TSENG_IRS1_TARGETS_DN	0.29562	0.630581	0.265508	1.0739	80	68	HSBP1 HGF VSNL1 MMP14 CIRBP PPL MAOA FAH CCDC88A DAB2 GJA1 FMO1 ADARB1 NRP1 GLRX CARHSP1 GSTT1 HSD17B11 SGCE ITPR1 FABP4
MAHAJAN_RESPONSE_TO_IL1A_DN	0.314935	0.648547	0.289128	1.07376	96	45	CRABP2 SLC2A3 ITGB5 RALA SRI AKR1B10 IDH2 PCNA
OHGUCHI_LIVER_HNF4A_TARGETS_UP	0.366265	0.693956	0.39219	1.07329	151	14	PSAT1 ABCB1 HSPA2 FMO3 CD36
REACTOME_CASPASE_MEDIATED_CLEAVAGE_OF_CYTOSKELETAL_PROTEINS	0.339578	0.670273	0.451961	1.07328	144	9	CASP3 SPTAN1 ADD1 CASP6 VIM MAPT DBNL
REACTOME_TOLL_RECEPTOR_CASCADES	0.324138	0.657354	0.280278	1.07307	93	53	S100A12 IKBKB LGMN CTSK DNM1 PIK3C3 CTSB PIK3R4 CD14 MAPK1 CTSS
REACTOME_POL_SWITCHING	0.375576	0.700093	0.467613	1.07255	162	8	PCNA RFC2 RFC5 RFC3 POLD2
FOURNIER_ACINAR_DEVELOPMENT_LATE_DN	0.346604	0.677	0.435523	1.07233	147	10	RRM2 NCAPG ACTN1 ACTB VRK1 EIF4A1
MAHADEVAN_RESPONSE_TO_MP470_UP	0.376087	0.700093	0.477503	1.07232	172	7	PSAT1 VCAM1 ASNS MX2 OAS2
NIKOLSKY_BREAST_CANCER_7P22_AMPLICON	0.346604	0.677	0.435434	1.07211	147	10	C7orf50 SNX8 ACTB MICALL2 EIF3B GET4
REACTOME_ANTIGEN_PROCESSING_UBIQUITINATION_PROTEASOME_DEGRADATION	0.30837	0.64285	0.243961	1.0716	69	105	PSMA2 PSME2 UBE2M UBE4A UBE2H PSME1 CUL2 UBA5 UBE2K UBE2L6 UBE2E2 PSMB3 UBA3 PSMB8 PSMB1 LRSAM1 UBA1 FBXO6 PSMB9 UBE2J1 PSMC4 ARIH2 PSMC2 HECTD3 PSMB5 TRIP12 BLMH UBA7 PSMD10 PSMD7 PSMD4 UBE2L3 PSMB2 PSMD2 PSMC3 DTX3L UBE2Z UBE2D1 HERC2 PSMD6 PSMC6 PSMC1 UBE2F PSMD11 PSMC5 TPP2 UBE2D3 PSMB10
FLECHNER_PBL_KIDNEY_TRANSPLANT_OK_VS_DONOR_DN	0.361039	0.691056	0.345528	1.07128	138	21	SLC2A3 ANP32E CD53 ARFGAP3 MYL12B CANX ATP6V1G1 ETFA LYN RHEB MAPK14 ITSN2
SMID_BREAST_CANCER_RELAPSE_IN_LIVER_UP	0.385776	0.706325	0.569016	1.07041	178	4	S100A8 KYNU
REACTOME_IMMUNE_SYSTEM	0.24359	0.579021	0.206298	1.07036	18	431	HLA-B HLA-A S100A12 DEFA1 AP2S1 ICAM3 PSMA2 KIF2A HGF ICAM1 IL18 PSME2 EIF4G3 KPNA1 SHC1 CYBA RAB7A NCF4 HSPA5 FADD CYBB ITGB5 IKBKB SEC23A PAK2 AKT1 YES1 UBE2M CAPZA1 LGMN CTSK SQSTM1 ITGAV UBE4A AP2B1 VCAM1 UBE2H RAP1A KPNA4 NFKBIE AKT2 DNM1 NCF2 NRAS FCGR3A PIK3C3 ITGB2 HLA-C PSME1 SEC24D CTSB PIK3R4 RAP1B PRKCSH HLA-DRB1 CUL2 AP2A1 NUP210 UBA5 SEC31A CD14 YWHAZ UBE2K UBE2L6 CASP4 ITGB1 REL UB…
GROSS_HYPOXIA_VIA_ELK3_UP	0.310185	0.644727	0.244327	1.06968	66	107	TFRC SCD MARCKS TUBA1C RRM2 PARVA DTYMK STMN1 FAS CASP3 SETD7 CORO1C GPX1 NAP1L1 LPCAT1 KANK2 FASN PFN2 ARRB1 NCBP2 MYO1C CBFB GTF2E1 ARL6IP1 PGAM1 AACS SF3A1 RBM3 SRSF5 SEPHS1 STXBP5 TUBA1B KPNA2 AK1 SERINC3
CHEMELLO_SOLEUS_VS_EDL_MYOFIBERS_UP	0.35363	0.68395	0.434416	1.0696	150	10	HSPB1 FHL2 FHL1 TPM2
LIU_SOX4_TARGETS_UP	0.336601	0.667212	0.284612	1.06903	102	47	CD68 BPGM EGFR WWTR1 LGMN ERLIN2 RP2 TMSB10 SLC33A1 CUX1 DST HSDL2 UBA3 SWAP70 STAM TUBA1A ADAM10 FYCO1 PXDN CTTNBP2NL PPP1CB TMED10 COMMD2
REACTOME_RECEPTOR_LIGAND_BINDING_INITIATES_THE_SECOND_PROTEOLYTIC_CLEAVAGE_OF_NOTCH_RECEPTOR	0.376344	0.700293	0.534289	1.0683	174	5	NOTCH3 ADAM10 ADAM17 RPS27A
MARSHALL_VIRAL_INFECTION_RESPONSE_UP	0.392241	0.711391	0.567847	1.06821	181	4	CTSS RPS25 ISG20
IVANOVA_HEMATOPOIESIS_MATURE_CELL	0.322115	0.65544	0.242232	1.0677	66	112	SLC4A1 SPTA1 BPGM EGFR PPBP LIMS1 HECTD1 SPECC1 CYBB AMPD3 LGMN MPP1 ITGAM SRI CTSB EPB42 PICALM CD14 LPCAT1 TMX1 ATP6V1E1 UBAC1 GOLIM4 PLBD1 ADD1 AAK1 AP2A2 NUP50 TMPO ASNS
ZHU_CMV_8_HR_DN	0.350785	0.68062	0.334684	1.06767	133	23	MARCKS AKR1C1 AARS USP4 ANP32A MYH9
REACTOME_AQUAPORIN_MEDIATED_TRANSPORT	0.371638	0.695892	0.38345	1.06763	151	15	GNG10 GNB1 GNG12 GNAS GNB4 GNB2
REACTOME_REGULATION_OF_WATER_BALANCE_BY_RENAL_AQUAPORINS	0.371638	0.695892	0.38345	1.06763	151	15	GNG10 GNB1 GNG12 GNAS GNB4 GNB2
CHOI_ATL_STAGE_PREDICTOR	0.365535	0.693956	0.341496	1.06758	139	22	RRAGC HSPA4 SRPRB RALA NAP1L1 ST13 GMFB GORASP2 SEC11A RBBP4
REACTOME_GAB1_SIGNALOSOME	0.371638	0.695892	0.383197	1.06693	151	15	EGFR AKT1 AKT2 GRB2 PDPK1 CREB1 SRC
BUYTAERT_PHOTODYNAMIC_THERAPY_STRESS_DN	0.292308	0.630252	0.219165	1.06686	37	258	MRPL34 ICAM3 SRF RAC2 FZD1 BLOC1S1 ICAM1 NRGN RRM2 FUCA1 MCM3 OSTF1 DERA FNTB NNMT MYL9 IGF2BP3 TUBB LCP1 PPIC CYB5A SMTN LIPA CNN2 ERLIN1 DTYMK NASP ERLIN2 EIF2B1 TXN2 PGRMC1 VCL FN1 TRAM2 TPM4 TGM2 SPARC KANK2 ISOC2 GMPR2 ANP32A ACP6 PWP2 TMX1 CLN6 BAG5 CTSC CADM1 LMNB1 ZNF22 PGP HDDC2 PLAU HMBS DAG1 EML4 WDR77 ITGB3 AP2A2 STX10 CORO1A PSMB9 SMARCD2
HUMMERICH_BENIGN_SKIN_TUMOR_DN	0.392241	0.711391	0.567075	1.06676	181	4	ALB PLXNB2
KEGG_TERPENOID_BACKBONE_BIOSYNTHESIS	0.37381	0.698913	0.420655	1.06617	156	11	ACAT2 MVD IDI1 PMVK HMGCS1 FDPS
VANHARANTA_UTERINE_FIBROID_WITH_7Q_DELETION_DN	0.361257	0.691075	0.334182	1.06607	137	23	VPS13D CLIC4 APBB2 CADM1 CAPZA2 EML4 RPL34 IFI16 ARIH2 CLN5 GAPVD1
ZHU_SKIL_TARGETS_DN	0.442765	0.74345	0.621846	1.066	204	3	TJP2 CDKN2C CCNA2
MIYAGAWA_TARGETS_OF_EWSR1_ETS_FUSIONS_UP	0.312236	0.645135	0.244963	1.06565	73	96	NGFR IGF2BP1 EPB41 ZEB2 PADI2 CEACAM1 ICAM1 RCN3 FUCA1 PGM2L1 ITGAM FAS CASP3 ITGB2 AKR1B10 SPTBN1 ADARB1 CDH11 UBE2L6 TGM2 SPTLC2
DACOSTA_UV_RESPONSE_VIA_ERCC3_TTD_DN	0.347339	0.677586	0.302706	1.06367	123	35	SKAP2 ZEB2 AMPH ACAP2 PHF14 UBXN7 DST ITCH USP15
MACAEVA_PBMC_RESPONSE_TO_IR	0.344828	0.676354	0.299101	1.06333	119	37	TMEM131 RETSAT RAP2B IKBIP CD70 FAS PCNA PHPT1 PTP4A1
PETRETTO_HEART_MASS_QTL_CIS_DN	0.359903	0.689537	0.397455	1.06196	148	13	ZEB2 TXN2 GJA1 HLA-DQA1 HYOU1 REXO4 HLA-DQB1
FIGUEROA_AML_METHYLATION_CLUSTER_5_UP	0.394397	0.712075	0.564297	1.06153	182	4	NRP2 PABPN1
KIM_TIAL1_TARGETS	0.381201	0.702927	0.33935	1.06087	145	22	DPYD TGFB1I1 ADSL H2AFY2 MVD
BASSO_B_LYMPHOCYTE_NETWORK	0.32906	0.662761	0.242678	1.0607	76	100	LGALS1 SAR1A FEN1 S100A4 MVP SLC39A14 PLCB2 SSRP1 HNRNPAB USP4 HPRT1 SUN2 RPS26 PCNA CASP4 MAP1B EIF2S1 HDDC2 EIF4G1 CTNNA1 ASNS LGALS9 ITPR1 PSMB5 PRKCB FAM98A BLMH AHSA1 XPOT PSMB2 PSMD2 SLC25A4 BUD31 GARS RUVBL2 SLC7A5 TOMM40 SP100 LITAF AHNAK RCC1 ZMYND11 HSPA9
ZHANG_RESPONSE_TO_CANTHARIDIN_DN	0.357388	0.686879	0.277654	1.0602	103	52	RRM2 QDPR RHOC MCM7 MTHFD1 ABCC4 SNRPC SUPT16H SNRPD1 RPL15 RPSA RPS14 PGAM1 HNRNPC RFC5 RPL29 TIMM23 SNRPA1 TKT RUVBL2 RPL4
KEGG_LYSINE_DEGRADATION	0.366492	0.693956	0.33233	1.06016	139	23	PLOD2 AASDHPPT ACAT2 EHHADH SETD7 PLOD1
RUTELLA_RESPONSE_TO_HGF_VS_CSF2RB_AND_IL4_DN	0.344681	0.676349	0.241684	1.06006	80	101	ICAM3 MARCKS HSPB1 TUBA1C CIRBP CELF2 CYB5A MCM5 SGPL1 MAOA TNFAIP8 ARGLU1 MGLL CASP3 ACSL3 TRIP10 ANP32A RPL28 LMNB1 RAB3GAP1 GRSF1 FAM129A YWHAQ DYNC1LI1 SMARCC1 HNRNPA1 CERS6 TRADD SPINT2 RPL22 LPP PVR FSCN1 FILIP1L CLIC2 EPB41L2 TBC1D4 RAB9A SEPHS1 RFTN1
CHIARETTI_ACUTE_LYMPHOBLASTIC_LEUKEMIA_ZAP70	0.365789	0.693956	0.34765	1.06004	138	20	AGPS ITGA5 ANXA11 STK39 LRRC15 SF3B3 CTNND1 AIP AP3D1
LASTOWSKA_NEUROBLASTOMA_COPY_NUMBER_DN	0.247706	0.584468	0.209711	1.05982	26	336	DPYSL4 EPB41 EIF4G3 FBLIM1 CAPN7 QRICH1 MED18 AASDHPPT RRAGC SGPL1 NCAPG GNB1 H2AFY2 NASP STMN1 UBE4A TPCN2 IMPDH2 MAP7D1 TXLNA UGDH CAP1 VPS13D ARL8B AP3M1 OXSR1 USP4 RPL32 PPP1CA CLNS1A DNAJC9 CLIC4 ZCCHC17 NUP210 PICALM STX12 MTMR14 RBM15B MKRN2 RDX THUMPD3 RSF1 UROD SNIP1 AFAP1 ASCC1 ZNF362 CADM1 PCBD1 DYNC1LI1 XPNPEP1 RPL15 SMARCC1 PAK1 HSPA8 HMBS ARRB1 MED28 ADD3 VPS26B SHOC2 PHACTR4 APEH A…
OZEN_MIR125B1_TARGETS	0.36534	0.693956	0.430424	1.05977	155	10	SEL1L ABCC4 SMARCD2 CBFB EIF4EBP1
PID_E2F_PATHWAY	0.368421	0.695101	0.336524	1.05946	125	25	CDKN2A RRM2 MCM3 TK1 CBX5 PLAU TRIM28 YY1 RBBP4 ATM
FUJII_YBX1_TARGETS_DN	0.303797	0.638189	0.248406	1.05921	71	88	BPGM FEN1 RRM2 DBN1 MCM3 DNAJC3 MCM7 MCM4 MCM5 MCM6 MCM2 IPO5 SSR1 BAG2 DTYMK HDLBP SSRP1 STX12 TK1 RAP2A LMNB1 COTL1 UBAC1
REACTOME_IRAK1_RECRUITS_IKK_COMPLEX	0.453564	0.751868	0.617815	1.05909	209	3	IKBKB IKBKG
GERHOLD_RESPONSE_TO_TZD_UP	0.410309	0.717994	0.785147	1.0589	198	1	FABP4
LINDGREN_BLADDER_CANCER_HIGH_RECURRENCE	0.355556	0.684763	0.304318	1.05862	127	34	LGALS1 ICAM3 SERPINH1 MYL9 VCAM1 H1F0 NRP2
FINETTI_BREAST_CANCER_KINOME_RED	0.44086	0.742031	0.680601	1.05834	204	2	VRK1 CDK1
LI_AMPLIFIED_IN_LUNG_CANCER	0.316062	0.649189	0.233449	1.05825	60	136	LCN2 LTF CRABP2 EEF1A2 PGD HSPB1 RPL38 HSPA5 AKR1C1 CKAP4 NACA RPL37A KPNA4 UGDH AKR1A1 PLP2 RPS21 AKR1B10 IDH2 RPS16 RPL35 RPL28 CALR PABPC1 RPL17 YWHAQ RPL27A PFN2 RPL10A CANX PLAU RPL30 SSR4 SPINT2 RPS5 RPS20 HYOU1 TRIM28 RPS2 RPS4X NQO1 RPS27
GRASEMANN_RETINOBLASTOMA_WITH_6P_AMPLIFICATION	0.36534	0.693956	0.429776	1.05818	155	10	ELOVL5 TMX1 CSNK2B DEK RPS10 ABCF1
HONRADO_BREAST_CANCER_BRCA1_VS_BRCA2	0.370023	0.695168	0.429335	1.05709	157	10	CDKN2A EGFR
DUTERTRE_ESTRADIOL_RESPONSE_24HR_UP	0.329114	0.662761	0.242837	1.0564	77	96	HAUS8 RPA3 FEN1 RRM2 MCM3 MCM7 MCM4 MCM5 MCM6 HIST1H1C NCAPG MCM2 MTHFD1 NASP STMN1 SULF1 HPRT1 FKBP5 TK1 PCNA
REACTOME_VITAMIN_B5_PANTOTHENATE_METABOLISM	0.396514	0.714211	0.497311	1.05632	181	6	AASDHPPT FASN PANK2
BALDWIN_PRKCI_TARGETS_UP	0.403509	0.716634	0.36635	1.05578	160	17	SLC11A2 PAK2 NEK9 ADA SEPT11 GMFB ATP6V1G1 SLC4A7 FOSL2
GARCIA_TARGETS_OF_FLI1_AND_DAX1_UP	0.378307	0.702332	0.354471	1.0556	142	19	LGALS1 CIRBP SVIL PLIN3 UBE2L6
SENESE_HDAC3_TARGETS_UP	0.34965	0.680266	0.223831	1.05508	49	200	TFRC HMGA2 CDK6 SCD SLC2A3 MMP14 RHOC NNMT IGF2BP3 AKR1C1 DPYSL3 MCM4 UBASH3B TMEM173 PGM2L1 HSPA4 CCDC88A SQSTM1 GNG12 FAS ABCC4 CDV3 AKR1C2 CTSB AKR1B10 SPTBN1 B4GALT1 NEFL FN1 SUPT16H AKR1C3 NCEH1 SEPT11 YWHAZ DNAJC13 ITGB1 DST ATP6V1A CAMK2D KYNU STIP1 SMARCC1 GPHN EIF4G1 PLAU OTUD4 ITGB3 G3BP2 ATP2B1 IFI16 ESYT2 LPXN IQGAP2 ACTR2 CBFB SMG1 FLOT1 LMAN1
GUTIERREZ_CHRONIC_LYMPHOCYTIC_LEUKEMIA_UP	0.396552	0.714211	0.560746	1.05485	183	4	CYBB GLRX
PID_RB_1PATHWAY	0.372493	0.697009	0.334691	1.0548	129	24	CDK6 CDKN2A SPI1
MIKKELSEN_IPS_WITH_HCP_H3K27ME3	0.398693	0.714318	0.496319	1.05421	182	6	VSNL1 NTM CDH11
REACTOME_NEGATIVE_REGULATION_OF_FGFR_SIGNALING	0.370023	0.695168	0.428133	1.05413	157	10	MAPK1 CBL GRB2 SRC PPP2CA PPP2R1A RPS27A MAPK3
HOLLEMAN_DAUNORUBICIN_B_ALL_UP	0.393548	0.711918	0.527189	1.05411	182	5	CDC37 LARP1 EIF2B4 CHD4 ATP1A1
DACOSTA_UV_RESPONSE_VIA_ERCC3_XPCS_DN	0.361345	0.691075	0.299882	1.05374	128	35	ZEB2 DLG1 ACAP2 CUL2 PHF14 UBXN7 APBB2 DST
YAO_TEMPORAL_RESPONSE_TO_PROGESTERONE_CLUSTER_5	0.370023	0.695168	0.427932	1.05364	157	10	LCN2 GAP43 BASP1 COL15A1
KEGG_VASOPRESSIN_REGULATED_WATER_REABSORPTION	0.376963	0.701048	0.330092	1.05302	143	23	VAMP2 GNAS DYNC1LI1 DYNC1I2 DYNC1H1 CREB1 RAB11B DYNLL1 RAB5C
TIEN_INTESTINE_PROBIOTICS_24HR_UP	0.239583	0.574516	0.208013	1.05278	22	364	HSBP1 SAR1A RPA3 FEN1 RRM2 ABAT MCM3 DERA QDPR MCM7 LMAN2L AASDHPPT MCM4 ACAT2 MCM5 MCM6 NTAN1 ADSL MCM2 ERLIN1 CSRP2 NASP LYRM4 UBE4A FKBP3 NLRP2 DAB2 ACTN1 HNRNPAB PACSIN2 DNAJC9 ANP32E HPRT1 PIK3R4 TUBB2A CUL2 SUPT16H PICALM RP2 DNAJA1 NEDD8 DCXR TTC1 TK1 CELF1 PCNA CYB5R3 G3BP1 HIST1H2BK LPCAT1 NDUFA9 COMMD8 UROD GMFB HSDL2 TRMT61B GLUL CADM1 PCBD1 RDH11 NAE1 SNRPD1 YWHAQ COTL1 UBAC1 DAG1 GAL…
REACTOME_TRANSMEMBRANE_TRANSPORT_OF_SMALL_MOLECULES	0.353774	0.68395	0.238048	1.0517	74	113	ALB SLC4A1 TFRC SLC2A3 HMOX1 GNG10 ABCB1 HK3 ATP6V0C GNB1 TCIRG1 GNG12 SLC4A2 GNAS ABCC4 SLC3A2 NUP210 SLC38A1 SLC33A1 GNB4 ATP6V1A ATP6V1B2 ATP6V1E1 SLC15A2
MULLIGHAN_MLL_SIGNATURE_2_UP	0.297297	0.630581	0.221294	1.05139	43	212	LGALS1 RNASE3 RAC2 BLOC1S1 NRGN S100A4 KPNA1 PSEN1 CYBA DDT CAT ATP6V0C FADD LCP1 TNFAIP2 IKBKB FBP1 AKT2 SPI1 LAIR1 ITGB2 ITGAX PLIN3 RNASE6 BID PCYT1A ADARB1 ARPC2 NUP210 NDUFS7 NIPBL ARPC4 ISOC2 COMMD8 ATG3 SLC15A2 PSMB8 PLOD1 KYNU
BIOCARTA_PDGF_PATHWAY	0.391534	0.711024	0.352821	1.05069	147	19	SRF SHC1 GRB2 PRKCB MAP2K1 PLCG1
YAO_TEMPORAL_RESPONSE_TO_PROGESTERONE_CLUSTER_13	0.361905	0.691299	0.237242	1.05056	75	114	LGALS1 PSAT1 PSME2 CYBA TMEM205 CHMP2A CAT SMTN H2AFZ SF3B5 PPP1R7 CSRP2 FKBP3 ANXA1 COMMD1 HNRNPH2 NEDD8 NDUFA9 MRPL13 HDDC2 PPIB GSR NCBP2 SPCS1 TAGLN2 LAGE3 DYNLRB1 GTF2A2 EIF4EBP1 NDUFA3 UBL5 RBM3 PRDX2
TIAN_BHLHA15_TARGETS	0.466523	0.759886	0.61258	1.05011	215	3	FNDC3A RAB3D ACP2
REACTOME_GABA_SYNTHESIS_RELEASE_REUPTAKE_AND_DEGRADATION	0.407407	0.717295	0.494381	1.05009	186	6	VAMP2 ABAT HSPA8
IKEDA_MIR133_TARGETS_DN	0.447312	0.747063	0.674676	1.04912	207	2	PRRX1 ASPH
HOWLIN_CITED1_TARGETS_1_DN	0.411028	0.717994	0.364038	1.04912	163	17	TFRC HGF CAP1 CDH11
REACTOME_FORMATION_OF_RNA_POL_II_ELONGATION_COMPLEX_	0.375358	0.700093	0.332869	1.04905	130	24	GTF2F2 POLR2D SUPT4H1 SSRP1 SUPT16H POLR2E NCBP2
WIERENGA_STAT5A_TARGETS_DN	0.367041	0.694587	0.26336	1.04898	97	64	LCN2 FCER1G CTSG PSTPIP2 PDIA5 ITGB5 UBASH3B MGLL PLCB2 ACTN1 TLN1 PLEK TPM2 CD14 GPX1 TPM4 FERMT3 ILK DOK3 COTL1 CD93 CORO1A IFI16 OGFRL1 EMILIN1 PLEKHO2 PLCG2
PID_HIF1_TFPATHWAY	0.363372	0.692405	0.323111	1.04895	124	27	TFRC HMOX1 ABCB1 AKT1 NT5E ITGB2
REACTOME_DESTABILIZATION_OF_MRNA_BY_BRF1	0.397561	0.714315	0.36602	1.04865	162	16	AKT1 DCP1A EXOSC2 EXOSC7 EXOSC8 ZFP36L1 EXOSC3
UEDA_PERIFERAL_CLOCK	0.337449	0.667236	0.250565	1.04858	81	82	PNP SLC11A2 TUBB HIST1H1C HSPA4 SQSTM1 DNAJB11 TARS FERMT2 PAK4 HNRNPAB PDIA4 TUBB2A ELOVL5 DNAJA1 HSP90AA1 PTP4A1 ANP32A FASN WDR92 HSPA8 HSPH1 IDI1
KOBAYASHI_RESPONSE_TO_ROMIDEPSIN	0.449462	0.749318	0.674243	1.04845	208	2	NGFR
REACTOME_RIP_MEDIATED_NFKB_ACTIVATION_VIA_DAI	0.393443	0.711918	0.425531	1.04773	167	10	S100A12 IKBKB
BEGUM_TARGETS_OF_PAX3_FOXO1_FUSION_UP	0.398533	0.714318	0.376206	1.04746	162	15	DPYD OMD NT5E GNAS GOLIM4
ZHAN_MULTIPLE_MYELOMA_MF_DN	0.399504	0.71495	0.403783	1.04684	160	12	TNFAIP8 SEC62 CAMK1D ENAH ALDH2 STRBP ITSN1 FAM3C
BURTON_ADIPOGENESIS_PEAK_AT_24HR	0.385507	0.706317	0.326473	1.04651	132	26	LCN2 S100A8 ISYNA1 IPO5 STMN1
PUJANA_BRCA1_PCC_NETWORK	0.272727	0.614556	0.19194	1.04602	5	925	TFRC PPP6C PSMA2 BCAT1 EPB41 KIF2A RAC2 RPA3 GTF2F2 FEN1 PSME2 RRM2 MCM3 MED6 BPI KRT9 MCM7 IGF2BP3 ITGA2B LCP1 MCM4 ACAT2 PABPC4 MCM5 MCM6 AGPS RANBP9 H2AFZ POLR2D ADSL PAK2 YARS TNFAIP8 MCM2 IPO5 SF3B4 UBE2M CAPZA1 SSR1 HSPA4 WARS NACA DTYMK NASP STMN1 SH2D1A FAS IMPDH2 TARS NRAS RPS21 CASP3 EIF5 SRP19 CDV3 SSRP1 VAMP7 GDI2 UCHL3 PLIN3 HNRNPAB EEF2 RPS17 OXSR1 SEPT6 CLNS1A DNAJC9 ANP32E APEX1 P…
PARK_HSC_VS_MULTIPOTENT_PROGENITORS_DN	0.4	0.715291	0.41217	1.04467	167	11	CNN2 RPL6 NPM1 CALM1 KPNA2 RAD21
ZHAN_VARIABLE_EARLY_DIFFERENTIATION_GENES_DN	0.400524	0.715953	0.327423	1.0445	152	23	CNN2 SRI GNAI2 NAP1L1 QARS PSMD4 TBCB SF3A3 ATIC PSMC5 HADHA CCT5
AZARE_NEOPLASTIC_TRANSFORMATION_BY_STAT3_UP	0.379699	0.702927	0.267961	1.04446	100	61	S100A9 S100A8 VSNL1 NNMT CALML3 DPYSL3 PALLD CDV3 B4GALT1 CLIC4 NEFL FN1 CDH11 MAP1B STX10 G3BP2 IFI16 NF2 SSR3 WDR1 LPXN
VERRECCHIA_RESPONSE_TO_TGFB1_C5	0.377049	0.701048	0.439711	1.04419	160	9	ITGA5 ILK CTNNA1 ITGB3 CTNNB1 EPHA2 ARHGAP1
WU_HBX_TARGETS_1_UP	0.40553	0.71725	0.4552	1.04408	175	8	FAS CASP4 GLRX IGKC
BLALOCK_ALZHEIMERS_DISEASE_INCIPIENT_DN	0.384279	0.704999	0.23832	1.04343	87	102	FCER1G DENND4A RPL38 HSPA5 MAOA GNB1 PDIA6 FHL1 RSU1 EIF2B1 MGLL ACTN1 GNAS APC CUL2 SEC31A DNAJA1 NEDD8 HSP90AA1 GLUL GLRX RPN2 HSPH1 RPL6 PAFAH1B1 USP15 PSMC2 GTF2A2 AHSA1 KIF1B CLIC2 ALOX5AP AP3S1
KEGG_INSULIN_SIGNALING_PATHWAY	0.343066	0.673745	0.257959	1.04337	93	68	SHC1 HK3 CALML3 IKBKB FBP1 AKT1 AKT2 NRAS PPP1CA TRIP10 PCK2 MAPK1 FASN ACACA RPS6 CBL GRB2 FLOT1 FLOT2 PDE3A EIF4EBP1 CRKL MAP2K1 PDPK1 CALM1 PPP1CB KRAS
NEMETH_INFLAMMATORY_RESPONSE_LPS_UP	0.370821	0.695549	0.281376	1.04287	121	43	PNP ICAM1 RHOC SQSTM1 DAB2 CASP4 RCN1 GLRX EIF1 TPST1 IFI16 KPNA3 MSR1 MAP2K1 APBB1IP MYADM STK10
KEGG_COLORECTAL_CANCER	0.388406	0.707861	0.325298	1.04275	133	26	RAC2 AKT1 AKT2 CASP3 APC MAPK1 MAP2K1 RHOA KRAS BAX CTNNB1
RHODES_CANCER_META_SIGNATURE	0.375862	0.700093	0.2722	1.04215	108	53	PSME2 MCM3 TUBB MANF SSR1 TARS G3BP1 CANX NCBP2 PSMC4 FAP COPB2 NONO MMP9 KPNA2 SMARCA4 LDHA MTHFD2 EIF4A3 TOP2A CCT5 CBX3
REACTOME_HOMOLOGOUS_RECOMBINATION_REPAIR_OF_REPLICATION_INDEPENDENT_DOUBLE_STRAND_BREAKS	0.381733	0.703082	0.43884	1.04212	162	9	RPA3 MDC1 ATM H2AFX
ZHAN_MULTIPLE_MYELOMA_UP	0.381089	0.702927	0.302925	1.04106	132	33	HGF HIST1H1C MVP CARS SSRP1 USP4 APC CAPN1
BILANGES_SERUM_SENSITIVE_GENES	0.354633	0.684394	0.277055	1.0406	110	46	LALBA TUBB DNM1 TUBB2A BLVRB SUPT16H NCEH1 IGBP1 NAP1L1 CDC37 PLOD1 RPL10A EIF3E NSA2 HSPB11 RPS18
CHENG_TAF7L_TARGETS	0.430928	0.733314	0.771565	1.04058	208	1	FSCN1
WILENSKY_RESPONSE_TO_DARAPLADIB	0.409756	0.717994	0.363189	1.04054	167	16	CD68 HMOX1 ARRB2 CYBB LAIR1
MULLIGHAN_MLL_SIGNATURE_1_UP	0.337423	0.667236	0.221518	1.04045	54	182	LGALS1 MRPL34 SRF RNASE3 RAC2 FCGR2C S100A4 FUCA1 PSEN1 CYBA CAT FADD LCP1 FCGR2A SPI1 ITGB2 ITGAX RNASE6 BID ARPC1B PCYT1A B4GALT1 ADARB1 ARPC2 NUP210 LMAN2 NDUFS7 NIPBL TTC1 ARPC4 LPCAT1 COMMD8 ATG3 SNX17 SLC15A2 PSMB8 PLOD1
KEGG_ADIPOCYTOKINE_SIGNALING_PATHWAY	0.388406	0.707861	0.324505	1.04021	133	26	IKBKB AKT1 NFKBIE AKT2 ACSL3 PCK2 CD36 TRADD ADIPOQ
HAN_SATB1_TARGETS_DN	0.348684	0.679361	0.220812	1.03964	52	195	EEF1A2 SERPINH1 CD82 BST2 SLC2A3 PLOD2 IL18 MAGEB2 DENND4A NNMT MYL9 ACAT2 CAMSAP2 SGPL1 LIPA ADSL FHL1 SQSTM1 HSPA2 TPCN2 ARL8B TUBA4A SFXN3 PACSIN2 SEPT6 GPNMB FNDC3B SPTBN1 ADARB1 BASP1 ARFGAP3 SLC33A1 CASP4 G3BP1 ST13 ALG13 TP53I3 FSTL1 GLRX RPL23 ENO2 HNRNPA1 QKI WDR77 GALNT1 NUP50 SHOC2
BIOCARTA_KERATINOCYTE_PATHWAY	0.41039	0.717994	0.335289	1.03953	157	21	EGFR IKBKB FAS MAPK1 PRKCB MAP2K1 MAPK13 MAPK14 PPP2CA DAXX
NAKAMURA_METASTASIS_MODEL_DN	0.40241	0.716314	0.379839	1.03949	166	14	RAC2 TGFB1I1 SFXN3
WINTER_HYPOXIA_METAGENE	0.392344	0.711391	0.231164	1.03943	81	125	TFRC LGALS1 PGK2 HGF PNP SLC2A3 HMOX1 PLOD2 ICAM1 ABCB1 BPI P4HA2 HSPA5 COL5A3 ITGA5 NT5E ANXA1 SLC3A2 FN1 DR1 TGM2
NUNODA_RESPONSE_TO_DASATINIB_IMATINIB_UP	0.409836	0.717994	0.422049	1.03915	174	10	CDK6 CDK13 CASP6 XRCC4 CDK9 CCNA2 NFKB1
SMID_BREAST_CANCER_ERBB2_UP	0.368421	0.695101	0.253834	1.0389	97	71	S100A9 S100A8 SCD S100A7 IGKV1D-13 CAMP UBE2M SQSTM1 G6PD SEC24D AKR1B10 SPTLC2 ALDH4A1 ANP32A FASN SEPT8 KYNU
REACTOME_CD28_DEPENDENT_VAV1_PATHWAY	0.418301	0.722604	0.489056	1.03878	191	6	PAK2 PAK1 GRB2 CDC42
REACTOME_CREB_PHOSPHORYLATION_THROUGH_THE_ACTIVATION_OF_CAMKII	0.408602	0.717994	0.519365	1.03846	189	5	NEFL CAMK2D CALM1 CREB1
REACTOME_INTRINSIC_PATHWAY_FOR_APOPTOSIS	0.386473	0.706496	0.388647	1.03842	159	13	AKT1 CASP3 BID
FLECHNER_BIOPSY_KIDNEY_TRANSPLANT_OK_VS_DONOR_UP	0.294118	0.630581	0.205857	1.03735	24	374	HLA-A HBD HBB CRYM HSBP1 LGALS1 ZEB2 ARF4 PLOD2 MARCKS PHF3 PSME2 ABAT MORC3 QDPR CAT HSPA5 SEC23A MAOA H2AFZ MVP FHL1 CAPZA1 WWTR1 NACA UBE4A VCAM1 PALLD HSPA13 ACTN1 NXF1 ACSL3 ARPC5 RALA GDI2 SEPT10 SEC22B SEPT6 FMO3 RAP1B FNDC3A CDH11 AKR1C3 PICALM ELOVL5 HNRNPH2 DNAJA1 BZW1 CYB5R3 SPARC CASP4 NAP1L1 G3BP1 HLA-DRA ANP32A DST TMX1 ATP6V1A VTI1B ATP6V1B2 EIF3F HSD17B4 CDK13 GLRX ROCK1 PFN2 HNRN…
PID_PRL_SIGNALING_EVENTS_PATHWAY	0.41604	0.721095	0.359952	1.03735	165	17	RHOC ITGB1 PTP4A1 MAPK1 ROCK1 RHOA TUBA1B SRC
BIOCARTA_LYM_PATHWAY	0.386417	0.706496	0.436741	1.03714	164	9	ICAM1 VCAM1 ITGB2 ITGB1
ABE_VEGFA_TARGETS_2HR	0.412195	0.718339	0.361969	1.03704	168	16	PPL BPI MCM2 CARS DAPK3 CUX1 EIF1
ZHAN_MULTIPLE_MYELOMA_LB_DN	0.407229	0.71725	0.378859	1.03681	168	14	CAP1 TACC1 BASP1 CASP4 IFI35 MX2 SEPHS1 IFIT5
DIRMEIER_LMP1_RESPONSE_LATE_DN	0.404762	0.71725	0.348147	1.03677	152	19	RING1 RPS19 RPS5 PSMB9 RPLP0 RPS11 RPL29 ISG15 IFITM1
CARD_MIR302A_TARGETS	0.413613	0.719595	0.324976	1.0367	157	23	PPP6C CDK6 YES1 MAP1B PFN2 EIF4G2 RBBP4 KPNA2
KEGG_BLADDER_CANCER	0.40458	0.71725	0.353454	1.03658	158	18	CDKN2A EGFR TYMP NRAS DAPK3 MAPK1
KIM_BIPOLAR_DISORDER_OLIGODENDROCYTE_DENSITY_CORR_UP	0.346154	0.677	0.199947	1.03642	26	436	CRYM HSBP1 LGALS1 PPP6C AP2S1 TUBB3 VSNL1 MARCKS CIRBP AKAP11 ATP6V0C FADD AASDHPPT CAMSAP2 AARS LIPA GNB1 YARS AKT1 GABARAPL2 RPS12 SF3B4 FHL1 ATP6AP1 MPP1 PPP1R7 NACA WBP2 HSPA2 AP2B1 DNM1 CAP1 AKR1A1 TUBA4A GNAS SRP19 HNRNPAB PSME1 RPS17 NUDT3 RPL32 PGRMC1 CLNS1A APEX1 SRI ARPC3 RPN1 ARFIP2 TUBB2A PFDN5 ARPC2 RPLP1 GPX1 NDUFS7 NEDD8 POLR2E DCXR TUBB4A TTC1 IGBP1 PFN1 RPL35 XRCC5 GYG1 GMFB PSMB…
PID_TCR_JNK_PATHWAY	0.406522	0.71725	0.461481	1.03634	186	7	PRKCB CRKL MAP3K7 DBNL CRK LCP2
WANG_TARGETS_OF_MLL_CBP_FUSION_UP	0.407895	0.717882	0.339863	1.03629	154	20	VCAM1 CD14 YWHAZ FERMT3 GPC1 ATP6V1E1 NCAM1 OGFRL1 KIF1B STK10
MURATA_VIRULENCE_OF_H_PILORI	0.41452	0.720596	0.42086	1.03623	176	10	S100A9 MVP
ROESSLER_LIVER_CANCER_METASTASIS_UP	0.377358	0.701344	0.279652	1.03614	119	44	LTF HSD3B1 FEN1 YES1 DTYMK EPB42 ADD2 BASP1
JIANG_AGING_HYPOTHALAMUS_DN	0.383523	0.704405	0.305854	1.03603	134	31	VSNL1 ATP6V0C ATP6AP1 DNM1 GNAI2 VTI1B ATP6V1E1 STIP1 CANX AP2M1 KIF5B DHX30 SARS
MEISSNER_BRAIN_HCP_WITH_H3K4ME2	0.481641	0.769026	0.604339	1.03599	222	3	ANK1 BASP1
WHITESIDE_CISPLATIN_RESISTANCE_UP	0.419355	0.723719	0.451445	1.03547	181	8	FASN PXN ITGA7 IFITM1 RAC1 MX1
PID_ATM_PATHWAY	0.418093	0.722512	0.371865	1.03538	170	15	BID MDC1 TRIM28 SMC1A ATM XRCC4 H2AFX SMC3
PID_IL3_PATHWAY	0.407229	0.71725	0.378247	1.03513	168	14	SHC1 YWHAZ GRB2
ZHANG_TLX_TARGETS_60HR_DN	0.362694	0.691825	0.227923	1.0332	69	136	SLC2A3 FEN1 RRM2 MCM3 MCM7 MCM4 MCM5 PPP1R18 MCM6 NCAPG MCM2 HSPA4 NASP CDV3 ANP32E FKBP5 RDX TK1 NAP1L1 HMGXB4 GLUL LMNB1 CBX5 EIF2S1 EIF4G1 UTP6 CD93 WDR77 HAT1 ME2 HNRNPR TMPO HYOU1
VALK_AML_CLUSTER_3	0.416862	0.72145	0.419542	1.03298	177	10	SH2D1A TRIM16 RAP2A
AMIT_EGF_RESPONSE_40_HELA	0.407143	0.71725	0.407402	1.03258	170	11	SLC2A3 SEC23A RPS11 PALMD
VALK_AML_CLUSTER_13	0.41087	0.717994	0.459794	1.03255	188	7	LCP1 CAV1
HEIDENBLAD_AMPLICON_12P11_12_UP	0.391304	0.710882	0.386382	1.03237	161	13	SAR1A NTAN1 ADSL PPP1R7 CTSC EIF5A EIF2B2
MIZUSHIMA_AUTOPHAGOSOME_FORMATION	0.421659	0.724796	0.450062	1.03229	182	8	GABARAPL2 PIK3C3 ATG3
REACTOME_SEMA4D_IN_SEMAPHORIN_SIGNALING	0.415584	0.721065	0.332912	1.03216	159	21	RAC2 RHOC MYL9 ROCK1 MYL12B MYH9 MYL6 RHOG ARHGAP35 PTPRC CDC42 RHOA MYH10
STEARMAN_TUMOR_FIELD_EFFECT_UP	0.415789	0.721065	0.3385	1.03214	157	20	LCN2 CD68 CTSK ITGAX
KEGG_HEMATOPOIETIC_CELL_LINEAGE	0.397101	0.714315	0.321921	1.03192	136	26	TFRC ITGA2B ITGAM ITGA5 HLA-DRB1 CD14 CD38 HLA-DRA CD36 ITGB3 ANPEP
PID_LPA4_PATHWAY	0.468817	0.760492	0.663207	1.03129	217	2	CREB1 PRKACA
DAZARD_UV_RESPONSE_CLUSTER_G1	0.373377	0.698383	0.277677	1.03123	114	45	PPBP RPL38 MVP RPL37A RPS17 SPTBN1 TUBB2A TK1 RPL30 NCBP2 MYL6 RPL34 NF2 RPS27
KEGG_GLYCOSAMINOGLYCAN_BIOSYNTHESIS_KERATAN_SULFATE	0.468817	0.760492	0.6631	1.03112	217	2	B4GALT1 FUT8
CHANG_CORE_SERUM_RESPONSE_UP	0.401961	0.716314	0.230656	1.03095	81	126	SAR1A FLNC PLOD2 MCM3 RHOC MCM7 H2AFZ MTHFD1 ERLIN1 TUBA4A PDIA4 RPN1 SNRPC TPM2 NCEH1 CORO1C PDLIM7 PFN1 SNX17 SNRPD1 COTL1 EIF4G1 SAR1B WDR77 MYL6 RGS8 HNRNPR TPRKB UBE2J1 TPM1
KENNY_CTNNB1_TARGETS_DN	0.41092	0.717994	0.288908	1.03086	142	38	CRABP2 ITGB5 TNFAIP8 SEL1L FN1 SEC62 FAF2 TMX1 XPNPEP1 KIF5B RPS6 SLIRP CCDC47 HNRNPH1 PPP6R3 OLA1
PEREZ_TP53_AND_TP63_TARGETS	0.382789	0.703682	0.280307	1.03082	128	42	DPYSL4 NGFR EVPL FZD1 CELF2 FOXP4 NEFL TACC1 NOTCH3 PTPRJ EPPK1
SHEDDEN_LUNG_CANCER_GOOD_SURVIVAL_A12	0.383966	0.704943	0.239875	1.03038	90	93	DPYSL4 ICAM3 SRF IGHA1 MMP14 CYBA FKBP11 IGKV1D-13 MANF SPCS3 VPS13D HSPA13 SEL1L GNAI2 TRAM2 BASP1 CD38 SEC24A RAP2A ISOC2
KOINUMA_TARGETS_OF_SMAD2_OR_SMAD3	0.329545	0.663145	0.204401	1.03023	28	371	SERPINB7 CRABP2 BAIAP2L1 CLIP2 S100A2 BCAT1 SCD PNP TUBB3 EGFR GNG10 ANXA3 PLOD2 IL18 RAP2B KPNA1 DENND4A CIRBP FHL2 RHOC TUBB6 IST1 HSPA5 MAST4 RTN4 TUBB SPECC1 AGPS SGPL1 THOC6 YARS WWTR1 PHLDB1 GNG12 LIMA1 ITGAV KPNA4 SVIL CAV1 SLC4A2 PLP2 NT5E DSG2 ACTN1 TLN1 CDV3 AKR1C2 GPNMB SRI ST7 VCL SPTBN1 TUBB2A YME1L1 PICALM NCEH1 CORO1C SPIN1 ARFGAP3 YWHAZ TGM2 PFN1 ITGB1 PTP4A1 HIST1H2AG GPC1 DST VT…
XU_AKT1_TARGETS_6HR	0.421546	0.724796	0.418255	1.02981	179	10	U2AF2 ABI1 HNRNPH1 ISG15 CDC5L
KEGG_VEGF_SIGNALING_PATHWAY	0.396552	0.714211	0.30145	1.02977	137	32	RAC2 HSPB1 AKT1 AKT2 NRAS MAPK1 PLCG2 PRKCB MAP2K1 CDC42 KRAS SRC PLCG1 PXN MAPK13
BRACHAT_RESPONSE_TO_CISPLATIN	0.41087	0.717994	0.458327	1.02926	188	7	HBA1 CD53
KRIGE_RESPONSE_TO_TOSEDOSTAT_6HR_UP	0.3125	0.645135	0.203355	1.0292	29	364	HLA-A MPO ELANE S100A9 S100A8 LGALS1 CDK6 ZEB2 PGD SLC2A3 ANXA3 FCER1G IL18 PSAT1 DBN1 RETN CYBB PTGR1 TRIOBP HIST1H1C AGPS AARS WARS ERGIC1 G6PD NASP ITGAV UBE2H ITM2B FAS SLC39A14 CARS PLP2 ARMCX3 HSPA13 EIF5 SEL1L PSPH ABCC4 BID SEC24D SLC3A2 PLEK CLIC4 CHKB BLVRB SETD7 NCEH1 TPM4 ARFGAP3 UBE2L6 NRP1 PCK2 SEC24A RAP2A ISOC2 UBE2E2 RCN1 PWP2 MAPK1 CLN6 PSIP1 CTSS PFDN6 CBX5 FAM129A STK39 PANK2 …
KEGG_MISMATCH_REPAIR	0.438596	0.740171	0.356967	1.02874	174	17	RPA3 PCNA RFC2 RFC5 RFC3 POLD2
KIM_ALL_DISORDERS_DURATION_CORR_UP	0.488121	0.772734	0.599856	1.0283	225	3	NTM SPIN1
MMS_MOUSE_LYMPH_HIGH_4HRS_UP	0.409742	0.717994	0.326065	1.02761	142	24	FEN1 RRM2 CYB5A PGRMC1 SPIN1 ATP6V1A UBA3 ACTG1 NQO1
YAO_TEMPORAL_RESPONSE_TO_PROGESTERONE_CLUSTER_7	0.385621	0.706317	0.273542	1.02745	117	47	PSMA2 ANXA3 RAB7A GNB1 HSPA4 CNN2 ARL8B CDV3 EIF2S1 SAR1B ARHGAP35 KIF5B ARPC5L BRIX1 EIF4A1 HNRNPC BCAT2 COPS3
TOMLINS_METASTASIS_UP	0.470968	0.760492	0.660419	1.02695	218	2	NEDD8 FAF1
BROWNE_HCMV_INFECTION_20HR_UP	0.388186	0.707861	0.239036	1.02678	91	93	LCN2 TFRC NRGN ABCB1 ABAT MED6 UBE2M HSPA2 UBE2H TUBA4A GOSR2 ARFIP2 NEFL DNAJA1 CELF1 REL RAP2A CA2 AKAP8L
MATSUDA_NATURAL_KILLER_DIFFERENTIATION	0.365517	0.693956	0.216072	1.02636	52	210	CSN3 TFRC SCD FEN1 NRGN RRM2 ABCB1 FBLIM1 MCM3 RHOC MCM7 MCM5 NCAPG MCM2 YES1 FHL1 WWTR1 MTHFD1 DTYMK STMN1 TARS DSG2 ANXA1 SSRP1 HNRNPAB AKR1C3 SIAE TK1 HSP90AA1 GCA CD38 ITGB1 ST13 PTPRJ DST ATP6V1E1 CADM1 PFDN6 PPP4C CD36 VCP PFN2 PAK1 GNB2
MOREAUX_MULTIPLE_MYELOMA_BY_TACI_UP	0.399038	0.714664	0.230512	1.02634	82	121	S100A12 CRYM HMGA2 EEF1A2 FADS2 EGFR CEACAM1 MMP14 RPL38 MAST4 AKR1C1 ITGA2B TRIOBP LIMA1 RPL37A HDLBP AKT2 NRP2 AMPH B4GALT1 ADARB1
MCCABE_HOXC6_TARGETS_UP	0.473118	0.761875	0.660021	1.02633	219	2	IRAK4 SEPT7
ACEVEDO_LIVER_TUMOR_VS_NORMAL_ADJACENT_TISSUE_UP	0.367647	0.695101	0.197633	1.02599	24	473	LCN2 HLA-B TFRC CAP2 POGK OSTC SERPINH1 GNG10 MARCKS RPA3 TUBA1C MCM3 PPL FKBP11 DNAJC19 DOCK10 P4HA2 ATP6V0C FADD MCM4 PPIC CKAP4 MCM5 HIST1H1C H2AFZ PDIA6 HDDC3 DPY30 GABARAPL2 SF3B4 ARL1 SSR1 DTYMK DNAJB11 ITGAV EIF2B1 PAK1IP1 SUPT4H1 TWF2 NRAS RPS21 VAMP7 LRRC8D HLA-C RPS17 PPP1CA SEC24D DNAJC9 APEX1 HPRT1 SNRPC ZCCHC17 CUL2 TFIP11 CPVL FKBP5 AKR1C3 CCDC51 COPE MKRN2 NEDD8 ARFGAP3 SLC33A1 TK1…
ONDER_CDH1_TARGETS_1_DN	0.397683	0.714315	0.243213	1.0258	102	80	LCN2 S100A7 FEN1 MCM4 EIF5 SEPT11 DNAJA1 G3BP1 ALG13 TMX1 SMARCC1 CANX SCEL EIF4G1 HSPA8 EML4 HSPH1 NUP50 G3BP2 TMPO KIF5B PAFAH1B1 CBFB SYNCRIP
DAWSON_METHYLATED_IN_LYMPHOMA_TCL1	0.403382	0.716634	0.38392	1.02579	166	13	CDKN2A TNFAIP2 NCAM1 STK39 PRR16
ZHOU_CELL_CYCLE_GENES_IN_IR_RESPONSE_6HR	0.402299	0.716314	0.288535	1.02577	139	37	HAUS8 MCM3 MCM7 MCM5 MCM6 MCM2 DTYMK DNAJC9
WEST_ADRENOCORTICAL_TUMOR_MARKERS_UP	0.429194	0.731808	0.482849	1.0256	196	6	RRM2 MED8 TOP2A
KASLER_HDAC7_TARGETS_2_DN	0.41087	0.717994	0.45669	1.02558	188	7	H1F0 ADD3 PYCR1
REACTOME_POST_TRANSLATIONAL_PROTEIN_MODIFICATION	0.406015	0.71725	0.249443	1.02502	107	72	GMPPB ALG1 GNPNAT1 MUC5B SEC23A GMPPA MGAT1 SEC24D RPN1 B4GALT1 PRKCSH SEC31A ALG13 ARSB CALR ALG5 CANX RPN2 SAR1B GALNT1 ALG2 UGGT1 GANAB EIF5A
PID_HDAC_CLASSIII_PATHWAY	0.424318	0.72657	0.395304	1.02486	170	12	FHL2 TUBB2A XRCC6 TUBA1B BAX
FEVR_CTNNB1_TARGETS_DN	0.375	0.70002	0.206066	1.02475	41	301	HBB CRYM HMGA2 HAUS8 FZD1 EGFR FEN1 RRM2 MCM3 MCM7 GNPNAT1 LUC7L TUBB AASDHPPT MCM4 ACAT2 FBP1 MCM5 MCM6 SCOC H2AFZ ADSL GNAI3 MCM2 MTHFD1 NACA DTYMK ERGIC1 CSRP2 NASP STMN1 IMPDH2 ARGLU1 FKBP3 EIF5 CDV3 SSRP1 UCHL3 CNNM3 TM9SF2 HNRNPAB RPL32 APEX1 ADA NUP210 YWHAZ EIF2A PCNA NAP1L1 RSF1 MRPL13 PWP2 CA2 EIF3F GRSF1 ROCK1 SNRPD1 CBX5 PABPC1 EIF2S1 HSPA8 SSB CAPRIN1 ADD3 HAT1 EIF3E
GARGALOVIC_RESPONSE_TO_OXIDIZED_PHOSPHOLIPIDS_BLACK_DN	0.431373	0.733804	0.482233	1.02429	197	6	ZEB2 ZNF22
LEE_LIVER_CANCER_ACOX1_DN	0.412607	0.718339	0.324999	1.02425	143	24	ELANE EGFR AKAP11 AKR1C1 CPOX TPM2
MCCOLLUM_GELDANAMYCIN_RESISTANCE_UP	0.492441	0.775426	0.59744	1.02416	227	3	CDH11 MCC
LABBE_WNT3A_TARGETS_UP	0.39777	0.714315	0.260428	1.02388	106	62	FADS2 RRM2 MMP14 DDT MCM4 MCM6 RSU1 CAV1 GNAS RDX NRP1 TGM2 PCNA CA2 CTSC NIT1 ADD3 WDR77
GENTILE_UV_RESPONSE_CLUSTER_D9	0.403382	0.716634	0.383168	1.02378	166	13	IST1 NAP1L1 LPCAT1 SWAP70 IDI1
SIMBULAN_UV_RESPONSE_IMMORTALIZED_DN	0.451697	0.750362	0.327179	1.02282	172	22	EGFR RRM2 TACC1 FN1 RDX NAP1L1 PTP4A1 ROCK1
GENTILE_UV_RESPONSE_CLUSTER_D6	0.438596	0.740171	0.354727	1.02229	174	17	IGF2BP3 HMGXB4 QKI PAFAH1B1 CSTF3 PRRX1
WANG_BARRETTS_ESOPHAGUS_DN	0.412048	0.718339	0.373247	1.02145	170	14	S100A8 PLP2 GPNMB CTSB PRCP
WONG_PROTEASOME_GENE_MODULE	0.41092	0.717994	0.299006	1.02142	142	32	SQSTM1 UCHL3 PSME1 USP4 PSMB3 UBA3 PSMB8 PSMD10 PSMB2 PSMC3
HEDENFALK_BREAST_CANCER_BRACX_DN	0.42381	0.726354	0.402944	1.02128	177	11	SVIL NAP1L1 SYNCRIP SRSF11 ARHGEF7 EHD1
KYNG_DNA_DAMAGE_BY_4NQO_OR_GAMMA_RADIATION	0.437939	0.740089	0.414668	1.02098	186	10	EGFR LIMS1
ZHAN_V2_LATE_DIFFERENTIATION_GENES	0.44152	0.742441	0.324178	1.02059	150	25	LGALS1 FBP1 SLC39A14 PLP2 CTSS PCBD1 EIF1
SENESE_HDAC1_AND_HDAC2_TARGETS_UP	0.405063	0.71725	0.240097	1.02043	95	86	TFRC RAC2 EGFR HECTD1 MCM4 PSTPIP2 UBASH3B MAOA DCLK1 CDV3 FN1 SUPT16H PTBP1 TGM2 ITGB1 CA2 KYNU STIP1 SORBS2 RPL27A EIF4G1 PLAU CTNNA1 ESYT2 LPXN CBFB SMG1 PRRX1 LMAN1
WHITFIELD_CELL_CYCLE_G2_M	0.405063	0.71725	0.23753	1.02031	95	93	SRF IGHA1 QRICH1 MCM4 SS18 SMTN CNN2 CCDC88A ERN2 VCAM1 HSPA13 ANP32E SPTBN1 B4GALT1 DNAJA1 DR1 PTP4A1 CADM1 MDC1 HSPA8 CD97 CTNNA1 YWHAH RERE KIF5B LPP ITPR1 ARL6IP1 CTNND1
REACTOME_CREB_PHOSPHORYLATION_THROUGH_THE_ACTIVATION_OF_RAS	0.426799	0.729695	0.393356	1.01981	171	12	NEFL CAMK2D MAPK1 PDPK1 CALM1 CREB1
HILLION_HMGA1_TARGETS	0.399371	0.71495	0.275235	1.01977	126	44	TFRC HSPB1 AKT1 RPS12 AKR1A1 NRAS EEF2 RPS17 TK1 RPL21 PCNA GMFB RPS3A VCP RPS19 CFL1
KERLEY_RESPONSE_TO_CISPLATIN_DN	0.461856	0.756234	0.755689	1.01917	223	1	HMGCS1
WANG_RESPONSE_TO_BEXAROTENE_UP	0.42381	0.726354	0.401804	1.0184	177	11	CEACAM1 CNNM3
BIOCARTA_SET_PATHWAY	0.433551	0.736172	0.47942	1.01831	198	6	APEX1 ANP32A SET DFFA
WANG_METHYLATED_IN_BREAST_CANCER	0.405797	0.71725	0.381087	1.01822	167	13	CLC TUBB CAV1 SLC3A2
BIOCARTA_CSK_PATHWAY	0.437939	0.740089	0.413479	1.01805	186	10	GNB1 GNAS HLA-DRB1 HLA-DRA PTPRC
TAVOR_CEBPA_TARGETS_DN	0.405797	0.71725	0.380987	1.01796	167	13	PLOD2 ITGB5 GJA1 TBXAS1 MAP1B PFN2
REACTOME_PURINE_CATABOLISM	0.419565	0.723719	0.453157	1.01765	192	7	PNP CAT NT5C2 NT5E GPX1
PID_DNA_PK_PATHWAY	0.437939	0.740089	0.413258	1.01751	186	10	XRCC5 XRCC6 CSNK2B XRCC4 CSNK2A1 LIG4 CSNK2A2 NHEJ1
REACTOME_TAK1_ACTIVATES_NFKB_BY_PHOSPHORYLATION_AND_ACTIVATION_OF_IKKS_COMPLEX	0.434243	0.737079	0.392375	1.01727	174	12	S100A12 IKBKB
REACTOME_NOTCH_HLH_TRANSCRIPTION_PATHWAY	0.49892	0.77875	0.592997	1.01655	230	3	NOTCH3 SNW1
GAUSSMANN_MLL_AF4_FUSION_TARGETS_D_UP	0.437788	0.740089	0.443084	1.01629	189	8	EIF4G3 LXN CD74 FABP4
PID_RAC1_REG_PATHWAY	0.452381	0.750439	0.341269	1.01629	170	19	VAV2 ABI1 ARHGEF7 DOCK2 DEF6 ARHGAP1 KALRN RAC1 RAP1GDS1 ARHGDIA ABR RASGRF2 EPS8
IWANAGA_CARCINOGENESIS_BY_KRAS_PTEN_UP	0.422222	0.72536	0.254575	1.01618	113	65	NEFM KIF2A HMOX1 RAB7A PPIC NT5C2 HSPA2 SIGLEC1 TUBA4A CTSB ACAP2 CD14 BZW1 IGBP1
MARTIN_INTERACT_WITH_HDAC	0.444156	0.744668	0.327679	1.01594	170	21	SRF ACTN1 CAMK2D MAPK1 CBX5 YWHAQ ETV6 KPNA2 PPA1
SHIPP_DLBCL_CURED_VS_FATAL_DN	0.444156	0.744668	0.32765	1.01585	170	21	CDKN2A SNRPD1 ASNA1 ME2 GTF2E1 PRKCB
HARRIS_HYPOXIA	0.420749	0.724544	0.27961	1.01544	145	40	TFRC HGF SLC2A3 HMOX1 APEX1 TGM2 XRCC5 XRCC6 CD99
REACTOME_NFKB_ACTIVATION_THROUGH_FADD_RIP1_PATHWAY_MEDIATED_BY_CASPASE_8_AND10	0.421739	0.724796	0.451831	1.01467	193	7	FADD IKBKB IKBKG
GRADE_COLON_VS_RECTAL_CANCER_UP	0.436725	0.739242	0.39136	1.01464	175	12	RNASEH2B FSTL1 ALG5 CANX LAGE3 RPRD1A HNRNPC PALMD DDX50 UMPS
HUMMERICH_MALIGNANT_SKIN_TUMOR_UP	0.436725	0.739242	0.391224	1.01428	175	12	LTF S100A9 S100A8
HUPER_BREAST_BASAL_VS_LUMINAL_DN	0.419444	0.723719	0.291385	1.01364	150	34	LCN2 HLA-B FUCA1 TNFAIP2 HLA-C IDH2 TPM4 ANXA11 PSMB8 ENO2 PSMB9 ANPEP
YAMASHITA_LIVER_CANCER_STEM_CELL_UP	0.459658	0.755014	0.364035	1.01358	187	15	CDKN2A ITGB5 PIK3C3 YWHAZ
RASHI_RESPONSE_TO_IONIZING_RADIATION_2	0.408497	0.717994	0.269742	1.01318	124	47	LCN2 ICAM1 SLC11A2 GNAI3 WWTR1 SQSTM1 CSRP2 MGLL ANXA1 TUBB2A CD14
KEGG_JAK_STAT_SIGNALING_PATHWAY	0.442748	0.74345	0.34522	1.01243	173	18	AKT1 AKT2 CBL GRB2 STAM STAM2
BILD_E2F3_ONCOGENIC_SIGNATURE	0.405498	0.71725	0.262196	1.0123	117	55	EEF1A2 CDKN2A FZD1 FEN1 AKT1 NASP GNAS DNAJC9 NEFL PCNA KANK2 PSIP1 RPL17 ENO2
CUI_TCF21_TARGETS_2_DN	0.380531	0.702927	0.203569	1.01224	42	295	ITGA8 SCD RALB ZEB2 SLC2A3 PLOD2 LIMS1 ABCB1 CELF2 MAST4 CYBB ITGB5 HIST1H1C SCOC RANBP9 LIPA GNB1 PARVA YES1 CLIC5 WWTR1 C3orf58 RAP1A MGLL PALLD NT5E ARMCX3 ARL8B ANXA1 VAMP7 FERMT2 VCL FNDC3B ACAP2 RAP1B TUBB2A TACC1 FNDC3A EML1 SETD7 SLC33A1 NRP1 SPTLC2 HSP90AA1 GIMAP1 CD38 ITGB1 PTPRJ APBB2 GPC1 DST GYG1 CAMK2D HSDL2 CTSS ROCK1 CD36 IFI35 QKI CERS6 ADAM9 TMED5 CD97 ARRB1
BOYLAN_MULTIPLE_MYELOMA_C_CLUSTER_UP	0.444737	0.74489	0.331777	1.01164	168	20	PTGR1 STOM FOXP4 APC
MATZUK_MATERNAL_EFFECT	0.50324	0.78017	0.59009	1.01156	232	3	ZFP36L2 HSF1
MEISSNER_NPC_HCP_WITH_H3K4ME3_AND_H3K27ME3	0.439791	0.741384	0.31709	1.01154	167	23	NEFM IGF2BP2 FHL2 TUBA4A NEFL
JAZAERI_BREAST_CANCER_BRCA1_VS_BRCA2_UP	0.420455	0.724544	0.298506	1.01114	147	31	PAK2 AKT1 SF3B4 SPCS3 GNB2 COPA FDFT1 NT5DC2 RBBP4 CTNNBL1 PPP1CB HARS
KEGG_TAURINE_AND_HYPOTAURINE_METABOLISM	0.5054	0.78017	0.589695	1.01088	233	3	GGT1 GGT5 ADO
PUJANA_CHEK2_PCC_NETWORK	0.428571	0.731433	0.195459	1.01053	26	481	TFRC PSMA2 BCAT1 SAR1A EPB41 RPA3 FEN1 PSME2 RRM2 MCM3 MED6 MCM7 MCM4 ACAT2 MCM5 MCM6 RANBP9 H2AFZ ADSL MCM2 IPO5 CAPZA1 HSPA4 NACA DTYMK NASP STMN1 SH2D1A RPS21 SRP19 CDV3 SSRP1 UCHL3 HNRNPAB OXSR1 DNAJC9 ANP32E HPRT1 ADA SNRPC EEF1B2 NUP210 BZW1 PCNA HSP90AA1 RNASEH2B NAP1L1 LSM6 G3BP1 PTPRJ XRCC5 XRCC6 TMX1 PSIP1 LMNB1 RPIA PFDN6 NAE1 ZNF22 PABPC1 RPL23 XPNPEP1 EIF2S1 SMARCC1 HSPA8 SSB GOLIM4 …
PID_RETINOIC_ACID_PATHWAY	0.459658	0.755014	0.3629	1.01042	187	15	RBP1 AKT1 MAPK1
SCIAN_INVERSED_TARGETS_OF_TP53_AND_TP73_UP	0.461207	0.755815	0.536625	1.00947	213	4	PCNA PEPD TP53
GEORGES_TARGETS_OF_MIR192_AND_MIR215	0.401575	0.716314	0.208329	1.00892	50	251	EEF1A2 ICAM3 CDKN2A SCD FZD1 FEN1 LIMS1 MCM3 DNAJC3 DNAJC19 AKAP11 NAA20 AASDHPPT PABPC4 UBASH3B CKAP4 PPP1R18 MCM6 SS18 LIPA MANF LGMN HSPA2 ITGAV SPCS3 GNAS PPP1CA SEC24D GATM FNDC3B APC SPTBN1 PDLIM3 EML1 NCEH1 ELOVL5 TPM4 PITPNB ITGB1 PRRC1 MRPL13 DST CLN6 LMNB1 PLOD1 SNRPD1 TJP2 MDC1 CERS6 PLAU KDELC2 IDI1 CMPK1 DCP1A TMPO KIF5B OGFRL1 PAFAH1B1 RUFY3 ACTR2 SYNCRIP ATP6V1G1 SAMHD1 LMAN1
KEGG_BETA_ALANINE_METABOLISM	0.459658	0.755014	0.362019	1.00796	187	15	ABAT DPYD EHHADH
MIKKELSEN_PLURIPOTENT_STATE_DN	0.507559	0.780628	0.587978	1.00794	234	3	CDK6 CAMK2D
PID_BETA_CATENIN_NUC_PATHWAY	0.414286	0.720457	0.305723	1.00786	144	28	IGF2BP1 CDKN2A APC YWHAZ YWHAQ YWHAH MMP9 RUVBL2 SMARCA4 CTNNB1 MED12 YWHAE YWHAG
GUTIERREZ_WALDENSTROEMS_MACROGLOBULINEMIA_2	0.423888	0.726354	0.424408	1.00785	180	9	CLC HLA-DRB1
LINDSTEDT_DENDRITIC_CELL_MATURATION_B	0.456098	0.753293	0.351646	1.00747	186	16	MARCKS PSME2 TNFAIP2 REL
HOWLIN_CITED1_TARGETS_2_DN	0.432609	0.735105	0.448592	1.0074	198	7	BPGM BID
YANG_BREAST_CANCER_ESR1_UP	0.459658	0.755014	0.361812	1.00739	187	15	ABAT CIRBP FBP1 APBB2
REACTOME_SIGNALING_BY_NOTCH1	0.439791	0.741384	0.315529	1.00656	167	23	PSEN1 ARRB2 ARRB1 ADAM10 ADAM17 SNW1
AFFAR_YY1_TARGETS_UP	0.432331	0.7349	0.258149	1.00621	114	61	NGFR SLC2A3 EGFR PLOD2 ICAM1 ABAT HIST1H1C SH2D1A FAS PDLIM3 DCXR TGM2
CHUANG_OXIDATIVE_STRESS_RESPONSE_UP	0.422705	0.725391	0.376562	1.00613	174	13	HMOX1 RPL38 FAS
FONTAINE_THYROID_TUMOR_UNCERTAIN_MALIGNANCY_UP	0.441687	0.742441	0.388044	1.00604	177	12	PSAT1 IGF2BP2 CTNNA1 UGGT1 ARIH2
WEBER_METHYLATED_IN_COLON_CANCER	0.507559	0.780628	0.586588	1.00556	234	3	WWTR1 RPS27L
LEE_RECENT_THYMIC_EMIGRANT	0.451737	0.750362	0.238382	1.00542	116	80	SKAP2 MARCKS IGF2BP3 UBASH3B YARS ZC3HAV1L SH2D1A DSG2 RNASE6 AIF1 RPL18A RPS26 HIST1H2BK GNB4 PFDN6 PAK1 CD93 PRPF19 IFI16 CBL LPP TAGLN2 SERF2 CMPK2 TMOD3 PSMB2 HPGD PXDN RPS15A ISG15 TKT RAB18
RAMJAUN_APOPTOSIS_BY_TGFB1_VIA_SMAD4_DN	0.470103	0.760492	0.745281	1.00514	227	1	ATM
MARCHINI_TRABECTEDIN_RESISTANCE_DN	0.425	0.727325	0.288863	1.00486	152	34	HLA-B HSPA5 HDLBP AKT2 SLC3A2 NOTCH3 FSTL1 CALR ACTG1 TPM1
SHI_SPARC_TARGETS_DN	0.465517	0.758661	0.53388	1.00431	215	4	ITGB2 SPARC
PID_REG_GR_PATHWAY	0.457227	0.753293	0.274844	1.00404	154	41	CSN2 ICAM1 AKT1 SPI1 FKBP5 PCK2 HSP90AA1 MAPK1 SMARCC1 YWHAH
VERRECCHIA_EARLY_RESPONSE_TO_TGFB1	0.454006	0.751948	0.272929	1.00369	152	42	CD82 ICAM1 MMP14 RHOC ITGB5 SSR1 ITGB2 APC FN1 SPARC RPSA PAK1 ADAM9 RHOG
JOHNSTONE_PARVB_TARGETS_2_DN	0.411765	0.718209	0.213614	1.00353	76	161	CAP2 CDK6 RAP2B MCM3 DERA DPYD CYB5A SGPL1 RANBP9 PARVA TNFAIP8 IPO5 SSR1 HSPA4 PAK1IP1 CASP3 USP4 SEC22B ANP32E CLIC4 TRAM2 ELOVL5 DST CAMK2D CDK13 CBX5 PFN2 MDC1 NQO2
SCHMIDT_POR_TARGETS_IN_LIMB_BUD_UP	0.422705	0.725391	0.375457	1.00318	174	13	ACAT2 MVD IDI1 HMGCS1 FDFT1 CYP51A1 FDPS
KANG_CISPLATIN_RESISTANCE_UP	0.451613	0.750362	0.437351	1.00314	195	8	RAC2 SF3B3
KEGG_HYPERTROPHIC_CARDIOMYOPATHY_HCM	0.454023	0.751948	0.281076	1.00291	157	38	ITGA8 ITGA2B ITGB5 ITGA5 ITGAV CACNA2D1 TPM2 TPM4 ITGB1 DAG1 ITGB3 ACTG1 TPM1 ACTB
BOYLAN_MULTIPLE_MYELOMA_PCA1_DN	0.465517	0.758661	0.5331	1.00284	215	4	BLVRB FSTL1 CNN3
ZHOU_TNF_SIGNALING_30MIN	0.434659	0.737322	0.296024	1.00273	152	31	HSPB1 MCM7 HDLBP PLP2 TUBA4A EEF2 CLIC1 PIR TAGLN2 MAP2K1 PRDX2 SF3B2 RPL10 CTNNB1 KALRN TUBB4B PPP2R1A TMF1 COPS2 PTMS
WANG_TUMOR_INVASIVENESS_DN	0.462766	0.757027	0.224493	1.00262	86	131	IGF2BP1 CELF2 DLG1 LCP1 TGFB1I1 GNB1 CPOX SSR1 PPP1R7 UBE2H ITM2B UGDH H1F0 NRAS GDI2 SCYL1 B4GALT1 CD53 YME1L1 GNAI2 CORO1C SPIN1 HNRNPH2 YWHAZ ATP6V1A ATP6V1B2 FSTL1 PFDN6 PSMB1 STK39 CANX IL16 TMED5 AP2A2 APLP2 DNASE2 PEX19 WDR1 ACTR2 ARF1
MATZUK_STEROIDOGENESIS	0.474227	0.76261	0.743341	1.00252	229	1	DHCR24
REACTOME_PRE_NOTCH_EXPRESSION_AND_PROCESSING	0.440964	0.742031	0.366294	1.00242	182	14	MOV10 SEL1L B4GALT1 NOTCH3 ATP2A3 POGLUT1 RAB6A SNW1
REACTOME_ACTIVATION_OF_THE_AP1_FAMILY_OF_TRANSCRIPTION_FACTORS	0.511879	0.783564	0.584436	1.00187	236	3	MAPK1 MAPK14 MAPK3
MARTENS_TRETINOIN_RESPONSE_DN	0.494737	0.776116	0.197536	1.00145	46	366	PRTN3 MPO MRPL34 CD68 TUBB3 FZD1 HSPB1 RAP2B TUBA1C RRM2 CIRBP MCM3 GMPPB DNAJC19 CHMP2A AZU1 HSPA5 FADD ACAT2 TGFB1I1 MCM6 CERS2 RPS12 STMN1 RPL37A IMPDH2 SUPT4H1 EIF5 LAIR1 CDV3 TP53RK RPL32 CLNS1A EHD2 RPS8 EEF1B2 MRPS7 RPL18A RBM15B NDUFA11 DCXR RPS16 RPL21 PCNA THUMPD3 HIST1H2BK RPL35 PTP4A1 HIST1H2AG ATG3 CTSC GLUL DOK3 RPL9 CALR ZNF22 PABPC1 RPL17 RPL23 RPS19 PGP RPL15 SMARCC1 RPL10A RPSA …
SAMOLS_TARGETS_OF_KHSV_MIRNAS_DN	0.455587	0.753293	0.317654	1.0011	158	24	S100A2 FKBP11 FHL2 MAOA FN1 AKR1C3
PETRETTO_LEFT_VENTRICLE_MASS_QTL_CIS_DN	0.505376	0.78017	0.643702	1.00096	234	2	FAF2 SFXN1
GHO_ATF5_TARGETS_DN	0.451991	0.750362	0.406507	1.00089	192	10	ITGA5 RPN1 YWHAH ITGA2 RRAS TMED9
DER_IFN_ALPHA_RESPONSE_DN	0.514039	0.784303	0.583718	1.00064	237	3	EIF3E LARP4B COX17
PETROVA_PROX1_TARGETS_UP	0.454094	0.751948	0.385689	0.999933	182	12	MCM6 CSRP2 PDLIM3 TK1 GPRC5B SMC4 TOP2A
MYLLYKANGAS_AMPLIFICATION_HOT_SPOT_27	0.514039	0.784303	0.582988	0.999388	237	3	APC NPM1
REACTOME_INTERFERON_SIGNALING	0.43038	0.732648	0.229679	0.999164	101	96	HLA-B HLA-A ICAM1 EIF4G3 KPNA1 VCAM1 KPNA4 HLA-C HLA-DRB1 NUP210 UBE2L6 CAMK2D NCAM1 PSMB8 IFI35 EIF4G1 NUP50 HLA-DQA1
CAIRO_HEPATOBLASTOMA_UP	0.457143	0.753293	0.225424	0.998228	95	114	CAP2 HMGA2 SCD MARCKS HSPB1 IGF2BP2 MCM3 CAMSAP2 CKAP4 HSPA2 IMPDH2 PALLD GJA1 TACC1 AKR1C3 NAP1L1 RAP2A FASN GLUL SEPT8 CBX5 SMARCC1 COL15A1 ACACA SEPT2 CLIC1 RBM34 UGGT1
ENGELMANN_CANCER_PROGENITORS_DN	0.457143	0.753293	0.321777	0.99764	175	21	LRCH4 AKR1C1 HSPA2 UGDH AKR1C2 FN1 AKR1C3
REACTOME_SEMA3A_PLEXIN_REPULSION_SIGNALING_BY_INHIBITING_INTEGRIN_ADHESION	0.475269	0.763761	0.498792	0.997328	220	5	TLN1 NRP1 RRAS RAC1
STAMBOLSKY_TARGETS_OF_MUTATED_TP53_UP	0.455587	0.753293	0.31643	0.997246	158	24	SKAP2 DNAJC3 GNAS ANXA1 THUMPD3 CDK13 DNAJC7 ARHGEF7 CALM1 PLCG1 PAWR
PID_HIF1A_PATHWAY	0.456674	0.753293	0.404993	0.997159	194	10	CDKN2A CUL2 HSP90AA1
BIOCARTA_P53_PATHWAY	0.456522	0.753293	0.444005	0.997095	209	7	PCNA ATM BAX
GAJATE_RESPONSE_TO_TRABECTEDIN_DN	0.440476	0.742005	0.393272	0.996771	184	11	MCM5 TRIM16 H1FX GMDS STAG1 DDX10
PID_TNF_PATHWAY	0.465608	0.758661	0.334252	0.995391	175	19	FADD IKBKB SQSTM1 CAV1 BAG4 TRADD
PID_REELIN_PATHWAY	0.486216	0.771546	0.345308	0.995144	193	17	AKT1 RAP1A ITGB1 MAP1B PAFAH1B1 CBL CRKL
KEGG_VALINE_LEUCINE_AND_ISOLEUCINE_BIOSYNTHESIS	0.459016	0.755014	0.404071	0.994889	195	10	BCAT1 BCAT2 VARS2 LARS2 LARS IARS
NIKOLSKY_BREAST_CANCER_19P13_AMPLICON	0.516129	0.784932	0.639659	0.994671	239	2	USE1 MYO9B
REACTOME_G2_M_DNA_DAMAGE_CHECKPOINT	0.516129	0.784932	0.63962	0.994611	239	2	ATM CDK1
WILLERT_WNT_SIGNALING	0.459016	0.755014	0.40395	0.994591	195	10	GYPC GJA1 SRP19 RPL27A SNRPA1 GSTM3 CSTF1
WEI_MIR34A_TARGETS	0.433333	0.736069	0.248352	0.994039	116	67	CDK6 SAR1A EPB41 DPYD FAH ERLIN1 CRTAP ARGLU1 PALLD CTSB NUP210 SLC38A1 KANK2 GMFB RPL28 SMARCC1 SWAP70 DDX17 GORASP2 FLOT2 MAP2K1 HMGCS1 HIP1 CYB5B GTF2F1 NAA50
TARTE_PLASMA_CELL_VS_B_LYMPHOCYTE_DN	0.445238	0.745431	0.392079	0.993746	186	11	NFKBIE REL RHOG HLA-DMB ITPR1
REACTOME_PROCESSING_OF_CAPPED_INTRON_CONTAINING_PRE_MRNA	0.468599	0.760492	0.224077	0.992854	96	119	GTF2F2 POLR2D SF3B5 SF3B4 NXF1 NUP210 HNRNPH2 POLR2E PTBP1 SNRPD1 HNRNPA1 DDX23 NCBP2 NUP50 HNRNPR U2AF2 CSTF3 SRSF11 SF3B3 SF3A1 SRSF5 HNRNPC SMC1A HNRNPH1 PABPN1 GTF2F1 CPSF7 PRPF8 SF3B2 SNRPA1 DNAJC8 SNRPD3 PRPF4 SF3A3 HNRNPA3 SF3B1 SNRPB RNPS1 POLR2B CSTF1 PHF5A SRRM1 NUDT21 NCBP1 SNRPB2 HNRNPK SF3A2 HNRNPL YBX1 EFTUD2 SRSF7 CPSF2
RHEIN_ALL_GLUCOCORTICOID_THERAPY_DN	0.484848	0.770922	0.205941	0.992807	63	244	PGD HSPB1 TUBA1C RRM2 CAT LXN TUBB MCM4 CYB5A MCM5 MCM6 NCAPG ADSL PAK2 PDIA6 MCM2 FHL1 RSU1 SSR1 MTHFD1 MPP1 CSRP2 NASP STMN1 IMPDH2 AKR1A1 SSRP1 GDI2 CLNS1A RAB13 ANP32E APEX1 HPRT1 ADA SEPT11 IDH2 UBE2L6 PCNA RTN3 SPARC NAP1L1 ST13 ANP32A PSIP1 PSMB8 CD99 RPL23 CANX HDDC2 HSPA8
CHEMNITZ_RESPONSE_TO_PROSTAGLANDIN_E2_UP	0.45583	0.753293	0.252946	0.99274	128	58	AP2S1 RRM2 MCM4 TGFB1I1 NCAPG SLC39A14 NUP210 TK1 LMNB1 RPIA PCBD1 PEA15 DYSF TRIM28 ATAD2 EIF4EBP1 NPM1 XPOT RPS9 RFTN1 PRAF2 GMPS
PID_AURORA_A_PATHWAY	0.443373	0.744206	0.362726	0.992658	183	14	AKT1 TACC1 PAK1 ARHGEF7
REACTOME_MRNA_3_END_PROCESSING	0.462209	0.756548	0.305704	0.99244	158	27	NCBP2 U2AF2 CSTF3 SRSF11 SRSF5 PABPN1 CPSF7 RNPS1 CSTF1 SRRM1 NUDT21 NCBP1 SRSF7 CPSF2
DAVICIONI_RHABDOMYOSARCOMA_PAX_FOXO1_FUSION_UP	0.46087	0.755815	0.309572	0.99234	158	26	ANK1 ABAT OSTF1 VWA5A ACAT2 NTAN1 GATM
BIOCARTA_PGC1A_PATHWAY	0.473913	0.762472	0.44174	0.99201	217	7	CAMK2D YWHAH CALM1
CHEOK_RESPONSE_TO_MERCAPTOPURINE_DN	0.454333	0.752076	0.417688	0.991895	193	9	RNASE6 TK1 HAT1 PMVK GSS
REACTOME_PD1_SIGNALING	0.481481	0.769026	0.46689	0.9917	220	6	HLA-DRB1 HLA-DQA1 CSK
MIKHAYLOVA_OXIDATIVE_STRESS_RESPONSE_VIA_VHL_DN	0.481481	0.769026	0.466699	0.991294	220	6	HSPB1 PGAM1 OAT
REACTOME_IL_RECEPTOR_SHC_SIGNALING	0.48366	0.770392	0.466481	0.990829	221	6	SHC1 GRB2
ZHANG_ANTIVIRAL_RESPONSE_TO_RIBAVIRIN_DN	0.439614	0.741384	0.370746	0.990593	181	13	NCF2 TUBA4A TUBB2A ATP2B1 RANGAP1 UBE2D3
KRIEG_HYPOXIA_VIA_KDM3A	0.47013	0.760492	0.319382	0.990214	180	21	HMGA2 HMOX1 NFKBIE NRP2 ANP32E TGM2
MYLLYKANGAS_AMPLIFICATION_HOT_SPOT_11	0.529032	0.795948	0.636733	0.990121	245	2	NUMA1 MEN1
GROSS_HYPOXIA_VIA_ELK3_ONLY_DN	0.468254	0.760492	0.332454	0.990036	176	19	MARCKS S100A4 STMN1 FASN ARRB1 NCBP2
REACTOME_OPIOID_SIGNALLING	0.471264	0.760492	0.278192	0.989003	163	37	GNG10 GNB1 GNAI3 GNG12 PLCB2 PPP1CA GNAI2 GNB4 MAPK1 GNB2
BURTON_ADIPOGENESIS_6	0.510101	0.782539	0.221176	0.988833	100	128	LCN2 REEP6 S100A8 SCD RETSAT PSAT1 DDT QDPR CAT NNMT RETN CYB5A CAMP FAH
BRUNEAU_SEPTATION_VENTRICULAR	0.489224	0.773434	0.52551	0.988565	226	4	CRELD1 KRAS RAF1
PUJANA_BREAST_CANCER_LIT_INT_NETWORK	0.445545	0.745443	0.259629	0.988496	134	49	RPA3 MCM3 FHL2 AKT1 XRCC6 MDC1 ACACA RFC2 NPM1 RBBP4 SMC1A ATM KPNA2 SMARCA4
GAZDA_DIAMOND_BLACKFAN_ANEMIA_MYELOID_DN	0.47013	0.760492	0.318737	0.988213	180	21	UROD MAPK1 RPL28 RPL15 THY1 LUZP1 ARIH2 CHMP4A
KYNG_DNA_DAMAGE_UP	0.497835	0.778367	0.2291	0.988055	114	94	CRABP2 SCD EGFR PHF3 RAB7A GNPNAT1 CYBB CYB5A SEC23A SGPL1 ADSL VCAM1 NRP2 DAB2
KYNG_RESPONSE_TO_H2O2_VIA_ERCC6_UP	0.468586	0.760492	0.309581	0.987587	178	23	PABPC4 ABI2 CAPZA1 AKT2 CANX
SASAKI_ADULT_T_CELL_LEUKEMIA	0.493671	0.776105	0.229875	0.987427	116	93	TFRC MCM3 FHL2 CHMP2A TUBB WWTR1 FAS CAV1 ARPC1B PPP1CA POLR2E TK1 PCNA PTPRJ DST ATP6V1A CADM1 CDK13 CD99 PPIB PDCD10 CORO1A IDH1 IFI16 ETFA SGCE ACYP1
HOLLEMAN_ASPARAGINASE_RESISTANCE_ALL_DN	0.448193	0.748268	0.360626	0.986909	185	14	MARCKS ARRB2 HSPA13 MED28
LUI_THYROID_CANCER_CLUSTER_2	0.473545	0.7623	0.331201	0.986305	178	19	FBP1 TPM2 BASP1 CRELD1 RDH11 ITPR1 PAN2 WFS1
WONG_EMBRYONIC_STEM_CELL_CORE	0.523077	0.792664	0.204592	0.986077	67	238	CRABP2 SERPINH1 BCAT1 RPA3 RRM2 MCM3 MCM7 MCM4 MCM5 SS18 ADSL MCM2 RPS12 DTYMK CSRP2 NASP THOC3 UGDH GJA1 HNRNPAB EEF2 PDIA4 ANP32E RPS8 APEX1 NDUFA11 RPS16 PCNA NAP1L1 G3BP1 NDUFA9 XRCC5 MRPL13 CTSC LMNB1 SNRPD1 PPP4C ZNF22 PABPC1 STIP1 RPS19 RPL27A RPL10A RPSA HNRNPA1 SSB CTNNA1 NCBP2 WDR77 HAT1 RPS5 RPS3 RPL22 ETFA RPS27 PSMB5 VRK1 SARS RAB34 EIF4EBP1 BTF3 NIPSNAP1 YY1 BRIX1 EIF4A1 NONO KPNA6 …
MITSIADES_RESPONSE_TO_APLIDIN_UP	0.478261	0.766463	0.216553	0.985788	87	141	VAMP2 ARF4 MARCKS ICAM1 DENND4A MORC3 GMPR YES1 STOM SQSTM1 LIMA1 UBE2H ARMCX3 NXF1 GNAS CTSB SLC3A2 PDLIM3 NUDT9 STX12 BASP1 SEC62 TPM4 HIST1H2BK ASCC1 AKAP8L CTSS PEA15 SORBS2 EIF1 OTUD4 IDI1 STX5
GUTIERREZ_WALDENSTROEMS_MACROGLOBULINEMIA_1_DN	0.533333	0.799658	0.6339	0.985716	247	2	S100A8
SIG_PIP3_SIGNALING_IN_CARDIAC_MYOCTES	0.445378	0.745431	0.280521	0.985712	158	35	CDKN2A SHC1 PAK2 AKT1 AKT2 PAK4 YWHAZ YWHAQ PAK1 YWHAH GRB2 PDPK1 CDC42 CREB1
YOSHIOKA_LIVER_CANCER_EARLY_RECURRENCE_UP	0.494737	0.776116	0.32321	0.985518	187	20	ANK1 NCF4 H2AFY2 LCMT1 HNRNPC USO1 TKT DNAJC8 SNRPB
BIOCARTA_VITCB_PATHWAY	0.490323	0.774124	0.492807	0.985361	227	5	SLC2A3 P4HB
BOGNI_TREATMENT_RELATED_MYELOID_LEUKEMIA_UP	0.491228	0.774604	0.341784	0.984989	195	17	S100A2 EPB41 SGPL1 RPL17 RPL11 MAP2K1 MPST
TURJANSKI_MAPK7_TARGETS	0.501031	0.779813	0.730111	0.984676	242	1	CREB1
SMITH_TERT_TARGETS_UP	0.510549	0.782551	0.231317	0.984515	120	87	CDKN2A EGFR HSPA5 ABI2 AARS G6PD SRP19 FERMT2 COMMD1 DR1 SLC33A1 APBB2 UFM1 CBX5 EIF2S1 ASNS HYOU1 EWSR1 SRSF11 GTF2E2 GSS ETV6 PSMD7 PSMD4 H1FX PYCR1 SNRPA1 EXOSC7 SNW1 MTHFD2 TOP1 EPHA2 MCFD2 PSMD11 DDX10 PPP2CA
KAYO_AGING_MUSCLE_UP	0.464135	0.757561	0.226301	0.984469	109	96	ELANE RALB VSNL1 CA1 IL18 DPYD DDR2 FAH PPP1R7 AP2B1 PIK3R4 B4GALT1 AIF1 HNRNPH2 G3BP1 CUX1 UROD NCAM1 MDC1 ITGB3 RTN1 RBM34 ASNS HYOU1 ACTB EPHB3
SCHLINGEMANN_SKIN_CARCINOGENESIS_TPA_UP	0.493734	0.776105	0.341383	0.983832	196	17	S100A9 S100A8 CRNKL1 PTBP1 PLBD1
HASINA_NOL7_TARGETS_DN	0.4637	0.757561	0.414115	0.983409	197	9	EGFR CD53 EML1 CD97
JIANG_VHL_TARGETS	0.510373	0.782539	0.233457	0.982748	122	83	ELANE MCM4 CKAP4 SS18 RANBP9 MTHFD1 SLC3A2 TRIP10 PTBP1 RPL21 PCNA GMFB CAPN1 PEA15 COTL1 ENO2 CANX TRAPPC2L EWSR1 RPLP0 GTF2A2 TMEM50A HSPB11 OXA1L PGAM1 NPM1 NIPSNAP1 BRIX1 RPL29 DNAJC1 EIF3G PPP1CB LAMP1
YANG_MUC2_TARGETS_DUODENUM_6MO_UP	0.493534	0.776105	0.522249	0.982431	228	4	LCN2 GSR
SESTO_RESPONSE_TO_UV_C1	0.457338	0.753293	0.257411	0.981628	133	51	LCN2 S100A7 HSP90AA1 ATP6V1B2 GLUL SPRR2D PEA15 TJP2 CAPRIN1 CSNK2B PSMC2 COPS8 EIF4H CNN3 SNRPA1 PSMC6 PSMC1 DDX1 PPP2CA
TOMIDA_METASTASIS_DN	0.464286	0.757561	0.387242	0.981486	194	11	WARS GLRX ENO2 EIF1 SARS GARS
PID_KIT_PATHWAY	0.471204	0.760492	0.307567	0.981162	179	23	SHC1 AKT1 CBL GRB2 CRKL MAP2K1 PDPK1 LYN
KEGG_OLFACTORY_TRANSDUCTION	0.467742	0.760492	0.427731	0.981075	202	8	CALML3 ARRB2 CAMK2D CALM1
BIOCARTA_D4GDI_PATHWAY	0.492473	0.775426	0.490582	0.980912	228	5	CASP3 CASP1 ARHGDIB
RIZKI_TUMOR_INVASIVENESS_2D_DN	0.491329	0.774604	0.277283	0.980147	169	36	CDK6 FEN1 IGHA1 ACAT2 PPP1R7 HDLBP CACNA2D1 BASP1 RCN1 HSD17B4 PPP4C SMG1 OXA1L FLOT2 RPL12
RAO_BOUND_BY_SALL4_ISOFORM_A	0.486207	0.771546	0.25581	0.979397	140	53	BAIAP2L1 CDKN2A PSEN1 SPECC1 MTHFD1 GNG12 AKR1C2 EPB42 NIPBL MRPL13 CANX PRRX1 GTF2A2 TRIP12 ADAM10
BARRIER_COLON_CANCER_RECURRENCE_DN	0.5	0.779407	0.43604	0.97921	229	7	HLA-C EPPK1
IM_SREBF1A_TARGETS	0.537634	0.801682	0.629675	0.979147	249	2	ATOX1 ACACB
BIOCARTA_EGFR_SMRTE_PATHWAY	0.501075	0.779813	0.489321	0.97839	232	5	EGFR MAP2K1 MAPK14
THEILGAARD_NEUTROPHIL_AT_SKIN_WOUND_UP	0.491329	0.774604	0.276609	0.977763	169	36	GABARAPL2 LGMN EIF5 OXSR1 PLEK RPS16 PLAU SRP54 IDI1 RPS27 EIF4A1 HNRNPC
BROWNE_HCMV_INFECTION_16HR_DN	0.498525	0.778431	0.267588	0.977534	168	41	SERPINH1 TUBB ITGAM DCLK1 SVIL GJA1 MVD TRAM2 AKR1C3 PDLIM7 NRP1
NAGASHIMA_EGF_SIGNALING_UP	0.494553	0.776116	0.460126	0.977331	226	6	PLEKHO2 BCL10 EPHA2 ARC DNAJB1
REACTOME_INTEGRATION_OF_PROVIRUS	0.470046	0.760492	0.425956	0.977002	203	8	XRCC5 XRCC6 PSIP1 XRCC4
MAYBURD_RESPONSE_TO_L663536_DN	0.489971	0.773831	0.309924	0.976742	170	24	KPNA1 ADPGK HSDL2 YWHAQ RPL15 ACTB USP15 CSTF3 DDOST PCID2 SRRM1 HMGB1 SRSF7
REACTOME_UNBLOCKING_OF_NMDA_RECEPTOR_GLUTAMATE_BINDING_AND_ACTIVATION	0.529158	0.795948	0.569419	0.976127	244	3	NEFL CAMK2D
REACTOME_TRANSPORT_OF_INORGANIC_CATIONS_ANIONS_AND_AMINO_ACIDS_OLIGOPEPTIDES	0.485366	0.770922	0.340387	0.975211	198	16	SLC4A1 SLC4A2 SLC3A2 SLC38A1 SLC15A2
PID_CD8_TCR_DOWNSTREAM_PATHWAY	0.485366	0.770922	0.340323	0.975029	198	16	HLA-A NRAS MAPK1 PRKCB MAP2K1 KRAS
HOEBEKE_LYMPHOID_STEM_CELL_UP	0.510324	0.782539	0.266784	0.974598	172	41	TNFAIP2 NACA PALLD ADA SLC38A1 BASP1 SLC33A1 HNRNPA1 RAB31 RERE PRKCB EIF4A1 EVL
PID_CERAMIDE_PATHWAY	0.485465	0.770922	0.300126	0.974331	166	27	FADD AKT1 BID EIF2A MAPK1 BAG4 TRADD MAP2K1 BAX PAWR
MASSARWEH_TAMOXIFEN_RESISTANCE_UP	0.534722	0.800001	0.205615	0.974163	76	207	CRYM CDK6 WLS ARF4 ANXA3 PSAT1 MB DENND4A FUCA1 PSEN1 SLC11A2 HSPA5 PSTPIP2 HIST1H1C SGPL1 NT5C2 OLFML2B STOM LIMA1 FAS HDLBP FERMT2 B4GALT1 FAM114A1 TACC1 CDH11 TRAM2 STX12 NCEH1 IDH2 PTPRJ PSMB8 GLRX CD36 FAM129A XPNPEP1 TJP2 QKI TLN2 ADAM9 SAR1B DAG1 ARRB1 KDELC2 ACACA PLBD1 AAK1 GALNT1 SWAP70 ATP2B1 FBXO6 ARHGAP35 SMAP2 IDH1 IQGAP2 YIPF5 KIAA1217
REACTOME_GLUTAMATE_NEUROTRANSMITTER_RELEASE_CYCLE	0.529158	0.795948	0.568239	0.974104	244	3	VAMP2
CHANG_IMMORTALIZED_BY_HPV31_UP	0.489855	0.773831	0.303883	0.974102	168	26	S100A12 LGALS1 APC
BIOCARTA_ARF_PATHWAY	0.477752	0.765909	0.39535	0.973418	203	10	CDKN2A POLR1A
PID_TGFBR_PATHWAY	0.494318	0.776116	0.287351	0.973355	173	31	SHC1 ARRB2 CAV1 DAB2 PPP1CA SPTBN1 EIF2A ITCH GRB2 DYNLRB1 PDPK1 RHOA CTNNB1 PPP2CA TGFBRAP1 DAXX YWHAE MAP3K7
FULCHER_INFLAMMATORY_RESPONSE_LECTIN_VS_LPS_UP	0.550388	0.810168	0.201476	0.973312	70	247	CLC BCAT1 KIF2A RAC2 FCGR2C PNP RHOC P4HA2 TUBB6 AKR1C1 FADD CYBB PTGR1 G6PD FCGR2A SRPRB NFKBIE SPI1 ACTN1 ACSL3 CDV3 BID AKR1C2 COMMD1 ST7 SLC3A2 VCL FNDC3A SUN2 FN1 SNX8 FKBP5 AKR1C3 MTMR14 PDLIM7 NRP1 TGM2 G3BP1 REL RAP2A ANP32A PEA15 FAM129A RPL10A CERS6 PLAU EYA3 CD93 GSR EML4 MYH9 ITGB3 RAB31 RTN1 ALG2 PIR PEX19 TRAPPC2L KIF5B TTC9C TIMM10 NQO1 LPP TAGLN2 ARPC5L LMAN1 ITPR1 SND1
SCHAEFFER_PROSTATE_DEVELOPMENT_6HR_DN	0.512605	0.784162	0.197962	0.972936	60	272	FLNC KIF2A ZEB2 RRM2 CAT QRICH1 ITGB5 PTGR1 TRIOBP HIST1H1C GYPC PARVA MOV10 MANF CNN2 ERGIC1 NASP DNAJB11 LIMA1 MAP7D1 TXLNA PALLD PLIN3 NUDT3 MGAT1 SEPT10 PPP1CA PDIA4 SPTBN1 CLIC4 PRKCSH IER3IP1 GNAI2 ELOVL5 BZW1 YWHAZ ARPC4 PFN1 ITGB1 ST13 PTK7 PTPRJ GPC1 PPHLN1 CD99 PPP4C CALR ZNF22 RPS19 CANX TJP2 HSPA8 CFL1 CAPRIN1 GOLIM4 GSR EML4 CLTC ME2
BIOCARTA_CBL_PATHWAY	0.482436	0.769463	0.409607	0.972704	205	9	EGFR CBL GRB2 PRKCB SRC
KEGG_ADHERENS_JUNCTION	0.501441	0.779813	0.267828	0.972649	173	40	RAC2 EGFR YES1 ACTN1 VCL PTPRJ MAPK1 CTNNA1 ACTG1 ACTB CSNK2B CTNND1 CDC42 RHOA SRC PTPN1 CTNNB1
BIOCARTA_P27_PATHWAY	0.47235	0.761418	0.423935	0.972368	204	8	UBE2M NEDD8
REACTOME_REGULATION_OF_THE_FANCONI_ANEMIA_PATHWAY	0.544086	0.806475	0.625265	0.972288	252	2	ATM RPS27A
REACTOME_FANCONI_ANEMIA_PATHWAY	0.544086	0.806475	0.625265	0.972288	252	2	ATM RPS27A
PID_SMAD2_3NUCLEAR_PATHWAY	0.505848	0.78017	0.308784	0.972127	172	25	IGHA1 ITGB5 AKT1 SNIP1 HSPA8 DCP1A CBFB RBBP4 CREB1
PID_ARF6_DOWNSTREAM_PATHWAY	0.482436	0.769463	0.409144	0.971606	205	9	MAPK1 ARF1 RHOA ARF6 PLAUR KALRN RAC1 MAPK3
HESS_TARGETS_OF_HOXA9_AND_MEIS1_UP	0.501441	0.779813	0.267379	0.971017	173	40	BCAT1 MCM3 MCM7 DTYMK BID
REACTOME_STEROID_HORMONES	0.505447	0.78017	0.456956	0.970599	231	6	HSD3B1 LGMN
BIOCARTA_MTA3_PATHWAY	0.483871	0.770392	0.374285	0.970367	194	12	HSPB1 TUBA1C TUBA4A TUBA1A MTA1
SENESE_HDAC3_TARGETS_DN	0.586207	0.830102	0.204243	0.97017	84	210	BAIAP2L1 BCAT1 SCD PSAT1 DERA GAP43 MYL9 ACAT2 TGFB1I1 MCM6 MAOA AARS YARS MOV10 FAH CLPTM1L GNG12 SLC39A14 SPCS3 H1F0 DNM1 PLP2 DAB2 ACSL3 PAK4 GOSR2 ANP32E ACAP2 CLIC4 SNX8 TRAM2 NOTCH3 SEC62 TPM4 UBE2K TK1 CYB5R3 SPARC GCA PTK7 COMMD8 ANP32A MAPK1 CLN6 UFM1 ARSB
REACTOME_PRE_NOTCH_TRANSCRIPTION_AND_TRANSLATION	0.505447	0.78017	0.456703	0.970062	231	6	MOV10 NOTCH3 SNW1
ZHAN_MULTIPLE_MYELOMA_HP_DN	0.508772	0.781364	0.308102	0.969981	173	25	S100A4 NTAN1 SGPL1 PDIA6 WARS PLP2
WANG_LSD1_TARGETS_UP	0.479263	0.767542	0.42284	0.969855	207	8	LGALS1 CSRP2
BIOCARTA_GRANULOCYTES_PATHWAY	0.513043	0.784303	0.431775	0.969632	235	7	ICAM1 ITGAM ITGB2
KEGG_GNRH_SIGNALING_PATHWAY	0.505747	0.78017	0.271554	0.968936	175	38	EGFR MMP14 CALML3 NRAS PLCB2 GNAS CAMK2D MAPK1 GRB2 ITPR1 PRKCB MAP2K1 CALM1 CDC42 KRAS SRC MAPK13
NEWMAN_ERCC6_TARGETS_UP	0.484778	0.770922	0.40774	0.96827	206	9	ABCB1 SRI SLC38A1 KYNU
YAO_TEMPORAL_RESPONSE_TO_PROGESTERONE_CLUSTER_9	0.522124	0.792246	0.265005	0.968098	176	41	MARCKS LXN RAB25 CD53 CTSC PSMB8 CD99 EIF3E PSMB9 NSA2 ANPEP ITCH
BRACHAT_RESPONSE_TO_METHOTREXATE_DN	0.509091	0.781597	0.312134	0.967743	195	21	OSTF1 STMN1 FKBP3 SASH3 CORO7 PDK3 HMGCS1
KUMAMOTO_RESPONSE_TO_NUTLIN_3A_DN	0.554839	0.812769	0.621736	0.966801	257	2	KIFC1 CCNA2
BIOCARTA_SALMONELLA_PATHWAY	0.488834	0.773402	0.372897	0.966767	196	12	ARPC5 ARPC1B ARPC3 ARPC2 ARPC4 ACTR2 ACTR3 ARPC1A CDC42
MAGRANGEAS_MULTIPLE_MYELOMA_IGG_VS_IGA_UP	0.461353	0.755815	0.361513	0.965924	190	13	SRF IGHA1 FAH ANXA1
BROWNE_HCMV_INFECTION_10HR_UP	0.498542	0.778431	0.289005	0.965211	170	30	FEN1 DNAJC3 MNDA NCF2 NXF1 ANP32E ARFIP2 FKBP5
DORN_ADENOVIRUS_INFECTION_12HR_DN	0.5	0.779407	0.336857	0.9651	204	16	FHL2 LIMA1 H1F0 KYNU ANPEP EWSR1 SYNCRIP SRSF5 HNRNPH1
AMIT_EGF_RESPONSE_20_MCF10A	0.496487	0.777678	0.406283	0.96481	211	9	SCD MMP14
PURBEY_TARGETS_OF_CTBP1_AND_SATB1_UP	0.51585	0.784932	0.265637	0.964691	178	40	SLC2A3 ITGA2B EEF2 PPP1CA IDH2 RPSA RPL34 KATNA1 DDX17 ASNS RPS6 ACTB RPLP0 RPL7A TUBA1A
KEGG_CYTOSOLIC_DNA_SENSING_PATHWAY	0.505291	0.78017	0.323766	0.964162	190	19	IL18 IKBKB TMEM173
GILDEA_METASTASIS	0.523684	0.792747	0.31594	0.963351	198	20	BST2 RAC2 MYL9 FN1 AKR1C3 SPARC
REACTOME_RNA_POL_II_PRE_TRANSCRIPTION_EVENTS	0.525862	0.794426	0.281921	0.963054	182	32	GTF2F2 POLR2D SUPT4H1 SSRP1 SUPT16H POLR2E NCBP2 GTF2A2 GTF2E1 GTF2E2
SIG_CHEMOTAXIS	0.502857	0.78017	0.291957	0.962475	175	28	PAK2 AKT1 AKT2 GDI2 PAK4 ROCK1 PAK1 CFL1 ACTR2 RPS4X ACTR3 ITPR1 PDPK1 CDC42
MARIADASON_RESPONSE_TO_BUTYRATE_CURCUMIN_SULINDAC_TSA_2	0.515086	0.784622	0.511571	0.962345	238	4	NPC2 VMP1 UBE2V1 NEU1
RICKMAN_TUMOR_DIFFERENTIATED_WELL_VS_POORLY_DN	0.534759	0.800001	0.205131	0.961925	99	160	S100A8 S100A2 SAR1A ERAP2 PNP ARF4 FBLIM1 P4HA2 TUBB6 MAST4 PPIC SMTN COL5A3 LIMA1 MAP7D1 NT5E ARL8B TUBA4A PLIN3 OXSR1 EHD2 PCYT1A FAM114A2 STX12 CORO1C DAPK3 TMSB10 TPM4 CASP4 CDC37 EPPK1 MAPK1
IVANOVA_HEMATOPOIESIS_INTERMEDIATE_PROGENITOR	0.555556	0.813169	0.224287	0.9619	129	92	MPO ELANE LUC7L C7orf50 MAOA GMPPA RSU1 SSR1 ERLIN1 SPCS3 BID APEX1 RPN1 EEF1B2 LMAN2
MARTENS_BOUND_BY_PML_RARA_FUSION	0.55414	0.812769	0.204442	0.961593	86	191	MRPL34 CD82 RAC2 PGD HMOX1 ICAM1 TUBA1C CELF2 ATP6V0C TNFAIP2 UBASH3B MCM5 TMEM173 SQSTM1 MGLL PLCB2 SPI1 ABI3 ITGB2 TBXAS1 NUDT3 ANP32E PLEK SPTBN1 B4GALT1 NUDT9 NUP210 FERMT3 CUX1 PTPRJ ANXA11 TRIP4 DOK3 RPL9 ZZEF1 COTL1 RPS19 GNB2 FMNL1 ARRB1 MYH9 RAB31 APLP2 ECE1 ARAP1 IDH1 RPS6 TAGLN2 ITPR1 PLCG2 VASP DNM2 MX2 RPL24 SEC11A HIP1 APBB1IP MMP9 RPS9 ALOX5AP LYN EFHD2 LTBP3
SCHWAB_TARGETS_OF_BMYB_POLYMORPHIC_VARIANTS_DN	0.515086	0.784622	0.511061	0.961385	238	4	CDK13 PAFAH1B1
OXFORD_RALA_TARGETS_UP	0.515086	0.784622	0.510794	0.960882	238	4	SF3B5 ASNS
SAKAI_TUMOR_INFILTRATING_MONOCYTES_UP	0.503513	0.78017	0.404472	0.96051	214	9	LIMS1 TGM2 PFN1 ITGB3
REACTOME_MEMBRANE_BINDING_AND_TARGETTING_OF_GAG_PROTEINS	0.507625	0.780628	0.451977	0.960024	232	6	NMT2 RPS27A VPS28 TSG101 VPS37C VPS37A
REACTOME_APC_C_CDC20_MEDIATED_DEGRADATION_OF_MITOTIC_PROTEINS	0.501706	0.779813	0.251561	0.959321	146	51	PSMA2 PSME2 PSME1 PSMB3 PSMB8 PSMB1 PSMB9 PSMC4 PSMC2 PSMB5 PSMD10 PSMD7 PSMD4 PSMB2 PSMD2 PSMC3 UBE2D1 PSMD6 PSMC6 PSMC1 PSMD11 PSMC5 PSMB10 PSMA6 UBE2E1 RPS27A PSMB4 PSMD3 PSMA4 BUB3 PSMA3 PSMA7 PSMA5 PSMD13 PSMD9 PSMD12
PASQUALUCCI_LYMPHOMA_BY_GC_STAGE_UP	0.575758	0.822541	0.215083	0.958648	113	127	FADS2 FKBP11 ATP6V0C CDC42BPB ITGB5 CKAP4 TMEM173 PDIA6 MANF SSR1 CLPTM1L ERGIC1 SRPRB HDLBP ARMCX3 SEL1L CDV3 SEC24D PDIA4 ADA FNDC3B RPN1 FNDC3A BASP1 TGM2 SEC24A EPPK1 CERS6 ENTPD1 TPST1 SPINT2 ASNS UBE2J1 SPCS1 SSR3 FKBP14 KIAA1217 LMAN1 PVR
ITO_PTTG1_TARGETS_UP	0.511521	0.783564	0.417942	0.958622	221	8	SLC2A3 GPNMB AKR1C3 ST13
LIU_TARGETS_OF_VMYB_VS_CMYB_DN	0.471014	0.760492	0.358739	0.958512	194	13	PALLD SLC38A1 PTPRJ CERS6 EHD1 CHSY1 GNG2
WANG_RESPONSE_TO_FORSKOLIN_UP	0.503513	0.78017	0.389249	0.958395	214	10	GNAI3 SPCS3 ACSL3 MED28 UBE2J1 TMEM50A
SANSOM_APC_TARGETS_UP	0.522876	0.792633	0.25497	0.957694	159	47	PSAT1 MCM3 MCM7 MCM6 MCM2 DTYMK ERGIC1 IMPDH2 SLC39A14 APEX1 CDC37 GLUL
BANDRES_RESPONSE_TO_CARMUSTIN_WITHOUT_MGMT_24HR_DN	0.516129	0.784932	0.417212	0.956947	223	8	ACTN1 RCN1 FNTA GTF2F1 GOLGA2 TLE3
JU_AGING_TERC_TARGETS_UP	0.548596	0.809313	0.558132	0.956777	253	3	HGF
MARTORIATI_MDM4_TARGETS_FETAL_LIVER_UP	0.543651	0.806475	0.225251	0.955188	136	84	IGF2BP1 SLC2A3 PLOD2 RAP2B NAA20 P4HA2 GNB1 RPS12 CAV1 HSPBP1 HPRT1 FAM114A2 DCXR UBE2K PTK7 RAP2A GLUL LMNB1
REACTOME_TRANSPORT_OF_VITAMINS_NUCLEOSIDES_AND_RELATED_MOLECULES	0.508197	0.781084	0.387837	0.954919	216	10	ALB SLC33A1
SCHAEFFER_PROSTATE_DEVELOPMENT_12HR_DN	0.52149	0.791798	0.302928	0.954694	181	24	NEFM TUBB3 TUBA1C GAP43 STMN1 TUBA4A AMPH BASP1
MEISSNER_NPC_ICP_WITH_H3_UNMETHYLATED	0.537634	0.801682	0.47744	0.954634	249	5	EVPL EPPK1
ZEMBUTSU_SENSITIVITY_TO_NIMUSTINE	0.550756	0.810432	0.556652	0.954241	254	3	PABPC1 CRKL
KEGG_AMINO_SUGAR_AND_NUCLEOTIDE_SUGAR_METABOLISM	0.525	0.794292	0.274289	0.954164	188	34	GMPPB HK3 GNPNAT1 GMPPA UGDH CYB5R3 RENBP NAGK
COLLER_MYC_TARGETS_UP	0.535065	0.800203	0.307296	0.952743	205	21	TFRC EIF5A
DEBIASI_APOPTOSIS_BY_REOVIRUS_INFECTION_UP	0.569948	0.820122	0.209545	0.949893	109	136	CAP2 BST2 ZEB2 SLC2A3 FHL2 ABI2 UBE2H H1F0 NRAS CASP3 ANXA1 SLC3A2 RBM15B UBE2L6 CELF1 PITPNB LSM6 FAF2 UBA3 RAB3GAP1 CAPZA2 IFI35 OTUD4 SHOC2 PSMB9 PIR YTHDC1 DUSP3 ITCH IFI16
JIANG_HYPOXIA_NORMAL	0.596491	0.835321	0.201718	0.949752	101	172	LGALS1 SCD SLC2A3 HMOX1 PLOD2 MARCKS IGF2BP2 IKBIP HSPA5 SGPL1 MAOA STOM ARL1 AP2B1 UBE2H KPNA4 CAV1 NT5E EHD2 SLC3A2 NEFL BLVRB YWHAZ TGM2 NAP1L1 FASN IFI30 GRSF1 RPL9 PEA15 XPNPEP1 ENO2 CANX NIT1 RPL30 MYH9 SEPT2 ADD3 RPS27L G3BP2 CORO1A RPS3
REACTOME_PROCESSING_OF_CAPPED_INTRONLESS_PRE_MRNA	0.526316	0.794426	0.32948	0.949528	209	17	NCBP2 CSTF3 PABPN1 CPSF7 SNRPD3 SNRPB CSTF1 NUDT21 NCBP1 CPSF2
GRADE_COLON_CANCER_UP	0.728571	0.904681	0.180221	0.949415	50	497	SKAP2 ICAM3 CD82 SCD TPT1 PGD RRM2 CYBA MCM3 BPI MCM7 RPL38 PABPC4 IKBKB MCM5 HIST1H1C AGPS H2AFZ AMPD3 SSR1 ZC3HAV1L G6PD CD70 DCLK1 RPL37A IMPDH2 TARS TXLNA HDLBP HSPBP1 CDV3 S100A11 GDI2 PSME1 EEF2 RPS17 RPL32 PDIA4 RPS8 APEX1 ARPC3 CTSB RPN1 SNRPC PRKCSH MVD ARPC2 RPL18A TMSB10 HNRNPH2 SH3GL1 DCXR PTBP1 PCNA RPL35 ANP32A RCN1 MRPL13 SNIP1 PSMB3 FASN HSD17B4 LMNB1 PFDN6 RPL9 CD99 PPP4C CBX5 CA…
BASSO_CD40_SIGNALING_DN	0.52381	0.792747	0.318714	0.949119	197	19	TUBB3 NCF4 CAMP AIF1 CD38 RERE UBE2J1
GOTTWEIN_TARGETS_OF_KSHV_MIR_K12_11	0.535817	0.800815	0.300825	0.948066	186	24	IKBIP HSPA5 SGPL1 DCLK1 PICALM SLC33A1 ATP6V1G1 SAMHD1 HMGCS1 SEC13 PRPF4B
BIOCARTA_MITOCHONDRIA_PATHWAY	0.532258	0.798558	0.413244	0.947845	230	8	CASP3 BID CASP6 BAX
HOFMANN_MYELODYSPLASTIC_SYNDROM_HIGH_RISK_UP	0.576344	0.822541	0.609386	0.947597	267	2	PLCG1 PRKAR2A
FREDERICK_PRKCI_TARGETS	0.559395	0.814785	0.552749	0.94755	258	3	KYNU KDELC2
BURTON_ADIPOGENESIS_7	0.541547	0.805263	0.27535	0.946296	188	33	HMGA2 PNP RBP1 S100A4 VCAM1 DNM1 PLP2 TPM4 APBB2
REACTOME_G_ALPHA_Q_SIGNALLING_EVENTS	0.531429	0.798081	0.286872	0.945711	185	28	GNG10 GNB1 GNG12 MGLL PLCB2 ANXA1 GNB4 GNB2
REACTOME_PERK_REGULATED_GENE_EXPRESSION	0.526829	0.794426	0.32991	0.945196	215	16	HSPA5 EIF2S1 ASNS EXOSC2 EXOSC7 EXOSC8 EXOSC3
HOLLERN_PAPILLARY_BREAST_TUMOR	0.545652	0.807649	0.420876	0.945155	250	7	CSN1S1 HPGD
AIYAR_COBRA1_TARGETS_DN	0.534351	0.800001	0.321668	0.943359	209	18	HSPB1 MCM2 HNRNPAB HPRT1
REACTOME_G0_AND_EARLY_G1	0.536866	0.801682	0.41068	0.941964	232	8	PCNA LIN54 RBBP4 CCNA2 HDAC1 CDK1
CHEMNITZ_RESPONSE_TO_PROSTAGLANDIN_E2_DN	0.568282	0.818935	0.214372	0.941631	128	105	LCN2 CDK6 FZD1 PPL GPC6 VWA5A DLG1 TRIOBP FHL1 FOXP4 ITM2B PIK3C3 GATM CLIC4 FNDC3A SPTLC2 CUX1 VTI1B ANXA11 CTSC CAPN1
GRAHAM_CML_QUIESCENT_VS_NORMAL_QUIESCENT_DN	0.555263	0.812996	0.308809	0.941607	210	20	TGFB1I1 FHL1 H1F0 SPTBN1 AIF1 HLA-DQA1 HLA-DMB
RAMPON_ENRICHED_LEARNING_ENVIRONMENT_EARLY_UP	0.502381	0.78017	0.37134	0.941182	210	11	VAMP2 HSPA5 AP2M1
MARSON_BOUND_BY_FOXP3_STIMULATED	0.706667	0.89225	0.184273	0.94111	52	403	MRPL34 HIST1H3A DBR1 CRYGS NRGN SHC1 DENND4A PSEN1 MCM3 SLC11A2 IKBIP FHL2 AASDHPPT TGFB1I1 H2AFZ GYPC CERS2 FAH NASP LYRM4 RAP1A ITM2B CAP1 NT5E DSG2 FCGR3A HSPA13 EIF5 LRRC8D USP4 ACTBL2 ARPC1B SEPT6 TRIM16 SLC3A2 CD53 SUN2 NUP210 PICALM SETD7 SIAE ELOVL5 HIST3H2BB RPS26 NRP1 SASH3 RTN3 THUMPD3 HIST1H2BK REL BSPRY ST13 PTPRJ HIST1H2AG PSMB3 UBA3 CTSC RAB3GAP1 ACOT2 COG3 SMARCC1 HNRNPA1 TMED5 UT…
KYNG_DNA_DAMAGE_BY_GAMMA_AND_UV_RADIATION	0.56196	0.815973	0.259117	0.941015	194	40	PHF3 NNMT DLG1 ADSL VCAM1 NRP2 DAB2 DNAJA1 EML4 ENTPD1 TPM1
LI_WILMS_TUMOR_ANAPLASTIC_UP	0.502381	0.78017	0.371163	0.940734	210	11	HAT1 G3BP2 KPNA2 RFC3 RFC4 CDK1 NCAPH HTT MKI67 KPNB1
ST_WNT_BETA_CATENIN_PATHWAY	0.501205	0.779813	0.343509	0.940067	207	14	PSEN1 MVP AKT1 AKT2 APC FSTL1 RPSA
GARGALOVIC_RESPONSE_TO_OXIDIZED_PHOSPHOLIPIDS_GREEN_DN	0.547826	0.809172	0.418593	0.940029	251	7	H1F0 THUMPD3 NUMA1
HAHTOLA_MYCOSIS_FUNGOIDES_CD4_UP	0.534031	0.799936	0.294545	0.939621	203	23	BST2 PADI2 FUCA1 GLUL GLRX KYNU ACTR2 RPS11 ARPC1A
ELVIDGE_HYPOXIA_UP	0.585185	0.829796	0.235365	0.939499	157	65	DPYSL4 S100A2 EGFR S100A4 P4HA2 CYB5A TNFAIP8 SRCAP CSRP2 CAV1 GJA1 SFXN3 HLA-DRB1 DST CADM1 GLRX ENO2
YAO_TEMPORAL_RESPONSE_TO_PROGESTERONE_CLUSTER_17	0.638191	0.856737	0.20198	0.93899	126	148	MRPL34 BPGM ARF4 GNG10 FUCA1 DDT DNAJC19 TUBB TGFB1I1 ADSL AKT1 IMPDH2 TWF2 ARPC5 GOSR2 SMAP1 MRPS7 CORO1C COPE TPM4 NDUFA11 NAP1L1 XRCC5 HSD17B4 ALG5 IFI35 HMBS RPN2 UBA1 CMPK1 TRAPPC4 KRTCAP2 ACTB YIPF5 CSNK2B
REACTOME_REGULATION_OF_MITOTIC_CELL_CYCLE	0.594502	0.834723	0.243166	0.938826	172	55	PSMA2 PSME2 PSME1 PSMB3 PSMB8 PSMB1 PSMB9 PSMC4 PSMC2 PSMB5 PSMD10 PSMD7 PSMD4 PSMB2 PSMD2 PSMC3 UBE2D1 PSMD6 PSMC6 PSMC1 PSMD11 PSMC5 PSMB10 PSMA6 UBE2E1 RPS27A CCNA2 PSMB4 PSMD3 PSMA4 BUB3 PSMA3 PSMA7 PSMA5 PSMD13 PSMD9 PSMD12
REACTOME_METABOLISM_OF_STEROID_HORMONES_AND_VITAMINS_A_AND_D	0.552174	0.811011	0.417776	0.938195	253	7	HSD3B1 LGMN RDH11
PID_TOLL_ENDOGENOUS_PATHWAY	0.5	0.779407	0.35088	0.937514	206	13	S100A9 S100A8 IKBKB CD14
BIOCARTA_MET_PATHWAY	0.568116	0.818935	0.292411	0.93733	195	26	HGF RAP1A RAP1B ITGB1 MAPK1 PAK1 GRB2 CRKL MAP2K1 SRC PXN
WEIGEL_OXIDATIVE_STRESS_RESPONSE	0.563636	0.816519	0.302303	0.937261	216	21	MCM4 ITGA5 AMPH GNAS CUX1 NF2
MASRI_RESISTANCE_TO_TAMOXIFEN_AND_AROMATASE_INHIBITORS_UP	0.543779	0.806475	0.408465	0.936884	235	8	FHL1 GJA1 SULF1
MARIADASON_RESPONSE_TO_BUTYRATE_CURCUMIN_SULINDAC_TSA_1	0.563441	0.816519	0.468541	0.936841	261	5	GNAI2 MYH9 TMSB4X
REACTOME_TRAF6_MEDIATED_NFKB_ACTIVATION	0.523573	0.792747	0.36115	0.936314	210	12	S100A12 IKBKB
PICCALUGA_ANGIOIMMUNOBLASTIC_LYMPHOMA_DN	0.553009	0.811727	0.272375	0.936073	192	33	SLC2A3 EIF4G3 EIF5 TUBB2A REL PTP4A1 COG3 EIF1 G3BP2 ESYT2 SRSF5 PRNP FOSL2
NUTT_GBM_VS_AO_GLIOMA_DN	0.536932	0.801682	0.27631	0.935955	188	31	CIRBP AFAP1 EIF3F NCAM1 RPL9 RPL27A RPL30 EIF3E RPS20 RPS6 RPLP2 RPS13 RPL24 API5 RPL23A RPL4
PARK_TRETINOIN_RESPONSE_AND_RARA_PLZF_FUSION	0.523573	0.792747	0.360892	0.935643	210	12	GYPC PLCB2 SPI1 PLEK IDH1 ALOX5AP
KEGG_OTHER_GLYCAN_DEGRADATION	0.526932	0.794426	0.37973	0.934957	224	10	FUCA1 MAN2B1 GLB1 HEXB FUCA2
TAKEDA_TARGETS_OF_NUP98_HOXA9_FUSION_6HR_UP	0.514286	0.784424	0.368764	0.934653	215	11	IL18 FKBP5 HPGD
OZANNE_AP1_TARGETS_UP	0.504831	0.78017	0.349558	0.93398	208	13	EGFR ARPC1B SPARC
BIOCARTA_HSP27_PATHWAY	0.552174	0.811011	0.415803	0.933764	253	7	HSPB1 FAS CASP3
BORLAK_LIVER_CANCER_EGF_UP	0.549708	0.809835	0.296437	0.933255	187	25	SCD RBP1 RRM2 RHOC TWF2 S100A11
ACEVEDO_LIVER_CANCER_UP	0.80303	0.934007	0.17728	0.933217	52	503	LCN2 HLA-B CAP2 OSTC BAIAP2L1 SERPINH1 SAR1A RAC2 GNG10 MARCKS RPA3 HSPB1 PHF3 ABCB1 MCM3 PPL FKBP11 DNAJC19 DOCK10 P4HA2 C7orf50 FADD LCP1 AASDHPPT MCM4 PPIC HIST1H1C NTAN1 SCOC H2AFZ GYPC LIPA TYMP PDIA6 GNAI3 SSR1 WARS DTYMK ITGAV PALLD TWF2 NRAS NT5E ARL8B SRP19 ARPC5 VAMP7 LRRC8D HLA-C FNDC3B SNRPC BLVRB TRAM2 TFIP11 RPLP1 CPVL FKBP5 LMAN2 CCDC51 MRPS7 ELOVL5 MKRN2 SEPT11 RDX SH3GL1 NEDD8 SL…
PANGAS_TUMOR_SUPPRESSION_BY_SMAD1_AND_SMAD5_UP	0.590226	0.832652	0.239218	0.932421	156	61	HMGA2 RBP1 CELF2 GMPR LCP1 TNFAIP8 MVP BAG2 EHD2 SPIN1 SEPT11 FERMT3 TGM2 APBB2 FSTL1 PCBD1
HALMOS_CEBPA_TARGETS_UP	0.568421	0.818935	0.305784	0.932383	215	20	HMOX1 AKR1C1 CKAP4 TNFAIP8 FAS GLRX NQO2
SHETH_LIVER_CANCER_VS_TXNIP_LOSS_PAM5	0.552163	0.811011	0.317881	0.932253	216	18	NGFR CRYGS GLIPR2 IGBP1 NCAM1 ALG2
SINGH_NFE2L2_TARGETS	0.526055	0.794426	0.359381	0.931726	211	12	HMOX1 G6PD GSR NQO1
REACTOME_SIGNALING_BY_NOTCH4	0.549569	0.809835	0.495245	0.931633	254	4	PSEN1 ADAM10
REACTOME_SIGNALING_BY_NOTCH2	0.549569	0.809835	0.495245	0.931633	254	4	PSEN1 ADAM10
ONKEN_UVEAL_MELANOMA_UP	0.76	0.92122	0.179915	0.930813	56	424	HLA-B LGALS1 WLS SCD FLNC ZEB2 FCER1G PSME2 EIF4G3 SHC1 CELF2 SLC11A2 FKBP11 QDPR NXN P4HA2 MCM4 TNFAIP2 CAMSAP2 CDC42BPB NTAN1 CERS2 TNFAIP8 TYMP STOM FHL1 BAG2 WWTR1 WARS CTSK NASP RPL37A NT5E PIK3C3 GNAS SFXN3 S100A11 TM9SF2 HLA-C SEPT10 SEC24D ANP32E CTSB CLIC4 ARPC2 HLA-DRB1 SUPT16H NOTCH3 BASP1 IDH2 RDX YWHAZ DNAJC13 UBE2K SPTAN1 PCNA SPARC PFN1 CUX1 ALG13 SREK1 HLA-DRA MRPL13 ANXA11 FASN C…
NAKAYAMA_FRA2_TARGETS	0.512077	0.783611	0.34816	0.930245	211	13	EIF4G3 LGMN SQSTM1
PEDERSEN_METASTASIS_BY_ERBB2_ISOFORM_1	0.572043	0.820864	0.464853	0.929467	265	5	MAP1B ITGA2 EPHA2
MOOTHA_GLYCOLYSIS	0.513253	0.784303	0.339516	0.929138	212	14	FBP1 BID ENO2
LY_AGING_OLD_DN	0.571839	0.820864	0.261294	0.928927	198	37	PSMA2 H2AFZ MCM2 NASP CDH11 PCNA CTSC NAE1
AMIT_EGF_RESPONSE_120_HELA	0.552356	0.811024	0.291145	0.928775	210	23	MVD IER3IP1 ARPC4 ZFP36L2 DAG1 ARRB1 EPHB4 HNRNPH1 BCL10 EPHA2 RPS10 DAXX PLAUR
PARK_HSC_AND_MULTIPOTENT_PROGENITORS	0.57971	0.825535	0.28971	0.928671	199	26	ITM2B GDI2 SEPT6 RPSA TAGLN2 SERF2 PSMB2 SORBS3 CCT8 MAPK14
REACTOME_HORMONE_SENSITIVE_LIPASE_HSL_MEDIATED_TRIACYLGLYCEROL_HYDROLYSIS	0.52619	0.794426	0.366141	0.928005	220	11	MGLL CAV1 PPP1CA PLIN1 FABP4 PPP1CB
KEGG_PURINE_METABOLISM	0.648855	0.862386	0.228311	0.926773	169	70	PNP RRM2 GMPR NT5C2 POLR2D ADSL AMPD3 IMPDH2 NT5E HPRT1 ADA NUDT9 POLR2E GMPR2
MORI_PRE_BI_LYMPHOCYTE_DN	0.550914	0.810432	0.29619	0.925945	210	22	ATP6AP1 UBE2H CAPN1 CD74 PTPRC SAMHD1 LYN
PID_ANGIOPOIETIN_RECEPTOR_PATHWAY	0.55814	0.814118	0.285209	0.925904	191	27	SHC1 AKT1 ITGA5 FN1 ITGB1 MAPK1 PAK1
KIM_BIPOLAR_DISORDER_OLIGODENDROCYTE_DENSITY_CORR_DN	0.557457	0.813408	0.332519	0.925826	227	15	S100A8 HIST1H1A CAMP
THILLAINADESAN_ZNF217_TARGETS_UP	0.561404	0.815604	0.321036	0.925195	223	17	BAIAP2L1 DCXR LMNB1 NUP50 SF3A1 CALM1 C18orf25
KEGG_GLYCOLYSIS_GLUCONEOGENESIS	0.617021	0.844243	0.249626	0.925194	202	43	PGK2 BPGM HK3 FBP1 AKR1A1
REACTOME_RAS_ACTIVATION_UOPN_CA2_INFUX_THROUGH_NMDA_RECEPTOR	0.576344	0.822541	0.46249	0.924743	267	5	NEFL CAMK2D CALM1
LINDGREN_BLADDER_CANCER_CLUSTER_2A_DN	0.605166	0.838628	0.232691	0.924686	163	63	PPP6C KIF2A GNG10 CELF2 CYBB PALLD DAB2 CLIC4 UBE2E2 PSIP1 UBQLN1 ALG2 IQGAP2 SERF2 ERP44 LYZ DNAJC10 AOC3 CNN3 AK1
LIANG_SILENCED_BY_METHYLATION_2	0.576023	0.822541	0.29367	0.924543	196	25	LCN2 ICAM1 S100A4 NT5E
STONER_ESOPHAGEAL_CARCINOGENESIS_DN	0.572354	0.821044	0.539183	0.924294	264	3	PALLD SRRM1
AMIT_EGF_RESPONSE_480_HELA	0.62069	0.846033	0.211709	0.924189	143	98	SERPINH1 TUBB3 EGFR RHOC ITGB5 SMTN PARVA DCLK1 ITGA5 ACTN1 CDV3 B4GALT1 PICALM PDLIM7 DAPK3 TGM2
CROONQUIST_STROMAL_STIMULATION_DN	0.559913	0.814886	0.435067	0.924106	256	6	GATM YY1 NFKB2 GNA13 ZNF217
RAMALHO_STEMNESS_UP	0.654028	0.864562	0.207717	0.924039	137	120	MRPL34 KCNAB3 KIF2A FKBP11 ACAT2 PPIC SEC23A GNB1 YES1 FHL1 HSPA4 DTYMK CRTAP LIMA1
BOYAULT_LIVER_CANCER_SUBCLASS_G3_UP	0.680851	0.87632	0.20679	0.92356	127	131	KIF2A PGD PLOD2 MARCKS NCAPG GNB1 ADSL IPO5 G6PD STMN1 PAK1IP1 NRAS ANP32E SRI DR1 ARPC4 LPCAT1 TMX1 GMFB EIF2S1 PFN2 ACACA EML4 CLIC1 HNRNPR TPRKB DUSP3 PSMC4
MIKKELSEN_DEDIFFERENTIATED_STATE_DN	0.576674	0.822541	0.538724	0.923507	266	3	ZEB2
BORCZUK_MALIGNANT_MESOTHELIOMA_UP	0.725352	0.902792	0.19073	0.92341	102	226	CRABP2 S100A2 AP2S1 PSMA2 KIF2A DBN1 CAPN7 MCM6 SS18 H2AFZ PAK2 ARL1 SSR1 HSPA4 ITGAV RAP1A VAMP7 RALA S100A11 GDI2 SEC24D PGRMC1 HPRT1 ACAP2 RAP1B RP2 DNAJA1 YWHAZ TK1 PCNA NAP1L1 G3BP1 ARPC4 UBXN7 XRCC5 PPP4C PABPC1 STIP1 YWHAQ SMARCC1 QKI HSPA8
YIH_RESPONSE_TO_ARSENITE_C5	0.576344	0.822541	0.461743	0.923248	267	5	CRABP2 PLAU MAP2K1
PYEON_HPV_POSITIVE_TUMORS_UP	0.554707	0.812769	0.314711	0.922956	217	18	CDKN2A MCM3 NASP PSIP1 CSTF3 ATAD2 RBBP4 SYK CDKN2C
KEGG_N_GLYCAN_BIOSYNTHESIS	0.563953	0.816519	0.284082	0.922244	193	27	ALG1 MGAT1 RPN1 B4GALT1 ALG13 ALG5 RPN2 ALG2 GANAB
PUJANA_XPRSS_INT_NETWORK	0.630435	0.852855	0.212099	0.922165	144	97	MCM4 MCM5 MCM6 MCM2 NASP STMN1 SH2D1A DNAJC9 ANP32E SEC31A PCNA RNASEH2B PSIP1 LMNB1 RPIA NAE1 KATNA1 TMPO SRSF11 ACYP1 BLMH RBBP4 SMC1A ATM COPS3 SNRPA1 KIFC1 DEK EXOSC8 TCERG1 SMC4 PRPF4 CDKN2C RAD21 TOP1 SNRPB CAD POLR2B SMC3 TOP2A CBX3 NCK1 RFC3 DDX39A PPP1CC CSNK2A1 ABCB7 DDX39B ILF3 CCNA2 PNN SNRPA CD47 BUB3 FUBP1 MAT2A
ZAMORA_NOS2_TARGETS_DN	0.654135	0.864562	0.225278	0.922027	173	71	HSPB1 EIF4G3 ATP6V0C AKR1C1 FKBP3 CASP3 EEF2 MGAT1 PPP1CA PDIA4 PCYT1A AP2A1 PEA15 CD36 YWHAQ GNB2 MYH9 G3BP2 EIF5A GMFG DYNC1H1 ACTB AP1B1 SARS
BIOCARTA_SPPA_PATHWAY	0.56391	0.816519	0.319749	0.921485	224	17	GNB1 TBXAS1 ITGB1 MAPK1 PRKCB MAP2K1 SYK SRC
VANTVEER_BREAST_CANCER_POOR_PROGNOSIS	0.587013	0.830533	0.297201	0.921445	225	21	SLC2A3 MCM6 AP2B1 ALDH4A1 LPCAT1
WANG_RESPONSE_TO_BEXAROTENE_DN	0.525301	0.794426	0.336664	0.921333	217	14	SKAP2 HIST1H1C ITGB2 PCYT1A ADD1 EPS15 LYN CAST MAPK14 RAB32
HO_LIVER_CANCER_VASCULAR_INVASION	0.560345	0.814886	0.48974	0.921277	259	4	AMPD3 CA2
PUJANA_BRCA_CENTERED_NETWORK	0.661654	0.870097	0.222578	0.920427	175	73	MCM4 MCM5 MCM6 MCM2 NASP SEC31A PCNA RNASEH2B PSIP1 LMNB1 RPIA NAE1 KATNA1 TMPO SRSF11 RBBP4 SMC1A ATM COPS3 SNRPA1 KIFC1 DEK TCERG1 SMC4 PRPF4 RAD21 TOP1 SNRPB CAD POLR2B SMC3 TOP2A NCK1 RFC3 DDX39A PPP1CC CSNK2A1 ABCB7 CCNA2 SNRPA
REACTOME_DNA_REPAIR	0.594059	0.834538	0.241681	0.920165	179	49	RPA3 FEN1 POLR2D APEX1 POLR2E PCNA XRCC5 XRCC6 MDC1 RFC2
BIOCARTA_PML_PATHWAY	0.562092	0.815973	0.433108	0.919943	257	6	FAS SUMO1 SP100 DAXX
LEE_DIFFERENTIATING_T_LYMPHOCYTE	0.660517	0.869414	0.225769	0.919531	178	69	EPB41 RAC2 CELF2 TNFAIP8 SH2D1A ITGB2 SEPT6 AIF1 CD53 FKBP5 NUP210 SASH3 CDK13 ZFP36L2 CORO1A PSMB9 GMFG LPXN PTPRC DOCK8 PRKCB DOCK2 EIF4A1 EVL APBB1IP ITGAL NLN
GARY_CD5_TARGETS_UP	0.724638	0.902634	0.192976	0.918816	99	217	VAMP2 SCD SLC2A3 ICAM1 PSAT1 KPNA1 DLG1 PPP1R18 AARS GNB1 WARS SQSTM1 WBP2 CD70 ERLIN2 TARS CARS SPI1 TLN1 RALA SEPT6 SLC3A2 PLEK PRKCSH GNAI2 AP2A1 NUP210 PHF14 DAPK3 IDH2 TPM4 PCK2 UBXN7 APBB2 CAMK2D ASCC1 FASN DOK3 CALR ENO2 CD74 GNB2 LRSAM1 ZFP36L2 CTNNA1
RODWELL_AGING_KIDNEY_DN	0.621993	0.84707	0.237911	0.918538	180	55	SLC4A1 PPFIA1 RTN4 PTGR1 AMPD3 IMPACT ERLIN2 GNAS
REACTOME_SYNTHESIS_OF_PE	0.610753	0.842055	0.590684	0.918516	283	2	CHKB PCYT2
PID_ENDOTHELIN_PATHWAY	0.594752	0.834759	0.27489	0.918069	203	30	GNAI3 AKT1 PLCB2 GNAI2 MAPK1 PRKCB MAP2K1 CDC42 RHOA SRC MAPK14 RAC1 GNAQ GNA11 GNAO1 RAF1 COL3A1 MAPK3
TERAMOTO_OPN_TARGETS_CLUSTER_8	0.573276	0.821385	0.488016	0.918033	265	4	NRGN MAPT
BIOCARTA_MTOR_PATHWAY	0.571429	0.820738	0.308226	0.917884	215	19	EIF4G3 AKT1 EIF4G1 RPS6 EIF4G2 EIF4EBP1 EIF4A1 PDPK1 EIF4A2 PPP2CA
DOUGLAS_BMI1_TARGETS_UP	0.713178	0.896413	0.190557	0.91705	91	241	CRYM KCNAB3 EFHD1 SCD RALB SRF PNP FZD1 RBP1 RAP2B KPNA1 TUBB6 MTHFS ITGB5 SS18 SF3B4 YES1 MPP1 TCIRG1 SLC39A14 TLN1 GDI2 MGAT1 ADA FHL3 ADARB1 CLIC4 TUBB2A CERCAM FN1 TRAM2 TPM2 NOTCH3 RP2 RBM15B BASP1 RDX DCXR TUBB4A LPCAT1 PTP4A1 ISOC2 FASN CTSC PLOD1 PEA15 LAMTOR3 BAG4 QKI SAR1B KDELC2 ACACA DNAJC7 THY1 YWHAH APEH CORO1A
KYNG_WERNER_SYNDROM_AND_NORMAL_AGING_UP	0.612069	0.842879	0.256894	0.916628	212	38	MPO SLC4A1 DAB2 B4GALT1 PCNA NOVA2 KTN1 ADD1 RPS6 PATL1
REACTOME_CLEAVAGE_OF_GROWING_TRANSCRIPT_IN_THE_TERMINATION_REGION_	0.597701	0.836018	0.26818	0.916115	207	32	NCBP2 U2AF2 CSTF3 SRSF11 SRSF5 PABPN1 CPSF7 SNRPD3 SNRPB RNPS1 CSTF1 SRRM1 NUDT21 NCBP1 SRSF7 CPSF2
CREIGHTON_ENDOCRINE_THERAPY_RESISTANCE_5	0.730061	0.905415	0.195026	0.915599	118	185	WLS ARF4 ANXA3 MB FUCA1 PSEN1 SLC11A2 IKBKB FBP1 OLFML2B STOM HSPA2 LIMA1 MGLL UGDH CAP1 VPS13D CASP3 SEL1L SEC22B PCYT1A FAM114A1 TACC1 TRAM2 STX12 EML1 NCEH1 IDH2 ARFGAP3 PTPRJ GMFB FAM129A TJP2 QKI ADAM9 SAR1B DAG1 ARRB1 KDELC2 MYH9 CLIC1 PLBD1 CLTC SWAP70 APLP2 ATP2B1
MCCABE_HOXC6_TARGETS_CANCER_DN	0.545906	0.807649	0.353112	0.915473	219	12	PSEN1 PAK2 SPTLC2 RAB9A PAWR
GARY_CD5_TARGETS_DN	0.808333	0.935754	0.188276	0.915435	96	266	TFRC PNP FEN1 RRM2 SLC11A2 IKBIP HSPA5 CYBB ADSL TNFAIP8 PDIA6 IPO5 MANF BAG2 HSPA4 DTYMK NASP DNAJB11 EIF2B1 PAK1IP1 UGDH PALLD EIF5 NXF1 TUBA4A DNAJC9 SRI SNRPC CUL2 BASP1 DNAJA1 BZW1 UBE2K ALG13 ANP32A GMFB BAG5 UFM1 GRSF1 ABCF2 STIP1 DYNC1LI1 EIF2S1 IFI35 PPIB SAMD9 DNAJC7 HSPH1 WDR77 CUL4A ATP2B1 RFC2 TRAPPC4 PAFAH1B1 SYNCRIP ERAP1 USP15 SRSF11 PSMC2 PSMB5 FAM98A CHORDC1 LANCL2 RBM3 MAGT1 MA…
PARK_HSC_MARKERS	0.556098	0.813199	0.319493	0.915349	227	16	PCM1 SSRP1 CBX5 ARL6IP1 ARPC1A LYN
PASTURAL_RIZ1_TARGETS_UP	0.566449	0.818593	0.430676	0.914779	259	6	LIMS1 SPARC CLIC2
ONO_FOXP3_TARGETS_DN	0.571429	0.820738	0.398588	0.91423	247	8	CDK6 CASP4 HNRNPA1
MATTHEWS_SKIN_CARCINOGENESIS_VIA_JUN	0.571429	0.820738	0.398287	0.91354	247	8	CALML3 NCF2 TRADD ALOX5AP
REACTOME_TRIGLYCERIDE_BIOSYNTHESIS	0.579365	0.825535	0.306674	0.913262	218	19	ACSL3 ELOVL5 LPCAT1 FASN ACACA GPD1 AGPAT5
REACTOME_SEMA4D_INDUCED_CELL_MIGRATION_AND_GROWTH_CONE_COLLAPSE	0.572519	0.821044	0.311361	0.913131	224	18	RAC2 RHOC MYL9 ROCK1 MYL12B MYH9 MYL6 RHOG CDC42 RHOA MYH10
LIU_IL13_PRIMING_MODEL	0.568627	0.818935	0.42978	0.912875	260	6	EGFR CHMP4A
ALCALA_APOPTOSIS	0.632576	0.853791	0.235461	0.912779	166	60	HLA-A RALB RAC2 FAS GNAS RTN3 CASP4 EIF3F RPL10A CD74 HSPA8
GENTILE_UV_HIGH_DOSE_DN	0.684783	0.879039	0.203346	0.912732	125	134	HMGA2 KIF2A SRF FEN1 PHF3 MORC3 IGF2BP3 FADD SS18 TNFAIP8 NASP CASP3 CDV3 FERMT2 TRIP10 DR1 PITPNB HMGXB4 ATP6V1B2 MAP1B LMNB1 QKI HSPA8 ZFP36L2 PDCD10 TPST1 RPS20 DDX17 PAFAH1B1 CSTF3 PRRX1 GTF2E1 STAM EXOSC2 CRKL FILIP1L
WILLIAMS_ESR2_TARGETS_DN	0.570806	0.820738	0.429312	0.911881	261	6	RPL21 CBX5 PANK2 HMCN1
REACTOME_PLATELET_HOMEOSTASIS	0.590116	0.832652	0.280389	0.910256	202	27	GNG10 GNB1 GNG12 GNAS GNB4 GNB2 PDE3A ATP2A3 GNG5 GNG2 GNG7 MAPK14 PPP2CA
ONO_AML1_TARGETS_DN	0.591304	0.83342	0.405315	0.910209	271	7	CDK6 CASP4 CD97
KEGG_BASE_EXCISION_REPAIR	0.556098	0.813199	0.31769	0.910183	227	16	FEN1 APEX1 PCNA
LEIN_NEURON_MARKERS	0.575064	0.822541	0.31035	0.910167	225	18	GAP43 TUBA4A NEFL ADD2 RTN1 MAP2K1
SASSON_RESPONSE_TO_FORSKOLIN_UP	0.604811	0.838628	0.238177	0.909461	175	52	HSD3B1 P4HA2 GNAS TLN1 PLIN3 PGRMC1 TUBB2A FKBP5 ARPC4 PTP4A1 STIP1 COL15A1 ATP2B1 DUSP3 ITPR1 GPRC5B MAP2K1 ARPC1A NOL3 PSMC3
GAVIN_FOXP3_TARGETS_CLUSTER_T4	0.637168	0.856269	0.248838	0.909037	215	41	WLS MTHFS ITGAV NT5E NRP1 CD38 ITGB1 PSMB3 FAM129A YWHAQ TIMM10 ARF1 NUCB2 SMU1 PSMD4 ENDOD1 GPX4 DRG1 AHNAK KARS CYFIP1
REACTOME_MYOGENESIS	0.591304	0.83342	0.404715	0.908863	271	7	CTNNA1 CDC42 CTNNB1 MAPK14
PID_THROMBIN_PAR4_PATHWAY	0.542857	0.806425	0.358585	0.908853	227	11	GNB1 PLCB2 ROCK1 RHOA GNG2 GNAQ GNA11
TONG_INTERACT_WITH_PTTG1	0.586387	0.830102	0.284864	0.908738	223	23	C7orf50 ARPC1B RPS26 RPS15 RPL30 CTNND1 CNP RPL31 GSTM3 RPS10 EIF2S2
REACTOME_SIGNALING_BY_SCF_KIT	0.580556	0.826095	0.260931	0.907694	208	34	AKT1 YES1 AKT2 NRAS MAPK1 CBL GRB2 MAP2K1 MMP9 PDPK1 LYN CREB1 KRAS SRC
GUO_HEX_TARGETS_DN	0.593123	0.833972	0.264063	0.907505	206	33	SLC4A1 REEP6 KPNA1 PSME1 FMO1 EPB42 UROD LMNB1 CD93
LIN_APC_TARGETS	0.625418	0.849939	0.240397	0.907238	186	48	S100A4 MMP14 PRKCSH POLR2E TGM2 PCNA CYB5R3 PFN1 CAPN1 CD99 UBA1 EIF5A FLOT2 MTA1 SF3A1
NAM_FXYD5_TARGETS_DN	0.564403	0.816665	0.368228	0.906638	240	10	ARL1 SNRPD1 EIF2S1
VALK_AML_CLUSTER_11	0.589947	0.832652	0.304437	0.906603	222	19	H1F0 DNM1 DAB2 CLIC4 SLC38A1 SPARC KYNU
ZHAN_V1_LATE_DIFFERENTIATION_GENES_DN	0.593478	0.833972	0.403673	0.906523	272	7	SNRPB CSK DNMT1 DDB2 ANP32B MRPS27 HMGA1
DUTERTRE_ESTRADIOL_RESPONSE_6HR_UP	0.679325	0.87621	0.211029	0.906475	160	93	CD82 PLOD2 FEN1 MCM3 OSTF1 MCM7 MCM4 MCM5 MCM6 YARS MCM2 SVIL RPL32 BLVRB FKBP5 TGM2 PCNA
REACTOME_AMINO_ACID_SYNTHESIS_AND_INTERCONVERSION_TRANSAMINATION	0.541063	0.804799	0.3391	0.906039	223	13	PSAT1 PSPH GLUL ALDH18A1 ASNS
BIOCARTA_PLCE_PATHWAY	0.583878	0.828696	0.426546	0.906005	267	6	RAP2B GNAS
LOPEZ_MESOTHELIOMA_SURVIVAL_DN	0.595699	0.835104	0.453079	0.905924	276	5	TUBB3 ENAH
BIOCARTA_RAC1_PATHWAY	0.55	0.809852	0.357345	0.905711	230	11	NCF2 ARFIP2 PAK1 CFL1
DORMOY_ELAVL1_TARGETS	0.593478	0.833972	0.403274	0.905628	272	7	BAG2 PDCD10 ACTB
JOHNSTONE_PARVB_TARGETS_3_DN	0.833333	0.9485	0.174518	0.905469	64	431	POGK CDK6 BCAT1 SAR1A KIF2A ERAP2 RPA3 HIST1H1A GPX8 PSAT1 RRM2 MORC3 DNAJC3 DPYD RPL38 MCM4 CYB5A MCM6 NCAPG PARVA YARS PDIA6 YES1 SSR1 ZC3HAV1L DTYMK STMN1 UBE2H ARGLU1 NT5E HSPA13 EIF5 SRP19 VAMP7 FERMT2 UCHL3 SEPT10 SEC22B ANP32E SLC3A2 SNRPC SPTBN1 ACAP2 TUBB2A IER3IP1 FKBP5 RP2 SPIN1 DR1 NDUFA11 TK1 CELF1 PCNA UBXN7 RAP2A GNB4 MRPL13 TMX1 ATG3 PSIP1 PPHLN1 CTSC FSTL1 NAE1 CBX5 ZNF22 RPS19 C…
BYSTRYKH_HEMATOPOIESIS_STEM_CELL_QTL_CIS	0.69708	0.885918	0.223811	0.905253	190	68	MPO PADI2 TUBB6 SCOC GNB1 GATM MRPS7 ADPGK CUX1 GNB4 HLA-DRA RCN1 ATP6V1B2 CTSC
ZEMBUTSU_SENSITIVITY_TO_DOXORUBICIN	0.593478	0.833972	0.403016	0.905048	272	7	VAMP2 PARP9
GALIE_TUMOR_ANGIOGENESIS	0.600432	0.837204	0.527489	0.904248	277	3	HGF
PID_P53_REGULATION_PATHWAY	0.609329	0.841087	0.274142	0.904162	208	29	CDKN2A AKT1 SETD7 NEDD8 RPL23 TRIM28 RPL11 RPL5 YY1 ATM UBE2D1 MAPK14 PPP2CA DAXX PRMT5
KAAB_FAILED_HEART_VENTRICLE_DN	0.608187	0.84075	0.286929	0.903323	207	25	CD68 FCER1G PSME2 WARS CSRP2 SLC39A14 CD14
DACOSTA_UV_RESPONSE_VIA_ERCC3_XPCS_UP	0.560794	0.815167	0.348309	0.903023	225	12	MED6 CASP3 IFI30
DURCHDEWALD_SKIN_CARCINOGENESIS_DN	0.711443	0.895381	0.204083	0.902659	142	118	HBA1 CRABP2 RALB HMOX1 RBP1 FBLIM1 CAT LXN DLG1 CAMSAP2 UBASH3B AGPS RANBP9 CCDC88A B4GALT1 ADARB1 ADD2 TPM4 YWHAZ PFN1 ITGB1 CAMK2D CADM1 PAK1 QKI GSR MYH9 APLP2 KIF5B TPM1 SMG1 SAMHD1 FABP4 TMX3 CTNND1 UTRN KIF1B ENAH HMGCS1 RBBP4
KEGG_PORPHYRIN_AND_CHLOROPHYLL_METABOLISM	0.586466	0.830102	0.313117	0.902373	233	17	HMOX1 CPOX BLVRB UROD HMBS
ONO_FOXP3_TARGETS_UP	0.6	0.836852	0.451294	0.902357	278	5	CD38 PAK1 CD97
REACTOME_SIGNALING_BY_GPCR	0.665179	0.870893	0.205274	0.901594	148	106	RAC2 FZD1 EGFR GNG10 PPBP RHOC GNB1 GNAI3 AKT1 GNG12 MGLL AKT2 NRAS PLCB2 GNAS ANXA1 PPP1CA
JI_RESPONSE_TO_FSH_UP	0.652174	0.86378	0.238882	0.90152	194	48	FADS2 RBP1 PPL DPYSL3 HIST1H1C NT5C2 SEPT6 MVD AKR1C3 FASN IFI35 IDI1 PSMB9 PIR
PILON_KLF1_TARGETS_DN	1	1	0.164855	0.901489	14	1027	LCN2 LTF ELANE LGALS1 HMGA2 SKAP2 CDK6 SCD RALB DBR1 ZEB2 PGD PNP CEACAM1 GNG10 ANXA3 RPA3 GTF2F2 FCER1G CTSG PSAT1 EIF4G3 MORC3 CELF2 DNAJC3 QDPR CAPN7 HK3 NXN DOCK10 NAA20 IST1 HSPA5 IGF2BP3 LUC7L LCP1 MCM4 PARVG ARRB2 CYBB IKBKB CKAP4 PTGR1 MCM6 SS18 AGPS RANBP9 TMEM173 PAK2 PDIA6 AKT1 DPY30 CAMP IPO5 ARL1 SSR1 HSPA4 SPATA5 ERLIN1 DTYMK ITGAM ERGIC1 GNG12 NASP MZB1 STMN1 ITGAV FCGR2A RAP1A KPN…
BIOCARTA_ARENRF2_PATHWAY	0.604301	0.838628	0.450728	0.901225	280	5	MAPK1 PRKCB CREB1 MAPK14
VALK_AML_WITH_EVI1	0.565757	0.817865	0.347582	0.901136	227	12	EEF1A2 RNASE3 AZU1 SPTBN1
KINSEY_TARGETS_OF_EWSR1_FLII_FUSION_UP	0.929825	0.99363	0.16872	0.900833	52	582	POGK NGFR IGF2BP1 PPP6C HAUS8 EPB41 KIF2A DBR1 PGD GTF2F2 CRYGS FEN1 PSAT1 RCN3 RRM2 KPNA1 MCM3 MED6 VWA5A PPFIA1 TUBB6 MCM7 LUC7L AASDHPPT MCM4 CYB5A MCM5 MCM6 SS18 RANBP9 POLR2D NCAPG AARS PAK2 MCM2 BAG2 MTHFD1 H2AFY2 PPP1R7 DTYMK C3orf58 EIF2B1 RAP1A FAS CAV1 PLP2 NRAS ARPC5 SSRP1 GDI2 HNRNPAB SEPT10 PGRMC1 DNAJC9 ANP32E SLC3A2 AKR1B10 TACC1 YME1L1 ARPC2 ADD2 MKRN2 BZW1 PTBP1 PCK2 TK1 EIF2A PC…
PID_WNT_CANONICAL_PATHWAY	0.592506	0.833972	0.379326	0.900795	252	9	CAV1 APC CTNNB1
HU_GENOTOXIN_ACTION_DIRECT_VS_INDIRECT_4HR	0.545894	0.807649	0.336377	0.898762	225	13	NRP1 PITPNB ACTB NONO KRAS SMC4 ACAA2 YWHAG
WANG_LMO4_TARGETS_DN	0.756098	0.920158	0.190276	0.898211	123	181	SAR1A BST2 EIF4G3 FBLIM1 MED6 FHL2 NAA20 PPFIA1 LXN HIST1H1C PAK2 ATP6AP1 ACSL3 HLA-C RPS17 SLC3A2 SPTBN1 STX12 RDX BZW1 THUMPD3 FAF2 PFDN6 RDH11 UBQLN1 ABCF2 RPL23 CAPZA2 SAMD9 DNAJC7 GANAB SMAP2 DUSP3 ITCH KRTCAP2 ACTR2 DYNC1H1 FKBP7 SAMHD1 EIF3D TRIP12 ATP6V1H BCAP29 PDK3 CTNND1 RPL35A EVL CHMP4A HMGCS1
WONG_IFNA2_RESISTANCE_UP	0.608696	0.840795	0.399931	0.898121	279	7	AKT2 GTF2F1 IFITM1 CNPY3
MORI_EMU_MYC_LYMPHOMA_BY_ONSET_TIME_UP	0.666667	0.870893	0.235891	0.898118	201	49	BCAT1 MCM7 IGF2BP3 PTGR1 MTHFD1 FKBP3 SSRP1 HPRT1 LSM6 SMARCD2 U2AF2 TRIM28 LGALS9 BLMH RBBP4 SMC1A SEPHS1
[truncated: 2,679 more rows]

## Sheet: C5_Spindle_Sarcomatoid
pathway	pval	padj	ES	NES	nMoreExtreme	size	leadingEdge
GO_POSITIVE_REGULATION_OF_VIRAL_TRANSCRIPTION	0.123116	0.529537	0.433109	1.3191	48	21	GTF2F2 POLR2D SUPT4H1 POLR2E PFN1 RSF1 GTF2F1 SMARCA4 SNW1 POLR2B CTDP1 CDK9
GO_CARDIAC_CHAMBER_DEVELOPMENT	0.532915	0.871822	-0.30043	-0.947491	339	36	RBP4 COL11A1 DHRS3 EGLN1 TMEM65 PPP1R13L DSP
GO_DNA_DEPENDENT_DNA_REPLICATION_MAINTENANCE_OF_FIDELITY	0.253333	0.684966	0.57739	1.21577	113	6	ZNF830 PCNA CDK9 ATRX
GO_CIRCADIAN_RHYTHM	0.932707	1	-0.205264	-0.664899	595	42	MAGED1 TYMS AHCY RBM4B
GO_PHOSPHATIDYLSERINE_ACYL_CHAIN_REMODELING	0.190385	0.626732	-0.748102	-1.25219	98	3	PLA2G2A LPCAT3
GO_SPINAL_CORD_DEVELOPMENT	0.684303	0.924777	-0.331697	-0.841808	387	14	PTN
GO_PLATELET_DERIVED_GROWTH_FACTOR_RECEPTOR_SIGNALING_PATHWAY	0.819026	0.975707	0.261295	0.724773	352	15	SGPL1 NRP1 PTPRJ
GO_CELLULAR_RESPONSE_TO_LIPOPROTEIN_PARTICLE_STIMULUS	0.416667	0.806202	0.425659	1.0313	184	9	FCER1G ITGB2 ITGB1 CD36
GO_REGULATION_OF_NLRP3_INFLAMMASOME_COMPLEX_ASSEMBLY	0.538961	0.874518	0.518139	0.963738	248	4	CD36 EIF2AK2 GBP5
GO_POSITIVE_REGULATION_OF_EPITHELIAL_CELL_DIFFERENTIATION	0.508046	0.861437	0.353363	0.955654	220	14	ZEB2 H2AFY2 TRIM16
GO_POSITIVE_REGULATION_OF_KINASE_ACTIVITY	0.732911	0.946163	-0.222283	-0.883067	578	162	CHI3L1 ANG CLU MAGED1 THBS1 CCL21 C5 PKN1 TGFB3 CSPG4 SDC4 AGT SOD1 MAPRE3 MADD
GO_NEGATIVE_REGULATION_OF_TRANSCRIPTION_FACTOR_IMPORT_INTO_NUCLEUS	0.413793	0.805212	0.380752	1.02973	179	14	NFKBIE SRI CD36 G3BP2 CCDC22 PSMD10 PPM1A LITAF RAB23
GO_POTASSIUM_ION_TRANSPORT	0.556918	0.878544	-0.358575	-0.924815	317	15	ATP1B1 AQP1 CDKN1B KCNQ1
GO_REGULATION_OF_T_CELL_RECEPTOR_SIGNALING_PATHWAY	0.0804598	0.438393	0.53184	1.43834	34	14	CEACAM1 ADA PHPT1 PTPRJ THY1 DUSP3 PRNP PAWR BCL10
GO_CARDIAC_MUSCLE_ADAPTATION	0.469231	0.843025	-0.618585	-1.03541	243	3	HDAC4 KDM4A
GO_NEGATIVE_REGULATION_OF_EPITHELIAL_CELL_PROLIFERATION	0.0015748	0.0916494	-0.592993	-1.88269	0	37	SFRP1 SERPINF1 XDH MAGED1 THBS1 CPB2 PTN APOH CD109
GO_MOVEMENT_IN_ENVIRONMENT_OF_OTHER_ORGANISM_INVOLVED_IN_SYMBIOTIC_INTERACTION	0.0661157	0.394933	0.38354	1.38319	23	42	TFRC ICAM1 ITGB5 ITGA5 ITGAV CAV1 CTSB HLA-DRB1 ITGB1 NCAM1 RPSA DAG1 ITGB3 ANPEP ITCH KPNA3 PVR
GO_REGULATION_OF_PROTEIN_TARGETING_TO_MITOCHONDRION	0.908108	0.994603	0.204827	0.721756	335	38	CDKN2A RAC2 CTSK ITGAX SNIP1 RPL28 BAG4 U2AF2 ARIH2 UBL5 UBE2L3 MICALL2
GO_APICAL_PROTEIN_LOCALIZATION	0.176871	0.606463	0.656474	1.30445	77	5	ARF4 RDX NAPA GOPC
GO_REGULATION_OF_ESTABLISHMENT_OF_PLANAR_POLARITY	0.0410095	0.315832	0.350955	1.39054	12	68	AP2S1 PSMA2 FZD1 PSME2 GPC6 ARRB2 AP2B1 DAB2 PSME1 AP2A1 PFN1 PTK7 PSMB3 PSMB8 PSMB1 AP2M1 CLTC AP2A2 PSMB9 PSMC4 PSMC2 PSMB5 PSMD10 PSMD7 PSMD4 PSMB2 PSMD2 CDC42 RHOA PSMC3
GO_FOREBRAIN_NEURON_DEVELOPMENT	0.822344	0.976385	-0.338017	-0.717585	448	7	DCX
GO_POSITIVE_REGULATION_OF_PROTEIN_MATURATION	0.00547445	0.110308	-0.797697	-1.75094	2	8	CLEC3B C6 KLKB1 F12 C3 PHB
GO_NEUROMUSCULAR_JUNCTION_DEVELOPMENT	0.175221	0.604396	-0.537043	-1.28364	98	11	AFG3L2 TNC APP ANK3 COL4A1
GO_MITOTIC_CYTOKINESIS	0.674256	0.920914	-0.323192	-0.833557	384	15	ANLN SPAST CKAP2 ANK3 CHMP4B
GO_NEGATIVE_REGULATION_OF_RESPONSE_TO_ENDOPLASMIC_RETICULUM_STRESS	0.860636	0.982695	0.250793	0.726964	351	18	DNAJC3 HYOU1 UBE2J1 UBAC2 WFS1 PTPN1 OPA1 NCK1
GO_SMAD_PROTEIN_SIGNAL_TRANSDUCTION	0.462366	0.836621	-0.441585	-1.0068	257	9	TGFB3 SMAD2 SMAD4 RBM14 SMAD5
GO_CYTOPLASMIC_TRANSLATION	0.010929	0.158	0.478453	1.6268	3	34	RPLP1 PTBP1 EIF3F RPL9 RPL15 SSB RPL22 RPL6 RPLP2 RPLP0 EIF3D EIF4EBP1 RPL35A RPL29 RPL26 EIF4H RPL31
GO_MEIOTIC_CHROMOSOME_SEGREGATION	0.194508	0.628782	0.506251	1.27865	84	11	ACTR2 ACTR3 TOP2B ATM SMC4 TOP2A PPP2R1A SMC2 SUN1
GO_POSITIVE_REGULATION_OF_CALCIUM_ION_TRANSPORT	0.401575	0.797949	-0.341605	-1.04974	254	32	S100A1 ATP1B1 STIM1 F2 MYLK TSPO ANK2 CASK GSTO1 GSTM2 ABL1 SLC9A1 P2RX7
GO_REGULATION_OF_DOUBLE_STRAND_BREAK_REPAIR	0.201856	0.6327	0.455467	1.26336	86	15	NUDT16 HMGA2 TFIP11 PPP4C TRIP12 TERF2IP DEK
GO_RNA_DEPENDENT_DNA_BIOSYNTHETIC_PROCESS	0.674336	0.920914	-0.348589	-0.833198	380	11	DKC1 PTGES3 NOP10 NHP2 RFC1
GO_REGULATION_OF_B_CELL_RECEPTOR_SIGNALING_PATHWAY	0.298701	0.720191	0.640781	1.19185	137	4	LPXN PRKCB LYN
GO_REGULATION_OF_G_PROTEIN_COUPLED_RECEPTOR_PROTEIN_SIGNALING_PATHWAY	0.76776	0.958379	0.239867	0.821293	280	35	FNTB ARRB2 MGLL DNM1 ADA PLEK ITGB1 ARRB1 RGS8 ECE1
GO_DENDRITE_DEVELOPMENT	0.425474	0.814195	0.311389	1.03353	156	31	ARF4 SLC11A2 PAK2 DCLK1 FAS PAK4 HPRT1 NRP1 ITGB1 MAP1B RERE TRAPPC4 EPHB3
GO_REGULATION_OF_RESPIRATORY_BURST	0.235683	0.67319	0.522155	1.22104	106	8	IGHA2 RAC2 IGHA1
GO_G_PROTEIN_COUPLED_RECEPTOR_INTERNALIZATION	0.0844156	0.446186	0.762266	1.41782	38	4	ARRB2 DNM1 ARRB1 DNM2
GO_MEMORY	0.515447	0.866671	-0.333801	-0.968926	316	25	SERPINF1 S100B IGF1 ATAD1 MECP2
GO_NEURON_DEVELOPMENT	0.390335	0.789983	-0.254593	-1.03846	314	208	PRELP FMOD CLU LAMA2 THBS4 ECM2 S100B MATN2 FOLR1 OGN PARD3 ZNF280D SDC4 LUM AGRN MICALL1 SOD1 DCX TBCE APOA4 RAPH1 NRCAM CPNE1 MECP2 NCK2 AFG3L2 TNC S100A6 APOA1 SPAST RDH13 CAMSAP3 STXBP1 APP NUMBL TSPO CDH1 ANK3 CLMN APOE PTPRA BLOC1S3 RXRA SDC2 CTHRC1
GO_REGULATION_OF_GOLGI_ORGANIZATION	0.304054	0.726788	0.468028	1.13395	134	9	MAPK1 STX5 MAP2K1 DNM2
GO_ENDOTHELIAL_CELL_DEVELOPMENT	0.103275	0.486735	0.440645	1.35984	40	22	ICAM1 RAP2B RAP1A RAP1B CLIC4 GPX1 RDX TJP2
GO_POSITIVE_REGULATION_OF_MYOTUBE_DIFFERENTIATION	0.0964912	0.47012	0.644761	1.43802	43	7	MMP14 EHD2 CD53 FLOT1 EHD1 MAPK14
GO_REGULATION_OF_CELL_ACTIVATION	0.0139535	0.178006	0.313121	1.45719	2	165	CLC HLA-A IGHA2 LGALS1 VAMP2 SPTA1 CDKN2A RAC2 PNP HMOX1 CEACAM1 FCER1G IL18 IGHA1 MMP14 ABAT BPI DLG1 FADD MUC5B UBASH3B PAK2 AKT1 MNDA YES1 MZB1 VCAM1 FAS CAV1 CASP3 ANXA1 VAMP7 ADA PLEK AIF1 HLA-DRB1
GO_MULTICELLULAR_ORGANISM_AGING	0.619369	0.902968	0.355591	0.861533	274	9	ATM SEC63 NDUFS6 MSH2 TP53 IDE INPP5D MSH6 CISD2
GO_ATP_DEPENDENT_CHROMATIN_REMODELING	0.441734	0.825156	0.308197	1.02293	162	31	NASP ANP32E RSF1 SMARCC1 SMARCD2 ACTB NPM1 RBBP4 HNRNPC SMARCA4 RUVBL1 CENPT
GO_ANATOMICAL_STRUCTURE_FORMATION_INVOLVED_IN_MORPHOGENESIS	0.0277778	0.25225	-0.31067	-1.30219	23	279	COL2A1 MFGE8 SFRP1 ANG COL8A1 ACTA1 THBS1 THBS3 RBP4 FOLR1 GPLD1 COL11A1 COL7A1 HRG CD9 KRT8 VTN VPS33A CD34 CSPG4 SDC4 CD109 COL12A1 KRT19 HTRA1 SPINT1 EGLN1 SDCCAG8 SRPX2 RASIP1 LAMA3 DCX CTR9 TRPS1 STIM1 COL18A1 POFUT1 ALDH1A3 NRCAM COL6A1 NEBL MMP2 TSC2 HSPG2 COL1A1 JMJD6 BCAS3 RHOB RDH13 SMAD2 FBN2 WDR74
GO_ION_TRANSPORT	0.031746	0.275404	0.249253	1.23938	3	291	ALB LCN2 CSN2 HBB LTF HBA1 SLC4A1 TFRC VAMP2 KCNAB3 TPT1 SLC2A3 CEACAM1 FCER1G CA1 PSEN1 SLC11A2 PPFIA1 ATP6V0C AKR1C1 DLG1 CYBB CYB5A CLIC5 ATP6AP1 TCIRG1 ITGAV TPCN2 SLC39A14 CAV1 NFKBIE SLC4A2 PLP2 GJA1 ANXA1 ABCC4 ACSL3 SFXN3 LRRC8D CACNA2D1 CNNM3 CLNS1A SRI SLC3A2 ADA CLIC4 PICALM ADD2 SLC38A1 STEAP4 SLC33A1 PITPNB CA4 BSPRY NDUFA9 CA2 ATP6V1A CAMK2D ATP6V1B2 ATP6V1E1
GO_LIPID_MODIFICATION	0.530935	0.870702	-0.266328	-0.956204	368	76	EPHX2 BPNT1 ACOX3 IMPAD1 MTMR1 PRKAA1 IVD IMPA1 KIT NUDT19 VAV1 ECI2 PIP5K1C CRAT DECR1 CYGB BDH2 INPPL1 INPP1 ACOT8 HADH PI4K2A
GO_NEGATIVE_REGULATION_OF_KIDNEY_DEVELOPMENT	0.335116	0.75281	-0.58009	-1.12818	187	5	TACSTD2
GO_REGULATION_OF_HEPATOCYTE_PROLIFERATION	0.0962567	0.469997	-0.737397	-1.43412	53	5	CPB2 PTN
GO_ACYLGLYCEROL_HOMEOSTASIS	0.00713012	0.124457	-0.842895	-1.63929	3	5	SCARB1 APOA4 APOA1 APOC3 APOC2
GO_NEGATIVE_REGULATION_OF_PHOSPHOPROTEIN_PHOSPHATASE_ACTIVITY	0.620614	0.90321	0.407043	0.907834	282	7	IKBKB ROCK1 NCKAP1L TIPRL PPP1R11
GO_NEGATIVE_REGULATION_OF_PROTEIN_COMPLEX_ASSEMBLY	0.15727	0.584003	0.328488	1.22431	52	50	SPTA1 TRIOBP CAPZA1 IMPACT STMN1 TWF2 SPTB SPTBN1 TFIP11 ADD2 RDX SPTAN1 PFN1 LCMT1 CAPZA2 PFN2 ADD1 CAPZB
GO_HEMOGLOBIN_METABOLIC_PROCESS	0.24263	0.677784	0.619632	1.23125	106	5	AHSP CAT EPB42 ADD1
GO_SINGLE_FERTILIZATION	0.0309446	0.270882	-0.534626	-1.5357	18	24	MFGE8 CD9 HVCN1 FETUB CD46
GO_LEUKOCYTE_ACTIVATION	0.00851064	0.13727	0.330368	1.47993	1	132	S100A12 LGALS1 VAMP2 SKAP2 CDK6 BST2 SRF PPBP ANXA3 ICAM1 FCER1G IL18 PSEN1 AZU1 DLG1 FADD LCP1 VCAM1 FAS IMPDH2 TXLNA SPI1 ANXA1 VAMP7 ITGB2 HPRT1 ADA AIF1
GO_CHROMOSOME_ORGANIZATION	1	1	-0.142151	-0.610315	905	386	ARID2 GTF2H1 FBLL1 HMGN3 PKN1 MAD2L1 PHF8 CETN2 HMGN5 TAF6L SIRT5 KDM5C MTA3 BRD9 CTR9 CRTC2 HUWE1 HLTF PHB2 HMGB3 MECP2 PHF2 GTF3C4 JMJD6 CBX4 RPS6KA4 USP16 KAT8 CLASP2 TADA3 PHB TSPYL5 CHD1L HIST1H1B PRKAA1 MORF4L2 ENY2 CHD3 DKC1 HDAC4 CDC23 KDM3B MEAF6 CHMP5 KAT7 PTGES3 CHMP6 EP400 HOPX NUP107 KDM3A H3F3A CHMP4B MBD1 ASF1A VPS4A RECQL SMC6
GO_REGULATION_OF_MITOCHONDRIAL_DEPOLARIZATION	0.635965	0.911208	0.388389	0.86623	289	7	NGFR SRC
GO_NEGATIVE_REGULATION_OF_MAP_KINASE_ACTIVITY	0.403252	0.799304	-0.360331	-1.04593	247	25	SFRP1 PDCD4 CDK5RAP3 APOE SERPINB3 UCHL1 STK38
GO_SYNAPTIC_VESICLE_LOCALIZATION	0.514986	0.866671	0.289967	0.969991	188	32	VAMP2 BLOC1S1 PSEN1 AP3M1 CANX ARF1 DNM2 AP3S1 AP3D1 TOR1A SEPT5 CTNNB1 RAB27A ITSN1
GO_PHENOL_CONTAINING_COMPOUND_METABOLIC_PROCESS	0.305882	0.727578	0.435463	1.14501	129	13	CRYM DDT MAOA HPRT1
GO_REGULATION_OF_ANTIGEN_RECEPTOR_MEDIATED_SIGNALING_PATHWAY	0.0122249	0.166134	0.567429	1.64479	4	18	CEACAM1 ADA PHPT1 PTPRJ THY1 DUSP3 LPXN PTPRC PRKCB LYN PRNP PAWR BCL10
GO_ESTABLISHMENT_OF_SPINDLE_ORIENTATION	0.980769	1	-0.202899	-0.494644	560	12	LLGL2 CENPA ZW10 CLASP1 HTT ARHGEF2 WDR81 WDR43 MAP4 DYNLT1 NUMA1 PAFAH1B1
GO_METANEPHRIC_NEPHRON_MORPHOGENESIS	0.517717	0.866671	-0.666902	-1.00603	262	2	GREM1 PDGFRB
GO_GLYCERALDEHYDE_3_PHOSPHATE_METABOLIC_PROCESS	0.263529	0.690196	0.451158	1.18628	111	13	PGD DERA G6PD RPIA
GO_RESPONSE_TO_UV_C	0.244813	0.680296	0.718099	1.22407	117	3	IMPACT YY1 DCUN1D3
GO_CARBOHYDRATE_CATABOLIC_PROCESS	0.862805	0.98322	0.204333	0.794939	282	61	PGK2 BPGM DERA HK3 PGM5 AKR1A1 DCXR ADPGK GYG1 ENO2 NUDT5
GO_DENTATE_GYRUS_DEVELOPMENT	0.0769231	0.42874	0.888244	1.33615	37	2	CDK6 MDK
GO_ESTABLISHMENT_OR_MAINTENANCE_OF_TRANSMEMBRANE_ELECTROCHEMICAL_GRADIENT	0.27037	0.696228	-0.654759	-1.18857	145	4	ATP1B1
GO_LABYRINTHINE_LAYER_DEVELOPMENT	0.343257	0.758424	-0.431582	-1.11311	195	15	DNAJB6 SPINT1 EGLN1 ST14 PLCD1 NSDHL
GO_N_TERMINAL_PROTEIN_AMINO_ACID_ACETYLATION	0.435374	0.820847	0.53467	1.06242	191	5	NAA20 NAA50 NAA10
GO_NEUROLOGICAL_SYSTEM_PROCESS	0.123567	0.530482	-0.300487	-1.20016	96	172	COL2A1 SERPINF1 PPP1R1B FABP7 S100B PTN RBP4 COL11A1 TACSTD2 MYH14 SERPINE2 AGT LUM DHRS3 SOD1 IGF1 COL18A1 PIGR ALDH1A3 NRCAM PRKAR2B ATAD1 MECP2 PNKD TIMM8B COL1A1 CHM EML2 TIMM13 OR4F21 CDKN1B COL11A2 APP KIT AZGP1 ANK3 ITGA3 GLS RDH10 WDR36
GO_NEURONAL_STEM_CELL_DIVISION	0.7	0.933608	-0.45607	-0.827896	377	4	NUMBL DOCK7
GO_CERAMIDE_CATABOLIC_PROCESS	0.351449	0.762985	-0.541411	-1.10415	193	6	GM2A GLA
GO_EXCRETION	0.530612	0.870702	0.483629	0.960998	233	5	HMOX1 NFAT5
GO_DIGESTION	0.241322	0.67705	-0.421139	-1.19216	145	22	RBP4 SERPINA3 SCARB1 AQP1 APOA4
GO_POSITIVE_REGULATION_OF_SYNAPTIC_TRANSMISSION_GLUTAMATERGIC	0.0560166	0.371148	0.852479	1.45314	26	3	NGFR GLUL RAB3GAP1
GO_POSITIVE_REGULATION_OF_MITOTIC_NUCLEAR_DIVISION	0.0123894	0.167144	-0.686738	-1.64144	6	11	PHIP IGF1 PHB2 UBE2C
GO_HINDBRAIN_DEVELOPMENT	0.837912	0.978289	0.226342	0.777154	304	36	WLS ABAT HSPA5 AARS
GO_OLIGOSACCHARIDE_METABOLIC_PROCESS	0.195599	0.628782	0.430768	1.24865	79	18	LALBA B4GALT1 PRKCSH
GO_NEGATIVE_REGULATION_OF_DENDRITIC_SPINE_DEVELOPMENT	0.728846	0.943268	-0.488341	-0.817399	378	3	APOE
GO_MODULATION_OF_GROWTH_OF_SYMBIONT_INVOLVED_IN_INTERACTION_WITH_HOST	0.0198238	0.208239	0.734752	1.71819	8	8	MPO ELANE CTSG CAMP SQSTM1
GO_CHROMOSOME_SEGREGATION	0.963768	1	0.169055	0.719715	265	97	KIF2A CHMP2A NCAPG NEK9 PPP1R7 ARL8B NIPBL TOP3B AKAP8L CIAO1 RPS3 PAFAH1B1 ACTR2 RPS27 ACTR3 MCMBP CHMP4A TOP2B SMC1A ATM STAG1 CHMP2B SEC13 KIF11 NAA50 KIFC1 RANGAP1 SMC4 RAD21 TOP1 RCC1 NUDC SMC3 CENPT AKAP8 CHMP7 TOP2A
GO_NEGATIVE_REGULATION_OF_CYCLIN_DEPENDENT_PROTEIN_KINASE_ACTIVITY	0.446512	0.827833	0.3901	1.0113	191	12	CDKN2A DNAJC3 CASP3 APC FBXO7
GO_ETHER_METABOLIC_PROCESS	0.126667	0.534733	0.648216	1.3649	56	6	AGPS TXN2 TXNL1
GO_HEMATOPOIETIC_PROGENITOR_CELL_DIFFERENTIATION	0.786486	0.967549	0.229008	0.806965	290	38	CDK6 SRF PSEN1 SPI1 EEF2 PLEK EML1 XRCC5
GO_CYTOKINE_METABOLIC_PROCESS	0.662338	0.917896	0.451888	0.840512	305	4	IL18 PAWR BCL10
GO_ANTEROGRADE_AXONAL_TRANSPORT	0.888889	0.988186	-0.258616	-0.656338	503	14	SOD1 SPAST SPG7 BLOC1S3 BLOC1S2
GO_NEGATIVE_REGULATION_OF_ERK1_AND_ERK2_CASCADE	0.821883	0.976385	0.238053	0.73745	322	23	DLG1 RANBP9 CAV1 ARRB1 DUSP3 ADIPOQ LYN
GO_STEROID_BIOSYNTHETIC_PROCESS	0.727407	0.943064	-0.246963	-0.837704	490	51	SCARB1 CYB5R2 APOA4 CYB5R1 APOA1 PRKAA1 GGPS1 TSPO FDXR CNBP HSD11B1 NSDHL CYP27A1 MED1 PBX1 CYP7B1 DHCR7 ACOT8 AKR1B1
GO_ALDITOL_PHOSPHATE_METABOLIC_PROCESS	0.176367	0.605904	-0.504383	-1.28007	99	14	PLA2G2A PTDSS1 SLC27A1 LPCAT3 SERINC5
GO_SODIUM_INDEPENDENT_ORGANIC_ANION_TRANSPORT	0.00829876	0.134768	0.920202	1.56858	3	3	ALB SLCO2A1 MFSD10
GO_REGULATION_OF_PROTEIN_TYROSINE_KINASE_ACTIVITY	0.373711	0.776236	0.337159	1.05613	144	24	RAP2B SHC1 PSEN1 PAK2 MVP CAV1
GO_REGULATION_OF_INTERFERON_BETA_PRODUCTION	0.82872	0.977146	-0.274306	-0.720075	478	16	POLR3B DDX58 MAVS PPM1B PYCARD POLR3C
GO_DNA_TEMPLATED_TRANSCRIPTION_ELONGATION	1	1	0.15358	0.571996	336	48	GTF2F2 POLR2D SUPT4H1 SSRP1 SUPT16H POLR2E NCBP2 GTF2A2 GTF2E1 GTF2E2
GO_N_GLYCAN_PROCESSING	0.922902	1	0.294269	0.58473	406	5	PRKCSH MAN1B1
GO_INORGANIC_ION_IMPORT_INTO_CELL	0.924908	1	-0.282234	-0.599163	504	7	TF SLC9A1 ATP2B4
GO_ENDOPLASMIC_RETICULUM_TO_CYTOSOL_TRANSPORT	0.215103	0.649094	0.490618	1.23917	93	11	SEL1L FAF2 VCP NOL3
GO_NEGATIVE_REGULATION_OF_REPRODUCTIVE_PROCESS	0.595447	0.894976	-0.343828	-0.886779	339	15	SERPINF1 TIMP1 IGF1 CDKN1B PRKACB
GO_G_PROTEIN_COUPLED_PURINERGIC_RECEPTOR_SIGNALING_PATHWAY	0.921053	1	0.406885	0.612061	454	2	GNAI2
GO_MEMBRANE_DEPOLARIZATION	0.195349	0.628782	0.49972	1.29548	83	12	CDKN2A TPCN2 CAV1 CACNA2D1 YWHAH ADIPOQ
GO_OLFACTORY_BULB_INTERNEURON_DIFFERENTIATION	0.738866	0.948261	0.555575	0.83573	364	2	RAC1 ROBO1
GO_POSITIVE_REGULATION_OF_G_PROTEIN_COUPLED_RECEPTOR_PROTEIN_SIGNALING_PATHWAY	0.016129	0.191512	-0.698776	-1.59318	8	9	UBQLN2 C3 F2 CHGA PHB
GO_ATTACHMENT_OF_SPINDLE_MICROTUBULES_TO_KINETOCHORE	0.801852	0.973105	-0.397796	-0.722112	432	4	ZNF207 CHAMP1 SEH1L
GO_REGULATION_OF_LYASE_ACTIVITY	0.0510441	0.356052	0.554392	1.53776	21	15	CAP2 GNAI3 CAP1 GNAS GNAI2 PHPT1
GO_RESPONSE_TO_NITROGEN_COMPOUND	0.564815	0.882351	0.192496	0.973906	60	330	BAIAP2L1 VAMP2 RALB HMOX1 FZD1 EGFR GNG10 ICAM1 SHC1 ABAT CYBA QDPR CAT NNMT ATP6V0C RRAGC RETN TMEM173 AARS GNB1 AKT1 IPO5 IMPACT ATP6AP1 TCIRG1 GNG12 VCAM1 EIF2B1 RAP1A FAS CAV1 AKT2 CASP3 PIK3C3 GNAS GJA1 ANXA1 EEF2 RAB13 TRIM16 APEX1 HPRT1 CTSB SLC3A2 ADA RAP1B AIF1 NEFL RRAGB GNAI2 SPARC CASP4 GNB4 UROD CA2 ATP6V1A SNIP1 MAPK1 ATP6V1B2 ATP6V1E1 PEA15 KYNU SMARCC1 LAMTOR3 PAK1 GNB2 PLAU HMBS …
GO_NEGATIVE_REGULATION_OF_TRANSMEMBRANE_TRANSPORT	0.840945	0.978592	-0.238769	-0.733731	533	32	THBS1 AGT APOA2 APOC3 ANK3 FMR1 KCNQ1 GSTO1 GSTM2
GO_REGULATION_OF_DNA_RECOMBINATION	0.751773	0.953271	0.280296	0.80661	317	17	KPNA1 PPP4C KPNA2 TERF2IP EXOSC3
GO_REGULATION_OF_LEUKOCYTE_PROLIFERATION	0.00630915	0.121763	0.423135	1.67653	1	68	CLC HLA-A SPTA1 CDKN2A RAC2 PNP IL18 DLG1 FADD MNDA MZB1 VCAM1 CASP3 ANXA1 ADA AIF1 HLA-DRB1 SASH3 CD38
GO_RESPONSE_TO_ETHANOL	0.228228	0.664633	0.307174	1.15102	75	52	S100A8 ICAM1 ABAT CAT G6PD VCAM1 SPI1 EEF2 CTSB SETD7 CD14 SPARC UROD
GO_SULFUR_COMPOUND_METABOLIC_PROCESS	0.0176768	0.19939	-0.355848	-1.41008	13	159	PRELP ACAN BGN NCAN FMOD OPLAH OGN CSPG4 MGST1 ALDH5A1 LUM DCN SULT1A1 SOD1 BPNT1 SLC25A10 GSTA4 GGCT VCAN ABHD14B SLC35B2 AHCY CHPF IMPAD1 AASS ACOT7
GO_POSITIVE_REGULATION_OF_TYROSINE_PHOSPHORYLATION_OF_STAT1_PROTEIN	0.1	0.47553	-0.799049	-1.33747	51	3	HPX KIT
GO_REGULATION_OF_CELL_CYCLE_CHECKPOINT	0.740806	0.949625	-0.306285	-0.789951	422	15	MAD2L1 NDRG1
GO_NEGATIVE_REGULATION_OF_TRANSCRIPTION_REGULATORY_REGION_DNA_BINDING	0.738866	0.948261	0.556401	0.836972	364	2	SRI SIN3A
GO_POSITIVE_REGULATION_OF_DNA_REPLICATION	0.779528	0.964169	-0.257226	-0.790449	494	32	TGFB3 IGF1 NVL WIZ NEK7 DKC1 IGF1R GREM1
GO_NEGATIVE_REGULATION_OF_NEURON_APOPTOTIC_PROCESS	0.688427	0.927419	0.23244	0.865702	231	48	NGFR HMOX1 PSEN1 AARS LGMN NEFL NRP1 ILK ROCK1 CORO1A HYOU1
GO_POSITIVE_REGULATION_OF_REPRODUCTIVE_PROCESS	0.666667	0.919198	0.336479	0.815228	295	9	RETN PLAU PDE3A CTNNB1
GO_POSITIVE_REGULATION_OF_METANEPHROS_DEVELOPMENT	0.526971	0.87014	0.583356	0.994387	253	3	BASP1 ADIPOQ
GO_POSITIVE_REGULATION_OF_LYMPHOCYTE_APOPTOTIC_PROCESS	0.971111	1	0.245627	0.517198	436	6	FAS LGALS9 BAX
GO_NUCLEOTIDE_PHOSPHORYLATION	0.523161	0.868212	0.271628	0.945291	191	37	PGK2 BPGM HK3 DTYMK ADPGK ENO2 CMPK1 PGAM1 CMPK2 AK1 PGAM4 LDHA
GO_POSITIVE_REGULATION_OF_GENE_EXPRESSION_EPIGENETIC	0.860656	0.982695	0.218179	0.747033	314	35	HIST1H3A PADI2 WBP2 POLR2E MYO1C ACTB ATAD2 ARID1B POLR1A DEK CTNNB1 SF3B1 HIST2H3A TBP BAZ1B
GO_GLUTAMATE_SECRETION	0.238095	0.67613	0.621262	1.23448	104	5	VAMP2 PPFIA1
GO_REGULATION_OF_MRNA_METABOLIC_PROCESS	1	1	-0.127624	-0.456229	694	74	RBM5 CNOT7 CTR9 PNPT1 JMJD6 TNRC6B
GO_POSITIVE_REGULATION_OF_PROTEIN_BINDING	0.273713	0.696954	0.345815	1.14779	100	31	SPTA1 RALB EPB41 TMEM173 CAV1 ADD2 NRP1 ARRB1 ADD1 FLOT1 ARHGEF7
GO_REGULATION_OF_NFAT_PROTEIN_IMPORT_INTO_NUCLEUS	0.459854	0.834736	-0.460366	-1.0105	251	8	AKAP1 SLC9A1 GSK3B MTOR PPP3CA PPP3CB
GO_REGULATION_OF_VASCULOGENESIS	0.140741	0.556284	-0.736329	-1.33664	75	4	XDH CD34 HIF1AN
GO_LENS_FIBER_CELL_DIFFERENTIATION	0.212121	0.646411	0.686022	1.276	97	4	NF2 MAF VIM EPHA2
GO_SENSORY_PERCEPTION	0.117566	0.520396	-0.334785	-1.24583	84	96	COL2A1 RBP4 COL11A1 TACSTD2 MYH14 SERPINE2 LUM DHRS3 SOD1 IGF1 COL18A1 PIGR MECP2 TIMM8B COL1A1 CHM EML2 TIMM13 OR4F21 CDKN1B COL11A2 KIT AZGP1 RDH10 WDR36 CYP1B1 KCNQ1 UCHL1 SERPINB6
GO_HEPATICOBILIARY_SYSTEM_DEVELOPMENT	0.467066	0.841729	-0.287406	-0.979814	311	54	CPB2 PTN LBP KLKB1 CP FGA LSR PHF2 ASS1 MAN2A1 ALDH9A1 RXRA
GO_FATTY_ACID_CATABOLIC_PROCESS	0.32764	0.748498	-0.331232	-1.0838	210	44	ACOX3 LIPE IVD NUDT19 MCEE PLA2G15 MMAA ECI2 SLC27A4 CRAT DECR1 BDH2 ACOT8 HADH
GO_REGULATION_OF_VESICLE_FUSION	0.516556	0.866671	-0.34606	-0.969668	311	21	SGSM2 TBC1D9B STXBP1 TBC1D15 TBC1D1 TBC1D2B TBCK TBC1D5
GO_MITOCHONDRIAL_RESPIRATORY_CHAIN_COMPLEX_I_BIOGENESIS	1	1	-0.120512	-0.394318	643	44	NDUFAB1 NDUFAF3 NUBPL NDUFAF4 NDUFB6 NDUFB3 NDUFA2 NDUFB7 NDUFS5 NDUFC2 NDUFS8 BCS1L NDUFB5 NDUFB1 NDUFV3 NDUFV1 NDUFB11 NDUFAF2 NDUFB8 ACAD9 NDUFB4 NDUFA13 NDUFV2 NDUFB9 NDUFS3 NDUFS2 ECSIT NDUFS6 NDUFA10 NDUFB10 AIFM1 NDUFS1 NDUFA7 NDUFA12 NDUFA8 NDUFA5 NDUFA6 NDUFA3 OXA1L NDUFS4 TIMMDC1 NDUFA9 NDUFA11 NDUFS7
GO_REGULATION_OF_LIPID_STORAGE	0.352941	0.762985	-0.421035	-1.10525	203	16	SCARB1 ABHD5 C3 APOB
GO_CARBOHYDRATE_TRANSPORT	0.35369	0.762985	0.351321	1.08833	138	23	SLC2A3 PPBP HK3 AKT1 YES1 AKT2
GO_REGULATION_OF_CELLULAR_RESPONSE_TO_GROWTH_FACTOR_STIMULUS	0.00145773	0.0916494	-0.487775	-1.73919	0	72	SFRP1 XDH LTBP4 THBS1 ASPN FOLR1 HRG VTN FBN1 TGFB3 CD109 AGT DCN HTRA1 CTDSPL2
GO_EMBRYONIC_HEMOPOIESIS	0.318841	0.740341	-0.560629	-1.14334	175	6	KIT MED1 PBX1
GO_EMBRYO_DEVELOPMENT_ENDING_IN_BIRTH_OR_EGG_HATCHING	0.300896	0.722747	-0.270665	-1.07923	234	171	COL2A1 SFRP1 C6 RBP4 FOLR1 COL11A1 C5 KRT8 TGFB3 SDC4 RARRES2 SOX10 DNAJB6 KRT19 SPINT1 EGLN1 CTR9 POFUT1
GO_ANTIGEN_PROCESSING_AND_PRESENTATION_OF_PEPTIDE_OR_POLYSACCHARIDE_ANTIGEN_VIA_MHC_CLASS_II	0.00298507	0.102464	0.548783	2.08883	0	55	AP2S1 KIF2A FCER1G RAB7A SEC23A LGMN AP2B1 SEC24D HLA-DRB1 AP2A1 SEC31A SEC24A HLA-DRA IFI30 CTSS CANX CD74 AP2M1 SAR1B DYNC1I2 CLTC AP2A2 HLA-DQA1 DYNC1H1 ARF1 HLA-DMB AP1B1 DNM2 KLC1 SEC13 KIF11 HLA-DQB1
GO_RESPONSE_TO_IONIZING_RADIATION	0.741742	0.949781	0.227539	0.852616	246	52	ICAM1 CYBA IKBIP VCAM1 CAV1 CASP3 ANXA1 GPX1 NIPBL ITGB1 XRCC5 XRCC6
GO_PROTEIN_EXPORT_FROM_NUCLEUS	0.889273	0.988186	-0.253062	-0.664309	513	16	NUP88 XPO4 XPO1 NUP214 TPR XPO5 GSK3B AHCYL1
GO_EPITHELIUM_DEVELOPMENT	0.25	0.68331	0.21079	1.05022	28	301	CRABP2 CDK6 EVPL SRF ZEB2 FZD1 CASP14 EGFR CEACAM1 ICAM1 S100A7 CRYGS RAP2B MMP14 PSEN1 PPL RHOC CAT KRT9 AKR1C1 DLG1 LCP1 TGFB1I1 RAB25 AARS AKT1 CLIC5 MTHFD1 ITGA5 RAP1A AKT2 PALLD SPI1 CASP3 DAB2 GNAS GJA1 ANXA1 RALA AKR1C2 PPP1CA RAB13 KRT2 CTSB VCL B4GALT1 RAP1B CLIC4 FNDC3A AKR1C3 BASP1 GPX1 RDX NRP1 TGM2 PCNA PFN1 PTK7 RAP2A ILK CA2 MAPK1 PPHLN1 HSD17B4 SPRR2D GRSF1 PLOD1 ROCK1
GO_POSITIVE_REGULATION_OF_SEQUESTERING_OF_CALCIUM_ION	0.951111	1	0.260242	0.547972	427	6	SRI CLIC2 CALM1
GO_SECONDARY_METABOLITE_BIOSYNTHETIC_PROCESS	0.0670996	0.398767	0.76961	1.43147	30	4	DDT COQ6
GO_CELL_MIGRATION_INVOLVED_IN_HEART_DEVELOPMENT	0.246154	0.680345	-0.722373	-1.20913	127	3	FOLR1
GO_PROTEIN_LOCALIZATION_TO_CYTOSKELETON	0.350114	0.762985	0.436355	1.10211	152	11	PCM1 FAM83H
GO_NUCLEAR_ENVELOPE_REASSEMBLY	0.767764	0.958379	-0.308261	-0.771744	442	13	SPAST BANF1 CHMP4B EMD
GO_INTRINSIC_APOPTOTIC_SIGNALING_PATHWAY_IN_RESPONSE_TO_DNA_DAMAGE_BY_P53_CLASS_MEDIATOR	0.837838	0.978289	0.287218	0.695878	371	9	RPS27L IFI16 SNW1
GO_REGULATION_OF_AUTOPHAGY	0.284553	0.704836	0.244619	1.08401	69	122	EEF1A2 RALB HGF HSPB1 RAB7A ATP6V0C RRAGC SCOC AKT1 CTSK SQSTM1 TPCN2 CASP3 RRAGB DAPK3 SPTLC2 ATP6V1A RPL28 ATP6V1B2 ATP6V1E1 CAPN1 RAB3GAP1 UBQLN1 LRSAM1 VPS26B U2AF2 IFI16 ATP6V1G1 SCFD1 PAFAH1B2 ITPR1 ATP6V1H
GO_PHOSPHOLIPID_METABOLIC_PROCESS	0.0894737	0.45592	-0.327041	-1.25698	67	123	PLA2G2A SLC44A1 GPLD1 SLC44A2 ALDH5A1 APOA2 DDHD2 DPM1 BPNT1 APOA4 ABHD5 CDIPT CPNE1 MECP2 PIGT APOA1 PTDSS1 PON1 IMPAD1 MTMR1 GGPS1 SLC27A1 IMPA1 AGPAT3 KIT LPCAT3 SERINC5 ENPP2 PIGU VAV1 PLA2G15 PNPLA8 PLCD1 PIP5K1C
GO_AMMONIUM_ION_METABOLIC_PROCESS	0.0135338	0.175338	-0.452723	-1.55751	8	58	PLA2G2A SLC44A1 GPLD1 SHMT1 MAOB SLC44A2 CBR4 APOA2 TMLHE CHDH APOA4 MECP2 APOA1 PON1 SLC27A1 ALDH9A1 LPCAT3 ENPP2 PLA2G15 SMS PNPLA8
GO_REGULATION_OF_INTERLEUKIN_4_PRODUCTION	0.85307	0.981847	0.307208	0.68517	388	7	HLA-DRB1 SASH3 LGALS9
GO_NCRNA_CATABOLIC_PROCESS	0.197216	0.628782	0.459	1.27316	84	15	NUDT16 ERN2 EXOSC2 EXOSC7 EXOSC8 EXOSC3 POP1 DIS3L2
GO_REGULATION_OF_FAT_CELL_DIFFERENTIATION	0.08867	0.452667	-0.492198	-1.40777	53	23	SFRP1 TMEM64 RARRES2 IGF1
GO_GLUTAMINE_FAMILY_AMINO_ACID_BIOSYNTHETIC_PROCESS	0.949657	1	0.235232	0.594133	414	11	ALDH4A1 GLUL ALDH18A1 PYCR1 CAD OAT
GO_REGULATION_OF_PROTEIN_ACTIVATION_CASCADE	0.00158479	0.0916494	-0.847944	-2.5491	0	29	CFP C8A C9 C8G C6 C8B SERPINC1 C2 CFH C5 C4B VTN A2M CFB C7 CFI SERPING1 FGA C4BPA C3 CD55 PHB2 PROS1 PHB C4A C4BPB CD46
GO_REGULATION_OF_TELOMERASE_RNA_LOCALIZATION_TO_CAJAL_BODY	0.844021	0.978717	-0.282835	-0.70809	486	13	DKC1 NOP10 NHP2 CCT4 CCT6A CCT7 TCP1 CCT2 CCT3 CCT5 RUVBL1 CCT8 RUVBL2
GO_REGULATION_OF_RNA_STABILITY	0.0189394	0.20149	0.329504	1.41924	4	105	IGF2BP1 PSMA2 HSPB1 PSME2 CIRBP AKT1 PSME1 APEX1 YWHAZ ANP32A PSMB3 PSMB8 PABPC1 PSMB1 QKI EIF4G1 HSPA8 CARHSP1 ZFP36L2 HNRNPR PSMB9 DCP1A PSMC4 SYNCRIP PSMC2 PSMB5 EXOSC2 PSMD10 PSMD7 ZC3H14 PSMD4 HNRNPC PSMB2 PSMD2 PSMC3 EXOSC7 EXOSC8 ZFP36L1 EXOSC3 PSMD6 PSMC6 PSMC1 PCID2 PAIP1 MAPK14 PSMD11
GO_BUNDLE_OF_HIS_CELL_TO_PURKINJE_MYOCYTE_COMMUNICATION	0.84492	0.978717	-0.354924	-0.690269	473	5	DSP
GO_REGULATION_OF_CELL_MATURATION	0.651111	0.915355	0.389831	0.820837	292	6	OPA1 PPP2R1A RAC1 SIRT2 MTOR GSK3B
GO_NEGATIVE_REGULATION_OF_CELL_DEVELOPMENT	0.441077	0.824457	0.240842	1.00069	130	84	LTF LGALS1 NGFR PCM1 PSEN1 RTN4 DPYSL3 CERS2 CAV1 NOTCH3 CORO1C NRP1 ITGB1 BAG5 CALR TJP2 CTNNA1 THY1 PRPF19 YWHAH KATNA1 PAFAH1B1 RUFY3
GO_MAMMARY_GLAND_MORPHOGENESIS	0.870968	0.984571	-0.295689	-0.674161	485	9	PHB2 PML MED1 STAT6 SCRIB
GO_CELLULAR_PROTEIN_COMPLEX_DISASSEMBLY	0.139971	0.556284	-0.342331	-1.23165	96	77	DSTN MRPL15 MRPS28 MRPS35 MRPL37 MRPS26 MRPL2 MRPL16 MRPS6 MRPL49 MRPL18 MRPS18C MRPL4 MRPS14 VPS4A N6AMT1 MRPL22 MRPS15 MRPL12 STMN3 MRPL42 MRPL30 MRPL53 MRPS25 MRPL47 MRPL28 MRRF PTCD3 MRPL9 MRPL50 MRPL27 MRPL21 MRPL45 MRPS18B MRPS36
GO_REGULATION_OF_CYTOKINE_PRODUCTION_INVOLVED_IN_INFLAMMATORY_RESPONSE	0.417112	0.806202	-0.539698	-1.04962	233	5	CHID1 GPSM3 APOD
GO_BODY_MORPHOGENESIS	0.594406	0.894976	-0.371446	-0.905544	339	12	TGFB3 MMP2 COL1A1
GO_SOMATIC_STEM_CELL_POPULATION_MAINTENANCE	0.599349	0.896835	-0.316971	-0.910492	367	24	SFRP1 SMAD2 KIT STAT3
GO_CYTOPLASMIC_MICROTUBULE_ORGANIZATION	0.707155	0.935401	-0.302844	-0.835165	424	20	ATAD1 SLAIN2 SPAST CRIPT EZR VPS4A STMN3
GO_POSITIVE_REGULATION_OF_DNA_DAMAGE_RESPONSE_SIGNAL_TRANSDUCTION_BY_P53_CLASS_MEDIATOR	0.372294	0.775343	0.598477	1.11317	171	4	CDKN2A ATM
GO_PROTEIN_ACTIVATION_CASCADE	0.00145773	0.0916494	-0.708583	-2.49351	0	66	CLU CFP C8A C9 C8G C1QA CFD C6 C1QC F9 C8B C2 APOH C1QB CFH F11 C5 C4B A2M CFB C7 CFHR1 IGLC2 F10 KLKB1 KNG1 C1S CFI SERPING1 FGA F12 C4BPA IGHG3 C3 CD55 C1R F2 C4A C4BPB FGB IGHG1 FGG CD46 IGLV7-43
GO_POSITIVE_REGULATION_OF_PHOSPHOLIPASE_ACTIVITY	0.491726	0.853965	0.342087	0.984427	207	17	EGFR ARF4 MARCKS ARL1 PLCB2
GO_NEGATIVE_REGULATION_OF_PEPTIDYL_TYROSINE_PHOSPHORYLATION	0.579585	0.887104	-0.350769	-0.920797	334	16	SFRP1
GO_REGULATION_OF_COLLATERAL_SPROUTING	0.00207469	0.10067	0.95151	1.62194	0	3	CRABP2 IST1
GO_ESTABLISHMENT_OR_MAINTENANCE_OF_MONOPOLAR_CELL_POLARITY	0.346847	0.76195	0.452868	1.09722	153	9	PTK7 RAP2A MAP1B FSCN1 GBF1
GO_NEURON_RECOGNITION	0.321185	0.742469	0.45438	1.11697	140	10	GAP43 NTM RTN4 NRP1 EPHB3
GO_NUCLEOSIDE_DIPHOSPHATE_METABOLIC_PROCESS	0.0317919	0.275404	0.414482	1.52667	10	46	NUDT16 PGK2 BPGM RRM2 HK3 DLG1 AMPD3 MPP1 DTYMK NUDT9 ADPGK ENO2 TJP2 NUDT5 CMPK1
GO_MICROTUBULE_POLYMERIZATION_OR_DEPOLYMERIZATION	0.768322	0.958379	0.277042	0.797244	324	17	RANBP9 STMN1 CAV1
GO_RESPONSE_TO_AMMONIUM_ION	0.979899	1	0.182691	0.556417	389	21	GNB1 AIF1 GNAI2 PLAU RGS8 DNM2
GO_REGULATION_OF_INTERLEUKIN_5_PRODUCTION	0.629921	0.908121	-0.605532	-0.913456	319	2	EPX
GO_REGULATION_OF_GLUCOSE_IMPORT	0.435115	0.820847	0.325361	1.00792	170	23	NGFR MARCKS AKT1 MZB1 RAP1A AKT2
GO_NEGATIVE_REGULATION_OF_PROTEOLYSIS	0.00127226	0.0916494	-0.515111	-2.0368	0	158	SERPINF1 LPA SLPI ITIH1 SERPINB5 THBS1 ITIH3 ITIH2 CPB2 AMBP SERPINA4 SERPINA3 SERPINC1 COL7A1 CST3 HRG C5 C4B ITIH6 VTN A2M MAD2L1 SERPINE2 CD109 SERPIND1 AGT KNG1 AQP1 DNAJB6 PEBP1 SPINT1 SERPINA1 TIMP1 TRIAP1 ITIH4 SERPINF2 SERPING1 SERPINB1 C4BPA SERPINA7 C3 CD55 NAIP COL6A3 SDCBP SERPINB12 PROS1 F2 DNAJB2 AHSG FETUB PI16 C4A C4BPB PZP APP A2ML1 CD46
GO_PINOCYTOSIS	0.980287	1	-0.229465	-0.523171	546	9	AHSG SNX5 PYCARD MAPKAPK2 PPT1 EHD4 DNM2 DOCK2 RAB34
GO_REGULATION_OF_EPITHELIAL_CELL_APOPTOTIC_PROCESS	0.242975	0.678422	-0.420138	-1.18933	146	22	THBS1 IGF1 FGA COL18A1 SFRP4 FGB FGG TNFAIP3 ABL1 SCG2 SORT1 GSN
GO_PHOSPHATIDYLETHANOLAMINE_METABOLIC_PROCESS	0.590018	0.892065	-0.461309	-0.89717	330	5	SLC27A1 PLA2G15 PNPLA8
GO_PHOSPHATIDYLCHOLINE_METABOLIC_PROCESS	0.00162602	0.0916494	-0.633819	-1.83979	0	25	PLA2G2A SLC44A1 GPLD1 SLC44A2 APOA2 APOA4 MECP2 APOA1 PON1 SLC27A1 LPCAT3 ENPP2 PLA2G15 PNPLA8
GO_LUNG_EPITHELIUM_DEVELOPMENT	0.853547	0.981847	0.2739	0.691798	372	11	MAP2K1 CREB1 NUMA1 YAP1 LTA4H AIMP2
GO_METENCEPHALON_DEVELOPMENT	0.759375	0.957102	-0.259245	-0.787972	485	30	PTN SERPINE2 MECP2 ATRN
GO_G_PROTEIN_COUPLED_PURINERGIC_NUCLEOTIDE_RECEPTOR_SIGNALING_PATHWAY	0.316103	0.737153	-0.837008	-1.12872	158	1	PTAFR
GO_ACTIN_FILAMENT_BUNDLE_ORGANIZATION	0.00271003	0.101852	0.577613	1.91715	0	31	BAIAP2L1 SRF LCP1 DPYSL3 ITGB5 LIMA1 ACTN1 AIF1 ADD2 ITGB1 ARRB1 ADD1 SWAP70 PDCD10 FSCN1 CORO1B CDC42 RHOA SRC PAWR
GO_CELLULAR_RESPONSE_TO_VIRUS	0.903285	0.993342	-0.291063	-0.638881	494	8	DDX58 MAVS LSM14A IKBKE
GO_CYTOPLASMIC_MRNA_PROCESSING_BODY_ASSEMBLY	0.65897	0.917552	-0.366174	-0.855455	370	10	CNOT7 EDC3 LSM14A ATXN2
GO_RESPIRATORY_GASEOUS_EXCHANGE	0.628774	0.907814	-0.378922	-0.885236	353	10	MECP2 MAN2A1 GAA COX5B ADH5
GO_NEGATIVE_REGULATION_OF_PROTEIN_MODIFICATION_BY_SMALL_PROTEIN_CONJUGATION_OR_REMOVAL	0.293103	0.711108	0.25711	1.07556	84	89	PSMA2 CDKN2A PSME2 PSEN1 NXN ARRB2 PDCL3 CAV1 PSME1 USP4 DNAJA1 PSMB3 BAG5 PSMB8 PSMB1 ARRB1 PSMB9 RPS3 PSMC4 PSMC2 PSMB5 TRIP12 PSMD10 PSMD7 PSMD4 PSMB2 PSMD2 PSMC3 ISG15 UBE2D1 PSMD6 CTNNB1 PSMC6 PSMC1
GO_AMINO_ACID_ACTIVATION	0.790297	0.968553	-0.248546	-0.8051	504	42	YARS2 DARS2 AARSD1 WARS2 IARS2 AARS2 EARS2 EEF1E1 HARS2 MARS
GO_DENDRITIC_CELL_DIFFERENTIATION	0.0285088	0.256887	0.732786	1.63434	12	7	PRTN3 PSEN1 SPI1 LGALS9 LYN
GO_BONE_TRABECULA_MORPHOGENESIS	0.00713012	0.124457	-0.866902	-1.68598	3	5	SFRP1 THBS3 MMP2 COL1A1 FBN2
GO_REGULATION_OF_INFLAMMATORY_RESPONSE_TO_ANTIGENIC_STIMULUS	0.573333	0.882595	0.433315	0.912399	257	6	FCER1G GPX1
GO_REGULATION_OF_PROTEASOMAL_UBIQUITIN_DEPENDENT_PROTEIN_CATABOLIC_PROCESS	0.973761	1	-0.190035	-0.668734	667	66	CLU UBQLN2 MAD2L1
GO_NEGATIVE_REGULATION_OF_NEURON_DIFFERENTIATION	0.039039	0.311741	0.392916	1.47231	12	52	LGALS1 NGFR PSEN1 RTN4 DPYSL3 CERS2 CAV1 NOTCH3 NRP1 ITGB1 BAG5 CALR THY1 PRPF19 YWHAH KATNA1 PAFAH1B1 RUFY3
GO_REGULATION_OF_SKELETAL_MUSCLE_TISSUE_DEVELOPMENT	0.649913	0.914995	-0.343527	-0.860035	374	13	S100B PRKAA1 HDAC4
GO_MUSCLE_TISSUE_DEVELOPMENT	0.399413	0.796639	-0.293555	-1.04274	271	71	ACTA1 AKAP13 RBP4 COL11A1 MYH14 AGT DCN EGLN1 PPP1R13L DSP NEBL ATG5 MYLK LEMD2 MYH11 FLNB
GO_NEGATIVE_REGULATION_OF_PROTEIN_AUTOPHOSPHORYLATION	0.126667	0.534733	0.648092	1.36464	56	6	MVP IMPACT CAV1 ADIPOQ
GO_ACID_SECRETION	0.350588	0.762985	0.419146	1.1021	148	13	VAMP2 PPFIA1 ANXA1 ABCC4
GO_POSITIVE_REGULATION_OF_ADAPTIVE_IMMUNE_RESPONSE	0.0229008	0.224767	0.514341	1.59334	8	23	HLA-B HLA-A FCER1G FADD ANXA1 ADA SASH3
GO_REGULATION_OF_OSTEOCLAST_DIFFERENTIATION	0.49308	0.854164	-0.375972	-0.986957	284	16	SFRP1 TMEM64 TYROBP
GO_REGULATION_OF_PROTEIN_BINDING	0.259494	0.686329	0.274506	1.11319	81	72	SPTA1 RALB EPB41 PSEN1 HSPA5 ARRB2 TMEM173 CAV1 DAB2 PPP1CA AIDA TFIP11 ADD2 NRP1 PCBD1 ROCK1 ARRB1 ADD1
GO_CARDIAC_SEPTUM_DEVELOPMENT	0.628141	0.907814	0.302025	0.885206	249	19	FZD1 PARVA AP2B1 CRELD1 PTK7 SNX17 LUZP1 DNM2 MYH10
GO_REGULATION_OF_ICOSANOID_SECRETION	0.967391	1	-0.269774	-0.550175	533	6	P2RX7 MAP2K6 P2RX4 MIF ACSL4 SYK
GO_L_ALPHA_AMINO_ACID_TRANSMEMBRANE_TRANSPORT	0.966667	1	0.247985	0.522162	434	6	SLC38A1 SLC7A5 SLC25A22 SLC25A13
GO_REGULATION_OF_HISTONE_METHYLATION	0.168595	0.600433	-0.456092	-1.29111	101	22	CTR9 MECP2 HIST1H1B KDM3A RTF1 SMAD4 SMARCB1 RNF20 PAF1 KDM4A CHTOP WDR61 SUPT6H CTCF
GO_POSITIVE_REGULATION_OF_MITOCHONDRIAL_FISSION	0.00362319	0.102554	-0.868287	-1.77078	1	6	DDHD2 DCN DNM1L
GO_ANTIMICROBIAL_HUMORAL_RESPONSE	0.0151134	0.185888	0.52872	1.63164	5	22	HLA-A IGHA2 LTF DEFA1 RNASE3 IGHA1 AZU1 CAMP
GO_EPIDERMIS_MORPHOGENESIS	0.215686	0.650181	-0.650757	-1.26562	120	5	KRT17 TGM3
GO_INTERMEDIATE_FILAMENT_BASED_PROCESS	0.014658	0.182598	-0.556546	-1.59867	8	24	KRT16 KRT14 KRT6A SYNM DNAJB6 PKP1 SOD1 KRT17 DSP
GO_COGNITION	0.492063	0.854027	0.246636	0.974076	154	67	ITGA8 SRF EGFR ARF4 FEN1 NRGN PSEN1 SLC11A2 NTAN1 ITGA5 CASP3 GNAS NIPBL ITGB1 HLA-DRA GMFB
GO_RESPONSE_TO_ZINC_ION	0.427621	0.816049	-0.369136	-1.01798	256	20	KRT14 CRIP1 HVCN1 ASS1 TSPO
GO_PURINE_DEOXYRIBONUCLEOTIDE_METABOLIC_PROCESS	0.39693	0.794609	0.47367	1.05643	180	7	NUDT16 ADA SAMHD1
GO_DISRUPTION_OF_CELLS_OF_OTHER_ORGANISM	0.00457666	0.108268	0.699347	1.76636	1	11	ALB S100A12 ELANE DEFA1 CTSG AZU1 CAMP
GO_AXIS_SPECIFICATION	0.607527	0.901316	-0.393819	-0.897893	338	9	SFRP1
GO_PHOSPHATIDYLINOSITOL_METABOLIC_PROCESS	0.392481	0.79105	-0.303676	-1.04475	260	58	PLA2G2A GPLD1 DPM1 BPNT1 CDIPT PIGT IMPAD1 MTMR1 SLC27A1 IMPA1 KIT PIGU VAV1
GO_CELL_PART_MORPHOGENESIS	0.355954	0.762985	-0.262446	-1.04645	277	171	PRELP FMOD CLU LAMA2 THBS4 ECM2 S100B MATN2 OGN PARD3 ZNF280D MYH14 LUM DCX DNM1L TBCE RAPH1 NRCAM CPNE1 AFG3L2 S100A6 PNPT1 SPAST
GO_PIGMENT_GRANULE_LOCALIZATION	0.248175	0.68208	-0.551463	-1.21046	135	8	VPS33A BLOC1S3
GO_VASCULAR_ENDOTHELIAL_GROWTH_FACTOR_SIGNALING_PATHWAY	0.113333	0.510294	0.668746	1.40813	50	6	HSPB1 NRP2 NRP1 MYO1C
GO_RESPONSE_TO_ORGANOPHOSPHORUS	0.120427	0.527142	-0.392613	-1.29887	78	46	ALDH3A1 AQP1 SOD1 TYMS AKAP1 COL1A1 ASS1 ITPR2 APP PTAFR PYGM SELL EZR KCNQ1 RAPGEF1 AKAP9 VGF NME1
GO_AXO_DENDRITIC_TRANSPORT	0.806988	0.974171	-0.278147	-0.767057	484	20	SOD1 SPAST SPG7 APP BLOC1S3 UCHL1 BLOC1S2
GO_SINGLE_ORGANISM_MEMBRANE_FUSION	0.673591	0.920914	0.235282	0.876288	226	48	VAMP2 RAB7A GNAI3 VAMP7 GOSR2 SEC22B STX12 VTI1B DYSF STX10 STX5 ANKFY1 RAB8A RAB34 BNIP1 USO1 BAX SERPINA5
GO_REGULATION_OF_PROTEIN_UBIQUITINATION_INVOLVED_IN_UBIQUITIN_DEPENDENT_PROTEIN_CATABOLIC_PROCESS	0.892405	0.989146	0.197132	0.775437	281	66	PSMA2 CDKN2A PSME2 PSEN1 PDCL3 PSME1 PSMB3 PSMB8 PSMB1 PSMB9 CCDC22 PSMC4 PSMC2 PSMB5 PSMD10 PSMD7 PSMD4 PSMB2 PSMD2 PSMC3 UBE2D1 GOLGA2 PSMD6 PSMC6 PSMC1 PSMD11 RAB1A
GO_SKELETAL_MUSCLE_TISSUE_REGENERATION	0.18018	0.611438	0.529643	1.28323	79	9	NACA GJA1 ANXA1 GPX1 PLAU
GO_POLYSACCHARIDE_BIOSYNTHETIC_PROCESS	0.133333	0.546494	0.499787	1.35165	57	14	PGM5 ALG1 AKT1 AKT2 GYG1
GO_REGULATION_OF_TYROSINE_PHOSPHORYLATION_OF_STAT_PROTEIN	0.521891	0.867717	-0.370178	-0.954741	297	15	HPX IGF1 ARL2BP KIT STAT3
GO_ORGAN_REGENERATION	0.462264	0.836621	-0.322986	-1.00025	293	34	CPB2 APOH KLKB1 APOA2 FGA TYMS APOA1
GO_GLAND_MORPHOGENESIS	0.165625	0.594212	-0.426459	-1.29622	105	30	SFRP1 SERPINB5 TGFB3 CRIP1 PHB2 TNC EZR LAMA5 PML RPS6KA1 MED1 STAT6 CYP7B1 POLB SCRIB
GO_NEGATIVE_REGULATION_OF_ADAPTIVE_IMMUNE_RESPONSE	0.737885	0.94795	0.329069	0.769513	334	8	CEACAM1 PTPRC
GO_REGULATION_OF_SYSTEMIC_ARTERIAL_BLOOD_PRESSURE_BY_CIRCULATORY_RENIN_ANGIOTENSIN	0.499112	0.857343	-0.426159	-0.99559	280	10	AGT CPA3 CMA1 ACE
GO_RIBOSOME_BIOGENESIS	0.298246	0.71969	0.220547	1.0567	50	217	CDKN2A RPL38 RPS12 RPL37A RPS21 RPS17 RPL32 RPS8 RPLP1 MRPS7 RPL18A RPS26 RPS16 EIF2A RPL21 LSM6 RPL35 PWP2 RPL28 RPS3A RPL9 RPL17 RPL23 RPS19 RPL15 RPL27A RPL10A RPSA RPS15 RPL30 UTP6 RPS14 RPL34 RPS27L RPS5 RPS20 RPS3 NSA2 MPHOSPH10 RPL22 RPS2 RPL6 RPS6 RPS4X RPS27 RPLP2 RPLP0 RPS13 RPS28 RPS18 RPS11 RPS7 RPL11 DHX30 RPL7A NPM1 RPL12 EXOSC2 RPL35A RPL5 RPS25 BRIX1 RPL24 RPS24 RPL29 RPS29 RPL18 …
GO_B_CELL_HOMEOSTASIS	0.701465	0.933899	-0.38337	-0.813866	382	7	PKN1 TNFAIP3 ABL1
GO_IRE1_MEDIATED_UNFOLDED_PROTEIN_RESPONSE	0.00273224	0.101852	0.63274	2.1514	0	34	SHC1 DNAJC3 HSPA5 PDIA5 PDIA6 SSR1 DNAJB11 SRPRB TLN1 GOSR2 SEC31A SEC62 ASNA1 ADD1 HYOU1 FKBP14
GO_SINGLE_ORGANISM_BEHAVIOR	0.141096	0.556358	-0.324175	-1.22186	102	102	SERPINF1 THBS4 THBS1 PPP1R1B S100B PTN MYH14 SERPINE2 PUM1 SNCG SRPX2 TBCE IGF1 VWA1 PRKAR2B ATAD1 MECP2
GO_POSITIVE_REGULATION_OF_CALCIUM_ION_DEPENDENT_EXOCYTOSIS	0.907692	0.994334	-0.374335	-0.626572	471	3	STXBP1
GO_POSITIVE_REGULATION_OF_ENDOCYTOSIS	0.152012	0.574727	-0.360559	-1.24903	101	60	MFGE8 CCL21 C2 C4B VTN LBP TF C3 ATAD1 SFRP4 PROS1 PTX3 AHSG C4A
GO_MRNA_SPLICE_SITE_SELECTION	0.268844	0.694868	0.378312	1.15221	106	21	LUC7L SNRPC CELF1 PSIP1 YTHDC1 SF3A1 SRSF5 NOL3 SF3A3
GO_REGULATION_OF_TRANSLATION_IN_RESPONSE_TO_STRESS	0.422989	0.811459	0.376206	1.01743	183	14	DNAJC3 IMPACT PPP1CA EIF2S1
GO_NEGATIVE_REGULATION_OF_GENE_EXPRESSION	0.733191	0.946212	-0.208452	-0.90931	686	485	SFRP1 ANG SERPINF1 XDH S100A1 AEBP1 MAGED1 THBS1 CPB2 C1D ZNF280D A2M CD34 SERPINE2 NFIX AGT PUM1 SOX10 DNAJB6 PDCD4 EGLN1 SIRT5 KDM5C MTA3 CNOT7 NFIA NACC1 RCOR3 SERPINF2 NUP35 CTR9 SERPING1 TRPS1 C4BPA PURB COQ7 CD55 OTUD7B MPHOSPH8 PHB2 ANXA4 PPP1R13L CNPY2 TFAP2C CPNE1 SFRP4 MECP2 CGGBP1 NCK2 NUP88 TRIM29 HEXIM1 CBX4 KAT8 TNRC6B TSC22D4 TDRKH PHB HIF1AN HIST1H1B SMAD2 CDKN1B C4BPB NFXL1 MORF4…
GO_PHENOL_CONTAINING_COMPOUND_BIOSYNTHETIC_PROCESS	0.0145228	0.181302	0.912545	1.55552	6	3	DDT MYO5A
GO_POSITIVE_REGULATION_OF_ERYTHROCYTE_DIFFERENTIATION	0.572072	0.882595	0.370262	0.897078	253	9	SMAP1 ISG15 MAPK14 NCKAP1L PRMT1 KDM1A
GO_DENDRITIC_CELL_MIGRATION	0.141304	0.556358	-0.644847	-1.3151	77	6	CCL21
GO_SENSORY_PERCEPTION_OF_TEMPERATURE_STIMULUS	0.0684647	0.402368	0.829208	1.41347	32	3	LXN ARRB2 PAWR
GO_LYSOSOMAL_TRANSPORT	0.917445	0.998079	-0.208289	-0.665933	588	39	VPS33A RAB12 M6PR HGSNAT RHOB CHMP5
GO_CELLULAR_CATABOLIC_PROCESS	0.181818	0.613634	0.200115	1.07279	5	676	MPO HBB HBA1 NUDT16 CRYM FBXL22 PSMA2 BCAT1 ERAP2 RNASE3 PNP HMOX1 FEN1 PSME2 KPNA1 ABAT DERA DNAJC3 QDPR DPYD RAB7A CAT RPL38 HSPA5 MTHFS HECTD1 ARRB2 TGFB1I1 PABPC4 OMD SGPL1 MAOA NT5C2 POLR2D TYMP AMPD3 RPS12 FAH WWTR1 LGMN ERLIN1 CTSK SQSTM1 TCIRG1 ERN2 ERLIN2 UBE4A UBE2H RPL37A MGLL H1F0 AKR1A1 NT5E RPS21 CASP3 SEL1L UCHL3 RNASE6 PSME1 RPS17 NUDT3 MGAT1 USP4 RPL32 RPS8 HPRT1 CTSB EHHADH ADA …
GO_POSITIVE_REGULATION_OF_DNA_BIOSYNTHETIC_PROCESS	0.956873	1	0.19652	0.642811	354	29	HGF ARRB2 MAPK1 HNRNPA1 RFC2 RFC5 ATM SRC CCT8 CTNNB1 CCT5 RFC3
GO_POSITIVE_REGULATION_OF_MACROPHAGE_ACTIVATION	0.0173077	0.19863	-0.903858	-1.5129	8	3	THBS1 LBP
GO_REGULATION_OF_CALCIUM_MEDIATED_SIGNALING	0.980952	1	-0.190461	-0.569996	617	28	IGF1 CD8A HINT1 GSTO1 GSTM2 SLC9A1 ATP2B4 FKBP1A
GO_REGULATION_OF_ALPHA_BETA_T_CELL_ACTIVATION	0.0366748	0.29946	0.517619	1.50041	14	18	HLA-A PNP IL18 ANXA1 ADA SASH3 HSPH1 ITCH LGALS9
GO_MUSCLE_ORGAN_DEVELOPMENT	0.198839	0.629946	-0.336194	-1.18675	136	65	LAMA2 AEBP1 ACTA1 COL11A1 MYH14 DCN EGLN1 IGF1 COL6A3 DSP ASS1 MYLK LEMD2 FLNB RXRA GTF3C5 LAMA5 EMD
GO_POSITIVE_REGULATION_OF_HEMOPOIESIS	0.14876	0.568152	0.340979	1.22969	53	42	LGALS1 PNP MMP14 FADD ATP6AP1 GNAS ANXA1 ADA SMAP1 SASH3 CA2 CD74
GO_OUTFLOW_TRACT_SEPTUM_MORPHOGENESIS	0.134269	0.547264	0.944787	1.23506	66	1	PARVA
GO_REGULATION_OF_MAMMARY_GLAND_EPITHELIAL_CELL_PROLIFERATION	0.948718	1	-0.272817	-0.579171	517	7	PHB2
GO_REGULATION_OF_PHOSPHATIDYLINOSITOL_3_KINASE_ACTIVITY	0.779896	0.964169	-0.305234	-0.764165	449	13	CCL21
GO_CELLULAR_RESPONSE_TO_EPIDERMAL_GROWTH_FACTOR_STIMULUS	0.262791	0.68888	0.466697	1.20987	112	12	EGFR MCM7 AKT1 BAG4 PDPK1 PLCG1 CAD
GO_LEUKOCYTE_DEGRANULATION	0.41844	0.807288	0.362586	1.04342	176	17	VAMP2 PPBP ANXA3 VAMP7
GO_MYELOID_CELL_HOMEOSTASIS	0.027027	0.248922	0.436804	1.53918	9	38	SRF HMOX1 MB SLC11A2 AMPD3 MTHFD1 G6PD SPI1 CASP3 ANXA1 RPS17 EPB42 RPS19 ADD1 RPS14 DNASE2 RPS6 RPS24 TMOD3 LYN MAEA
GO_REGULATION_OF_BLOOD_PRESSURE	0.468023	0.842673	0.2642	0.979935	160	47	HBB ERAP2 HMOX1 CTSG ABAT CYBA
GO_REGULATION_OF_MORPHOGENESIS_OF_A_BRANCHING_STRUCTURE	0.0716783	0.410899	-0.594539	-1.44942	40	12	SFRP1 MAGED1 TACSTD2 AGT PHB2
GO_RESPONSE_TO_ELECTRICAL_STIMULUS	0.929066	1	-0.235055	-0.61704	536	16	DCX IGF1 S100A13 ADSS SLC9A1 P2RX7
GO_NEGATIVE_REGULATION_OF_TELOMERE_MAINTENANCE_VIA_TELOMERASE	0.795556	0.970515	0.347446	0.731592	357	6	HNRNPA1 HNRNPC SRC NAT10
GO_REGULATION_OF_T_CELL_CHEMOTAXIS	0.149378	0.568454	0.760014	1.29552	71	3	S100A7 ADAM10 ADAM17
GO_REGULATION_OF_ESTABLISHMENT_OF_PLANAR_POLARITY_INVOLVED_IN_NEURAL_TUBE_CLOSURE	0.32971	0.749551	-0.554698	-1.13125	181	6	SFRP1
GO_REGULATION_OF_CYTOKINE_PRODUCTION	0.0680628	0.402368	0.257997	1.20761	12	193	CLC HLA-B HLA-A SERPINB7 LTF ELANE IGF2BP1 BST2 HGF HMOX1 HSPB1 FCER1G IL18 IGF2BP2 CYBA AZU1 BPI IGF2BP3 FADD ARRB2 TMEM173 CAMP NLRP2 ANXA1 GPNMB TRIM16 SULF1 SPTBN1 FN1 HLA-DRB1 CD14 POLR2E UBE2L6 SASH3 REL XRCC5 XRCC6
GO_REGULATION_OF_ERBB_SIGNALING_PATHWAY	0.00826446	0.134768	0.455952	1.64433	2	42	AP2S1 EGFR SHC1 PSEN1 RAB7A AKT1 LGMN AP2B1 EPN1 AP2A1 PTPRJ AP2M1 AP2A2 ARAP1 CBL GRB2 ARHGEF7 STAM EPS15 ADAM17 MMP9 CDC42 STAM2
GO_REGULATION_OF_CHOLESTEROL_HOMEOSTASIS	0.491701	0.853965	0.597456	1.01842	236	3	SEC24A ACOX1 NPC1
GO_VENTRICULAR_SEPTUM_MORPHOGENESIS	0.721992	0.941015	0.474245	0.808397	347	3	FZD1 RBM15
GO_POSITIVE_REGULATION_OF_ENDOTHELIAL_CELL_CHEMOTAXIS	0.082996	0.443101	0.876937	1.31914	40	2	HSPB1 FGF2
GO_POSITIVE_REGULATION_OF_ENDOTHELIAL_CELL_DIFFERENTIATION	0.94332	1	0.38338	0.576704	465	2	CTNNB1 CDH5
GO_NEGATIVE_REGULATION_OF_SMOOTH_MUSCLE_CELL_PROLIFERATION	0.241147	0.676883	-0.44412	-1.20798	142	18	ANG OGN IGFBP3
GO_TOLERANCE_INDUCTION	0.675926	0.921105	-0.469998	-0.85318	364	4	C3 TNFAIP3
GO_CHEMICAL_HOMEOSTASIS	0.173611	0.604396	0.220083	1.09659	24	269	LCN2 LTF ELANE S100A9 SLC4A1 S100A8 TFRC LGALS1 NGFR TPT1 SRF HMOX1 ICAM1 PSEN1 CYBA SLC11A2 HK3 RAB7A ATP6V0C AKR1C1 GNB1 AKT1 ATP6AP1 TCIRG1 TPCN2 RAP1A FAS SLC39A14 CAV1 SLC4A2 GNAS GJA1 SFXN3 CACNA2D1 COMMD1 SRI CLIC4 FN1 EPB42 PICALM STEAP4 TGM2 CD38 ITGB1 LPCAT1 CA2 ATP6V1A CAMK2D CLN6 ATP6V1B2 ATP6V1E1
GO_SYNAPSE_ORGANIZATION	0.0361068	0.29946	-0.475102	-1.46636	22	33	AGRN SNCG NFIA NRCAM MECP2 AFG3L2 TNC APP CDH1 ANK3 APOE COL4A1
GO_METANEPHROS_DEVELOPMENT	0.674256	0.920914	-0.322324	-0.831318	384	15	FBN1 CD34
GO_REGULATION_OF_MICROTUBULE_BASED_PROCESS	0.875421	0.984891	0.190732	0.807549	259	91	HAUS8 KIF2A CHMP2A DLG1 TUBB PHLDB1 STMN1 CAV1 MEMO1 APC SUN2 EML1 IGBP1 MYH9 RPS3 PAFAH1B1 DYNC1H1 PKHD1 CHORDC1 NPM1 SMC1A CDC42 RHOA CHMP2B KIF11 LAMP1 KIFC1 NUBP1
GO_NEGATIVE_REGULATION_OF_TRANSPORTER_ACTIVITY	0.928339	1	-0.227242	-0.652749	569	24	AGT APOA2 ANK3 FMR1 KCNQ1 GSTO1 GSTM2
GO_ENDOSOME_ORGANIZATION	0.936639	1	0.191941	0.692211	339	42	CHMP2A IST1 DNM1 PIK3C3 DNAJC13 SNF8 STAM CHMP4A VTA1 STAM2 CHMP2B CLCN3 EXOC8 VPS25 HGS RAB27A CHMP7 VPS36 LAMTOR1
GO_REGULATION_OF_WOUND_HEALING	0.0015015	0.0916494	-0.519769	-1.79401	0	59	APCS THBS1 CPB2 SERPINC1 APOH HRG PLG F11 VTN CD34 SERPINE2 CD109 KLKB1 KNG1 SERPINF2 SERPING1 FGA F12 PROS1 F2 CLASP2 MYLK FGB FGG APOE HOPX
GO_REGULATION_OF_MAPK_CASCADE	0.305795	0.727578	-0.266252	-1.07845	247	195	SFRP1 CHI3L1 XDH MAGED1 THBS1 PLA2G2A AMBP CCL21 CDK12 C5 PKN1 TGFB3 CSPG4 IGFBP3 PDCD4 SOD1 SERPINF2 IGF1 FGA MADD C3 PHB2 SDCBP SASH1 IGFBP4
GO_DEVELOPMENTAL_PROGRAMMED_CELL_DEATH	0.958333	1	-0.275032	-0.560898	528	6	KIT PRKDC SCRIB CRYAB
GO_POSITIVE_REGULATION_OF_SKELETAL_MUSCLE_TISSUE_DEVELOPMENT	0.734649	0.946723	0.351442	0.783826	334	7	NACA GPC1 FLOT1 CTNNB1
GO_MYELOID_LEUKOCYTE_MIGRATION	0.0295699	0.262374	0.47344	1.53815	10	28	S100A12 S100A9 S100A8 PPBP FCER1G AZU1 ANXA1 ITGB2
GO_COLLAGEN_FIBRIL_ORGANIZATION	0.00162602	0.0916494	-0.622104	-1.80578	0	25	COL2A1 FMOD DPT COL11A1 COL12A1 LUM COL14A1 SERPINF2
GO_POSITIVE_REGULATION_OF_NEURON_DEATH	0.807895	0.974171	0.247748	0.798014	306	27	NGFR IKBKB UBE2M CASP3 PICALM EIF2S1 NQO1 ATM CDC42 BAX PAWR CTNNB1
GO_RESPONSE_TO_ESTRADIOL	0.284211	0.704836	-0.339942	-1.13483	188	48	SFRP1 PTN GC IGF1 FGA C3 MECP2 COL1A1 ASS1 CDKN1B STAT3 PAM MBD1
GO_CORONARY_VASCULATURE_DEVELOPMENT	0.0906977	0.45592	0.545172	1.41331	38	12	SRF AP2B1 NRP1 PTK7 SNX17 DNM2 MYH10
GO_CARTILAGE_DEVELOPMENT	0.00157978	0.0916494	-0.60726	-1.84995	0	31	COL2A1 COL9A1 CHI3L1 THBS3 GPLD1 COL11A1 COMP LUM TIMP1 MGP TYMS COL1A1 IMPAD1 COL11A2
GO_REGULATION_OF_TUMOR_NECROSIS_FACTOR_SUPERFAMILY_CYTOKINE_PRODUCTION	0.301939	0.72381	0.306889	1.10456	108	41	LTF HSPB1 FCER1G CYBA AZU1 BPI FADD ARRB2 GPNMB CD14 SASH3
GO_NEURON_PROJECTION_EXTENSION	0.206954	0.64246	-0.4383	-1.22813	124	21	FMOD OGN DCX RAPH1 CPNE1
GO_REGULATION_OF_CARDIAC_MUSCLE_TISSUE_DEVELOPMENT	0.40354	0.799304	-0.442291	-1.05716	227	11	RBP4
GO_NEGATIVE_REGULATION_OF_CYCLIC_NUCLEOTIDE_METABOLIC_PROCESS	0.78458	0.965826	0.362372	0.720055	345	5	GNAI3 GNAI2
GO_PYRIMIDINE_NUCLEOTIDE_BIOSYNTHETIC_PROCESS	0.236427	0.673859	-0.470786	-1.21422	134	15	SHMT1 TYMS DHODH NME2 UPP1 DUT
GO_RESPONSE_TO_MUSCLE_STRETCH	0.903509	0.993342	0.276315	0.616268	411	7	ECE1 DMD MAPK14 RAF1 NFKB1
GO_NEGATIVE_REGULATION_OF_OLIGODENDROCYTE_DIFFERENTIATION	0.912955	0.996915	0.425018	0.639337	450	2	CTNNB1 SIRT2
GO_REGULATION_OF_PHOSPHATIDYLINOSITOL_3_KINASE_SIGNALING	0.724409	0.942282	-0.264257	-0.838991	459	37	SERPINE2 AGT DCN IGF1 TSC2 F2 KIT VAV1 UBE3A PIP5K1C
GO_RESPONSE_TO_COLD	0.298824	0.720191	0.440695	1.15877	126	13	CIRBP DNAJC3 GMPR HSPA2 HSP90AA1 ATP2B1
GO_NEGATIVE_REGULATION_OF_SODIUM_ION_TRANSPORT	0.230072	0.667325	-0.60494	-1.23371	126	6	SERPINE2 AGT
GO_CELLULAR_RESPONSE_TO_INTERLEUKIN_1	0.0512397	0.356052	-0.518278	-1.46715	30	22	SFRP1 CHI3L1 CCL21
GO_CIRCULATORY_SYSTEM_PROCESS	0.498645	0.857147	-0.258971	-0.978271	367	105	LPA AKAP13 EPHX2 CD34 ATP1B1 AGT KNG1 SOD1 SERPINF2 DNM1L SERPING1 FGA PPP1R13L MECP2 CPA3 CMA1 CHGA ATG5 FGB FGG ACE PTAFR APOE GAA ANK2 CRP KCNQ1 DDAH1 COL1A2 ADH5 AGTRAP WNK1 ENG SLC9A1
GO_REGULATION_OF_VASODILATION	0.376991	0.779659	-0.456397	-1.09088	212	11	EPHX2 AGT CHGA ACE PTAFR CRP
GO_REGULATION_OF_TRIGLYCERIDE_METABOLIC_PROCESS	0.00176991	0.0916494	-0.792032	-1.89311	0	11	SCARB1 GPLD1 APOH APOA4 ABHD5 C3 APOA1 APOC3 APOC2
GO_NEGATIVE_REGULATION_OF_GLYCOPROTEIN_BIOSYNTHETIC_PROCESS	0.75974	0.957209	0.406481	0.756056	350	4	ITM2B AATF ACOT8 TMEM59
GO_RESPONSE_TO_COCAINE	0.788372	0.968035	0.28999	0.751773	338	12	ABAT DNM2 BAX EFTUD2 CCNA2
GO_CELL_CHEMOTAXIS	0.0445104	0.32845	0.398397	1.48488	14	50	S100A12 S100A9 S100A8 HGF PPBP FCER1G AZU1 ARRB2 PARVA VCAM1 ANXA1 ITGB2 RAB13
GO_NEGATIVE_REGULATION_OF_INTRINSIC_APOPTOTIC_SIGNALING_PATHWAY_BY_P53_CLASS_MEDIATOR	0.461679	0.835956	-0.458589	-1.0066	252	8	TRIAP1 RRM2B
GO_RIBONUCLEOTIDE_CATABOLIC_PROCESS	0.0594714	0.380334	0.675774	1.58027	26	8	NUDT16 AMPD3 NT5E HPRT1 NUDT9 PDE3A ITPA
GO_POSITIVE_REGULATION_OF_MITOTIC_SISTER_CHROMATID_SEPARATION	0.915584	0.997171	0.316625	0.588924	422	4	GOLGA2 RAB1A SMC5
GO_DNA_TEMPLATED_TRANSCRIPTION_TERMINATION	1	1	0.129491	0.51142	314	67	SMN1 MED18 THOC6 THOC3 POLR2E NCBP2 U2AF2 CSTF3 SRSF11 SRSF5 PABPN1 POLR1A CPSF7 SNRPD3 SNRPB RNPS1 CSTF1 SRRM1 NUDT21 PRMT5 EIF4A3 NCBP1 TBP THOC5 DDX39A SRSF7 CPSF2
GO_NEGATIVE_REGULATION_OF_INTERLEUKIN_1_PRODUCTION	0.609626	0.901589	-0.451128	-0.877371	341	5	APOA1 TNFAIP3 PML
GO_POSITIVE_REGULATION_OF_CATION_CHANNEL_ACTIVITY	0.285962	0.705261	-0.459591	-1.15061	164	13	S100A1 STIM1 ANK3 ANK2 GSTO1 GSTM2
GO_REGULATION_OF_PROSTAGLANDIN_SECRETION	0.768271	0.958379	-0.38729	-0.753217	430	5	P2RX7 MAP2K6 P2RX4 MIF ACSL4
GO_REGULATION_OF_PODOSOME_ASSEMBLY	0.948718	1	-0.272985	-0.579527	517	7	HCK
GO_REGULATION_OF_CELLULAR_SENESCENCE	0.0540541	0.363423	0.648389	1.57093	23	9	HMGA2 CDK6 CDKN2A
GO_CARDIAC_LEFT_VENTRICLE_MORPHOGENESIS	0.69685	0.932171	-0.577982	-0.871895	353	2	SFRP2 RBPJ
GO_NEGATIVE_REGULATION_OF_STRIATED_MUSCLE_CELL_DIFFERENTIATION	0.798574	0.971101	-0.374607	-0.72855	447	5	HDAC4
GO_RESPONSE_TO_AMINE	0.745363	0.951041	-0.296609	-0.806758	441	18	PPP1R1B SOD1 ASS1 RRM2B
GO_REGULATION_OF_ORGANIC_ACID_TRANSPORT	0.661939	0.917896	0.297386	0.85579	279	17	ABAT AKT1 AKT2 RAB3GAP1 SEPT2 ARL6IP1 SYK
GO_REGULATION_OF_DNA_DEPENDENT_DNA_REPLICATION	0.925606	1	-0.238471	-0.626005	534	16	CHTF18 WIZ LIG3 NBN WRNIP1
GO_NEGATIVE_REGULATION_OF_POTASSIUM_ION_TRANSMEMBRANE_TRANSPORTER_ACTIVITY	0.857778	0.981847	0.312097	0.657159	385	6	OXSR1 STK39 SUMO1
GO_PROTEIN_HOMOTETRAMERIZATION	0.173167	0.604396	-0.386808	-1.2441	110	41	SHMT1 GPX3 CBR4 ALDH5A1 CRTC3 DNM1L CRTC2 HSD17B10 USP16 DCTPP1 GLS RXRA
GO_IMMUNE_SYSTEM_PROCESS	0.0384615	0.308433	0.233285	1.273	0	762	LCN2 PRTN3 HLA-B HLA-A S100A12 MPO IGHA2 LTF ELANE AHSP DEFA1 S100A9 S100A8 TFRC LGALS1 VAMP2 NGFR SKAP2 SPTA1 AP2S1 ICAM3 CDK6 PSMA2 BST2 KIF2A ERAP2 SRF RNASE3 FCGR2C IGKV1D-33 PNP HMOX1 CEACAM1 PPBP ANXA3 ICAM1 S100A7 FCER1G CTSG IL18 IGHA1 PSME2 MB ABCB1 SHC1 PSEN1 CYBA SLC11A2 DNAJC3 RAB7A NCF4 AZU1 BPI DLG1 FADD TUBB VAV2 LCP1 CYBB ITGB5 IKBKB SEC23A SGPL1 TMEM173 PAK2 AKT1 CAMP MNDA AMPD3 …
GO_HEART_TRABECULA_MORPHOGENESIS	0.645161	0.913473	-0.378286	-0.862478	359	9	RBP4 EGLN1
GO_RESPIRATORY_CHAIN_COMPLEX_IV_ASSEMBLY	0.407692	0.802161	-0.648491	-1.08546	211	3	CHCHD5 SCO1 BCS1L
GO_VESICLE_LOCALIZATION	0.368231	0.771461	0.243084	1.03786	101	99	VAMP2 PPP6C BLOC1S1 PSEN1 SEC23A VAMP7 AP3M1 GOSR2 SEC22B SEC24D SEC31A SEC24A CTSC CANX SAR1B STX5 TRAPPC4 TRAPPC2L KIF5B PAFAH1B1 ARF1 LMAN1 SCFD1 GBF1 DNM2 FYCO1 NAPA AP3S1 AP3D1 SEC23IP SEC13 PPP6R3 USO1 TMED10 IKBKG TOR1A SEPT5 GOLGA2 TFG CTNNB1 MCFD2 RAB1A RAB27A SEC24B ITSN1 RAB11B
GO_NITRIC_OXIDE_METABOLIC_PROCESS	0.626667	0.906343	0.403036	0.848643	281	6	AKT1 NQO1 DDAH2 POR
GO_POSITIVE_REGULATION_OF_LEUKOCYTE_APOPTOTIC_PROCESS	0.290541	0.709369	0.472119	1.14386	128	9	CDKN2A FAS ANXA1 LGALS9 LYN BAX
GO_POSITIVE_REGULATION_OF_CELL_FATE_COMMITMENT	0.69685	0.932171	-0.577982	-0.871895	353	2	FGF2 RBPJ
GO_FOREBRAIN_MORPHOGENESIS	0.667992	0.919198	-0.659552	-0.889418	335	1	UCHL5
GO_TELOMERE_CAPPING	0.977778	1	0.237641	0.500383	439	6	TFIP11 TERF2IP HIST1H4A
GO_PROSTATE_GLAND_MORPHOGENESIS	0.00713012	0.124457	-0.854112	-1.66111	3	5	SFRP1 SERPINB5 CRIP1 TNC
GO_NEGATIVE_REGULATION_OF_AXON_EXTENSION	0.212121	0.646411	0.684313	1.27282	97	4	RTN4 NRP1
GO_POSITIVE_REGULATION_OF_TYPE_I_INTERFERON_PRODUCTION	0.997253	1	0.170496	0.585404	362	36	TMEM173 CD14 POLR2E XRCC5 XRCC6 IFI16 FLOT1 PLCG2 SYK TBK1
GO_REGULATION_OF_STRESS_ACTIVATED_PROTEIN_KINASE_SIGNALING_CASCADE	0.22076	0.656065	-0.33078	-1.16906	150	69	SFRP1 XDH AMBP CCL21 PKN1 PDCD4 SERPINF2 SDCBP SASH1
GO_MYELOID_CELL_DEVELOPMENT	0.21197	0.646411	0.407704	1.21978	84	20	SRF SLC11A2 G6PD EPB42 RPS6 PAFAH1B1 ABI1 TMOD3 MAEA SRC
GO_NEGATIVE_REGULATION_OF_KINASE_ACTIVITY	0.266207	0.693428	-0.297537	-1.11294	192	98	BGN SFRP1 CHAD ASPN PPP1R1B PCP4 PKN1 DCN PDCD4 UBE2C PRKAR2B TSC2 HEXIM1 PODN CDKN1B FGFR1OP CDK5RAP3 SH3BP5L APOE SERPINB3 TNFAIP3 UCHL1 IGF1R STK38 PRDX3 ABL1 WNK1
GO_REGULATION_OF_MITOCHONDRIAL_MEMBRANE_PERMEABILITY_INVOLVED_IN_APOPTOTIC_PROCESS	0.992701	1	-0.206503	-0.453272	543	8	RHOT2 BLOC1S2
GO_INTRACELLULAR_PROTEIN_TRANSPORT	0.0140845	0.179285	0.30011	1.56494	0	443	VAMP2 NGFR ANK1 PCM1 AP2S1 WLS SAR1A RALB RAC2 MARCKS KPNA1 DNAJC19 RAB7A RPL38 SEC23A RAB25 AKT1 IPO5 RPS12 SSR1 HSPA4 AP2B1 RPL37A RAP1A KPNA4 SRPRB AKT2 RPS21 VPS13D SEL1L SRP19 VAMP7 AP3M1 RALA BID RPS17 RPL32 IFT27 GOSR2 SEC24D RAB13 RPS8 SPTBN1 PIK3R4 RAP1B SNX8 TRAM2 RPLP1 AP2A1 AKR1C3 STX12 RPL18A SEC62 RPS26 ARFGAP3 YWHAZ RPS16 RPL21 HSP90AA1 SNF8 FAF2 SEC24A ITGB1 RPL35 CDC37 RAP2A VTI1…
GO_REGULATION_OF_HISTONE_DEACETYLATION	0.806452	0.974171	-0.324909	-0.74078	449	9	TRPS1 TADA3 PML
GO_REGULATION_OF_PHOSPHATASE_ACTIVITY	0.960366	1	-0.192682	-0.637446	629	46	GPLD1 PCIF1 CAMSAP3 CDK5RAP3 MYO1D FARP1 PPP2R5D WNK1 ARPP19 RRP1B FKBP1A ROCK2 PPP2R3A PDGFRB RBM26 PPP2R5A
GO_NEUROTRANSMITTER_UPTAKE	0.0714286	0.409871	0.768722	1.42982	32	4	SLC38A1 GLUL SNCA PARK7
GO_MICROTUBULE_ANCHORING	0.767654	0.958379	0.308335	0.757959	336	10	PCM1 DAG1
GO_CELL_DIVISION	0.240838	0.676771	0.229394	1.07373	45	193	HMGA2 CDK6 CDKN2A HAUS8 RALB KIF2A TUBA1C CHMP2A RHOC IST1 TUBB ZNF830 TRIOBP NCAPG GNAI3 WWTR1 NEK9 STMN1 ARL8B PIK3C3 RALA SEPT10 PPP1CA SEPT6 APC SPTBN1 TACC1 GNAI2 DAPK3 SEPT11
GO_REGULATION_OF_MRNA_CATABOLIC_PROCESS	0.497345	0.855821	-0.416693	-0.995979	280	11	CNOT7 PNPT1 TNRC6B
GO_INTERMEDIATE_FILAMENT_ORGANIZATION	0.209705	0.643803	-0.50607	-1.26697	120	13	KRT14 DNAJB6 PKP1 KRT17 DSP
GO_REGULATION_OF_INTERLEUKIN_10_PRODUCTION	0.755294	0.955384	0.291889	0.767494	320	13	HGF FCER1G HLA-DRB1 SASH3
GO_SODIUM_ION_EXPORT	0.364815	0.768969	-0.612559	-1.11197	196	4	ATP1B1
GO_NEGATIVE_REGULATION_OF_CELL_DIVISION	0.606218	0.901134	-0.339394	-0.906722	350	17	MAD2L1 SUSD2 VPS4A ZFYVE19 ZNF207 TPR PRKAR1A PSMG2 ZW10
GO_CELLULAR_RESPONSE_TO_UV	0.00813008	0.134273	-0.569204	-1.65223	4	25	MFAP4 PTN CRIP1 AQP1 TRIAP1
GO_REGULATION_OF_NUCLEAR_DIVISION	0.769461	0.958379	-0.241185	-0.822238	513	54	MAD2L1 PHIP ANLN IGF1 PHB2 UBE2C CDC23 CHMP5 CHMP4B CDC27
GO_RESPONSE_TO_ACID_CHEMICAL	0.127632	0.536601	-0.315602	-1.21301	96	123	SFRP1 SERPINF1 PTN RBP4 CCL21 FOLR1 SHMT1 CD9 KRT8 COL16A1 AQP1 MBP COL18A1 TYMS NAIP COL6A1 MMP2 TNC COL1A1 APOC3 APOB ASS1 PON1 PRKAA1 CDKN1B
GO_RESPONSE_TO_PROSTAGLANDIN_E	0.247312	0.681344	-0.527867	-1.20352	137	9	SFRP1 CCL21
GO_NEGATIVE_REGULATION_OF_RESPONSE_TO_REACTIVE_OXYGEN_SPECIES	0.570485	0.882595	0.386399	0.903579	258	8	HGF HSPH1 PYCR1
GO_POSITIVE_REGULATION_OF_EPITHELIAL_TO_MESENCHYMAL_TRANSITION	0.679376	0.922127	-0.335511	-0.839966	391	13	TGFB3 SDCBP COL1A1 SMAD2 SERPINB3 SMAD4
GO_RESPONSE_TO_STEROID_HORMONE	0.183544	0.615168	-0.287577	-1.15277	144	174	MFGE8 SFRP1 SERPINF1 ACTA1 THBS1 S100B PTN MAOB TGFB3 ALDH3A1 GC APOA2 AQP1 MBP KRT19 IGF1 FGA TYMS C3 MECP2 MED4 APOA1 COL1A1 BCAS3 ASS1 AGL TADA3 PHB CDKN1B TSPO PTAFR STAT3 CDK7 RXRA KDM3A PAM
GO_POSITIVE_REGULATION_OF_RNA_SPLICING	0.271462	0.696677	0.420889	1.16745	116	15	SF3B4 HSPA8 PRPF19 U2AF2 SNW1 HNRNPK TRA2B DAZAP1 PIK3R1
GO_RESPONSE_TO_IMMOBILIZATION_STRESS	0.682692	0.92367	-0.518421	-0.867747	354	3	TFF1
GO_RESPONSE_TO_INTERLEUKIN_4	0.190805	0.627406	0.473706	1.28112	82	14	HSPA5 MCM2 IMPDH2 CTSB FASN CORO1A TUBA1B RPL3
GO_POSITIVE_REGULATION_OF_KERATINOCYTE_DIFFERENTIATION	0.548889	0.877476	0.445394	0.937833	246	6	H2AFY2 TRIM16
GO_CARDIAC_CHAMBER_MORPHOGENESIS	0.272879	0.696954	-0.425225	-1.17266	163	20	RBP4 COL11A1 DHRS3 EGLN1 PPP1R13L DSP
GO_REGULATION_OF_CARTILAGE_DEVELOPMENT	0.25	0.68331	-0.495394	-1.20772	142	12	SCIN TRPS1
GO_POSITIVE_REGULATION_OF_INTERLEUKIN_8_PRODUCTION	0.690311	0.927522	-0.317973	-0.834705	398	16	LBP CD58 APOA2
GO_SEROTONIN_METABOLIC_PROCESS	0.253036	0.684866	0.78784	1.18512	124	2	MAOA SRD5A1
GO_REGULATION_OF_DEFENSE_RESPONSE_TO_VIRUS	0.744479	0.95054	0.220786	0.874788	235	68	HLA-A HIST1H3A AP2S1 IST1 TMEM173 PAK2 STOM AP2B1 CRNKL1 ZCCHC17 AP2A1 SNRPD1 EIF2S1 AP2M1 CD93 AP2A2 ITCH ARF1 ATP6V1H AP1B1
GO_RESPONSE_TO_PEPTIDE	0.0601852	0.382128	0.263777	1.22505	12	164	BAIAP2L1 VAMP2 FZD1 GNG10 SHC1 QDPR CAT ATP6V0C RETN GNB1 AKT1 ATP6AP1 TCIRG1 GNG12 EIF2B1 FAS CAV1 AKT2 GNAS GJA1 ANXA1 RAB13 TRIM16 APEX1 CTSB NEFL SPARC CASP4 GNB4 CA2 ATP6V1A MAPK1 ATP6V1B2 ATP6V1E1 SMARCC1 PAK1 GNB2 DAG1
GO_REGULATION_OF_ENDOTHELIAL_CELL_APOPTOTIC_PROCESS	0.244367	0.680296	-0.485385	-1.21518	140	13	THBS1 FGA COL18A1 FGB FGG TNFAIP3 ABL1 SCG2
GO_DNA_DEPENDENT_DNA_REPLICATION	0.0560224	0.371148	0.388066	1.40639	19	43	FEN1 MCM3 MCM7 ZNF830 MCM4 MCM5 MCM6 MCM2
GO_REGULATION_OF_SKELETAL_MUSCLE_CELL_DIFFERENTIATION	0.331551	0.750074	-0.585696	-1.13908	185	5	S100B
GO_POSITIVE_REGULATION_OF_CELLULAR_PROTEIN_CATABOLIC_PROCESS	0.989101	1	-0.170942	-0.644007	725	101	CLU UBQLN2 MAD2L1 UBE2C ANAPC5 DNAJB2 CDK5RAP3 CDC23 PSMB6 UBE2V2 APOE FMR1 USP5 EZR TNFAIP3 DDRGK1 CDC27
GO_STEROL_HOMEOSTASIS	0.00665557	0.124457	-0.599041	-1.652	3	20	SCARB1 EPHX2 APOA2 APOA4 APOA1 APOC3 APOB APOM TMEM97 APOC2 APOE
GO_EMBRYONIC_AXIS_SPECIFICATION	0.900178	0.992443	-0.320703	-0.623715	504	5	SMAD2 SMAD4
GO_REGULATION_OF_LEUKOCYTE_APOPTOTIC_PROCESS	0.415789	0.806202	0.31825	1.02511	157	27	CDKN2A FCER1G FADD FAS ANXA1 ADA CD74 LGALS9 DOCK8 ADAM17 LYN PIP BAX BCL10
GO_POSITIVE_REGULATION_OF_INTERLEUKIN_1_BETA_PRODUCTION	0.0915332	0.45592	0.577352	1.45824	39	11	HSPB1 AZU1 NLRP2 TRIM16 IFI16 LGALS9
GO_CELLULAR_RESPONSE_TO_LIPID	0.868831	0.984374	-0.207548	-0.810993	668	143	SFRP1 SERPINF1 PTN SCARB1 GPLD1 LBP AQP1 HCK CTR9 IGF1 TNC MED4 COL1A1 APOB BCAS3 ASS1 TADA3 PHB PRKAA1
GO_SECRETION_BY_CELL	0.00123609	0.0916494	-0.398209	-1.61734	0	199	CLEC3B CHI3L1 CLU LTBP4 THBS1 ITIH3 CFD SERPINA4 SERPINA3 VTCN1 SCIN APOH HRG PLG CD9 A2M VPS33A TGFB3 SERPINE2 RARRES2 AGT LTBP2 KNG1 TF SNCG SOD1 UBE2Q1 SERPINA1 TIMP1 HCK ITIH4 SERPINF2 ARFGEF2 ISLR SERPING1 IGF1 FGA MECP2 CYB5R1 A1BG VAMP3 PROS1 LLGL2 APOA1 CHGA S100A13 GOLPH3 AHSG ORM2 SMAD2 MILR1 STXBP1 FGB FGG APP KIT SCRN3
GO_LIPOPROTEIN_METABOLIC_PROCESS	0.00151976	0.0916494	-0.522909	-1.73709	0	47	LPA SCARB1 APOA2 LYPLA1 DPM1 APOA4 APOL1 PIGT HSPG2 APOA1 APOC3 APOB APOM APOL3 ATG5 APOC1 NMT1 APOC2 APOE PIGU PRKACB
GO_DISRUPTION_OF_CELLS_OF_OTHER_ORGANISM_INVOLVED_IN_SYMBIOTIC_INTERACTION	0.0444444	0.328404	0.733235	1.54392	19	6	ALB ELANE CTSG AZU1 CAMP
GO_IRON_COORDINATION_ENTITY_TRANSPORT	0.575964	0.884423	0.454763	0.903641	253	5	LCN2 ABCB7
GO_PHOSPHATIDYLCHOLINE_BIOSYNTHETIC_PROCESS	0.0142096	0.1797	-0.678878	-1.58599	7	10	SLC44A1 SLC44A2 APOA2 APOA1 SLC27A1
GO_KERATAN_SULFATE_METABOLIC_PROCESS	0.00174825	0.0916494	-0.815435	-1.98794	0	12	PRELP ACAN FMOD OGN LUM
GO_REGULATION_OF_COAGULATION	0.00465839	0.108268	-0.524698	-1.71683	2	44	THBS1 CPB2 SERPINC1 APOH HRG PLG F11 VTN CD34 SERPINE2 KLKB1 KNG1 SERPINF2 SERPING1 FGA F12 PROS1 F2
GO_MEMBRANE_BIOGENESIS	0.183066	0.614791	0.518258	1.30898	79	11	CAV1 PACSIN2 SPTBN1 PEX19 FLOT1 FLOT2 RFTN1
GO_REGULATION_OF_EPIDERMIS_DEVELOPMENT	0.50519	0.861437	-0.372542	-0.977955	291	16	CD109 KRT17 SFRP4 NME2
GO_FORMATION_OF_PRIMARY_GERM_LAYER	0.565549	0.882351	-0.28323	-0.937002	370	46	COL8A1 COL11A1 COL7A1 VTN COL12A1 LAMA3 CTR9 COL6A1 MMP2
GO_NEGATIVE_REGULATION_OF_MUSCLE_CELL_DIFFERENTIATION	0.323789	0.74465	0.473852	1.10808	146	8	IL18 PTBP1 MED28 CTDP1 DAXX
GO_ENERGY_RESERVE_METABOLIC_PROCESS	0.919176	0.99873	-0.219016	-0.658408	579	29	PYGB AGL PPP1R3D PYGM GAA PFKM
GO_GLYCOLIPID_BIOSYNTHETIC_PROCESS	0.354839	0.762985	-0.481204	-1.09713	197	9	DPM1 PIGT PIGU PIGS
GO_REGULATION_OF_ACTIN_NUCLEATION	0.953368	1	-0.219176	-0.585547	551	17	SCIN WIPF1
GO_REGULATION_OF_DENDRITIC_CELL_DIFFERENTIATION	0.00680272	0.124457	0.866985	1.72275	2	5	HLA-B LGALS1 LGALS9
GO_EPITHELIAL_CELL_DEVELOPMENT	0.0425532	0.321354	0.351281	1.38044	13	64	CDK6 ICAM1 RAP2B RAB25 CLIC5 RAP1A PALLD GJA1 RAB13 B4GALT1 RAP1B CLIC4 FNDC3A BASP1 GPX1 RDX HSD17B4 ROCK1 TJP2
GO_AMIDE_TRANSPORT	0.128455	0.536774	-0.456663	-1.32556	78	25	LTBP4 FOLR1 UBE2Q1 SLC19A1
GO_REGULATION_OF_INTERFERON_GAMMA_PRODUCTION	0.0473815	0.34103	0.488171	1.46052	18	20	HLA-A IL18 FADD HLA-DRB1 CD14 SASH3
GO_NEGATIVE_REGULATION_OF_LIPID_METABOLIC_PROCESS	0.109091	0.498824	-0.485118	-1.37328	65	22	GPLD1 APOA2 SOD1 CRTC3 APOC3 PRKAA1 APOC1 SLC27A1 APOC2 APOE
GO_PROTEIN_LOCALIZATION_TO_KINETOCHORE	0.524074	0.868491	-0.537148	-0.975076	282	4	CHAMP1 RCC2 ZW10
GO_NEGATIVE_REGULATION_OF_FAT_CELL_DIFFERENTIATION	0.260965	0.687944	0.533317	1.18946	118	7	TGFB1I1 WWTR1 ADIPOQ
GO_PHOTOPERIODISM	0.987455	1	-0.217657	-0.49625	550	9	RBM4B PML CRTC1
GO_ALPHA_AMINO_ACID_BIOSYNTHETIC_PROCESS	0.220386	0.65587	0.324619	1.1707	79	42	PADI2 PSAT1 MTHFS AASDHPPT MTHFD1 EIF2B1 PSPH GATM ALDH4A1 GLUL PLOD1 ALDH18A1 ASNS EIF2B2 GGT1
GO_MESENCHYMAL_TO_EPITHELIAL_TRANSITION	0.771784	0.959891	0.438693	0.747796	371	3	BASP1 FZD7
GO_ESTABLISHMENT_OF_ENDOTHELIAL_INTESTINAL_BARRIER	0.14	0.556284	0.629761	1.32604	62	6	RAP2B TJP2 RAB1A TJP1 RAB1B
GO_SALIVARY_GLAND_DEVELOPMENT	0.664414	0.918553	0.337853	0.818558	294	9	EGFR NRP1 TGM2 DAG1
GO_CELL_CYCLE_DNA_REPLICATION	0.341991	0.757491	0.611338	1.13709	157	4	ZNF830 PCNA
GO_NEGATIVE_REGULATION_OF_TRANSCRIPTION_ELONGATION_FROM_RNA_POLYMERASE_II_PROMOTER	0.174349	0.604396	0.920621	1.20347	86	1	SUPT4H1
GO_CHROMOSOME_CONDENSATION	0.0252874	0.238116	0.596916	1.61433	10	14	HMGA2 NCAPG ERN2 AKAP8L SMC4 AKAP8 TOP2A ACIN1
GO_POSITIVE_REGULATION_OF_RESPONSE_TO_STIMULUS	0.383828	0.785991	-0.233122	-1.03424	374	716	SFRP1 CHI3L1 SRPX XDH CLU CFP C8A C9 THBS4 MAGED1 THBS1 C8G C1QA CPB2 S100B CFD C6 PLA2G2A C1QC AKAP13 CCL21 C8B GPLD1 GPR89A UBQLN2 C2 APOH HRG C1QB PLG CFH C5 C4B VTN PKN1 TGFB3 SLC44A2 CFB CSPG4 C7 RARRES2 IGFBP3 LBP CFHR1 PGLYRP2 AGT PUM1 IGLC2 F10 KLKB1 PHIP C1S DCN S100A14 SOD1 HPX HCK POLR3B SERPINF2 DNM1L CFI TSPAN6 SERPING1 IGF1 FGA RIF1 F12 MADD C4BPA IGHG3 C3 CD55 CD8A PHB2 DDX60 C1R W…
GO_REGULATION_OF_MONOOXYGENASE_ACTIVITY	0.717496	0.939354	-0.278083	-0.819744	446	26	SCARB1 LYPLA1 APOE NOSIP DDAH1 WASL ENG ATP2B4 CYGB GLA
GO_SENSORY_PERCEPTION_OF_MECHANICAL_STIMULUS	0.0873635	0.450618	-0.417747	-1.3436	55	41	COL2A1 COL11A1 MYH14 SERPINE2 SOD1 IGF1 TIMM8B COL1A1 EML2 TIMM13 CDKN1B COL11A2 KIT
GO_ESTABLISHMENT_OF_EPITHELIAL_CELL_POLARITY	0.564602	0.882351	-0.392999	-0.939347	318	11	PARD3 GOLPH3 EZR
GO_TOLL_LIKE_RECEPTOR_9_SIGNALING_PATHWAY	0.526077	0.869734	0.485247	0.964215	231	5	PIK3C3 PIK3R4 IRAK4
GO_EMBRYONIC_DIGIT_MORPHOGENESIS	0.939823	1	-0.244502	-0.584408	530	11	IMPAD1 FZD6 SMAD4 SFRP2
GO_REGULATION_OF_CANONICAL_WNT_SIGNALING_PATHWAY	0.924731	1	0.178869	0.76032	257	96	WLS PSMA2 FZD1 PSME2 WWTR1 CAV1 DAB2 PSME1 PPP1CA APC PFDN5 DAPK3 G3BP1 ILK PSMB3 PSMB8 PSMB1 PSMB9 PSMC4 PSMC2 PSMB5 MCC GPRC5B CTNND1 PSMD10 PSMD7 PSMD4 PSMB2 PSMD2
GO_NITROGEN_CYCLE_METABOLIC_PROCESS	0.638158	0.911208	0.387844	0.865015	290	7	SUOX CAD
GO_T_CELL_ACTIVATION_INVOLVED_IN_IMMUNE_RESPONSE	0.02746	0.251686	0.63923	1.61452	11	11	ICAM1 FCER1G PSEN1 LCP1 RPS6 APBB1IP ITGAL
GO_NEGATIVE_REGULATION_OF_LEUKOCYTE_PROLIFERATION	0.412371	0.804772	0.33016	1.03421	159	24	CDKN2A DLG1 MNDA CASP3 HLA-DRB1 ITCH LGALS9 ATM LYN PRNP
GO_NECROPTOTIC_PROCESS	0.38041	0.78234	0.430711	1.05879	166	10	FADD MLKL FAS CD14
GO_NEGATIVE_REGULATION_OF_GLIOGENESIS	0.122263	0.529537	-0.61454	-1.34891	66	8	PTN MECP2 F2 TSPO MBD1
GO_DENDRITIC_CELL_CHEMOTAXIS	0.0230769	0.225736	-0.89268	-1.49419	11	3	CCL21
GO_REGULATION_OF_ANTIGEN_PROCESSING_AND_PRESENTATION_OF_PEPTIDE_ANTIGEN	0.403628	0.799304	0.551165	1.0952	177	5	ABCB1 TAPBPL
GO_REGULATION_OF_NEURONAL_SYNAPTIC_PLASTICITY	0.435626	0.820847	-0.406121	-1.03069	246	14	S100B AGT KIT APOE
GO_REGULATION_OF_PHOSPHOLIPASE_C_ACTIVITY	0.354895	0.762985	-0.451481	-1.10066	202	12	ANG AGT KIT PTAFR
GO_REGULATION_OF_DEVELOPMENTAL_GROWTH	0.817923	0.975351	-0.220932	-0.805119	574	82	SFRP1 RBP4 AGRN SOD1 IGF1 C3 NRCAM AFG3L2 CLASP2 ATRN APP STAT3 WDR36 APOE HOPX EZR HTRA2
GO_MEMBRANE_DISASSEMBLY	0.822327	0.976385	-0.243535	-0.75974	522	35	NUP35 NUP88 BANF1 NUP107 EMD PRKCA NUP205 NUP37 NUP214 NUP54 NUP98 NUP153 NUP133 TPR AAAS RANBP2 NUP85 NUP93
GO_REGULATION_OF_SYNAPTIC_TRANSMISSION_GLUTAMATERGIC	0.390351	0.789983	0.475794	1.06117	177	7	NGFR PSEN1 GLUL RAB3GAP1
GO_ACTIVATION_OF_PHOSPHOLIPASE_C_ACTIVITY	0.230072	0.667325	-0.603194	-1.23015	126	6	ANG AGT
GO_NEGATIVE_REGULATION_OF_BIOMINERAL_TISSUE_DEVELOPMENT	0.142593	0.557396	-0.725556	-1.31709	76	4	ASPN AHSG GREM1 ECM1
GO_NEGATIVE_REGULATION_OF_BONE_RESORPTION	0.58	0.887173	0.431947	0.909519	260	6	UBASH3B CD38
GO_CELLULAR_RESPONSE_TO_EXTERNAL_STIMULUS	0.0177305	0.19939	0.345603	1.46367	4	95	ALB RALB SRF HMOX1 FZD1 ICAM1 MAP1LC3B2 CYBA HSPA5 FADD RRAGC AKT1 GABARAPL2 IMPACT CNN2 FAS CAV1 TXN2 PIK3C3 GJA1 CTSB PIK3R4 AIF1 RRAGB AKR1C3
GO_NADP_METABOLIC_PROCESS	0.0477387	0.341912	0.491039	1.49554	18	21	PGD DERA G6PD FMO1 DCXR TP53I3 RPIA IDH1
GO_POSITIVE_REGULATION_OF_MRNA_PROCESSING	0.811558	0.975351	0.262213	0.768522	322	19	SF3B4 PABPC1 HSPA8 NCBP2 PRPF19
GO_EPITHELIAL_TUBE_BRANCHING_INVOLVED_IN_LUNG_MORPHOGENESIS	0.833942	0.977994	-0.323385	-0.709829	456	8	TNC RDH10
GO_DETECTION_OF_MECHANICAL_STIMULUS_INVOLVED_IN_SENSORY_PERCEPTION	0.0471014	0.339433	-0.744781	-1.5189	25	6	COL11A1 SERPINE2 IGF1 KIT
GO_REGULATION_OF_CELL_CELL_ADHESION_MEDIATED_BY_CADHERIN	0.140741	0.556284	-0.734564	-1.33344	75	4	PLG SERPINF2
GO_METANEPHRIC_EPITHELIUM_DEVELOPMENT	0.884615	0.988186	0.449718	0.676492	436	2	LAMB2 ACAT1
GO_REGULATION_OF_SMOOTH_MUSCLE_CELL_DIFFERENTIATION	0.547718	0.877476	0.567704	0.967707	263	3	SRF MED28
GO_FATTY_ACID_BETA_OXIDATION	0.853774	0.981847	-0.23876	-0.739412	542	34	ACOX3 IVD NUDT19 ECI2 CRAT DECR1 BDH2 ACOT8 HADH
GO_ACTIN_FILAMENT_BASED_PROCESS	0.00540541	0.110308	0.35855	1.72592	0	212	S100A9 BAIAP2L1 SPTA1 EPB41 SRF RAC2 MARCKS DBN1 SHC1 DLG1 LCP1 DPYSL3 PARVG CDC42BPB ITGB5 IKBKB TRIOBP ABI2 PARVA CNN2 LIMA1 CAP1 PALLD ACTN1 GJA1 ANXA1 TLN1 ARPC5 RALA CACNA2D1 PACSIN2 ARPC1B EHD2 RAB13 ARPC3 PLEK FHL3 PDLIM3 AIF1 ARFIP2 SUN2 TRIP10 ARPC2 TPM2 ADD2 CORO1C PDLIM7 TMSB10 TPM4 SPTAN1 ARPC4 PFN1 ITGB1 PTK7 RAP2A CAMK2D CORO7 ROCK1 CALR SORBS2 PFN2 PAK1 CFL1 FMNL1 CTNNA1 ARRB1 MYH9…
GO_RESPONSE_TO_FLUID_SHEAR_STRESS	0.830664	0.977146	0.279994	0.707189	362	11	AKT1 GJA1 CA2 PLAU
GO_NEGATIVE_REGULATION_OF_MUSCLE_CONTRACTION	0.0914513	0.45592	-0.944964	-1.2743	45	1	SOD1
GO_TRANSITION_METAL_ION_TRANSPORT	0.0856354	0.450184	0.376786	1.34851	30	40	TFRC SLC11A2 ATP6V0C ATP6AP1 TCIRG1 SLC39A14 PICALM STEAP4 ATP6V1A ATP6V1B2 ATP6V1E1 CLTC ATP6V1G1 ATP6V1H DNM2 CCS SLC39A7 SLC30A6 ATP6V0D1 SLC30A7 RAB11B ATOX1 SFXN1 ATP6V1D ATP6V1C1 ATP6V1F
GO_POSITIVE_REGULATION_OF_MUSCLE_CELL_DIFFERENTIATION	0.842276	0.978592	-0.249969	-0.725587	517	25	IGFBP3 HIF1AN MORF4L2 KIT HOPX SPAG9 GREM1 ABL1
GO_REGULATION_OF_ADAPTIVE_IMMUNE_RESPONSE	0.0245232	0.234377	0.445672	1.55098	8	37	CLC HLA-B HLA-A CEACAM1 FCER1G FADD ANXA1 ADA SASH3
GO_PHOSPHATIDYLINOSITOL_BIOSYNTHETIC_PROCESS	0.893023	0.989146	-0.219136	-0.714758	575	43	DPM1 CDIPT PIGT MTMR1 SLC27A1 IMPA1 PIGU PIP5K1C PIGS INPPL1 INPP4A PI4K2A
GO_POSITIVE_REGULATION_OF_CELL_COMMUNICATION	0.681435	0.922889	-0.212403	-0.930951	645	533	SFRP1 CHI3L1 SRPX XDH CLU LAMA2 MAGED1 THBS1 S100B PTN PLA2G2A AKAP13 RBP4 CCL21 GPLD1 GPR89A UBQLN2 C5 VTN PKN1 TGFB3 SLC44A2 SERPINE2 CSPG4 IGFBP3 LBP AGT PUM1 F10 PHIP DCN CLSTN1 SOD1 HPX SERPINF2 DNM1L TSPAN6 IGF1 FGA MADD C3 CD8A PHB2 DDX60 SDCBP SASH1 SLC35B2 ARL2BP CPNE1 RAB12 SFRP4 MECP2 NCK2 IGFBP4 STARD10 APOA1 HEXIM1 TMED4 F2 COL1A1 ITPKB CHGA GOLT1B NUCKS1 S100A13 GOLPH3 APOL3 ATG5 PH…
GO_POSITIVE_REGULATION_OF_LIPID_KINASE_ACTIVITY	0.724138	0.942282	0.300467	0.812601	314	14	EEF1A2 VAV2 PIK3R4
GO_RESPONSE_TO_CORTICOSTEROID	0.207407	0.642842	-0.338984	-1.18105	139	63	SERPINF1 S100B MAOB ALDH3A1 APOA2 AQP1 IGF1 TYMS C3 COL1A1 ASS1 AGL
GO_POSITIVE_REGULATION_OF_LEUKOCYTE_DEGRANULATION	0.542793	0.876102	0.381713	0.924823	240	9	FCER1G VAMP7 SYK LAMP1
GO_SODIUM_ION_TRANSMEMBRANE_TRANSPORT	0.408602	0.802161	-0.460444	-1.0498	227	9	ATP1B1 TRAPPC10
GO_PROTEIN_UBIQUITINATION_INVOLVED_IN_UBIQUITIN_DEPENDENT_PROTEIN_CATABOLIC_PROCESS	0.967692	1	-0.183454	-0.603747	628	45	MAD2L1 HUWE1 UBE2C ANAPC5 CDC23 CDC27 CUL5 UHRF1 UBE3C ANAPC7 UBR5 OS9 CUL3 TRIM25
GO_NEGATIVE_REGULATION_OF_BLOOD_VESSEL_ENDOTHELIAL_CELL_MIGRATION	0.0967742	0.470161	-0.615498	-1.40331	53	9	THBS1 HRG
GO_CELL_PROJECTION_ASSEMBLY	0.300633	0.722747	0.276221	1.08654	94	66	PCM1 RAC2 RAP2B VAV2 CCDC88A RAP1A ABCC4 VCL RAP1B AIF1 ARFIP2 RDX RAP2A ROCK1 BAG4 SEPT2 ACTR2 PKHD1 HSPB11 ARHGEF7 RAB8A FSCN1
GO_REGULATION_OF_PROTEIN_IMPORT_INTO_NUCLEUS_TRANSLOCATION	0.765542	0.958379	-0.324125	-0.757219	430	10	IGF1 MAVS MED1 UBR5 TXN PARP10
GO_GLUCOCORTICOID_METABOLIC_PROCESS	0.818841	0.975707	-0.353369	-0.720658	451	6	MECP2 APOA1 SERPINA6 HSD11B1
GO_PROTEIN_MATURATION	0.531292	0.870702	-0.254388	-0.969241	398	114	XDH AEBP1 F9 APOH F11 CPXM1 AGT F10 KLKB1 CPXM2 CHCHD4 PARL FGA F12 AFG3L2 CPA3 PROS1 F2 CMA1 CDKN1B BCL2L13 FGB FGG
GO_SKELETAL_MUSCLE_ADAPTATION	0.116142	0.517057	-0.864532	-1.30416	58	2	ACTA1
GO_PROTEIN_N_LINKED_GLYCOSYLATION	0.558904	0.879226	0.277351	0.930977	203	33	OSTC RPN1 B4GALT1 PRKCSH VCP ALG5 RPN2 UBE2J1 LMAN1 MAGT1 DDOST STT3A ENTPD5 DAD1 MCFD2 STT3B
GO_ANAPHASE_PROMOTING_COMPLEX_DEPENDENT_CATABOLIC_PROCESS	0.710366	0.935981	0.2313	0.865562	232	53	PSMA2 PSME2 PSME1 PSMB3 PSMB8 PSMB1 PSMB9 PSMC4 PSMC2 PSMB5 PSMD10 PSMD7 PSMD4 PSMB2 PSMD2 PSMC3 UBE2D1 PSMD6 PSMC6 PSMC1 PSMD11 PSMC5 PSMB10 PSMA6 UBE2E1 RPS27A PSMB4 PSMD3 PSMA4 BUB3 PSMA3 PSMA7 PSMA5 PSMD13 PSMD9 PSMD12
GO_HINDLIMB_MORPHOGENESIS	0.767635	0.958379	0.439495	0.749162	369	3	GNAS CTNNB1
GO_ESTABLISHMENT_OR_MAINTENANCE_OF_EPITHELIAL_CELL_APICAL_BASAL_POLARITY	0.0186047	0.199752	0.6315	1.6371	7	12	ANK1 ARF4 DLG1 PTK7 RAP2A ILK
GO_LOOP_OF_HENLE_DEVELOPMENT	0.656064	0.917552	-0.662551	-0.893462	329	1	JAG1
GO_VESICLE_ORGANIZATION	0.540773	0.875508	0.212492	0.969345	125	144	VAMP2 PPP6C AP2S1 BLOC1S1 RAB7A CHMP2A SEC23A GNAI3 AP2B1 CAV1 VAMP7 GOSR2 SEC22B SEC24D SNX8 PICALM STX12 SEC31A SEC24A VTI1B CTSC LRSAM1 SAR1B DYSF STX10 CORO1A STX5 TRAPPC4 TRAPPC2L PAFAH1B1 ANKFY1 ARF1 LMAN1 SCFD1 RAB8A RAB34 GBF1 EPS15 SNX3 NAPA CHMP4A HIP1 AP3D1 VTA1 CHMP2B SEC23IP SEC13 CREB1 PPP6R3 VAPA USO1
GO_KERATINOCYTE_PROLIFERATION	0.177778	0.606463	-0.700735	-1.27203	95	4	IRF6
GO_MACROPHAGE_ACTIVATION_INVOLVED_IN_IMMUNE_RESPONSE	0.12963	0.539793	-0.744353	-1.35121	69	4	LBP TYROBP
GO_INDOLALKYLAMINE_METABOLIC_PROCESS	0.827778	0.977146	-0.384508	-0.697991	446	4	IDO1
GO_POSITIVE_REGULATION_OF_BINDING	0.449848	0.828993	0.268032	0.996484	147	49	HMGA2 SPTA1 RALB EPB41 TMEM173 CAV1 ADD2 NRP1 ARRB1 ADD1 FLOT1 ARHGEF7 EDF1 CLIC2 MMP9 CALM1
GO_SMOOTH_MUSCLE_CELL_DIFFERENTIATION	0.0145228	0.181302	0.903486	1.54008	6	3	ITGA8 SRF CTNNB1
GO_MALE_GENITALIA_DEVELOPMENT	0.732365	0.945938	0.465857	0.794099	352	3	DHCR24 CTNNB1 SRD5A1
GO_REGULATION_OF_HYDROLASE_ACTIVITY	0.00320856	0.102554	-0.313063	-1.36654	2	500	SFRP1 ANG SERPINF1 APCS LPA SLPI XDH ITIH1 SERPINB5 THBS1 ITIH3 ITIH2 AKAP13 AMBP CCL21 SERPINA4 SERPINA3 GPLD1 SERPINC1 COL7A1 APOH CST3 HRG C5 CDC42EP4 C4B ITIH6 VTN A2M TMEM64 ARHGEF10L SERPINE2 ATP1B1 CD109 SGSM2 SERPIND1 AGT CDC42SE1 APOA2 KNG1 AQP1 AGRN EPS8L2 ARHGEF12 DNAJB6 PEBP1 SPINT1 SOD1 EGLN1 SERPINA1 TIMP1 RTKN TRIAP1 ARHGAP30 RASIP1 ARHGEF17 ITIH4 SERPINF2 ARFGEF2 SERPING1 SERPINB1…
GO_ENDOCARDIAL_CUSHION_DEVELOPMENT	0.983696	1	-0.244513	-0.498659	542	6	SMAD4 ENG JAG1 RBPJ NEDD4
GO_NEGATIVE_REGULATION_OF_ERBB_SIGNALING_PATHWAY	0.00269542	0.101852	0.56977	1.8637	0	29	AP2S1 EGFR PSEN1 RAB7A LGMN AP2B1 EPN1 AP2A1 PTPRJ AP2M1 AP2A2 CBL GRB2 ARHGEF7 STAM EPS15 CDC42 STAM2 GPRC5A HGS SNX6
GO_RESPONSE_TO_DIETARY_EXCESS	0.877551	0.986336	0.320205	0.636265	386	5	CLIC5 PCSK1N
GO_REGULATION_OF_MEIOTIC_NUCLEAR_DIVISION	0.47619	0.846343	0.505888	1.00523	209	5	CALR PDE3A MSH2
GO_BRANCH_ELONGATION_OF_AN_EPITHELIUM	0.196296	0.628782	-0.684578	-1.2427	105	4	TNC RDH10 MED1
GO_POSITIVE_REGULATION_OF_CELLULAR_AMIDE_METABOLIC_PROCESS	0.798519	0.971101	-0.233947	-0.793552	538	51	CLU THBS1 KRT17 NCK2 USP16 PTAFR APOE RXRA FMR1
GO_POSITIVE_REGULATION_OF_VACUOLE_ORGANIZATION	0.112613	0.508545	0.584346	1.41577	49	9	RALB RAB3GAP1 LRSAM1
GO_NEGATIVE_REGULATION_OF_PLATELET_ACTIVATION	0.692029	0.928759	-0.401548	-0.818914	381	6	SERPINE2 F2 APOE
GO_GLUTAMINE_FAMILY_AMINO_ACID_CATABOLIC_PROCESS	0.870588	0.984393	0.258904	0.680763	369	13	FAH ALDH4A1 GLUL
GO_EMBRYONIC_SKELETAL_SYSTEM_DEVELOPMENT	0.135537	0.550449	-0.472976	-1.33891	81	22	COL2A1 RBP4 COL11A1 TGFB3
GO_NEURON_MATURATION	0.127737	0.536601	-0.611674	-1.34262	69	8	AGRN NRCAM MECP2 APP MTCH1
GO_THYMIC_T_CELL_SELECTION	0.550439	0.878343	0.42489	0.947638	250	7	SRF FAS CD74 DOCK2
GO_CELLULAR_RESPONSE_TO_BIOTIC_STIMULUS	0.960245	1	0.181638	0.676878	313	51	ICAM1 IL18 HSPA5 AKT1 FN1 CD14 MAPK1 CD36 PLAU ADAM9
GO_COENZYME_A_METABOLIC_PROCESS	0.674336	0.920914	-0.349598	-0.835609	380	11	COASY ACOT7 MCEE
GO_PROTEIN_LOCALIZATION_TO_CILIUM	0.305195	0.727578	0.636812	1.18447	140	4	ARF4 EHD1 CSNK1D ATP6V1D
GO_RNA_STABILIZATION	0.451372	0.829424	0.334434	1.00057	180	20	IGF2BP1 CIRBP PABPC1 SYNCRIP HNRNPC PAIP1 MAPK14
GO_ACTIN_MYOSIN_FILAMENT_SLIDING	0.55595	0.878544	-0.406437	-0.949515	312	10	ACTA1
GO_REGULATION_OF_CELL_MORPHOGENESIS_INVOLVED_IN_DIFFERENTIATION	0.318898	0.740341	0.243488	1.07261	80	113	CRABP2 NGFR SRF ZEB2 MARCKS LIMS1 PSEN1 IST1 RTN4 TGFB1I1 TRIOBP WWTR1 PHLDB1 TWF2 DAB2 GLIPR2 VAMP7 NEFL FN1 ARPC2 CORO1C NRP1 CUX1 RAP2A ILK MAP1B CALR CFL1 DAG1 CAPRIN1 THY1 YWHAH
GO_REGULATION_OF_PROTEIN_HOMODIMERIZATION_ACTIVITY	0.232456	0.669869	0.54332	1.21177	105	7	HSPA5 AIDA PCBD1 BAX
GO_REGULATION_OF_HETEROTYPIC_CELL_CELL_ADHESION	0.259857	0.686329	-0.520394	-1.18648	144	9	FGA APOA1 FGB FGG
GO_POSITIVE_REGULATION_OF_REACTIVE_OXYGEN_SPECIES_BIOSYNTHETIC_PROCESS	0.159794	0.587759	0.402387	1.26046	61	24	HBB EGFR ICAM1 CYBA AKT1 AKT2 ITGB2 AIF1 HSP90AA1
GO_ALPHA_AMINO_ACID_METABOLIC_PROCESS	0.677763	0.921691	-0.234992	-0.895339	508	114	FOLR1 SHMT1 ALDH5A1 NMNAT3 CKMT1A EGLN1 AUH SLC19A1 TYMS GPT IDO1 MECP2 AHCY ASS1 ALDH6A1 AASS IVD AHCYL2 ALDH1L1 SEPHS2 GLS THNSL1 SMS GCSH DDAH1 ADSS CKB
GO_MITOCHONDRIAL_DNA_METABOLIC_PROCESS	0.463458	0.837817	-0.524813	-1.02068	259	5	RRM2B LIG3
GO_CGMP_METABOLIC_PROCESS	0.0695825	0.403648	-0.953607	-1.28596	34	1	AQP1
GO_ADULT_BEHAVIOR	0.646032	0.914388	-0.294381	-0.880998	406	28	PUM1 SNCG TBCE MECP2 APP HTRA2 UCHL1 FXN
GO_RETINAL_GANGLION_CELL_AXON_GUIDANCE	0.872222	0.984607	-0.366638	-0.665552	470	4	NRCAM
GO_POSITIVE_REGULATION_OF_MEMBRANE_INVAGINATION	0.440285	0.824457	-0.531987	-1.03463	246	5	LBP
GO_SPINDLE_LOCALIZATION	0.929095	1	0.224647	0.651177	379	18	MYH9 PAFAH1B1 ACTR2 DYNC1H1 ACTR3 NUMA1 DYNLT1 MAP4 WDR43
GO_HYDROGEN_PEROXIDE_CATABOLIC_PROCESS	0.0574713	0.375625	0.549084	1.48497	24	14	MPO HBB HBA1 CAT
GO_CELLULAR_RESPONSE_TO_ORGANIC_CYCLIC_COMPOUND	0.530233	0.870702	0.209347	0.979366	113	173	DEFA1 LGALS1 RALB PADI2 FZD1 EGFR IL18 CYBA FHL2 TGFB1I1 H2AFZ TMEM173 GNB1 PAK2 AKT1 IMPACT WBP2 RAP1A FAS CAV1 AKT2 CASP3 GNAS ANXA1 PAK4 APEX1 RAP1B AIF1
GO_POSITIVE_REGULATION_OF_CYTOKINE_PRODUCTION_INVOLVED_IN_IMMUNE_RESPONSE	0.0205011	0.211169	0.673792	1.65634	8	10	HLA-A FCER1G SASH3 CD36 CD74 GPRC5B
GO_REGULATION_OF_PROTEIN_SUMOYLATION	0.274123	0.696954	0.519403	1.15843	124	7	CDKN2A CTNNB1
GO_RESPONSE_TO_ENDOPLASMIC_RETICULUM_STRESS	0.0650407	0.394165	0.285715	1.26612	15	122	SHC1 DNAJC3 HSPA5 PDIA5 AARS PDIA6 SSR1 ERLIN1 ERN2 DNAJB11 ERLIN2 SRPRB SEL1L TLN1 EEF2 GOSR2 PDIA4 TXNDC5 UBA5 SEC31A SEC62 UBE2K CASP4 FAF2 TMX1 UFM1 UBQLN1 CALR FAM129A VCP EIF2S1 ASNA1 ADD1 FBXO6 ASNS HYOU1 UBE2J1 PSMC4 RNF121 FKBP14 FLOT1 PSMC2 ITPR1
GO_CELLULAR_RESPONSE_TO_LIGHT_STIMULUS	0.0369775	0.300732	-0.506782	-1.49966	22	27	MFAP4 PTN CRIP1 AQP1 TRIAP1
GO_POSITIVE_REGULATION_BY_HOST_OF_VIRAL_TRANSCRIPTION	0.637037	0.911208	-0.480982	-0.873119	343	4	SP1 SMARCB1
GO_NEGATIVE_REGULATION_OF_STEM_CELL_DIFFERENTIATION	0.122263	0.529537	-0.61503	-1.34999	66	8	SFRP1
GO_NEGATIVE_REGULATION_OF_PRODUCTION_OF_MOLECULAR_MEDIATOR_OF_IMMUNE_RESPONSE	0.649635	0.914995	-0.397715	-0.872981	355	8	TGFB3 APOA2 APOA1
GO_SPHINGOLIPID_MEDIATED_SIGNALING_PATHWAY	0.353877	0.762985	-0.817252	-1.10208	177	1	EZR
GO_SYNAPTIC_VESICLE_CYTOSKELETAL_TRANSPORT	0.508811	0.861437	0.406066	0.949569	230	8	BLOC1S1 AP3M1 AP3S1 AP3D1
GO_LUNG_CELL_DIFFERENTIATION	0.883827	0.988186	0.273852	0.67319	387	10	CREB1 CTNNB1 NUMA1 YAP1 LTA4H AIMP2
GO_PLATELET_ACTIVATION	0.019544	0.206416	0.3684	1.49913	5	74	HBB SRF RAC2 HSPB1 FCER1G RAP2B MYL9 ITGA2B VAV2 ARRB2 GNB1 AKT1 ACTN1 GNAS TLN1 VCL PLEK YWHAZ FERMT3 ILK MAPK1 ARRB1 MYH9 CLIC1 ITGB3 RHOG ACTG1 ACTB ITPR1 PLCG2 PRKCB
GO_CYTOSKELETON_ORGANIZATION	0.00980392	0.146933	0.265499	1.35153	0	352	S100A9 NEFM CAP2 BAIAP2L1 ANK1 SPTA1 PCM1 HAUS8 EPB41 KIF2A SRF RAC2 MARCKS DBN1 SHC1 KRT9 MAST4 QRICH1 DLG1 TUBB LCP1 DPYSL3 PARVG CAMSAP2 PSTPIP2 CDC42BPB ITGB5 IKBKB TRIOBP SS18 ABI2 RANBP9 PARVA CNN2 STMN1 LIMA1 MAP7D1 SVIL CAV1 CAP1 PALLD ACTN1 ANXA1 TLN1 ARPC5 RALA PAK4 PACSIN2 ARPC1B EHD2 RAB13 ARPC3 PLEK FHL3 PDLIM3 AIF1 ARFIP2 NEFL TACC1 SUN2 TRIP10 ARPC2 EML1 ADD2 RP2 CORO1C PDLIM7 TMSB…
GO_NUCLEOTIDE_BINDING_DOMAIN_LEUCINE_RICH_REPEAT_CONTAINING_RECEPTOR_SIGNALING_PATHWAY	0.962791	1	0.212253	0.550247	413	12	IKBKB ITCH IKBKG MAP3K7 RPS27A
GO_TRANSCRIPTION_COUPLED_NUCLEOTIDE_EXCISION_REPAIR	1	1	0.151341	0.564067	336	50	RPA3 ZNF830 POLR2D POLR2E PCNA PRPF19 CUL4A RFC2
GO_MEMBRANE_DEPOLARIZATION_DURING_ACTION_POTENTIAL	0.374459	0.776236	0.597303	1.11098	172	4	TPCN2 CACNA2D1 YWHAH
GO_MATURATION_OF_SSU_RRNA	0.346883	0.76195	0.324969	1.0786	127	31	RPS21 RPS8 RPS16 LSM6 PWP2 RPS19 RPSA UTP6 RPS14 MPHOSPH10
GO_BETA_AMYLOID_METABOLIC_PROCESS	0.677778	0.921691	0.384383	0.809368	304	6	PSEN1 APEH
GO_RESPONSE_TO_WOUNDING	0.0404624	0.314291	0.257899	1.27874	6	247	PRTN3 HBD HBG2 HBB HBG1 S100A8 LGALS1 HIST1H3A NGFR SRF RAC2 HMOX1 CEACAM1 ARF4 HSPB1 FCER1G RAP2B GAP43 RHOC FNTB MYL9 ITGA2B VAV2 LCP1 DPYSL3 ARRB2 PABPC4 GNB1 AKT1 CAPZA1 NACA ITGA5 CAV1 TXN2 CASP3 ACTN1 GNAS GJA1 ANXA1 TLN1 EHD2 CTSB VCL PLEK B4GALT1 AIF1 NEFL FN1 GPX1 YWHAZ FERMT3 NRP1 SPARC PTK7 ILK DST MAPK1 PRCP CBX5 CD36 CAPZA2 PAK1 PLAU CTNNA1 ARRB1 DYSF MYH9 CLIC1 ENTPD1 ITGB3 PDCD10 R…
GO_NON_CANONICAL_WNT_SIGNALING_PATHWAY	0.0869565	0.450618	0.315564	1.29307	25	80	AP2S1 PSMA2 FZD1 PSME2 GPC6 ARRB2 GNB1 MOV10 AP2B1 PLCB2 PSME1 AP2A1 PFN1 PTK7 PSMB3 PSMB8 PSMB1 AP2M1 CLTC AP2A2 PSMB9 PSMC4 PSMC2 PSMB5 PSMD10 PSMD7 PSMD4 PSMB2 CALM1 PSMD2 CDC42 RHOA PSMC3
GO_RENAL_SYSTEM_PROCESS_INVOLVED_IN_REGULATION_OF_BLOOD_VOLUME	0.0404858	0.314291	0.913726	1.37448	19	2	CYBA GJA1
GO_NEGATIVE_REGULATION_OF_LEUKOCYTE_MEDIATED_IMMUNITY	0.00251256	0.101852	0.67786	1.98674	0	19	HLA-B HLA-A BST2 HMOX1 CEACAM1 ARRB2
GO_POSITIVE_REGULATION_OF_CREB_TRANSCRIPTION_FACTOR_ACTIVITY	0.163993	0.594074	-0.675306	-1.31336	91	5	CRTC3 CRTC2 RPS6KA4
GO_NEGATIVE_REGULATION_OF_CELL_GROWTH	0.592481	0.894667	-0.276111	-0.921746	393	48	SFRP1 HRG SERPINE2 AGT PHB CDKN1B EI24 CGREF1 CDKN2AIP PML GREM1 SMAD4 DNAJC2 SFRP2 SMARCA2
GO_MODIFIED_AMINO_ACID_TRANSPORT	0.380435	0.78234	-0.524772	-1.07022	209	6	FOLR1 SLC19A1 SERPINA7
GO_CGMP_BIOSYNTHETIC_PROCESS	0.0695825	0.403648	-0.953607	-1.28596	34	1	AQP1
GO_PROTEIN_SECRETION	0.475155	0.846107	-0.302338	-0.989258	305	44	CHI3L1 VTCN1 AGT LTBP2 SNCG UBE2Q1 S100A13 GOLPH3 SMAD2 FGG
GO_ALTERNATIVE_MRNA_SPLICING_VIA_SPLICEOSOME	1	1	0.173437	0.405575	453	8	CDK13 SFPQ
GO_ASSOCIATIVE_LEARNING	0.775475	0.961449	-0.28973	-0.774039	448	17	PPP1R1B MECP2 APP KIT
GO_SNORNA_METABOLIC_PROCESS	0.761989	0.958379	-0.324718	-0.758605	428	10	FBLL1 RNF113A DKC1
GO_NEGATIVE_REGULATION_OF_CELLULAR_CATABOLIC_PROCESS	0.602056	0.897924	-0.257112	-0.913287	409	71	GPLD1 CST3 MAD2L1 EGLN1 TIMP1 RASIP1 SDCBP APOC3 APOC1 CDK5RAP3 HDAC4 TSPO STAT3 CHMP4B HP
GO_REGULATION_OF_RESPONSE_TO_EXTRACELLULAR_STIMULUS	0.74744	0.951041	0.208214	0.876399	218	90	RALB RAB7A ATP6V0C SCOC CTSK SQSTM1 CASP3 SPTLC2 KANK2 ATP6V1A RPL28 ATP6V1B2 ATP6V1E1 CAPN1 RAB3GAP1 UBQLN1 LRSAM1 VPS26B U2AF2 ATP6V1G1 SCFD1 PAFAH1B2 ATP6V1H
GO_COFACTOR_TRANSPORT	0.0247788	0.236393	-0.649594	-1.55266	13	11	FOLR1 HRG SLC19A1 HPX ABCB6
GO_POSITIVE_REGULATION_OF_FAT_CELL_DIFFERENTIATION	0.00693241	0.124457	-0.675212	-1.69042	3	13	SFRP1 TMEM64 RARRES2 IGF1
GO_NEGATIVE_REGULATION_OF_PROTEIN_POLYMERIZATION	0.0328767	0.282673	0.451979	1.51715	11	33	SPTA1 TRIOBP CAPZA1 STMN1 TWF2 SPTB SPTBN1 ADD2 RDX SPTAN1 PFN1 CAPZA2 PFN2 ADD1 CAPZB
GO_NEGATIVE_REGULATION_OF_REACTIVE_OXYGEN_SPECIES_METABOLIC_PROCESS	0.044905	0.330551	-0.549432	-1.46786	25	17	CD34 SIRT5 ATG5 TSPO STAT3 HP ATP2B4 VDAC1 GLA
GO_REGULATION_OF_PROTEIN_DEACETYLATION	0.927434	1	-0.252719	-0.604048	523	11	TRPS1 TADA3 PML
GO_OTIC_VESICLE_DEVELOPMENT	0.0748031	0.421486	-0.890507	-1.34334	37	2	COL2A1
GO_POSITIVE_REGULATION_OF_DNA_TEMPLATED_TRANSCRIPTION_INITIATION	0.0186047	0.199752	0.629539	1.63202	7	12	SRF GTF2F2 PSMC4 PSMC2 PSMC3 CREB1 CTNNB1 PSMC6 PSMC1 PSMC5
GO_NEURON_PROJECTION_EXTENSION_INVOLVED_IN_NEURON_PROJECTION_GUIDANCE	0.0980392	0.472552	-0.732874	-1.42532	54	5	FMOD OGN
GO_PHOSPHOLIPID_DEPHOSPHORYLATION	0.315412	0.736059	-0.499806	-1.13954	175	9	EPHX2 MTMR1
GO_NEGATIVE_REGULATION_OF_DNA_REPAIR	0.117778	0.52058	0.665764	1.40185	52	6	HMGA2 TFIP11 RPS3 TRIP12
GO_METAL_ION_TRANSPORT	0.104418	0.489353	0.280819	1.2348	25	116	CSN2 TFRC KCNAB3 TPT1 PSEN1 SLC11A2 ATP6V0C ATP6AP1 TCIRG1 ITGAV TPCN2 SLC39A14 CAV1 CACNA2D1 SRI SLC3A2 PICALM SLC38A1 STEAP4 BSPRY NDUFA9 ATP6V1A CAMK2D ATP6V1B2 ATP6V1E1 CLTC CORO1A ATP2B1 ATP6V1G1 PTPRC ITPR1 ATP6V1H PLCG2 PRKCB MMGT1
GO_INSULIN_SECRETION	0.998224	1	-0.179977	-0.420462	561	10	SMAD2 VGF CAMK2G
GO_POSITIVE_REGULATION_OF_FIBROBLAST_PROLIFERATION	0.455919	0.831999	0.322492	0.995217	180	22	CDK6 EGFR FNTB DDR2 FN1 RNASEH2B CD74
GO_NECROTIC_CELL_DEATH	0.455814	0.831999	0.387445	1.00442	195	12	FADD MLKL FAS CD14
GO_REGULATION_OF_MAST_CELL_ACTIVATION_INVOLVED_IN_IMMUNE_RESPONSE	0.0464037	0.336067	0.558777	1.54992	19	15	VAMP2 RAC2 HMOX1 FCER1G VAMP7 LGALS9 PDPK1 LYN SYK
GO_POSITIVE_REGULATION_OF_CELLULAR_AMINE_METABOLIC_PROCESS	0.421053	0.809304	0.462692	1.03195	191	7	ABAT ACSL3 HPRT1
GO_POSITIVE_REGULATION_OF_INTRACELLULAR_PROTEIN_TRANSPORT	0.267148	0.693735	0.258747	1.10869	73	100	VAMP2 PCM1 RAC2 EGFR IL18 KPNA1 TMEM173 IPO5 STOM CTSK AKT2 DAB2 ACSL3 ITGAX
GO_REGULATION_BY_VIRUS_OF_VIRAL_PROTEIN_LEVELS_IN_HOST_CELL	0.713964	0.937058	0.323971	0.784924	316	9	DDB1 DYNLT1 TAP2 STAT1 STAU1 IFIT1 TAP1 VAPB DERL1
GO_CHROMOSOME_LOCALIZATION	0.970684	1	-0.196237	-0.563688	595	24	CDC23 CHMP5 CHMP6 CHMP4B VPS4A RRS1 CHMP1B NUP98 CUL3 PDCD6IP
GO_REGULATION_OF_RESPIRATORY_SYSTEM_PROCESS	0.0961538	0.469997	-0.805249	-1.34785	49	3	MECP2 GLS
GO_POSITIVE_REGULATION_OF_ADENYLATE_CYCLASE_ACTIVITY	0.164414	0.594074	0.546326	1.32365	72	9	CAP2 CAP1 GNAS
GO_POSITIVE_REGULATION_OF_NEURON_DIFFERENTIATION	0.107023	0.495951	0.30909	1.26654	31	80	CRABP2 NGFR HGF SRF ZEB2 MARCKS PSEN1 IST1 DPYSL3 IKBKB IMPACT RAP1A TWF2 VAMP7 NEFL FN1 NRP1 ITGB1 CUX1 PTK7 ILK MAP1B ARSB EIF4G1 CAPRIN1 ARHGAP35 PAFAH1B1 RUFY3 ARF1 CAMK1D GPRC5B MAP2K1 SNX3
GO_EMBRYONIC_SKELETAL_SYSTEM_MORPHOGENESIS	0.155867	0.581013	-0.510441	-1.3165	88	15	COL2A1 COL11A1 TGFB3
GO_ACTIVATION_OF_GTPASE_ACTIVITY	0.265472	0.69325	-0.403038	-1.15772	162	24	CCL21 SGSM2 TBC1D9B BCAS3 TBC1D15 TBC1D1 TBC1D2B TBCK TBC1D5 SCRIB DOCK7
GO_INOSITOL_PHOSPHATE_METABOLIC_PROCESS	0.970684	1	-0.194982	-0.560081	595	24	ITPKB IMPA1 PTAFR PLCD1 PLCH1 INPPL1 INPP1 INPP4A
GO_T_CELL_HOMEOSTASIS	0.0869565	0.450618	0.579835	1.46451	37	11	FADD AKT1 FAS CASP3 CORO1A RPS6 BAX NCKAP1L DNAJA3
GO_REGULATION_OF_RECEPTOR_ACTIVITY	0.340659	0.756682	0.31035	1.0656	123	36	SHC1 PSEN1 STOM CAV1 SRI CAMK2D PLAU ADAM17 CLIC2 FNTA CALM1 BUD31 DMD RXRB GPRC5A SNX6
GO_HISTONE_METHYLATION	0.861905	0.982695	-0.238	-0.712267	542	28	FBLL1 CTR9 MECP2
GO_CELLULAR_RESPONSE_TO_FLUID_SHEAR_STRESS	0.84127	0.978592	0.339005	0.673622	370	5	CA2 PLAU SRC
GO_POSITIVE_REGULATION_OF_TRANSPORTER_ACTIVITY	0.251981	0.684552	-0.394293	-1.18533	158	29	S100A1 ATP1B1 STIM1 PON1 ANK3 PTAFR ANK2 AKAP9 GSTO1 GSTM2 WNK1 SLC9A1
GO_POSITIVE_REGULATION_OF_TRANSCRIPTION_FACTOR_IMPORT_INTO_NUCLEUS	0.876884	0.986157	0.244608	0.716922	348	19	IL18 TMEM173 TRIM28 LGALS9 RHOA
GO_ALPHA_BETA_T_CELL_DIFFERENTIATION	0.89693	0.991028	0.280771	0.626208	408	7	ANXA1 RPL22 SYK HMGB1
GO_ESTABLISHMENT_OF_PROTEIN_LOCALIZATION_TO_CHROMOSOME	0.793651	0.969814	0.358802	0.71296	349	5	H2AFY2 LRWD1 RUVBL2
[truncated: 5,270 more rows]
