# Supplementary material for: Quantitative proteomic landscape of metaplastic breast carcinoma pathological subtypes and their relationship to triple-negative tumors
Source: Nat Commun. 2020 Apr 7;11:1723. doi: 10.1038/s41467-020-15283-z (PMC7138853; doi:10.1038/s41467-020-15283-z)
Supplement: Supplementary file 7 — Supplementary Data 4 [file 41467_2020_15283_MOESM7_ESM.xlsx]

## Sheet: C2_Squamous_Sarcomatoid
pathway	pval	padj	ES	NES	nMoreExtreme	size	leadingEdge
KEGG_LEISHMANIA_INFECTION	0.00209644	0.02051	0.723788	2.36394	0	35	CYBA HLA-DRB1 NCF2 IRAK4 ITGB2 ITGAM FCGR3A FCGR2C FCGR1A HLA-DMB HLA-DQA1 HLA-DRA STAT1 HLA-DPA1 PTPN6 PRKCB MAPK13 HLA-DQB1 NFKB1 FCGR2A TAB1 MAP3K7
KEGG_VIRAL_MYOCARDITIS	0.00212314	0.02051	0.692094	2.29483	0	38	HLA-A HLA-B HLA-DRB1 RAC2 HLA-C MYH11 ITGB2 ITGAL CAV1 ICAM1 MYH9 HLA-DMB HLA-DQA1 HLA-DRA HLA-F DMD ACTG1 HLA-DPA1 CASP3 HLA-DQB1 EIF4G3 CD40
KEGG_ANTIGEN_PROCESSING_AND_PRESENTATION	0.0021322	0.02051	0.687449	2.29139	0	39	HLA-A HLA-B HLA-DRB1 PSME2 PSME1 HLA-C CTSS IFI30 CTSB HLA-DMB HLA-DQA1 HLA-DRA HLA-F HLA-DPA1 CD74 HLA-DQB1
KEGG_GRAFT_VERSUS_HOST_DISEASE	0.00204499	0.02051	0.874871	2.28875	0	14	HLA-A HLA-B HLA-DRB1 HLA-C HLA-DMB HLA-DQA1 HLA-DRA HLA-F HLA-DPA1 FAS HLA-DQB1
KEGG_AUTOIMMUNE_THYROID_DISEASE	0.00208333	0.02051	0.856334	2.24796	0	15	HLA-A HLA-B HLA-DRB1 HLA-C HLA-DMB HLA-DQA1 HLA-DRA HLA-F HLA-DPA1 FAS HLA-DQB1 CD40
KEGG_ALLOGRAFT_REJECTION	0.00208333	0.02051	0.856334	2.24796	0	15	HLA-A HLA-B HLA-DRB1 HLA-C HLA-DMB HLA-DQA1 HLA-DRA HLA-F HLA-DPA1 FAS HLA-DQB1 CD40
KEGG_LEUKOCYTE_TRANSENDOTHELIAL_MIGRATION	0.00213675	0.02051	0.599147	2.2119	0	61	CYBA NCF2 RAC2 CYBB ITGB2 ITGAM ITGAL MMP9 PLCG2 ICAM1 VAV1 ACTG1 THY1 VASP GNAI3 PRKCB PECAM1 MAPK13 GNAI2 VCL ACTN1 ROCK1 MSN MYL12B CTNND1 NCF4 VCAM1 CD99 CTNNA1
KEGG_TYPE_I_DIABETES_MELLITUS	0.00208333	0.02051	0.840485	2.20635	0	15	HLA-A HLA-B HLA-DRB1 HLA-C HLA-DMB HLA-DQA1 HLA-DRA HLA-F HLA-DPA1 FAS HLA-DQB1
KEGG_NATURAL_KILLER_CELL_MEDIATED_CYTOTOXICITY	0.00218341	0.02051	0.643193	2.18132	0	45	HLA-A HLA-B RAC2 HLA-C ITGB2 ITGAL FCGR3A PLCG2 SH2D1A ICAM1 VAV1 SYK PTPN6 FCER1G CASP3 FAS PRKCB GRB2
KEGG_CELL_ADHESION_MOLECULES_CAMS	0.00210084	0.02051	0.601136	2.16939	0	56	HLA-A HLA-B HLA-DRB1 HLA-C ITGB2 ITGAM PTPRC ITGAL NECTIN1 ICAM1 ICAM3 HLA-DMB HLA-DQA1 HLA-DRA SPN HLA-F HLA-DPA1 PECAM1 HLA-DQB1 SDC1 CD40 CADM1
KEGG_ASTHMA	0.00204918	0.02051	0.855994	2.14569	0	12	RNASE3 HLA-DRB1 HLA-DMB HLA-DQA1 HLA-DRA HLA-DPA1 FCER1G HLA-DQB1 EPX CD40
KEGG_EPITHELIAL_CELL_SIGNALING_IN_HELICOBACTER_PYLORI_INFECTION	0.0042735	0.0376475	0.62005	2.03306	1	37	EGFR IKBKB PLCG2 TCIRG1 ATP6V1G1 CASP3 MAPK13 ATP6V0C LYN NFKB1 ATP6V1H CSK ATP6V1E1 ATP6V1D PAK1 GIT1 ATP6V1F ATP6AP1 ADAM10 IKBKG ATP6V0D1 ATP6V1A ADAM17 ATP6V1B2
KEGG_INTESTINAL_IMMUNE_NETWORK_FOR_IGA_PRODUCTION	0.00200803	0.02051	0.811941	2.01489	0	11	HLA-DRB1 HLA-DMB HLA-DQA1 HLA-DRA HLA-DPA1 HLA-DQB1 CD40
KEGG_ENDOCYTOSIS	0.0021692	0.02051	0.509356	2.01459	0	95	HLA-A HLA-B EGFR HLA-C SNF8 ACAP1 ARAP1 ACAP2 HLA-F ARRB2 ARRB1 PIP5K1C GRK2 EPS15 EHD1 VPS37C CHMP4A EHD2 VPS36 CBL RBSN GIT1 CLTB AP2A1 ASAP1 EEA1 RUFY1 AP2S1 GIT2 ITCH STAMBP DNM2 TFRC EPN3 AP2B1 VPS25 SH3GL1 ARF6 EHD4 DAB2 HSPA2 CHMP2A CDC42 SRC EPN1 SH3GLB2 IQSEC2 CHMP6 NEDD4 IGF1R
KEGG_FC_GAMMA_R_MEDIATED_PHAGOCYTOSIS	0.0021097	0.02051	0.530681	1.9724	0	62	RAC2 WAS PTPRC FCGR3A FCGR2C PLCG2 FCGR1A VAV1 DOCK2 ARPC5 SYK MARCKS VASP ARPC2 PRKCB PIP5K1C ARPC3 ARPC1B LYN FCGR2A PAK1 CFL1 ASAP1 ARPC5L ARPC4 PRKCD MAP2K1 DNM2 VAV2 MAPK3 AKT1 ARF6
KEGG_CHEMOKINE_SIGNALING_PATHWAY	0.00211416	0.02051	0.500623	1.87565	0	66	RAC2 IKBKB WAS PLCB2 VAV1 DOCK2 GNG10 ARRB2 STAT1 ARRB1 GNAI3 PRKCB GRK2 GNAI2 GRB2 LYN NFKB1 ELMO1 ROCK1 GNG5 CSK PAK1 GNG7 IKBKG GNB1 PRKCD MAP2K1 VAV2 PPBP MAPK3 AKT1 STAT2 GNG12 PXN RAC1
KEGG_REGULATION_OF_ACTIN_CYTOSKELETON	0.00221729	0.02051	0.462854	1.87168	0	117	EGFR RAC2 WAS ITGB2 ITGAM ITGAL TMSB4X ITGAX FN1 MYH9 VAV1 ARPC5 ACTG1 NCKAP1L ITGB6 ARPC2 PIP4K2C CD14 PIP5K1C ARPC3 VCL ARPC1B PIP4K2A ITGA5 ACTN1 ROCK1 CSK IQGAP2 DIAPH1 MSN PPP1CA PAK2 PAK1 GIT1 CFL1 ARHGEF6 GNA13 MYL12B ARPC5L MYH10 IQGAP1 ARPC4 ITGA3 ITGA2 CYFIP1 MAP2K1 RDX PFN1 VAV2 MAPK3 FGF2 GNG12 ITGA7 PXN DIAPH2 RAC1
KEGG_STEROID_HORMONE_BIOSYNTHESIS	0.00613497	0.0488901	0.698121	1.82635	2	14	HSD3B1 AKR1C1 CYP1B1 HSD11B1 AKR1C3 AKR1C2
KEGG_PENTOSE_PHOSPHATE_PATHWAY	0.00634249	0.0488901	0.619648	1.7659	2	21	FBP1 PGD FBP2 G6PD PFKP TKT DERA
KEGG_PARKINSONS_DISEASE	0.00572519	0.0481437	-0.44301	-1.71992	2	89	VDAC3 NDUFAB1 SNCA HTRA2 COX7A2L UCHL1 COX7C NDUFV3 MT-CO2 SDHC NDUFS4 UQCRH CYC1 UQCR10 CYCS UQCRC1 UQCRB NDUFB1 MT-ND3 COX5A UBE2G2 NDUFS3 NDUFA4 ATP5PF NDUFA2 COX7A2 NDUFB4 NDUFB10 UQCRC2 VDAC1 SLC25A6 NDUFB6 ATP5F1A ATP5MC1 MT-CO1 NDUFV2 ATP5F1E SDHA NDUFB5 SEPT5 ATP5F1B NDUFA10 COX6C UQCRFS1 NDUFS2 ATP5PB COX5B PARK7 SDHD UBE2L3 UQCRQ SDHB SLC25A5 NDUFB8 NDUFA3
KEGG_SULFUR_METABOLISM	0.00202429	0.02051	-0.888091	-1.76317	0	6	PAPSS1 SULT1A1 BPNT1
KEGG_ECM_RECEPTOR_INTERACTION	0.00187266	0.02051	-0.509577	-1.8429	0	61	COL2A1 LAMA2 THBS4 THBS1 THBS3 SDC2 CHAD COMP VTN COL11A2
KEGG_PRION_DISEASES	0.00194175	0.02051	-0.66536	-1.95849	0	24	C8G C9 C8A C6 C1QC C1QA C8B C5 SOD1 C7 C1QB PRKACB HSPA1A
KEGG_COMPLEMENT_AND_COAGULATION_CASCADES	0.00185874	0.02051	-0.746036	-2.58172	0	49	SERPINC1 C8G SERPINA1 C9 CFD A2M C8A C6 PLG CPB2 C1QC CFB C1QA C8B C5 F2 KNG1 F11 CD59 SERPINF2 KLKB1 C2 F9 C7 CFH FGA CFI F10 C1QB C3 FGB SERPIND1 SERPING1 C4B FGG C1S C4BPB PROS1 F12 C1R C4BPA

## Sheet: C5_Squamous_Sarcomatoid
pathway	pval	padj	ES	NES	nMoreExtreme	size	leadingEdge
GO_KERATINOCYTE_DIFFERENTIATION	0.00235294	0.0474957	0.770508	2.68391	0	42	CASP14 S100A7 SFN SPRR2D SPRR2A SPRR1B KRT17 IVL EVPL CSTA PPL KRT16 EPHA2 PALLD AKR1C3 ANXA1 KRT2 CASP3
GO_EPIDERMAL_CELL_DIFFERENTIATION	0.00226244	0.0474957	0.699968	2.57596	0	56	CASP14 S100A7 SFN SPRR2D SPRR2A SPRR1B KRT17 IVL EVPL CSTA PPL KRT16 EPHA2 SLC9A3R1 PALLD AKR1C3 ANXA1 KRT2 CASP3
GO_EPIDERMIS_DEVELOPMENT	0.00228311	0.0474957	0.635737	2.54048	0	86	CASP14 S100A7 SFN KRT5 SPRR2D SPRR2A SPRR1B EGFR KRT17 IVL EVPL CSTA PPL WAS KRT16 EPHA2 SLC9A3R1 COL17A1 KRT9 CRABP2 PALLD AKR1C3 ANXA1 KRT2 CASP3 FABP5 SLC4A7
GO_SKIN_DEVELOPMENT	0.00228311	0.0474957	0.646799	2.53272	0	77	CASP14 S100A7 SFN SPRR2D SPRR2A SPRR1B EGFR KRT17 IVL EVPL CSTA PPL KRT16 FLG2 EPHA2 PSEN1 KRT9 PALLD AKR1C3 ANXA1 KRT2 DHCR24 CASP3 SRF
GO_KERATINIZATION	0.00245098	0.0474957	0.89964	2.51417	0	17	CASP14 SFN SPRR2D SPRR2A SPRR1B KRT17 IVL EVPL PPL KRT16 KRT2
GO_PHAGOCYTIC_VESICLE	0.00236967	0.0474957	0.690576	2.48363	0	52	HLA-A LTF HLA-B ANXA3 CYBA NCF2 RAC2 HLA-C CYBB CORO1A FMNL1 CD36 TCIRG1 HLA-F RAB8B SYK ANXA11 RAB32 ATP6V0C RAB8A UVRAG UNC93B1 PIK3C3 B2M NCF4 ATP6V0D1 STX12
GO_INTERFERON_GAMMA_MEDIATED_SIGNALING_PATHWAY	0.00236407	0.0474957	0.722443	2.46073	0	39	HLA-A HLA-B HLA-DRB1 HLA-C GBP2 IFI30 ICAM1 FCGR1A HLA-DQA1 HLA-DRA OAS1 HLA-F SP100 GBP1 STAT1 HLA-DPA1 TRIM38 HLA-DQB1 IRF9 PML
GO_REGULATION_OF_T_CELL_PROLIFERATION	0.0023753	0.0474957	0.680227	2.43764	0	51	CLC HLA-A HLA-DRB1 PNP RAC2 IL18 SASH3 CORO1A CDKN2A PTPRC CD209 AIF1 HLA-DMB SPN NCKAP1L SYK ANXA1 HLA-DPA1 PTPN6 IDO1 CASP3 LGALS9 FADD
GO_REGULATION_OF_LEUKOCYTE_PROLIFERATION	0.00227273	0.0474957	0.639472	2.43648	0	68	CLC HLA-A HLA-DRB1 PNP RAC2 IL18 SASH3 CORO1A MZB1 CDKN2A PTPRC CD209 CD38 MNDA AIF1 HLA-DMB SPN NCKAP1L SYK ADA ANXA1 HLA-DPA1 PTPN6 IDO1 CASP3 LGALS9 FADD CD74 LYN GSTP1 CD40 ATM RIPK2 BST1 NCK1 DNAJA3 VCAM1 ITCH
GO_ANTIGEN_PROCESSING_AND_PRESENTATION_OF_EXOGENOUS_PEPTIDE_ANTIGEN_VIA_MHC_CLASS_I	0.00226244	0.0474957	0.658675	2.43201	0	58	HLA-A HLA-B CYBA NCF2 PSME2 PSME1 HLA-C CYBB IFI30 CD36 FCGR1A PSMB8 HLA-F PSMB10 PSMA2 FCER1G
GO_LEUKOCYTE_CELL_CELL_ADHESION	0.00226244	0.0474957	0.603191	2.42729	0	89	S100A8 S100A9 LCP1 DPP4 DOCK8 RAC2 WAS ITGB2 PTPRC ITGAL CD209 PSEN1 ICAM1 MYH9 FERMT3 VAV1 DOCK2 SPN APBB1IP PSMB10 SYK ADA ANXA1 STK10 FCER1G FAS TNIP1 FADD CD74 SRF ZFP36L1 RAB27A CDK6 CERCAM ITGA5 ROCK1 CADM1 MSN RIPK2 FKBP1A PRLR RPS6 B2M NCK1 ZFP36L2 DNAJA3 VCAM1
GO_ENDOCYTIC_VESICLE_MEMBRANE	0.00232019	0.0474957	0.615264	2.37954	0	73	HLA-A HLA-B ANXA3 EGFR CYBA HLA-DRB1 RAC2 HLA-C CYBB CORO1A CAV1 CD36 MSR1 FCGR1A TCIRG1 HLA-DQA1 HLA-DRA HLA-F RAB8B CD163 HLA-DPA1 CD74 RAB32 EPS15 ATP6V0C HLA-DQB1 RAB8A WLS PICALM PIK3C3 AP2A1 B2M AP2S1 AP1B1 ATP6V0D1
GO_PHAGOCYTIC_VESICLE_MEMBRANE	0.00240385	0.0474957	0.719564	2.37833	0	34	HLA-A HLA-B ANXA3 CYBA RAC2 HLA-C CYBB CORO1A TCIRG1 HLA-F RAB8B RAB32 ATP6V0C RAB8A
GO_T_CELL_RECEPTOR_SIGNALING_PATHWAY	0.00228833	0.0474957	0.598909	2.36228	0	81	HLA-DRB1 PSME2 PSME1 PTPRJ IKBKB WAS PTPRC PLCG2 PSEN1 PSMB8 HLA-DQA1 HLA-DRA PSMB10 THY1 HLA-DPA1 PSMA2 BCL10 RFTN1 HLA-DQB1 NFKB1 CSK PSMB9 LCP2 PSMD10 RIPK2 MAP3K7 PAK2 PAK1 IKBKG NCK1
GO_ANTIGEN_PROCESSING_AND_PRESENTATION_OF_PEPTIDE_ANTIGEN	0.00229885	0.0474957	0.553595	2.33386	0	123	HLA-A HLA-B CYBA HLA-DRB1 NCF2 PSME2 PSME1 HLA-C ERAP2 CYBB CTSS IFI30 CD209 CD36 FCGR1A KIF2A HLA-DMB PSMB8 HLA-DQA1 HLA-DRA HLA-F PSMB10 HLA-DPA1 PSMA2 FCER1G CD74 HLA-DQB1 PSMB9 SPTBN2 DYNC1I2 PSMD10 DCTN1 AP2A1 B2M NCF4 AP2S1 AP1B1 SEC23A DCTN2 DCTN3 KLC1 PSMD9 DNM2 AP2B1 DYNC1LI2 DYNC1H1 TAP1 KLC2 SEC24D KIF11 SEC24A PSMA3 PSMB4 SEC31A
GO_CELLULAR_RESPONSE_TO_INTERFERON_GAMMA	0.00236967	0.0474957	0.648419	2.33202	0	52	HLA-A HLA-B HLA-DRB1 HLA-C GBP2 IFI30 AIF1 ICAM1 FCGR1A HLA-DQA1 HLA-DRA OAS1 HLA-F GBP5 SP100 GBP1 STAT1 HLA-DPA1 TRIM38 LGALS9 HLA-DQB1 IRF9 PML
GO_LYMPHOCYTE_ACTIVATION	0.00228833	0.0474957	0.563025	2.31807	0	105	LY6D LCP1 DPP4 DOCK8 IL18 SKAP2 CORO1A VAMP2 WAS ITGB2 PTPRC ITGAL PLCG2 PSEN1 ICAM1 MYH9 VAV1 DOCK2 SPN APBB1IP PSMB10 HPRT1 SYK ADA SPI1 ANXA1 BST2 FCER1G FAS PRKCB FADD CD74 SRF ZFP36L1 RAB27A CDK6 CD40 IGBP1 CADM1 ATM RIPK2 FKBP1A PRLR RPS6 TBK1 B2M NCK1 ZFP36L2 DNAJA3 VCAM1
GO_GRANULOCYTE_MIGRATION	0.00241546	0.0474957	0.799166	2.31045	0	19	S100A12 S100A8 S100A9 IRAK4 ITGB2 VAV1 NCKAP1L SYK ANXA1 FCER1G PIP5K1C EPX GBF1
GO_REGULATION_OF_ANTIGEN_RECEPTOR_MEDIATED_SIGNALING_PATHWAY	0.00240964	0.0474957	0.80696	2.30888	0	18	LPXN PTPRJ PTPRC ADA GBP1 THY1 PTPN6 PRKCB BCL10 LYN PHPT1
GO_ACTIN_FILAMENT_BINDING	0.00225734	0.0474957	0.588989	2.30285	0	76	EGFR ANXA8 LCP1 CORO1A MYH11 FMNL1 MICALL2 AIF1 MYH9 TRIOBP ARPC5 LIMA1 NEXN SVIL FLNC MARCKS TLN1 ARPC2 ADSSL1 ARPC3 SYNE1 ARPC1B FLNA ACTR2 ACTN1 IQGAP2 LASP1 MYO18A MYO9B ACTR3 CAPZB MYO1B MYH10 ARPC4 WIPF1 CORO1C CTNNA1
GO_ANTIGEN_PROCESSING_AND_PRESENTATION	0.00236407	0.0474957	0.532782	2.28794	0	140	HLA-A HLA-B CYBA HLA-DRB1 NCF2 PSME2 PSME1 HLA-C ERAP2 CYBB CTSS IFI30 CD209 CD36 ICAM1 FCGR1A KIF2A HLA-DMB PSMB8 HLA-DQA1 HLA-DRA CTSH HLA-F PSMB10 RAB8B HLA-DPA1 PSMA2 FCER1G CD74 RAB32 RFTN1 RAB27A HLA-DQB1 PSMB9 SPTBN2 DYNC1I2 PSMD10 DCTN1 AP2A1 B2M NCF4 AP2S1 AP1B1 SEC23A DCTN2 DCTN3 KLC1 PSMD9 DNM2 AP2B1 DYNC1LI2 DYNC1H1 TAP1 KLC2 SEC24D KIF11 SEC24A PSMA3 PSMB4 SEC31A RAB6A
GO_MHC_PROTEIN_COMPLEX	0.00244499	0.0474957	0.834462	2.28669	0	16	HLA-A HLA-B HLA-DRB1 HLA-C HLA-DMB HLA-DQA1 HLA-DRA HLA-F HLA-DPA1 CD74 HLA-DQB1
GO_LEUKOCYTE_MIGRATION	0.00229885	0.0474957	0.555408	2.28652	0	104	S100A12 S100A8 S100A9 ELANE AZU1 MMP1 DOCK8 IRAK4 CORO1A ITGB2 ITGAM ITGAL CAV1 MMP9 ITGAX FN1 CD177 ICAM1 MYH9 VAV1 SPN IL16 NCKAP1L SYK ANXA1 PTPN6 FCER1G PECAM1 CD74 PIP5K1C GRB2 LYN ITGA5 ROCK1 EPX GBF1
GO_RESPONSE_TO_TYPE_I_INTERFERON	0.00236967	0.0474957	0.711312	2.28059	0	30	HLA-A HLA-B HLA-C GBP2 SAMHD1 PSMB8 OAS1 HLA-F SP100 BST2 STAT1 MX2 IRF9 ISG20 IFI35 IFIT3 MX1 IKBKE
GO_ANTIGEN_PROCESSING_AND_PRESENTATION_OF_PEPTIDE_ANTIGEN_VIA_MHC_CLASS_I	0.00225734	0.0474957	0.57979	2.27885	0	78	HLA-A HLA-B CYBA NCF2 PSME2 PSME1 HLA-C ERAP2 CYBB IFI30 CD36 FCGR1A PSMB8 HLA-F PSMB10 PSMA2 FCER1G
GO_REGULATION_OF_LEUKOCYTE_MEDIATED_IMMUNITY	0.00226244	0.0474957	0.616905	2.27778	0	58	CLC HLA-A HLA-B RAC2 SASH3 VAMP2 WAS PTPRC SH2D1A ICAM1 VAV1 SPN ARRB2 SYK BST2 STXBP2 PTPN6 FCER1G LGALS9 FADD LYN VAMP8 CD40 STX7 CADM1 MAP3K7 HMOX1
GO_RESPONSE_TO_INTERFERON_GAMMA	0.00225225	0.0474957	0.612752	2.27697	0	59	HLA-A HLA-B HLA-DRB1 HLA-C KYNU GBP2 IFI30 AIF1 ICAM1 FCGR1A HLA-DQA1 HLA-DRA OAS1 HLA-F GBP5 SP100 GBP1 BST2 STAT1 HLA-DPA1 TRIM38 LGALS9 HLA-DQB1 IRF9 PML
GO_ACTIN_BINDING	0.00245098	0.0474957	0.502809	2.26374	0	211	EGFR ANXA8 LCP1 EVL CORO1A MYH11 LSP1 FMNL1 WAS PSTPIP2 GMFG TMSB4X MICALL2 HCLS1 TMSB10 AIF1 PARVG MYH9 PHACTR4 PHACTR2 TRIOBP CNN1 COTL1 CAPG ARPC5 LIMA1 DMD PPP1R18 HOOK1 RP2 LMOD1 NEXN S100A4 SVIL FLNC PALLD CNN2 GMFB MARCKS CAP1 GBP1 TLN1 VASP TPM4 ARPC2 CORO7 AFAP1 IMPACT ADSSL1 ARPC3 SYNE1 VCL ARPC1B FLNA ACTR2 TPM1 PARVA ACTN1 TPM2 VPS18 TAGLN XIRP1 IQGAP2 CALD1 SPTBN2 LASP1 MYO18A DIAPH1…
GO_LEUKOCYTE_ACTIVATION	0.00233645	0.0474957	0.530942	2.25668	0	132	S100A12 LY6D ANXA3 AZU1 LCP1 DPP4 DOCK8 IL18 SKAP2 CORO1A VAMP2 WAS ITGB2 PTPRC ITGAL PLCG2 AIF1 PSEN1 ICAM1 MYH9 VAV1 DOCK2 SPN APBB1IP PSMB10 HPRT1 SYK ADA SPI1 ANXA1 BST2 STXBP2 FCER1G FAS PRKCB FADD CD74 SRF ZFP36L1 CD93 RAB27A CDK6 LYN VAMP8 CD40 IGBP1 LCP2 CADM1 ATM RIPK2 FKBP1A PRLR RPS6 ADAM10 TBK1 PI4K2A B2M NCK1 ZFP36L2 DNAJA3 VCAM1
GO_REGULATION_OF_HOMOTYPIC_CELL_CELL_ADHESION	0.00229885	0.0474957	0.547724	2.25489	0	104	CLC HLA-A HLA-DRB1 DPP4 PNP RAC2 IL18 SASH3 CORO1A UBASH3B CDKN2A PTPRC CD209 CAV1 AIF1 HLA-DMB HLA-DQA1 HLA-DRA VAV1 SPN NCKAP1L SYK ADA ANXA1 THY1 HLA-DPA1 PTPN6 IDO1 CASP3 LGALS9 FADD BCL10 CD74 HLA-DQB1 GRB2 LYN CSK
GO_EARLY_ENDOSOME_MEMBRANE	0.00235294	0.0474957	0.620818	2.24769	0	53	HLA-A HLA-B EGFR HLA-C CAV1 FCGR1A HLA-F ANXA1 EPS15 EHD1 VAMP8 WLS PML STX7 DNAJC13 MMGT1 PI4K2A EEA1 B2M RUFY1 VAC14 ZFYVE16 SNX6 APPL2 SNX3 SH3GL1 EHD4 MTMR2 RAB21 SNX2 RAC1
GO_ENDOSOMAL_PART	0.00245098	0.0474957	0.495999	2.23102	0	206	HLA-A HLA-B EGFR HLA-DRB1 ANXA8 HLA-C IRAK4 CTSS SNF8 ACAP1 CAV1 CTSB ITM2B FCGR1A HLA-DMB ACAP2 TCIRG1 HLA-DQA1 HLA-DRA VPS11 CTSH HLA-F ANXA1 HLA-DPA1 RRAGC RAP2B CD14 RAB32 EPS15 RAB27A ATP6V0C HLA-DQB1 EHD1 SUN2 RAB8A COMMD1 PLIN3 VAMP8 VPS18 WLS VPS37C PML CHMP4A STX7 EHD2 VPS36 TAB1 DNAJC13 OSBPL9 MMGT1 MAP3K7 IKBKE PRLR GNPNAT1 ATP6AP1 MYO1B AP2A1 TMBIM1 VPS35 TBK1 PI4K2A EEA1 B2M NCF4 RUF…
GO_DEFENSE_RESPONSE_TO_FUNGUS	0.00245098	0.0474957	0.796531	2.22602	0	17	S100A12 S100A8 S100A9 MPO LTF ELANE CTSG DEFA1 CAMP COTL1
GO_ANTIGEN_RECEPTOR_MEDIATED_SIGNALING_PATHWAY	0.00230947	0.0474957	0.540948	2.22215	0	102	HLA-DRB1 PSME2 PSME1 PTPRJ IKBKB WAS PTPRC CD38 PLCG2 MNDA PSEN1 PSMB8 HLA-DQA1 HLA-DRA PSMB10 NCKAP1L SYK THY1 HLA-DPA1 PSMA2 PTPN6 PRKCB BCL10 RFTN1 HLA-DQB1 LYN NFKB1 CSK PSMB9 LCP2 PSMD10 RIPK2 MAP3K7 PAK2 PAK1
GO_SINGLE_ORGANISM_CELL_ADHESION	0.00245098	0.0474957	0.506146	2.21955	0	177	S100A8 S100A9 EGFR LCP1 CSTA DPP4 DOCK8 RAC2 WAS ITGB2 HSPB1 PTPRC ITGAL CD209 MICALL2 FBLIM1 CYP1B1 ITGAX FN1 PSEN1 ICAM1 ICAM3 MYH9 PKP2 FERMT3 FNDC3A VAV1 DOCK2 SPN ACTG1 APBB1IP PSMB10 SYK ADA ANXA1 THY1 TLN1 STK10 PTPN6 FCER1G FAS TNIP1 FADD RAP2B CD74 SRF PIP5K1C ZFP36L1 CD93 RAB27A VCL CDK6 CERCAM FLNA ITGA5 PKP3 PARVA ACTN1 ROCK1 CADM1 MSN RIPK2 FKBP1A PRLR RPS6 CTNND1 B2M DSP NCK1 ZFP36L…
GO_ENDOCYTIC_VESICLE	0.00231481	0.0474957	0.522782	2.21593	0	129	HLA-A LTF HLA-B ANXA3 EGFR CYBA HLA-DRB1 NCF2 DPP4 RAC2 HLA-C CYBB CORO1A FMNL1 NGFR CAV1 CD36 MSR1 FCGR1A TCIRG1 HLA-DQA1 HLA-DRA VPS11 HLA-F RAB8B CD163 ARRB2 SYK HLA-DPA1 ANXA11 CD74 RAB32 EPS15 ATP6V0C HLA-DQB1 RAB8A WLS STX7 PICALM UVRAG UNC93B1 PIK3C3 AP2A1 B2M DYSF NCF4 AP2S1 AP1B1 ATP6V0D1 STX12
GO_LUMENAL_SIDE_OF_MEMBRANE	0.00243902	0.0474957	0.739799	2.21574	0	22	HLA-A HLA-B HLA-DRB1 HLA-C HLA-DQA1 HLA-DRA HLA-F HLA-DPA1 CD74 HLA-DQB1
GO_REGULATION_OF_LEUKOCYTE_MEDIATED_CYTOTOXICITY	0.00239808	0.0474957	0.741916	2.21041	0	21	HLA-A HLA-B PTPRC SH2D1A ICAM1 VAV1 ARRB2 LGALS9 FADD STX7 CADM1 B2M
GO_REGULATION_OF_CELL_KILLING	0.00239808	0.0474957	0.741916	2.21041	0	21	HLA-A HLA-B PTPRC SH2D1A ICAM1 VAV1 ARRB2 LGALS9 FADD STX7 CADM1 B2M
GO_ACTIN_FILAMENT_BASED_PROCESS	0.00246305	0.0474957	0.48835	2.20029	0	212	S100A9 LCP1 RAC2 EVL CORO1A MYH11 IKBKB FMNL1 WAS TMSB4X MICALL2 HCLS1 TMSB10 AIF1 SLC9A3R1 PARVG MYH9 PHACTR4 PKP2 ARAP1 TRIOBP GJA1 CNN1 DOCK2 ARPC5 LIMA1 CDC42BPB DMD ACTG1 LMOD1 NCKAP1L PALLD DES CNN2 ANXA1 MARCKS CAP1 TLN1 VASP TPM4 ARRB1 ARPC2 CORO7 SRF PIP5K1C ARPC3 ARPC1B SDAD1 SUN2 FLNA ACTR2 TPM1 MYL6 PARVA ELMO1 ACTN1 ROCK1 TPM2 PDLIM3 TRIP10 XIRP1 IQGAP2 RHOG EHD2 MYO18A DIAPH1 MYO9B …
GO_MYELOID_LEUKOCYTE_MIGRATION	0.00229885	0.0474957	0.689335	2.18846	0	28	S100A12 S100A8 S100A9 AZU1 IRAK4 ITGB2 VAV1 NCKAP1L SYK ANXA1 FCER1G PIP5K1C EPX GBF1
GO_PEPTIDE_ANTIGEN_BINDING	0.00241546	0.0474957	0.755336	2.18374	0	19	HLA-A HLA-B HLA-DRB1 HLA-C CD209 HLA-DQA1 HLA-DRA HLA-F HLA-DPA1 DHCR24 HLA-DQB1
GO_PLASMA_MEMBRANE_PROTEIN_COMPLEX	0.00238663	0.0474957	0.505514	2.17983	0	154	HLA-A HLA-B EGFR CYBA HLA-DRB1 NCF2 HLA-C CYBB SGCE IKBKB VAMP2 ITGB2 ITGAM ITGAL ITGAX PSEN1 MYH9 HLA-DMB GJA1 STXBP5 HLA-DQA1 HLA-DRA GNG10 HLA-F DMD APBB1IP SYK ITGB6 TRADD HLA-DPA1 ARRB1 PTPN6 FCER1G GNAI3 CASP3 FAS FADD BCL10 CD74 EPS15 GNAI2 HLA-DQB1 GRB2 LYN ITGA5 GNG5 KCNAB2 CD40 PICALM FLOT1 CBL SORBS1 CLTB GNA13 AP2A1 GM2A GNG7 B2M NCF4 GNB1 AP2S1 ITGA3 VCAM1 PGM5 CORO1C CTNNA1
GO_REGULATION_OF_T_CELL_MEDIATED_IMMUNITY	0.00240964	0.0474957	0.758744	2.17093	0	18	CLC HLA-A HLA-B SASH3 WAS PTPRC SPN FADD STX7 MAP3K7 B2M
GO_REGULATION_OF_B_CELL_PROLIFERATION	0.00241546	0.0474957	0.748538	2.16408	0	19	SASH3 MZB1 CDKN2A PTPRC CD38 MNDA NCKAP1L ADA CASP3 CD74 LYN CD40 ATM BST1
GO_POSITIVE_REGULATION_OF_LEUKOCYTE_PROLIFERATION	0.00235294	0.0474957	0.620203	2.16035	0	42	HLA-A PNP IL18 SASH3 CORO1A PTPRC CD38 AIF1 HLA-DMB SPN NCKAP1L SYK ADA ANXA1 HLA-DPA1 LGALS9 FADD CD74 LYN CD40 RIPK2 BST1 NCK1 DNAJA3 VCAM1
GO_CELL_KILLING	0.00241546	0.0474957	0.709073	2.15093	0	23	S100A12 ELANE CTSG DEFA1 CAMP AZU1 CORO1A VAMP2 CTSH STXBP2 PTPN6 RAB27A
GO_LEUKOCYTE_CHEMOTAXIS	0.00239234	0.0474957	0.666958	2.15083	0	31	S100A12 S100A8 S100A9 AZU1 CORO1A ITGB2 VAV1 IL16 NCKAP1L SYK ANXA1 FCER1G PIP5K1C
GO_TOLL_LIKE_RECEPTOR_SIGNALING_PATHWAY	0.00239808	0.0474957	0.63473	2.14058	0	38	S100A14 IRAK4 IKBKB ITGB2 CTSS ITGAM CD36 CTSB TNIP1 LGALS9 FADD BCL10 CD14 RFTN1 TAB1 UNC93B1 RIPK2 PIK3C3 MAP3K7 IKBKE TBK1 IKBKG CTSK PIK3R4
GO_REGULATION_OF_INNATE_IMMUNE_RESPONSE	0.00240385	0.0474957	0.489719	2.13885	0	169	HLA-A LTF HLA-B CYBA S100A14 PSME2 PSME1 IRAK4 IKBKB ITGB2 CTSS ITGAM CD209 CAV1 IFI16 PLCG2 CD36 SH2D1A CTSB ICAM3 SAMHD1 PSMB8 PARP9 TMEM173 VAV1 PSMB10 GBP5 ARRB2 SYK NMI STAT1 WDFY1 PSMA2 PTPN6 FCER1G TNIP1 LGALS9 FADD BCL10 CD14 RFTN1 LYN NFKB1 TRAFD1 PSMB9 FLOT1 CARD9 CADM1 PSMD10 TAB1 UNC93B1 RIPK2 PIK3C3 MAP3K7 IKBKE PAK2 PAK1 PTPN1 TBK1 IKBKG CTSK DNAJA3 ITCH
GO_SH3_DOMAIN_BINDING	0.00236967	0.0474957	0.592756	2.13183	0	52	CYBA EVL WAS OSTF1 HCLS1 GJA1 VASP PTPN6 EPS15 GRB2 LYN ELMO1 SH3BP1 UVRAG CBL GPX1 MICAL1 AFAP1L2 DPYSL3 ADAM10 CCDC6 ILK ADAM17 DNM2 ARHGAP1
GO_DEFENSE_RESPONSE_TO_BACTERIUM	0.00228311	0.0474957	0.543285	2.12738	0	77	S100A12 HLA-A S100A8 S100A7 S100A9 RNASE3 LTF BPI ELANE CTSG DEFA1 ANXA3 CAMP AZU1 S100A14 LYZ CD36 SPN OPTN SYK CRP FCER1G
GO_KERATIN_FILAMENT	0.00230947	0.0474957	0.806131	2.12639	0	13	CASP14 KRT5 KRT6A FAM83H KRT6B KRT2
GO_POSITIVE_REGULATION_OF_DEFENSE_RESPONSE	0.00238663	0.0474957	0.488181	2.12403	0	160	S100A12 S100A8 S100A9 CYBA S100A14 PSME2 PSME1 IL18 IRAK4 IKBKB ITGB2 CTSS ITGAM CD209 IFI16 PLCG2 CD36 SH2D1A CTSB ICAM3 FABP4 PSMB8 GJA1 TMEM173 VAV1 PSMB10 GBP5 SYK PSMA2 IDO1 FCER1G TNIP1 LGALS9 FADD BCL10 CD14 MAPK13 RFTN1 LYN NFKB1 VAMP8 PSMB9 CARD9 CADM1 PSMD10 TAB1 UNC93B1 RIPK2 PIK3C3 MAP3K7 IKBKE PAK2 PAK1 LRSAM1
GO_ACTIVATION_OF_INNATE_IMMUNE_RESPONSE	0.00230415	0.0474957	0.510682	2.12344	0	115	S100A14 PSME2 PSME1 IRAK4 IKBKB ITGB2 CTSS ITGAM CD209 IFI16 PLCG2 CD36 CTSB ICAM3 PSMB8 TMEM173 PSMB10 SYK PSMA2 FCER1G TNIP1 LGALS9 FADD BCL10 CD14 RFTN1 LYN NFKB1 PSMB9 CARD9 PSMD10 TAB1 UNC93B1 RIPK2 PIK3C3 MAP3K7 IKBKE PAK2 PAK1 TBK1 IKBKG CTSK ITCH PIK3R4 PDPK1 PSMD9 PRKCD
GO_NEUTROPHIL_MEDIATED_IMMUNITY	0.00235294	0.0474957	0.789576	2.12244	0	14	ELANE CTSG ANXA3 AZU1 IRAK4 VAMP2 STXBP2 VAMP8
GO_POSITIVE_REGULATION_OF_ALPHA_BETA_T_CELL_ACTIVATION	0.00244499	0.0474957	0.773401	2.11936	0	16	HLA-A PNP IL18 SASH3 NCKAP1L SYK ADA ANXA1 LGALS9
GO_REGULATION_OF_LYMPHOCYTE_MEDIATED_IMMUNITY	0.002331	0.0474957	0.614019	2.11835	0	40	CLC HLA-A HLA-B SASH3 WAS PTPRC SH2D1A VAV1 SPN ARRB2 PTPN6 FCER1G LGALS9 FADD CD40 STX7 CADM1 MAP3K7
GO_CELL_ACTIVATION	0.00246914	0.0474957	0.471976	2.11818	0	204	S100A12 LY6D ANXA3 AZU1 LCP1 DPP4 DOCK8 RAC2 IL18 SKAP2 CORO1A VAMP2 WAS ITGB2 HSPB1 PTPRC ITGAL PLCG2 FN1 AIF1 PSEN1 ICAM1 CAST MYH9 FERMT3 VAV1 DOCK2 SPN ACTG1 NFKB2 APBB1IP PSMB10 HPRT1 VWF ARRB2 SYK ADA SPI1 ANXA1 KRT2 TLN1 BST2 STXBP2 ARRB1 PTPN6 FCER1G FAS PRKCB FADD RAP2B CD74 SRF ZFP36L1 CD93 RAB27A VCL CDK6 LYN FLNA ACTN1 VAMP8 GBF1 CD40 RHOG IGBP1 LCP2 CADM1 ATM RIPK2 FKBP1A PRLR GNA13 …
GO_CELL_CELL_ADHESION	0.00245098	0.0474957	0.481197	2.11204	0	182	S100A8 S100A9 EGFR LCP1 CSTA DPP4 DOCK8 RAC2 WAS ITGB2 HSPB1 PTPRC ITGAL CD209 FBLIM1 CYP1B1 ITGAX PSEN1 ICAM1 ICAM3 MYH9 PKP2 FERMT3 FNDC3A VAV1 DOCK2 SPN ACTG1 APBB1IP PSMB10 SYK ADA ANXA1 THY1 TLN1 STK10 PTPN6 FCER1G FAS TNIP1 FADD RAP2B CD74 SRF PIP5K1C ZFP36L1 CD93 RAB27A VCL CDK6 CERCAM FLNA ITGA5 PKP3 PARVA ACTN1 ROCK1 CADM1 MSN RIPK2 FKBP1A PRLR RPS6 CTNND1 B2M DSP NCK1 ZFP36L2 DNAJA3 VCA…
GO_LEUKOCYTE_MEDIATED_CYTOTOXICITY	0.00242131	0.0474957	0.785475	2.11103	0	15	ELANE CTSG AZU1 CORO1A VAMP2 CTSH STXBP2 PTPN6 RAB27A CADM1
GO_POSITIVE_REGULATION_OF_NF_KAPPAB_TRANSCRIPTION_FACTOR_ACTIVITY	0.00232558	0.0474957	0.592187	2.10643	0	48	S100A12 S100A8 S100A9 LTF IKBKB ITGB2 ICAM1 NFKB2 TRADD TRIM38 LGALS9 PRKCB BCL10 NFKB1 CD40 TAB1 RIPK2 MAP3K7
GO_REGULATION_OF_ALPHA_BETA_T_CELL_ACTIVATION	0.00240964	0.0474957	0.735015	2.10303	0	18	HLA-A PNP IL18 SASH3 NCKAP1L SYK ADA ANXA1 LGALS9
GO_CORNIFIED_ENVELOPE	0.00221729	0.0474957	0.860017	2.09868	0	10	SPRR2D SPRR2A SPRR1B IVL EVPL CSTA ANXA1
GO_EPITHELIAL_CELL_DIFFERENTIATION	0.00244499	0.0474957	0.480041	2.09438	0	171	CASP14 S100A7 SFN SPRR2D SPRR2A SPRR1B KRT17 IVL EVPL CSTA BASP1 PPL AKR1C1 KRT16 RAB25 EPHA2 SLC9A3R1 ICAM1 CTSB TGFB1I1 LTA4H GJA1 FNDC3A PALLD AKR1C3 CPT1A ANXA1 KRT2 PSAP CASP3 RAP2B RAB27A CDK6 SDC1 HSD17B4 SLC4A7 ROCK1 TAGLN MSN GPX1 CBR1 AKR1C2 PRLR SCEL FOSL2 IQGAP1 DSP TJP2 NRP1 CASP6 ITGA2 STK4 ACTA2 CREB1 CLIC5 PDPK1 COL4A1 CLDN3 MAP2K1 RDX NUMA1 KRT10
GO_SPECIFIC_GRANULE	0.00221729	0.0474957	0.856861	2.09097	0	10	LTF ANXA3 CAMP CRISP3 STXBP2 ANXA11
GO_I_KAPPAB_KINASE_NF_KAPPAB_SIGNALING	0.00234742	0.0474957	0.675378	2.09088	0	24	IKBKB NFKB2 TRADD SNIP1 BCL10 CD14 NFKB1 ROCK1 CARD9 TAB1 REL RIPK2 MAP3K7 IKBKE TBK1 IKBKG
GO_RESPONSE_TO_FUNGUS	0.00243902	0.0474957	0.697619	2.08941	0	22	S100A12 S100A8 S100A9 MPO LTF ELANE CTSG DEFA1 CAMP COTL1 SYK BCL10
GO_NEGATIVE_REGULATION_OF_LEUKOCYTE_MEDIATED_IMMUNITY	0.00241546	0.0474957	0.722342	2.08835	0	19	HLA-A HLA-B PTPRC SPN ARRB2 BST2 PTPN6 LGALS9
GO_CELL_CHEMOTAXIS	0.00232019	0.0474957	0.577729	2.07397	0	50	S100A12 S100A8 S100A9 AZU1 CORO1A ITGB2 EPHA2 VAV1 IL16 NCKAP1L ARRB2 SYK ANXA1 FCER1G PIP5K1C BIN2 PARVA GBF1 RHOG
GO_NEGATIVE_REGULATION_OF_LYMPHOCYTE_MEDIATED_IMMUNITY	0.00242131	0.0474957	0.771057	2.07228	0	15	HLA-A HLA-B PTPRC SPN ARRB2 PTPN6 LGALS9
GO_IRON_ION_TRANSPORT	0.00231481	0.0474957	0.653617	2.05936	0	26	STEAP4 TCIRG1 ATP6V1G1 FTL ATP6V0C ATP6V1H ATP6V1E1 PICALM ATP6V1D SLC39A14 ATP6V1F ATP6AP1 FTH1 ATP6V0D1 ATP6V1A SLC11A2 STEAP3 DNM2 ATP6V1B2 TFRC
GO_ANTIGEN_PROCESSING_AND_PRESENTATION_OF_PEPTIDE_OR_POLYSACCHARIDE_ANTIGEN_VIA_MHC_CLASS_II	0.00231481	0.0474957	0.564015	2.0562	0	55	HLA-DRB1 CTSS IFI30 KIF2A HLA-DMB HLA-DQA1 HLA-DRA HLA-DPA1 FCER1G CD74 HLA-DQB1 SPTBN2 DYNC1I2 DCTN1 AP2A1 AP2S1 AP1B1 SEC23A DCTN2 DCTN3 KLC1 DNM2 AP2B1 DYNC1LI2 DYNC1H1 KLC2 SEC24D KIF11 SEC24A SEC31A
GO_RESPONSE_TO_BACTERIUM	0.00245098	0.0474957	0.470457	2.05593	0	172	S100A12 HLA-A S100A8 S100A7 S100A9 MPO RNASE3 LTF BPI HLA-B ELANE CTSG DEFA1 ANXA3 CAMP HLA-DRB1 AZU1 S100A14 LYZ IL18 IKBKB NGFR CAV1 PLCG2 FN1 CD36 ICAM1 SPN NFKB2 OPTN SYK CASP1 CRP IDO1 FCER1G CASP3 FAS LGALS9 BCL10 CD14 LYN NFKB1 GSTP1
GO_ANTIGEN_PROCESSING_AND_PRESENTATION_OF_ENDOGENOUS_PEPTIDE_ANTIGEN	0.00224719	0.0474957	0.816835	2.05042	0	11	HLA-A HLA-B HLA-C ERAP2
GO_REGULATION_OF_NATURAL_KILLER_CELL_MEDIATED_IMMUNITY	0.00230947	0.0474957	0.775701	2.04613	0	13	HLA-A HLA-B SH2D1A VAV1 ARRB2 LGALS9 CADM1
GO_POSITIVE_REGULATION_OF_T_CELL_PROLIFERATION	0.00243309	0.0474957	0.624193	2.03532	0	33	HLA-A PNP IL18 SASH3 CORO1A PTPRC AIF1 HLA-DMB SPN NCKAP1L SYK ANXA1 HLA-DPA1 LGALS9 FADD
GO_MULTIVESICULAR_BODY	0.00230947	0.0474957	0.77153	2.03512	0	13	EGFR TPT1 GJA1 CTSH BST2 CD74 RAB27A
GO_PROTON_TRANSPORTING_V_TYPE_ATPASE_COMPLEX	0.00228833	0.0474957	0.790352	2.03436	0	12	TCIRG1 ATP6V1G1 ATP6V0C ATP6V1H ATP6V1D ATP6V1F ATP6AP1 ATP6V0D1 ATP6V1A ATP6V1B2
GO_NEGATIVE_REGULATION_OF_CELL_KILLING	0.00221729	0.0474957	0.832553	2.03165	0	10	HLA-A HLA-B PTPRC ARRB2 LGALS9
GO_REGULATION_OF_MAST_CELL_ACTIVATION	0.00244499	0.0474957	0.739965	2.02773	0	16	RAC2 VAMP2 SYK STXBP2 FCER1G LGALS9 LYN VAMP8 HMOX1 SNX6 PDPK1
GO_IMMUNE_RESPONSE	0.00249377	0.0474957	0.426936	2.0277	0	354	S100A12 HLA-A S100A8 S100A7 S100A9 LCN2 RNASE3 LTF BPI HLA-B ELANE CTSG DEFA1 ANXA3 CAMP CYBA CRISP3 HLA-DRB1 AZU1 LCP1 NCF2 PNP HLA-C KYNU IL18 IRAK4 ERAP2 CYBB PADI4 CORO1A GBP2 IKBKB VAMP2 WAS CTSS KRT16 NGFR IFI30 ITGAL CD209 CMA1 FCGR3A IFI16 FCGR2C PLCG2 AIF1 CD36 CASP4 SH2D1A PSEN1 ICAM1 SAMHD1 FCGR1A HLA-DMB PSMB8 HLA-DQA1 HLA-DRA OAS1 TMEM173 VAV1 DOCK2 SPN CTSH HLA-F NFKB2 IL16 APBB1IP …
GO_POSITIVE_REGULATION_OF_INTERFERON_GAMMA_PRODUCTION	0.00230947	0.0474957	0.767565	2.02466	0	13	HLA-A IL18 SASH3 HLA-DPA1 LGALS9 FADD CD14 RIPK2
GO_IMMUNE_RESPONSE_REGULATING_CELL_SURFACE_RECEPTOR_SIGNALING_PATHWAY	0.00243309	0.0474957	0.461651	2.02012	0	174	HLA-DRB1 PSME2 PSME1 PTPRJ IKBKB WAS PTPRC CD209 CD38 FCGR3A PLCG2 MNDA PSEN1 ICAM3 FCGR1A PSMB8 HLA-DQA1 HLA-DRA VAV1 ARPC5 ACTG1 PSMB10 NCKAP1L SYK THY1 HLA-DPA1 IGKV1D-33 PSMA2 PTPN6 FCER1G ARPC2 PRKCB BCL10 RFTN1 ARPC3 ARPC1B HLA-DQB1 GRB2 LYN NFKB1 FCGR2A ACTR2 ELMO1 CSK CD40 PSMB9 LCP2 CARD9 PSMD10 TAB1 RIPK2 ACTR3 MAP3K7 PAK2 PAK1
GO_CYTOKINE_MEDIATED_SIGNALING_PATHWAY	0.00235849	0.0474957	0.469933	2.01745	0	142	HLA-A HLA-B HLA-DRB1 PSME2 PSME1 HLA-C IRAK4 GBP2 IKBKB NGFR IFI30 ICAM1 SAMHD1 FCGR1A PSMB8 HLA-DQA1 HLA-DRA OAS1 HLA-F PSMB10 SP100 TRADD GBP1 BST2 STAT1 HLA-DPA1 PSMA2 FAS TRIM38 CD74 MX2 HLA-DQB1 PLVAP IRF9 CD40 PSMB9 PML ISG20 PLP2 IFI35 PSMD10 STAT5A IFIT3 MX1 PRLR B2M TJP2 VCAM1 CCRL2 TRIM21 DCN ADAM17 PSMD9 PRKCD
GO_POSITIVE_REGULATION_OF_CELL_CELL_ADHESION	0.00228311	0.0474957	0.504701	2.01685	0	86	HLA-A HLA-DRB1 DPP4 PNP IL18 SASH3 CORO1A PTPRC CAV1 AIF1 HLA-DMB HLA-DQA1 HLA-DRA VAV1 SPN NCKAP1L SYK ADA ANXA1 THY1 HLA-DPA1 PTPN6 LGALS9 FADD BCL10 CD74 HLA-DQB1 GRB2 LYN CSK FLOT1 RIPK2 MAP3K7 PAK2 PAK1
GO_LYMPHOCYTE_COSTIMULATION	0.00236967	0.0474957	0.62826	2.01431	0	30	HLA-DRB1 DPP4 CAV1 HLA-DQA1 HLA-DRA VAV1 SPN HLA-DPA1 PTPN6 HLA-DQB1 GRB2 LYN CSK PAK2 PAK1 YES1 LGALS1 PDPK1
GO_REGULATION_OF_MAST_CELL_ACTIVATION_INVOLVED_IN_IMMUNE_RESPONSE	0.00242131	0.0474957	0.747615	2.00928	0	15	RAC2 VAMP2 SYK STXBP2 FCER1G LGALS9 LYN VAMP8 HMOX1 SNX6 PDPK1
GO_INTERMEDIATE_FILAMENT	0.00230415	0.0474957	0.570856	2.00396	0	43	CASP14 KRT5 KRT17 KRT6A FAM83H KRT16 PKP2 GJA1 KRT9 KRT6B DES KRT2 CLIP1 LMNB1 MICAL1 NEFL DSP NEFM NRP1 KRT15
GO_REGULATION_OF_CYTOKINE_PRODUCTION	0.00242718	0.0474957	0.452303	2.00383	0	193	CLC SERPINB7 HLA-A LTF BPI HLA-B ELANE CAMP CYBA HLA-DRB1 AZU1 IGF2BP1 IL18 SASH3 HSPB1 CYP1B1 IFI16 PLCG2 FN1 CD36 SULF1 TMEM173 LRRFIP1 SPN UBA7 NFKB2 GBP5 NCKAP1L ARRB2 SYK GPNMB ANXA1 NMI CASP1 GBP1 BST2 HLA-DPA1 CRP ARRB1 IDO1 FCER1G TRIM38 LGALS9 FADD BCL10 CD14 CD74 MAPK13 LYN NFKB1 GSTP1 UBE2J1 CSK EPX CD40 PML FLOT1 UBE2L6 CARD9 CADM1 REL AFAP1L2 RIPK2 MAP3K7 IKBKE HMOX1 LITAF POLR1D TBK…
GO_POSITIVE_REGULATION_OF_INNATE_IMMUNE_RESPONSE	0.00233645	0.0474957	0.47104	2.00207	0	132	S100A14 PSME2 PSME1 IRAK4 IKBKB ITGB2 CTSS ITGAM CD209 IFI16 PLCG2 CD36 SH2D1A CTSB ICAM3 PSMB8 TMEM173 VAV1 PSMB10 GBP5 SYK PSMA2 FCER1G TNIP1 LGALS9 FADD BCL10 CD14 RFTN1 LYN NFKB1 PSMB9 CARD9 CADM1 PSMD10 TAB1 UNC93B1 RIPK2 PIK3C3 MAP3K7 IKBKE PAK2 PAK1 TBK1 IKBKG CTSK ITCH
GO_SEQUESTERING_OF_METAL_ION	0.00223214	0.0474957	0.88109	1.99721	0	8	S100A8 S100A7 S100A9 FTH1
GO_MHC_CLASS_II_PROTEIN_COMPLEX	0.00220264	0.0474957	0.857342	1.99391	0	9	HLA-DRB1 HLA-DMB HLA-DQA1 HLA-DRA HLA-DPA1 CD74 HLA-DQB1
GO_REGULATION_OF_CELL_CELL_ADHESION	0.00231481	0.0474957	0.469852	1.99158	0	129	CLC HLA-A HLA-DRB1 DPP4 PNP RAC2 IL18 SASH3 CORO1A UBASH3B CDKN2A PTPRC CD209 CAV1 AIF1 FERMT3 HLA-DMB HLA-DQA1 HLA-DRA VAV1 SPN NCKAP1L SYK ADA ANXA1 THY1 HLA-DPA1 PTPN6 IDO1 CASP3 LGALS9 FADD BCL10 CD74 HLA-DQB1 GRB2 LYN SPINT2 CSK FLOT1 RIPK2 MAP3K7 PAK2 PAK1
GO_MOVEMENT_IN_ENVIRONMENT_OF_OTHER_ORGANISM_INVOLVED_IN_SYMBIOTIC_INTERACTION	0.00235294	0.0474957	0.566285	1.97254	0	42	SERPINB3 HLA-DRB1 DPP4 CD209 CAV1 KPNA3 ICAM1 CTSB ITGB6 EPS15 ITGA5 VAMP8 VPS18 UVRAG ITCH ITGA2 CAV2 ANPEP TFRC
GO_DEFENSE_RESPONSE_TO_OTHER_ORGANISM	0.00239234	0.0474957	0.45366	1.97171	0	164	S100A12 HLA-A S100A8 S100A7 S100A9 MPO RNASE3 LTF BPI ELANE CTSG DEFA1 ANXA3 CAMP AZU1 S100A14 LYZ PTPRC CPA3 IFI16 CD36 SAMHD1 OAS1 TMEM173 COTL1 SPN IST1 OPTN SYK GBP1 BST2 STAT1 HIST1H3A CRP FCER1G FADD CD93 MX2 STOM EPX MUC5B ZCCHC17 IRF9 CD40 PML ISG20 CARD9 UNC93B1 RIPK2 IFIT3 MX1
GO_ACTIN_CYTOSKELETON	0.00240964	0.0474957	0.430687	1.97062	0	238	LCP1 ARC RAC2 LPXN CORO1A MYH11 LSP1 WAS MICALL2 FBLIM1 AIF1 SLC9A3R1 MYH9 FERMT3 ZNF185 TRIOBP IVNS1ABP CAPG ARPC5 LIMA1 CDC42BPB DMD ACTG1 LMOD1 LANCL2 SVIL PALLD AHNAK CNN2 MARCKS CAP1 VASP TPM4 ARPC2 SLC2A1 BIN2 ARPC3 VCL ARPC1B FHL2 NOTCH3 FLNA ACTR2 TPM1 MYL6 ACTN1 TPM2 VPS18 PDLIM3 IQGAP2 CALD1 SPTBN2 FLOT1 LASP1 MYO18A MYO9B PDLIM7 ACTR3 WDR1 PAK1 CAPZB DPYSL3 SORBS1 CFL1 FKBP15 TMOD3 DCT…
GO_POSITIVE_REGULATION_OF_SEQUENCE_SPECIFIC_DNA_BINDING_TRANSCRIPTION_FACTOR_ACTIVITY	0.00228311	0.0474957	0.501884	1.96526	0	77	S100A12 S100A8 S100A9 LTF ANXA3 IKBKB ITGB2 ICAM1 NFKB2 SP100 TRADD TRIM38 LGALS9 PRKCB BCL10 SRF CAMK1D NFKB1 CD40 TAB1 RIPK2 MAP3K7
GO_CELL_SUBSTRATE_JUNCTION	0.00251889	0.0474957	0.422104	1.96445	0	312	S100A7 EGFR TGM2 LCP1 DPP4 RAC2 EVL LPXN FAP HSPB1 PTPRC CAV1 EPHA2 FBLIM1 ICAM1 PARVG PPFIA1 TGFB1I1 MYH9 COL17A1 ZNF185 TRIOBP GJA1 CNN1 ARPC5 LIMA1 DMD ACTG1 NEXN APBB1IP CD97 SVIL FLNC PALLD AHNAK CNN2 ANXA1 MARCKS CAP1 SLC4A2 THY1 TLN1 VASP TPM4 AKAP12 ARPC2 PIP5K1C AFAP1 CAPN1 ATP6V0C ARPC3 VCL ARPC1B FHL2 SDC1 FLNA ACTR2 ITGA5 PARVA ACTN1 RHOG RPL38 FLOT1 LASP1 PDLIM7 MSN ACTR3 PDLIM1 PAK1…
GO_ACTIN_FILAMENT	0.00230947	0.0474957	0.558552	1.96262	0	44	LCP1 RAC2 CORO1A AIF1 ACTG1 PALLD TPM4 FLNA TPM1 ACTN1 VPS18 IQGAP2 MYO9B WDR1 PAK1 CAPZB DPYSL3 FKBP15 MYO1B IQGAP1 ACTC1 DNAJA3 WIPF1 YES1 DAPK3 MARK2 GNG12
GO_REGULATION_OF_VACUOLAR_TRANSPORT	0.00241546	0.0474957	0.645881	1.95925	0	23	VPS11 SNAPIN EHD1 EHD2 MSN DNAJC13 VPS35 SNX12 MAP2K1 RDX SNX3 MAPK3 DAB2 MTMR2 RAB21
GO_IMMUNE_SYSTEM_PROCESS	0.00277778	0.048467	0.387282	1.95393	0	762	S100A12 HLA-A S100A8 S100A7 S100A9 MPO LCN2 RNASE3 LTF PRTN3 BPI HLA-B LY6D ELANE CTSG DEFA1 ANXA3 CAMP CYBA CRISP3 HLA-DRB1 AZU1 S100A14 MMP1 LCP1 NCF2 DPP4 PSME2 PNP PSME1 DOCK8 HLA-C KYNU IL18 IRAK4 ERAP2 CYBB SKAP2 PADI4 CORO1A AMPD3 PTPRJ GBP2 IKBKB VAMP2 WAS ITGB2 CTSS KRT16 NGFR IFI30 G6PD ITGAM PTPRC ITGAL CD209 CAV1 CD38 CMA1 EPHA2 MMP9 FCGR3A IFI16 HCLS1 FCGR2C PLCG2 MNDA ITGAX FN1 AIF1…
GO_CYTOKINE_PRODUCTION	0.00235294	0.0474957	0.560393	1.95202	0	42	S100A12 S100A8 S100A9 PNP IL18 IRAK4 LTBP3 CMA1 CD36 FABP4 TMEM173 GBP5 CASP1 IDO1 BCL10 RFTN1 LYN LCP2 LIPA
GO_DEFENSE_RESPONSE	0.00258398	0.0474957	0.403635	1.94791	0	418	S100A12 HLA-A S100A8 S100A7 S100A9 MPO LCN2 RNASE3 LTF BPI HLA-B ELANE CTSG DEFA1 ANXA3 CAMP CYBA CRISP3 HLA-DRB1 AZU1 S100A14 NCF2 LYZ DPP4 HLA-C KYNU IL18 IRAK4 CYBB PADI4 CORO1A LSP1 GBP2 IKBKB VAMP2 WAS ITGB2 KRT16 NGFR IFI30 PTPRC ITGAL LXN CD209 CPA3 IFI16 MNDA FN1 AIF1 CD36 CASP4 SH2D1A ICAM1 SAMHD1 FCGR1A LTA4H TCIRG1 PSMB8 GJA1 HLA-DQA1 HLA-DRA OAS1 TMEM173 COTL1 SPN IST1 ALOX5 HLA-F NFK…
GO_REGULATION_OF_ADAPTIVE_IMMUNE_RESPONSE	0.00242718	0.0474957	0.5824	1.94699	0	37	CLC HLA-A HLA-B SASH3 WAS PTPRC SPN ADA ANXA1 PTPN6 FCER1G FADD CD40 STX7 RIPK2 MAP3K7
GO_LATE_ENDOSOME	0.0022779	0.0474957	0.474191	1.94499	0	101	EGFR HLA-DRB1 ANXA8 SNF8 TPT1 HLA-DMB GJA1 HLA-DRA VPS11 CTSH BST2 ANKRD13A CD74 RAB27A VAMP8 VPS18 VPS37C SQSTM1 CHMP4A STX7 VPS36 UVRAG OSBPL9 PIK3C3 GNPNAT1 FYCO1 VPS35 VAMP5 DYSF VAC14 SLC11A2 ANXA6 ANXA2 PIK3R4 STEAP3 VPS26B GOSR2 MAP2K1 MAPK3 ZC3HAV1 CD63 LAMTOR3 ARL8B CHMP2A NPC1 LAMP2 CLCN3 SRC LAMTOR1 VTI1B CHMP6 EXOC8
GO_RESPIRATORY_BURST	0.00218341	0.0474957	0.890541	1.9438	0	7	MPO CYBA NCF2 CYBB PGAM1
GO_ANCHORING_JUNCTION	0.00248139	0.0474957	0.410526	1.94374	0	346	S100A7 EGFR TGM2 LCP1 EVPL DPP4 PPL RAC2 EVL LPXN FAP HSPB1 PTPRC CAV1 EPHA2 FBLIM1 ICAM1 PARVG PPFIA1 TGFB1I1 MYH9 PKP2 ZNF185 TRIOBP GJA1 CNN1 ARPC5 LIMA1 ACTG1 NEXN APBB1IP CD97 SVIL FLNC PALLD DES AHNAK CNN2 ANXA1 MARCKS CAP1 SLC4A2 THY1 TLN1 VASP TPM4 AKAP12 ARPC2 PIP5K1C AFAP1 CAPN1 ATP6V0C ARPC3 VCL ARPC1B FHL2 SDC1 LYN FLNA ACTR2 ITGA5 PKP3 PARVA ACTN1 RHOG RPL38 FLOT1 LASP1 CADM1 PDLIM7 …
GO_INNATE_IMMUNE_RESPONSE_ACTIVATING_CELL_SURFACE_RECEPTOR_SIGNALING_PATHWAY	0.00228833	0.0474957	0.506343	1.94343	0	71	PSME2 PSME1 IKBKB CD209 PLCG2 ICAM3 PSMB8 PSMB10 SYK PSMA2 FCER1G BCL10 LYN NFKB1 PSMB9 CARD9 PSMD10 TAB1 MAP3K7 PAK2 PAK1 IKBKG PDPK1 PSMD9 PRKCD
GO_PATTERN_RECOGNITION_RECEPTOR_SIGNALING_PATHWAY	0.00232558	0.0474957	0.546179	1.94278	0	48	S100A14 IRAK4 IKBKB ITGB2 CTSS ITGAM CD36 CTSB TNIP1 LGALS9 FADD BCL10 CD14 RFTN1 TAB1 UNC93B1 RIPK2 PIK3C3 MAP3K7 IKBKE TBK1 IKBKG CTSK ITCH PIK3R4
GO_PROTEIN_LOCALIZATION_TO_VACUOLE	0.00239234	0.0474957	0.60184	1.94084	0	31	SNF8 AP3M1 ACAP2 VPS13D VPS13C VPS36 NRP1 ZFYVE16 PIK3R4 GOSR2 VPS25 ARF6 TNFAIP3 TRAPPC8 TOLLIP GCC2 VTI1B AP3B1 NEDD4 RAB35
GO_NATURAL_KILLER_CELL_ACTIVATION	0.00218341	0.0474957	0.884738	1.93113	0	7	IL18 CORO1A VAMP2 ITGB2 RAB27A
GO_VACUOLAR_MEMBRANE	0.00257069	0.0474957	0.419161	1.92957	0	283	HLA-A HLA-B EGFR HLA-DRB1 AZU1 ANXA8 EEF1A2 DPP4 HLA-C IRAK4 SNF8 ACAP1 CAV1 PSEN1 ITM2B AP3M1 FCGR1A HLA-DMB ACAP2 TCIRG1 HLA-DQA1 HLA-DRA VPS11 HLA-F RPTOR ATP6V1G1 ACP2 AHNAK ANXA1 PSAP HLA-DPA1 ARRB1 RRAGC GNAI3 RAP2B CD14 CD74 GOPC EPS15 RAB27A ATP6V0C HLA-DQB1 EHD1 SUN2 RAB8A COMMD1 ATP6V1H PLIN3 VAMP8 VPS18 WLS VPS37C ATP6V1E1 PML CHMP4A STX7 EHD2 VPS36 DNAJC5 FLOT1 ATP6V1D TAB1 DNAJC13 OS…
GO_CYTOSKELETON_ORGANIZATION	0.00250627	0.0474957	0.406166	1.92804	0	352	S100A9 CAMSAP2 KRT17 LCP1 ARC RAC2 EVL KRT6A CORO1A MYH11 MAST4 IKBKB FAM83H FMNL1 WAS PSTPIP2 KRT16 TMSB4X CAV1 MICALL2 HCLS1 TMSB10 AIF1 SLC9A3R1 PARVG MYH9 PHACTR4 PKP2 KIF2A ARAP1 TRIOBP CNN1 DOCK2 ARPC5 LIMA1 CDC42BPB KRT9 RP2 ACTG1 LMOD1 NCKAP1L SVIL PALLD DES CNN2 ANXA1 MARCKS CAP1 KATNA1 THY1 TLN1 VASP TACC1 ARRB1 PCM1 CLIP1 ARPC2 FGFR1OP ZMYM4 CORO7 SRF PIP5K1C ARPC3 SYNE1 ARPC1B MAP7D1 …
GO_ARP2_3_PROTEIN_COMPLEX	0.00220264	0.0474957	0.829012	1.92802	0	9	ARPC5 ARPC2 ARPC3 ARPC1B ACTR2 ACTR3 ARPC5L ARPC4
GO_VESICLE_MEMBRANE	0.002457	0.0474957	0.425447	1.92798	0	230	HLA-A SFN HLA-B ANXA3 EGFR CYBA HLA-DRB1 AZU1 C3orf58 RAC2 HLA-C CYBB CORO1A VAMP2 WAS CAV1 CD36 ITM2B MSR1 AP3M1 FCGR1A PHACTR2 TCIRG1 GJA1 STXBP5 HLA-DQA1 HLA-DRA FNDC3A TMEM173 HLA-F RAB8B CD163 ANXA1 SNAPIN HLA-DPA1 ARRB1 CLIP1 PECAM1 CD74 RAB32 GOPC EPS15 RAB27A ATP6V0C HLA-DQB1 GRB2 MYOF RAB8A VAMP8 WLS NECAP2 CHMP4A PICALM DNAJC5 PIK3C3 KIF1B TBC1D4 CLTB AP2A1 ITPR1 PI4K2A B2M VAMP5 DYSF N…
GO_ACTIN_CYTOSKELETON_REORGANIZATION	0.00232558	0.0474957	0.618046	1.92604	0	25	S100A9 MICALL2 PARVG MYH9 ARAP1 CDC42BPB ANXA1 FLNA PARVA PAK1 PTPN1 PLEK
GO_ACTIN_FILAMENT_ORGANIZATION	0.00226757	0.0474957	0.473556	1.92435	0	97	LCP1 RAC2 EVL CORO1A WAS TMSB4X MICALL2 HCLS1 TMSB10 AIF1 ARAP1 ARPC5 LIMA1 LMOD1 MARCKS VASP ARRB1 ARPC2 CORO7 SRF ARPC3 ARPC1B FLNA ACTR2 ACTN1 PDLIM3 IQGAP2 DIAPH1 MICAL1 ACTR3 DPYSL3 SORBS1 CFL1 TMOD3 MYO1B ARPC5L NCK1 ACTC1 ARPC4 WIPF1 CTNNA1
GO_LEUKOCYTE_DIFFERENTIATION	0.00225734	0.0474957	0.491465	1.92155	0	76	PRTN3 LY6D PTPRC EPHA2 MMP9 IFI16 PLCG2 PSEN1 MYH9 VAV1 DOCK2 SPN SYK ADA SPI1 ANXA1 FCER1G FAS LGALS9 FADD CD74 SRF ZFP36L1 CDK6 LYN ATM RPS6 B2M ZFP36L2 DNAJA3 VCAM1 ANXA2 LGALS1 ADAM17 TFRC CBFB
GO_REGULATION_OF_SEQUENCE_SPECIFIC_DNA_BINDING_TRANSCRIPTION_FACTOR_ACTIVITY	0.00229885	0.0474957	0.460524	1.9211	0	117	S100A12 S100A8 S100A9 LTF ANXA3 IKBKB ITGB2 CDKN2A CYP1B1 ICAM1 NFKB2 SP100 ARRB2 SYK TRADD ARRB1 TRIM38 LGALS9 PRKCB BCL10 SRF CAMK1D FLNA NFKB1 COMMD1 WFS1 CD40 PSMD10 TAB1 RIPK2 MAP3K7
GO_NEGATIVE_REGULATION_OF_LEUKOCYTE_PROLIFERATION	0.00234742	0.0474957	0.620042	1.91956	0	24	HLA-DRB1 CDKN2A MNDA SPN PTPN6 IDO1 CASP3 LGALS9 LYN GSTP1 ATM
GO_LOCOMOTION	0.00245098	0.0474957	0.399594	1.91685	0	381	S100A2 S100A12 SERPINB3 S100A8 S100A9 ELANE DEFA1 EGFR HLA-DRB1 AZU1 MMP1 LCP1 ARC DPP4 RNASE2 DOCK8 RAC2 EVL ZEB2 IRAK4 CORO1A TYMP LSP1 PTPRJ FAP FMNL1 ITGB2 PSTPIP2 KRT16 NGFR GPC6 ITGAM PTPRC ITGAL CD209 CAV1 EPHA2 MMP9 CYP1B1 ITGAX FN1 CD177 KPNA3 PSEN1 ICAM1 CTSB MYH9 PHACTR4 ARSB GJA1 PARP9 VAV1 DOCK2 SPN ARPC5 CDC42BPB SGPL1 IL16 NCKAP1L PALLD ARRB2 SYK ITGB6 ANXA1 KRT2 CAP1 VASP STAT1 PC…
GO_ENDOSOME	0.0025	0.0474957	0.403815	1.91669	0	351	HLA-A HLA-B EGFR CYBA HLA-DRB1 ANXA8 ARC HLA-C IRAK4 CORO1A CTSS NGFR SNF8 ACAP1 CAV1 MICALL2 TPT1 STEAP4 CTSB ITM2B FCGR1A HLA-DMB ACAP2 TCIRG1 GJA1 HLA-DQA1 HLA-DRA VPS11 CTSH HLA-F OPTN ANXA1 BST2 HLA-DPA1 WDFY1 ANKRD13A RRAGC CLIP1 ARPC2 RAP2B CD14 CD74 RAB32 EPS15 RFTN1 RAB27A ATP6V0C HLA-DQB1 GRB2 EHD1 SUN2 RAB8A COMMD1 PLIN3 VAMP8 VPS18 WLS VPS37C SQSTM1 ATP6V1E1 PML CHMP4A STX7 SPTBN2 EHD…
GO_POSITIVE_REGULATION_OF_LYMPHOCYTE_DIFFERENTIATION	0.00245098	0.0474957	0.685426	1.91552	0	17	PNP SASH3 NCKAP1L SYK ADA ANXA1 LGALS9 CD74 RIPK2
GO_POSITIVE_REGULATION_OF_PEPTIDASE_ACTIVITY	0.00232019	0.0474957	0.493702	1.9094	0	73	SERPINB3 S100A8 S100A9 PSME2 PSME1 CDKN2A NGFR CAV1 IFI16 FN1 CTSH TRADD CASP1 ARRB1 CASP3 FAS LGALS9 FADD BCL10 TBC1D10A SFRP2 RPS27L PML PICALM
GO_POSITIVE_REGULATION_OF_AXONOGENESIS	0.00234742	0.0474957	0.616116	1.90741	0	24	ZEB2 NGFR FN1 IST1 CRABP2 SRF GOLGA4 NEFL TWF2 MAP1B NRP1 ILK MAP2K1
GO_CLATHRIN_COATED_ENDOCYTIC_VESICLE_MEMBRANE	0.00232558	0.0474957	0.61094	1.90389	0	25	EGFR HLA-DRB1 FCGR1A HLA-DQA1 HLA-DRA HLA-DPA1 CD74 EPS15 HLA-DQB1 PICALM AP2A1 AP2S1 AP1B1
GO_POSITIVE_REGULATION_OF_LEUKOCYTE_DIFFERENTIATION	0.00243309	0.0474957	0.583493	1.90261	0	33	PNP SASH3 HCLS1 NCKAP1L SYK ADA ANXA1 LGALS9 FADD CD74 CA2 RIPK2 ATP6AP1 CTNNBIP1 LGALS1 CREB1
GO_CYTOSKELETON	0.00278552	0.048467	0.376308	1.89871	0	748	CASP14 S100A12 S100A8 S100A9 KRT5 CAMSAP2 KRT17 S100A14 LCP1 EVPL ARC BASP1 PPL SEPT6 PNP EPPK1 RAC2 EVL KRT6A LPXN AKAP11 CORO1A MVP MYH11 TRIM29 LSP1 SGCE FAM83H WAS ARHGDIB PSTPIP2 KRT16 HSPB1 G6PD DEF6 TMSB4X MICALL2 TPT1 FBLIM1 TMSB10 AIF1 SLC9A3R1 PSEN1 SEPT1 NUBP1 PARVG TGFB1I1 MYH9 PKP2 FERMT3 ZNF185 KIF2A TRIOBP NEK9 GJA1 CNN1 TUBB6 HSBP1 COTL1 DOCK2 IVNS1ABP LRRFIP1 CAPG IST1 ARPC5 LIMA…
GO_INFLAMMATORY_RESPONSE	0.00242718	0.0474957	0.441005	1.89575	0	152	S100A12 S100A8 S100A9 ELANE CAMP CYBA HLA-DRB1 AZU1 LYZ IL18 CYBB IKBKB ITGB2 KRT16 NGFR ITGAL LXN IFI16 FN1 AIF1 CASP4 ICAM1 LTA4H GJA1 ALOX5 NFKB2 CD97 GBP5 CD163 SP100 SYK ITGB6 ANXA1 NMI PTGS1 CRP IDO1 FCER1G FAS TNIP1 LGALS9 CD14 CAMK1D SDC1 LYN NFKB1
GO_MHC_CLASS_II_RECEPTOR_ACTIVITY	0.00218341	0.0474957	0.86842	1.89551	0	7	HLA-DRB1 KRT17 HLA-DQA1 HLA-DRA HLA-DPA1 HLA-DQB1
GO_REGULATION_OF_CELL_CYCLE_G1_S_PHASE_TRANSITION	0.00230947	0.0474957	0.519532	1.89365	0	54	SFN EGFR PSME2 PSME1 MUC1 AIF1 ANXA1 UBE2E2 PTPN6 TNKS1BP1 RPS27L KANK2 PML ATM
GO_CYSTEINE_TYPE_ENDOPEPTIDASE_ACTIVITY_INVOLVED_IN_APOPTOTIC_PROCESS	0.00218341	0.0474957	0.866972	1.89236	0	7	CASP14 CLC CASP4 CASP1 CASP3
GO_INTERMEDIATE_FILAMENT_CYTOSKELETON	0.00223214	0.0474957	0.498852	1.88958	0	65	CASP14 KRT5 KRT17 EVPL KRT6A TRIM29 FAM83H KRT16 PKP2 GJA1 KRT9 KRT6B DES KRT2 TACC1 CLIP1 LMNB1 ZCCHC17 PSMD10 MICAL1 NEFL DSP NEFM NRP1 KRT15
GO_REGULATION_OF_INTERLEUKIN_6_PRODUCTION	0.00243309	0.0474957	0.578367	1.88589	0	33	BPI HLA-B CYBA CD36 NCKAP1L ARRB2 ARRB1 FCER1G LGALS9 MAPK13 CSK CARD9 AFAP1L2 RIPK2
GO_REGULATION_OF_IMMUNE_RESPONSE	0.00246914	0.0474957	0.394379	1.88553	0	379	CLC HLA-A LTF HLA-B ELANE CTSG CYBA HLA-DRB1 S100A14 PSME2 PSME1 RAC2 LPXN HLA-C IRAK4 SASH3 SKAP2 PTPRJ IKBKB VAMP2 WAS ITGB2 CTSS ITGAM PTPRC ITGAL CD209 CAV1 CD38 FCGR3A IFI16 PLCG2 MNDA CD36 SH2D1A PSEN1 ICAM1 CTSB ICAM3 SAMHD1 COL17A1 FCGR1A HLA-DMB PSMB8 HLA-DQA1 HLA-DRA PARP9 TMEM173 VAV1 SPN ARPC5 CTSH HLA-F ACTG1 PSMB10 GBP5 NCKAP1L ARRB2 SYK ADA ANXA1 NMI GBP1 THY1 BST2 STAT1 STXBP2 HLA…
GO_INNATE_IMMUNE_RESPONSE	0.00242131	0.0474957	0.411048	1.87346	0	233	S100A12 HLA-A S100A8 S100A7 S100A9 LCN2 RNASE3 LTF HLA-B DEFA1 CAMP CYBA CRISP3 HLA-DRB1 NCF2 HLA-C KYNU IRAK4 CYBB PADI4 CORO1A GBP2 IKBKB VAMP2 KRT16 IFI30 CD209 IFI16 AIF1 CASP4 SH2D1A ICAM1 SAMHD1 FCGR1A PSMB8 HLA-DQA1 HLA-DRA OAS1 TMEM173 HLA-F NFKB2 GBP5 SP100 SYK ANXA1 GBP1 BST2 STAT1 HLA-DPA1 PTPN6 FCER1G TRIM38 LGALS9 FADD BCL10 CD14 MX2 RAB27A HLA-DQB1 LYN NFKB1 CSK IRF9 PML ISG20 IFI35…
GO_CLATHRIN_COATED_VESICLE_MEMBRANE	0.002331	0.0474957	0.541609	1.86854	0	40	EGFR HLA-DRB1 VAMP2 FCGR1A HLA-DQA1 HLA-DRA HLA-DPA1 CD74 EPS15 HLA-DQB1 NECAP2 PICALM DNAJC5 CLTB AP2A1 AP2S1 AP1B1
GO_EPITHELIUM_DEVELOPMENT	0.00251256	0.0474957	0.401591	1.86627	0	301	CASP14 S100A7 SFN KRT5 SPRR2D SPRR2A SPRR1B EGFR TGM2 KRT17 IVL LCP1 EVPL CSTA BASP1 PPL ZEB2 WAS AKR1C1 KRT16 RAB25 EPHA2 SLC9A3R1 PSEN1 ICAM1 CTSB TGFB1I1 COL17A1 PHACTR4 LTA4H GJA1 FNDC3A CTSH KRT9 CRABP2 PALLD AKR1C3 SPI1 CPT1A ANXA1 KRT2 VASP STAT1 PSAP CASP3 RAP2B PECAM1 BCL10 SRF ZFP36L1 RAB27A VCL FABP5 SFRP2 CDK6 GRB2 SDC1 HSD17B4 FLNA SLC4A7 LUZP1 ITGA5 ROCK1 TAGLN CA2 PML ATM MSN GPX1 …
GO_STRUCTURAL_CONSTITUENT_OF_CYTOSKELETON	0.00226757	0.0474957	0.493061	1.86558	0	66	KRT5 KRT17 PPL KRT16 TUBB6 ARPC5 DMD KRT9 ACTG1 KRT6B DES KRT2 TLN1 ARPC2 TUBA1C ARPC3 ARPC1B ACTR2 TPM1 TUBB3 SPTBN2 MSN ACTR3 NEFL ADD3 EPB41 DSP CCDC6 ARPC4 NEFM KRT15 TUBB4A EPB41L3
GO_RESPONSE_TO_CYTOKINE	0.00247525	0.0474957	0.407223	1.86521	0	254	HLA-A HLA-B CYBA HLA-DRB1 PSME2 PSME1 HLA-C KYNU IRAK4 CORO1A GBP2 IKBKB MT1X NGFR IFI30 CD38 HCLS1 FN1 AIF1 ICAM1 CTSB SAMHD1 FCGR1A PSMB8 HLA-DQA1 HLA-DRA OAS1 TMEM173 HLA-F NFKB2 PSMB10 GBP5 SP100 TRADD ANXA1 GBP1 BST2 STAT1 HLA-DPA1 PSMA2 CASP3 FAS TRIM38 LGALS9 CD14 CD74 SRF MX2 HLA-DQB1 PLVAP NFKB1 TRAFD1 IRF9 CD40 PSMB9 PML IGBP1 ISG20 PLP2 IFI35 PSMD10 STAT5A REL RIPK2 IFIT3 MX1 CDK9 IKBK…
GO_OXIDOREDUCTASE_ACTIVITY_ACTING_ON_NAD_P_H_OXYGEN_AS_ACCEPTOR	0.0021692	0.0474957	0.953113	1.8636	0	5	CYBA NCF1B NCF2 CYBB
GO_EARLY_ENDOSOME	0.00236407	0.0474957	0.434064	1.86299	0	141	HLA-A HLA-B EGFR HLA-C CORO1A CAV1 FCGR1A GJA1 VPS11 HLA-F ANXA1 WDFY1 RAB32 EPS15 EHD1 COMMD1 VAMP8 VPS18 WLS PML STX7 FLOT1 UVRAG DNAJC13 MMGT1 RABEP2 FKBP15 PTPN1 MYO1B VPS35 PI4K2A EEA1 B2M DYSF SNX12 RUFY1 VCAM1 ATP6V0D1 VAC14 NRP1 SLC11A2 ZFYVE16 ANXA2 SNX6 APPL2 STAMBP ANKFY1 VPS26B MAP2K1 SNX3 TGFBRAP1 MAPK3 SH3GL1 ARF6 C16orf62 EHD4 MTMR2 RAB21 SNX2 DIAPH2 RAC1
GO_DENDRITIC_CELL_DIFFERENTIATION	0.00218341	0.0474957	0.853509	1.86297	0	7	PRTN3 PSEN1 SPI1 LGALS9 LYN
GO_REGULATION_OF_CELLULAR_COMPONENT_SIZE	0.00236407	0.0474957	0.433396	1.86012	0	141	EVL CORO1A PRR16 WAS GMFG SNF8 HCLS1 FN1 SLC9A3R1 ICAM1 TRIOBP VAV1 ARHGAP18 CAPG IST1 ARPC5 LIMA1 LMOD1 CRABP2 NCKAP1L RPTOR GMFB VASP ARPC2 SRF ARPC3 ARPC1B GRB2 ACTR2 SH3BGRL3 IQGAP2 SPTBN2 GOLGA4 ARHGAP4 MSN ACTR3 WDR1 NEFL CAPZB TMOD3 TWF2 ARPC5L NCK1 ARPC4 WIPF1 PLEK MAP1B NRP1 CAPZA1 CREB1 ILK PRKCD CYFIP1 DNM2 RDX PFN1 ARFIP2 RTN4 VAV2 AKT1 ARF6 P2RX7
GO_MHC_CLASS_I_PROTEIN_COMPLEX	0.00218341	0.0474957	0.851894	1.85944	0	7	HLA-A HLA-B HLA-C HLA-F
GO_RESPONSE_TO_BIOTIC_STIMULUS	0.0025641	0.0474957	0.402084	1.85824	0	297	S100A12 HLA-A S100A8 S100A7 S100A9 MPO RNASE3 LTF BPI HLA-B ELANE CTSG DEFA1 ANXA3 CAMP HLA-DRB1 AZU1 S100A14 LYZ IL18 IKBKB NGFR HSPB1 PTPRC CAV1 CPA3 TPT1 IFI16 PLCG2 FN1 CD36 ICAM1 SAMHD1 OAS1 TMEM173 COTL1 IVNS1ABP SPN IST1 NFKB2 OPTN SYK CASP1 GBP1 BST2 STAT1 HIST1H3A CRP PSMA2 IDO1 FCER1G CASP3 FAS LGALS9 FADD BCL10 CD14 CD93 MX2 NPC2 CDK6 LYN NFKB1 STOM GSTP1 WFS1 EPX MUC5B ZCCHC17 IRF9 CD…
GO_RESPONSE_TO_MOLECULE_OF_BACTERIAL_ORIGIN	0.00225225	0.0474957	0.454316	1.85404	0	99	S100A8 S100A7 MPO ELANE CTSG S100A14 IL18 IKBKB NGFR PLCG2 FN1 CD36 ICAM1 NFKB2 CASP1 IDO1 CASP3 FAS LGALS9 BCL10 CD14 LYN NFKB1 GSTP1 CD40 FMO1 MGST2 CARD9 RIPK2 PLAU LITAF SHPK B2M
GO_POSITIVE_REGULATION_OF_LEUKOCYTE_MEDIATED_IMMUNITY	0.00236967	0.0474957	0.577921	1.85291	0	30	HLA-A HLA-B SASH3 SH2D1A VAV1 SYK FCER1G FADD VAMP8 CD40 STX7 CADM1 MAP3K7 B2M
GO_POSITIVE_REGULATION_OF_IMMUNE_SYSTEM_PROCESS	0.00247525	0.0474957	0.387466	1.85288	0	374	HLA-A S100A7 LTF HLA-B ELANE CTSG CYBA HLA-DRB1 S100A14 DPP4 PSME2 PNP PSME1 RAC2 IL18 IRAK4 SASH3 SKAP2 CORO1A MZB1 PTPRJ IKBKB VAMP2 WAS ITGB2 CTSS ITGAM PTPRC CD209 CAV1 CD38 FCGR3A IFI16 HCLS1 PLCG2 MNDA AIF1 CD36 SH2D1A PSEN1 ICAM1 CTSB ICAM3 FCGR1A HLA-DMB PSMB8 HLA-DQA1 HLA-DRA TMEM173 VAV1 SPN ARPC5 ACTG1 PSMB10 GBP5 NCKAP1L SYK ADA ANXA1 THY1 STXBP2 HLA-DPA1 IGKV1D-33 WDFY1 PSMA2 PTPN6 I…
GO_CELL_JUNCTION	0.0026455	0.0483488	0.377236	1.8514	0	514	S100A7 EGFR TGM2 S100A14 LCP1 EVPL ARC BASP1 DPP4 PPL RAC2 EVL LPXN CORO1A PTPRJ VAMP2 FAP WAS IFI30 HSPB1 FBP2 PTPRC CAV1 MICALL2 EPHA2 CD53 FBLIM1 PSEN1 ICAM1 PARVG PPFIA1 TGFB1I1 MYH9 COL17A1 PKP2 FERMT3 ZNF185 TRIOBP GJA1 STXBP5 CNN1 VAV1 ARPC5 LIMA1 CDC42BPB DMD ACTG1 NEXN APBB1IP CD97 SVIL FLNC PALLD CLMP ADA DES AHNAK CNN2 ANXA1 MARCKS CAP1 SLC4A2 THY1 TLN1 VASP SNAPIN TPM4 PTPN6 AKAP12 AR…
GO_POSITIVE_REGULATION_OF_IMMUNE_RESPONSE	0.00255754	0.0474957	0.401731	1.85071	0	280	HLA-A HLA-B ELANE CTSG HLA-DRB1 S100A14 PSME2 PSME1 IRAK4 SASH3 SKAP2 PTPRJ IKBKB WAS ITGB2 CTSS ITGAM PTPRC CD209 CD38 FCGR3A IFI16 PLCG2 MNDA CD36 SH2D1A PSEN1 CTSB ICAM3 FCGR1A HLA-DMB PSMB8 HLA-DQA1 HLA-DRA TMEM173 VAV1 ARPC5 ACTG1 PSMB10 GBP5 NCKAP1L SYK ADA ANXA1 THY1 HLA-DPA1 IGKV1D-33 PSMA2 PTPN6 IDO1 FCER1G ARPC2 TNIP1 LGALS9 PRKCB FADD BCL10 CD14 CD74 RFTN1 ARPC3 ARPC1B HLA-DQB1 GRB2 LY…
GO_CELL_MOTILITY	0.00251256	0.0474957	0.400225	1.84931	0	288	S100A2 S100A12 S100A8 S100A9 ELANE EGFR AZU1 MMP1 LCP1 ARC DPP4 DOCK8 ZEB2 IRAK4 CORO1A FAP FMNL1 ITGB2 PSTPIP2 KRT16 GPC6 ITGAM PTPRC ITGAL CAV1 EPHA2 MMP9 CYP1B1 ITGAX FN1 CD177 PSEN1 ICAM1 MYH9 PHACTR4 ARSB GJA1 PARP9 VAV1 SPN ARPC5 CDC42BPB SGPL1 IL16 NCKAP1L PALLD ARRB2 SYK ANXA1 KRT2 CAP1 STAT1 PCM1 PTPN6 FCER1G PGK2 PECAM1 CD74 SRF PIP5K1C BIN2 GRB2 SDC1 LYN FLNA ITGA5 PARVA ELMO1 ROCK1 CS…
GO_SUPEROXIDE_GENERATING_NADPH_OXIDASE_ACTIVITY	0.00214133	0.0474957	0.984469	1.84424	0	4	CYBA NCF1B NCF2 CYBB
GO_POSITIVE_REGULATION_OF_IMMUNE_EFFECTOR_PROCESS	0.00226244	0.0474957	0.499319	1.84362	0	58	HLA-A HLA-B RAC2 SASH3 MZB1 VAMP2 CD36 SH2D1A HLA-DMB VAV1 SYK ANXA1 STXBP2 FCER1G LGALS9 FADD BCL10 CD74 LYN VAMP8 CD40 STX7 CADM1 RIPK2 MAP3K7 HMOX1
GO_REGULATION_OF_CELL_ACTIVATION	0.00238095	0.0474957	0.422877	1.84099	0	165	CLC HLA-A BPI HLA-DRB1 DPP4 PNP RAC2 IL18 SASH3 CORO1A UBASH3B MZB1 VAMP2 CDKN2A PTPRC CD209 CAV1 CD38 MNDA AIF1 HLA-DMB HLA-DQA1 HLA-DRA VAV1 SPN NCKAP1L SYK ADA ANXA1 THY1 STXBP2 HLA-DPA1 PTPN6 IDO1 FCER1G CASP3 FAS LGALS9 FADD BCL10 CD74 HLA-DQB1 GRB2 LYN VAMP8 CSK MUC5B CD40 ATM RIPK2 MAP3K7 PAK2 PAK1 HMOX1 BST1 SHPK NCK1 DNAJA3 VCAM1 ITCH PLEK
GO_TUMOR_NECROSIS_FACTOR_MEDIATED_SIGNALING_PATHWAY	0.00225225	0.0474957	0.494751	1.83849	0	59	PSME2 PSME1 IKBKB NGFR PSMB8 PSMB10 TRADD STAT1 PSMA2 FAS PLVAP CD40 PSMB9 PSMD10 TJP2 ADAM17 PSMD9 PSMA3 PSMB4 PYCARD PSMA7 PSMB3 PSMB1 PSMB2 KRT18 BAG4 PSMA4 PSMA1 RPS27A PSMA6 PSMC4
GO_REGULATION_OF_MONOCYTE_CHEMOTAXIS	0.00218341	0.0474957	0.841974	1.83779	0	7	S100A7 S100A14 AIF1 LYN
GO_NEGATIVE_REGULATION_OF_NATURAL_KILLER_CELL_MEDIATED_IMMUNITY	0.00218341	0.0474957	0.840064	1.83362	0	7	HLA-A HLA-B ARRB2 LGALS9
GO_INTRINSIC_COMPONENT_OF_ENDOPLASMIC_RETICULUM_MEMBRANE	0.00231481	0.0474957	0.502315	1.83126	0	55	HLA-A HLA-B HLA-DRB1 HLA-C HLA-DQA1 HLA-DRA SGPL1 HLA-F RTN1 HLA-DPA1 CD74 LBR HLA-DQB1 WFS1 ANKLE2
GO_MEMBRANE_MICRODOMAIN	0.00228833	0.0474957	0.433189	1.82818	0	125	EGFR DPP4 IKBKB NGFR EFHD2 PTPRC CAV1 CD36 SLC9A3R1 PSEN1 ICAM1 CTSB SULF1 GJA1 DMD AHNAK TRADD THY1 BST2 GNAI3 CASP3 FAS FADD RAP2B PECAM1 BCL10 CD14 SLC2A1 RFTN1 GNAI2 VCL PLVAP LYN STOM MYOF CSK LCP2 EHD2 FLOT1 CBL
GO_REGULATION_OF_ACTIN_FILAMENT_LENGTH	0.00226244	0.0474957	0.456736	1.82767	0	87	EVL CORO1A WAS GMFG HCLS1 ICAM1 TRIOBP ARHGAP18 CAPG ARPC5 LIMA1 LMOD1 NCKAP1L GMFB VASP ARPC2 ARPC3 ARPC1B GRB2 ACTR2 SH3BGRL3 IQGAP2 SPTBN2 ACTR3 WDR1 CAPZB TMOD3 TWF2 ARPC5L NCK1 ARPC4 WIPF1 PLEK CAPZA1 PRKCD CYFIP1 RDX PFN1 ARFIP2
GO_POSITIVE_REGULATION_OF_CYTOKINE_PRODUCTION	0.00230947	0.0474957	0.434761	1.82528	0	121	SERPINB7 HLA-A ELANE CAMP CYBA AZU1 IL18 SASH3 HSPB1 CYP1B1 IFI16 PLCG2 CD36 SULF1 TMEM173 LRRFIP1 SPN NFKB2 GBP5 SYK ANXA1 CASP1 HLA-DPA1 IDO1 FCER1G LGALS9 FADD BCL10 CD14 CD74 MAPK13 NFKB1 EPX CD40 FLOT1 CARD9 CADM1 AFAP1L2 RIPK2 MAP3K7 HMOX1 POLR1D TBK1 B2M POLR2E
GO_LYMPHOCYTE_DIFFERENTIATION	0.00236967	0.0474957	0.507377	1.82476	0	52	LY6D PTPRC PLCG2 VAV1 DOCK2 SPN SYK ADA SPI1 ANXA1 FCER1G FAS FADD CD74 SRF ZFP36L1 CDK6 ATM RPS6 B2M ZFP36L2 DNAJA3 VCAM1 LGALS1 ADAM17
GO_POSITIVE_REGULATION_OF_ALPHA_BETA_T_CELL_PROLIFERATION	0.00218341	0.0474957	0.83237	1.81683	0	7	HLA-A IL18 SYK LGALS9 RIPK2
GO_POSITIVE_REGULATION_OF_MONOCYTE_CHEMOTAXIS	0.0021692	0.0474957	0.928623	1.81572	0	5	S100A7 S100A14 AIF1
GO_REGULATION_OF_TUMOR_NECROSIS_FACTOR_SUPERFAMILY_CYTOKINE_PRODUCTION	0.00230947	0.0474957	0.521874	1.81409	0	41	LTF BPI CYBA AZU1 SASH3 HSPB1 CD36 SPN ARRB2 GPNMB FCER1G LGALS9 FADD CD14 GSTP1 UBE2J1 CARD9 RIPK2
GO_VACUOLAR_PROTON_TRANSPORTING_V_TYPE_ATPASE_COMPLEX	0.00218341	0.0474957	0.82833	1.80801	0	7	TCIRG1 ATP6V1G1 ATP6V0C ATP6V1H ATP6V1F ATP6V0D1
GO_CYTOSKELETAL_PROTEIN_BINDING	0.0025	0.0474957	0.376831	1.80754	0	386	S100A8 S100A9 CAMSAP2 EGFR ANXA8 LCP1 EVL CORO1A MYH11 LSP1 VAMP2 FMNL1 WAS PSTPIP2 GMFG RAB25 TMSB4X MICALL2 FBLIM1 HCLS1 TMSB10 AIF1 PARVG MYH9 PHACTR4 PHACTR2 KIF2A TRIOBP KTN1 GJA1 CNN1 COTL1 CAPG ARPC5 LIMA1 DMD PPP1R18 HOOK1 RP2 LMOD1 NEXN RAB3D S100A4 SVIL FLNC PALLD DES CNN2 GMFB MARCKS CAP1 GBP1 KATNA1 TLN1 VASP TPM4 TNKS1BP1 CLIP1 ARPC2 CORO7 AFAP1 IMPACT CAPN1 ADSSL1 RAB27A ARPC3 SYNE1…
GO_POSITIVE_REGULATION_OF_CELL_ACTIVATION	0.00225734	0.0474957	0.436093	1.80724	0	111	HLA-A HLA-DRB1 DPP4 PNP IL18 SASH3 CORO1A PTPRC CAV1 CD38 AIF1 HLA-DMB HLA-DQA1 HLA-DRA VAV1 SPN NCKAP1L SYK ADA ANXA1 THY1 HLA-DPA1 PTPN6 FCER1G LGALS9 FADD BCL10 CD74 HLA-DQB1 GRB2 LYN VAMP8 CSK CD40 RIPK2 MAP3K7 PAK2 PAK1 BST1 NCK1 DNAJA3 VCAM1 PLEK
GO_CELL_ACTIVATION_INVOLVED_IN_IMMUNE_RESPONSE	0.00230947	0.0474957	0.512646	1.80132	0	44	ANXA3 LCP1 CORO1A VAMP2 ITGAL PLCG2 PSEN1 ICAM1 DOCK2 APBB1IP SYK ADA STXBP2 FCER1G RAB27A LYN VAMP8 GBF1
GO_NEGATIVE_REGULATION_OF_ERBB_SIGNALING_PATHWAY	0.00236407	0.0474957	0.566953	1.80061	0	29	EGFR PTPRJ PSEN1 EPS15 GRB2 CBL AP2A1 AP2S1 SNX6 AP2B1
GO_ORGANELLE_MEMBRANE_FUSION	0.00240964	0.0474957	0.54544	1.79978	0	35	VAMP2 VPS11 SNAPIN GNAI3 RAB8A VAMP8 STX7 UVRAG EEA1 VAMP5 DYSF STX12 CAV2 ANKFY1 GOSR2 BNIP1 TGFBRAP1 USO1 SNAP23
GO_TRANSITION_METAL_ION_TRANSPORT	0.002331	0.0474957	0.52096	1.7973	0	40	STEAP4 TCIRG1 ATP6V1G1 FTL ATP6V0C ATP6V1H COX17 ATP6V1E1 PICALM ATOX1 ATP6V1D SLC39A13 SLC39A14 ATP6V1F ATP6AP1 FTH1 ATP6V0D1 ATP6V1A SLC11A2 STEAP3 DNM2 ATP6V1B2 TFRC
GO_REGULATION_OF_PLASMA_MEMBRANE_ORGANIZATION	0.00230415	0.0474957	0.511334	1.79501	0	43	S100A9 EPHA2 PPFIA1 GBP1 GOPC VAMP8 CSK RHOG STX7 ARHGEF16 SORBS1 TMBIM1 ITGA3 PDPK1 PRKCD DNM2 AKT1 ARF6 DAB2 KIF5B
GO_MEMBRANE_DOCKING	0.00239234	0.0474957	0.536665	1.79252	0	36	ICAM1 VPS11 RAB8B STXBP2 RAB8A ROCK1 VPS18 STX7 MSN VCAM1 STX12 PLEK SCFD1 PEX5 CAV2 SNX3 EXOC4 USO1 EXOC5 VTI1B EXOC8
GO_ERYTHROCYTE_HOMEOSTASIS	0.00239234	0.0474957	0.555407	1.7911	0	31	AMPD3 G6PD HCLS1 NCKAP1L SPI1 CASP3 SRF LYN TMOD3 HMOX1 RPS6 DNASE2 SLC11A2 JMJD6 ADD1 SFXN1 MB RPS19
GO_CELLULAR_RESPONSE_TO_CYTOKINE_STIMULUS	0.00245098	0.0474957	0.397171	1.79055	0	209	HLA-A HLA-B CYBA HLA-DRB1 PSME2 PSME1 HLA-C IRAK4 CORO1A GBP2 IKBKB MT1X NGFR IFI30 HCLS1 FN1 AIF1 ICAM1 SAMHD1 FCGR1A PSMB8 HLA-DQA1 HLA-DRA OAS1 TMEM173 HLA-F PSMB10 GBP5 SP100 TRADD GBP1 BST2 STAT1 HLA-DPA1 PSMA2 FAS TRIM38 LGALS9 CD74 MX2 HLA-DQB1 PLVAP NFKB1 IRF9 CD40 PSMB9 PML ISG20 PLP2 IFI35 PSMD10 STAT5A IFIT3 MX1 CDK9 DPYSL3 PRLR PPP4C
GO_LATE_ENDOSOME_MEMBRANE	0.00235294	0.0474957	0.49442	1.79006	0	53	HLA-DRB1 ANXA8 SNF8 HLA-DMB HLA-DRA VPS11 RAB27A VAMP8 VPS18 VPS37C CHMP4A VPS36 OSBPL9 VAC14 SLC11A2 ANXA6 ANXA2 GOSR2 CD63 LAMTOR3 ARL8B CHMP2A NPC1 LAMP2 CLCN3 LAMTOR1 VTI1B CHMP6
GO_MODIFICATION_OF_MORPHOLOGY_OR_PHYSIOLOGY_OF_OTHER_ORGANISM	0.0023753	0.0474957	0.498226	1.78543	0	51	S100A12 LTF ELANE CTSG DEFA1 CAMP AZU1 CD209 KPNA3
GO_REGULATION_OF_DEFENSE_RESPONSE	0.00252525	0.0474957	0.382488	1.77977	0	313	S100A12 HLA-A S100A8 S100A9 LTF HLA-B ELANE CYBA S100A14 PSME2 PSME1 IL18 IRAK4 IKBKB VAMP2 ITGB2 CTSS ITGAM CD209 CAV1 CMA1 CPA3 IFI16 PLCG2 CD36 CASP4 SH2D1A CTSB ICAM3 SAMHD1 FABP4 PSMB8 GJA1 PARP9 TMEM173 VAV1 DOCK2 SPN IST1 PSMB10 GBP5 ARRB2 SYK ADA ANXA1 NMI CASP1 STAT1 HIST1H3A WDFY1 PSMA2 PTPN6 IDO1 FCER1G TRIM38 TNIP1 LGALS9 FADD BCL10 CD14 MAPK13 CD93 RFTN1 LYN NFKB1 STOM GSTP1 TRAFD1 A…
GO_REGULATION_OF_IMMUNE_SYSTEM_PROCESS	0.00275482	0.048467	0.361021	1.77306	0	544	CLC HLA-A S100A7 LTF BPI HLA-B ELANE CTSG CYBA HLA-DRB1 S100A14 DPP4 PSME2 PNP PSME1 RAC2 LPXN HLA-C IL18 IRAK4 SASH3 SKAP2 CORO1A UBASH3B MZB1 PTPRJ IKBKB VAMP2 WAS ITGB2 CTSS CDKN2A ITGAM PTPRC ITGAL CD209 CAV1 CD38 CPA3 FCGR3A IFI16 HCLS1 PLCG2 MNDA AIF1 CD36 SH2D1A PSEN1 ICAM1 CTSB ICAM3 SAMHD1 COL17A1 FCGR1A HLA-DMB PSMB8 HLA-DQA1 HLA-DRA PARP9 TMEM173 VAV1 DOCK2 SPN IST1 ARPC5 CTSH HLA-F AC…
GO_REGULATION_OF_CELL_CYCLE_ARREST	0.00239808	0.0474957	0.523507	1.76548	0	38	SFN FAP CDKN2A MUC1 CAST TNKS1BP1 PML UHRF2 ATM CCNK CDK9
GO_VACUOLAR_TRANSPORT	0.00231481	0.0474957	0.409507	1.76161	0	139	ANXA8 CORO1A WAS SNF8 MICALL2 AP3M1 ARSB VPS11 HOOK1 SNAPIN VPS13D CORO7 RAB32 TBC1D10A EPS15 EHD1 VPS13C COMMD1 VPS18 VPS37C GBF1 SQSTM1 CHMP4A PICALM EHD2 VPS36 PIK3C3 DCTN1 AP2A1 VPS35 EEA1 BLOC1S1 ZFYVE16 SNX6 PIK3R4 ANKFY1 VPS26B GOSR2 MON2 TGFBRAP1 VPS25 BET1L EHD4 RAB12 CD63 SNX2 RAB6A CHMP2A VPS52 VPS26A HMGXB4 NPC1 TRAPPC8 GCC2 AP1G1 TOM1 USE1 VTI1B AP3B1 CHMP6 AP1M1 NEDD4 SNX18 TGOLN2 H…
GO_CELL_JUNCTION_ASSEMBLY	0.00232019	0.0474957	0.455486	1.76159	0	73	KRT5 MICALL2 FBLIM1 FN1 COL17A1 PKP2 GJA1 ACTG1 FLNC THY1 TLN1 VASP SRF PIP5K1C VCL FLNA ITGA5 PKP3 ACTN1 SORBS1 LIMS1 CTNNA1 EPB41L3 ITGA2 ILK PDPK1 CLDN3 JUP
GO_TRANSMEMBRANE_RECEPTOR_PROTEIN_TYROSINE_KINASE_SIGNALING_PATHWAY	0.00243309	0.0474957	0.391838	1.75912	0	200	EGFR CYBA NCF2 CYBB MVP PTPRJ NGFR HSPB1 EPHA2 MMP9 SULF1 TCIRG1 VAV1 ARPC5 SGPL1 ACTG1 NCKAP1L ATP6V1G1 SYK CASP3 ARPC2 NAMPT MAPK13 EPS15 ATP6V0C ARPC3 ARPC1B GRB2 LYN ACTR2 ATP6V1H ELMO1 ROCK1 CSK ATP6V1E1 LCP2 ATP6V1D CBL STAT5A ACTR3 PAK2 PAK1 GIT1 SORBS1 PRLR ATP6V1F ATP6AP1 PTPN1 ADAM10 AP2A1 POLR2D IQGAP1 POLR2E SMARCC1 NCK1 NCF4 ARPC4 AP2S1 ATP6V0D1 NRP1 CDC37 ATP6V1A POLR2L GTF2F2 YES1 …
GO_MOVEMENT_OF_CELL_OR_SUBCELLULAR_COMPONENT	0.00259067	0.0474957	0.360252	1.75468	0	450	S100A2 S100A12 S100A8 S100A9 ELANE EGFR AZU1 MMP1 LCP1 ARC DPP4 DOCK8 EVL ZEB2 IRAK4 CORO1A LSP1 FAP FMNL1 WAS ITGB2 ARHGDIB PSTPIP2 KRT16 NGFR GPC6 HSPB1 ITGAM PTPRC ITGAL CAV1 EPHA2 MMP9 CYP1B1 ITGAX FN1 CD177 PSEN1 ICAM1 AP3M1 MYH9 PHACTR4 PKP2 ARSB KIF2A KTN1 GJA1 PARP9 VAV1 SPN ARPC5 CDC42BPB SGPL1 DMD ACTG1 IL16 CD97 NCKAP1L PALLD ARRB2 SYK DES ANXA1 KRT2 CAP1 TLN1 VASP STAT1 SNAPIN TPM4 PC…
GO_POSITIVE_REGULATION_OF_CELL_ADHESION	0.00235294	0.0474957	0.406474	1.75072	0	144	HLA-A TGM2 HLA-DRB1 AZU1 DPP4 PNP IL18 SASH3 CORO1A PTPRJ PTPRC CAV1 FN1 AIF1 CD36 TRIOBP HLA-DMB HLA-DQA1 HLA-DRA VAV1 SPN APBB1IP NCKAP1L SYK ADA ANXA1 THY1 HLA-DPA1 PTPN6 ARPC2 LGALS9 FADD BCL10 CD74 HLA-DQB1 SFRP2 CDK6 GRB2 LYN FLNA TPM1 ITGA5 ROCK1 CSK
GO_VASCULAR_ENDOTHELIAL_GROWTH_FACTOR_RECEPTOR_SIGNALING_PATHWAY	0.00236407	0.0474957	0.493097	1.7438	0	46	CYBA NCF2 CYBB HSPB1 SULF1 VAV1 ACTG1 NCKAP1L MAPK13 ELMO1 ROCK1 PAK2 NCK1 NCF4 NRP1 CYFIP1 VAV2 MAPK14 PXN RAC1 RHOA WASF2 CDC42 SRC
GO_SNARE_BINDING	0.00229358	0.0474957	0.486648	1.74311	0	49	VAMP2 CAV1 STXBP5 VPS11 STXBP2 SNAPIN TNFAIP2 VAMP8 VPS18 STX7 UVRAG VAMP5 STX12 SCFD1 GOLGA2 GOSR2 SNAP23 VPS52 TXLNA
GO_REGULATION_OF_CELL_ADHESION	0.002457	0.0474957	0.378566	1.73149	0	240	CLC HLA-A TGM2 HLA-DRB1 AZU1 DPP4 PNP RAC2 LPXN IL18 SASH3 CORO1A UBASH3B PTPRJ ARHGDIB CDKN2A PTPRC CD209 CAV1 EPHA2 MUC1 CYP1B1 FN1 AIF1 CD36 ICAM1 FERMT3 TRIOBP HLA-DMB HLA-DQA1 HLA-DRA VAV1 SPN APBB1IP NCKAP1L SYK ADA ANXA1 GBP1 THY1 HLA-DPA1 PTPN6 IDO1 CASP3 ARPC2 LGALS9 FADD BCL10 CD74 SRF HLA-DQB1 SFRP2 CDK6 GRB2 LYN SPINT2 FLNA TPM1 ITGA5 CYTH1 ROCK1 CSK
GO_NEGATIVE_REGULATION_OF_CYTOKINE_PRODUCTION	0.00228311	0.0474957	0.452095	1.7287	0	70	LTF BPI ELANE HLA-DRB1 FN1 UBA7 NCKAP1L ARRB2 GPNMB ANXA1 NMI GBP1 BST2 ARRB1 IDO1 LGALS9 NFKB1 GSTP1 CSK EPX PML UBE2L6 REL IKBKE HMOX1 TBK1
GO_CELL_LEADING_EDGE	0.00242718	0.0474957	0.389687	1.72642	0	193	LCP1 DPP4 IGF2BP1 DOCK8 RAC2 EVL CORO1A PTPRJ SGCE FAP NGFR EPHA2 AIF1 SLC9A3R1 MYH9 PHACTR4 BSPRY CDC42BPB APBB1IP PALLD MCC TLN1 VASP S100A11 CLIP1 ARPC2 PIP5K1C ARPC3 CDK6 TPM1 ITGA5 ACTN1 ROCK1 WLS SLK SH3BGRL3 GBF1 IQGAP2 FLOT1 DIAPH1 MYO9B PDLIM7 ACTR3 SLC39A14 PAK1 DPYSL3 CFL1 ARHGEF6 DCTN1 TWF2 ABI3 CTNND1 MYH10 IQGAP1 DYSF ACTC1 WIPF1 PLEK CORO1C CTNNA1 EPB41L3 ANXA2 AAK1 ACTA2 ILK ADAM1…
GO_REGULATION_OF_ANATOMICAL_STRUCTURE_SIZE	0.00245098	0.0474957	0.394361	1.72364	0	173	EVL CORO1A PRR16 WAS GMFG SNF8 CAV1 CD38 HCLS1 FN1 SLC9A3R1 ICAM1 TRIOBP GJA1 SOD2 VAV1 ARHGAP18 CAPG IST1 ARPC5 LIMA1 ALOX5 LMOD1 CRABP2 NCKAP1L RPTOR GMFB PTGS1 VASP CRP ARPC2 SRF ARPC3 ARPC1B GRB2 ACTR2 SH3BGRL3 IQGAP2 SPTBN2 GOLGA4 ARHGAP4 MSN GPX1 ACTR3 WDR1 NEFL CAPZB TMOD3 HMOX1 TWF2 ARPC5L NCK1 ARPC4 WIPF1 PLEK MAP1B NRP1 CAPZA1 ACTA2 CREB1 ILK PRKCD CYFIP1 DNM2 RDX PFN1 ARFIP2 RTN4 VAV2 …
GO_EPITHELIAL_CELL_DEVELOPMENT	0.00226757	0.0474957	0.457985	1.72286	0	64	SFN BASP1 RAB25 EPHA2 SLC9A3R1 ICAM1 GJA1 FNDC3A PALLD RAP2B CDK6 SDC1 HSD17B4 SLC4A7 ROCK1 MSN GPX1 FOSL2 IQGAP1 TJP2 ACTA2 CLIC5 PDPK1 CLDN3 RDX
GO_MYELOID_CELL_DIFFERENTIATION	0.00227273	0.0474957	0.458067	1.7159	0	62	PRTN3 G6PD EPHA2 MMP9 IFI16 HCLS1 PSEN1 MYH9 NCKAP1L SPI1 PTPN6 CASP3 LGALS9 SRF PIP4K2A LYN ACTN1 PML TMOD3 RPS6 DNASE2 SLC11A2 ANXA2 TFRC CBFB NCOA6 MAPK14 JMJD6 ADD1 SFXN1 MB RPS19 WASF2 CDC42
GO_NEGATIVE_REGULATION_OF_IMMUNE_SYSTEM_PROCESS	0.00228833	0.0474957	0.403208	1.70165	0	125	HLA-A LTF BPI HLA-B HLA-DRB1 LPXN UBASH3B PTPRJ CDKN2A PTPRC IFI16 MNDA SPN ARRB2 ADA ANXA1 NMI GBP1 THY1 BST2 PTPN6 IDO1 FCER1G CASP3 FAS TRIM38 LGALS9 FADD BCL10 CD14 CD74 CDK6 LYN TRAFD1
GO_ACTIVATION_OF_IMMUNE_RESPONSE	0.00240964	0.0474957	0.37177	1.70042	0	237	HLA-DRB1 S100A14 PSME2 PSME1 IRAK4 SKAP2 PTPRJ IKBKB WAS ITGB2 CTSS ITGAM PTPRC CD209 CD38 FCGR3A IFI16 PLCG2 MNDA CD36 PSEN1 CTSB ICAM3 FCGR1A PSMB8 HLA-DQA1 HLA-DRA TMEM173 VAV1 ARPC5 ACTG1 PSMB10 NCKAP1L SYK THY1 HLA-DPA1 IGKV1D-33 PSMA2 PTPN6 FCER1G ARPC2 TNIP1 LGALS9 PRKCB FADD BCL10 CD14 RFTN1 ARPC3 ARPC1B HLA-DQB1 GRB2 LYN NFKB1 FCGR2A ACTR2 ELMO1 CSK PSMB9 LCP2 CARD9 PSMD10 TAB1 UNC93B1 R…
GO_TRANSITION_METAL_ION_HOMEOSTASIS	0.00236407	0.0474957	0.478809	1.69327	0	46	S100A8 S100A9 LCN2 LTF STEAP4 NUBP1 FTL COMMD1 PICALM ATOX1 SLC39A13 SLC39A14 HMOX1 FTH1 B2M SFXN3 SLC11A2 STEAP3 TFRC CCDC22
GO_CYTOSKELETAL_PART	0.00266667	0.0483902	0.344446	1.69307	0	532	CASP14 KRT5 CAMSAP2 KRT17 LCP1 SEPT6 RAC2 KRT6A LPXN AKAP11 CORO1A MYH11 FAM83H KRT16 HSPB1 G6PD MICALL2 TPT1 FBLIM1 AIF1 SLC9A3R1 PSEN1 SEPT1 NUBP1 MYH9 PKP2 FERMT3 KIF2A TRIOBP NEK9 GJA1 TUBB6 CAPG IST1 ARPC5 LIMA1 CDC42BPB KRT9 HOOK1 RP2 ACTG1 LMOD1 LANCL2 RAB3D KRT6B SVIL PALLD CLMP DES CNN2 MARCKS KRT2 CAP1 KATNA1 TLN1 TACC1 TPM4 PCM1 SNCG CLIP1 GNAI3 ARPC2 ANXA11 FGFR1OP BCL10 SLC2A1 TUBA1C…
GO_COATED_VESICLE_MEMBRANE	0.00227273	0.0474957	0.427956	1.68918	0	80	HLA-A HLA-B EGFR HLA-DRB1 C3orf58 HLA-C VAMP2 FCGR1A HLA-DQA1 HLA-DRA HLA-F HLA-DPA1 CD74 EPS15 HLA-DQB1 NECAP2 PICALM DNAJC5 CLTB AP2A1 B2M AP2S1 AP1B1 SCYL1 SEC23A
GO_PLATELET_ACTIVATION	0.00226757	0.0474957	0.433507	1.68806	0	74	RAC2 HSPB1 PLCG2 MYH9 FERMT3 VAV1 ACTG1 VWF ARRB2 SYK TLN1 ARRB1 PTPN6 FCER1G PRKCB RAP2B SRF VCL LYN FLNA ACTN1 CD40 RHOG LCP2 GNA13 ITPR1 GNB1 PLEK ILK PDPK1 PRKCD VAV2 MAPK3 AKT1 GNA14
GO_POSITIVE_REGULATION_OF_PROTEIN_COMPLEX_ASSEMBLY	0.00221239	0.0474957	0.414283	1.6855	0	93	MMP1 LCP1 EVL CAV1 CD36 ICAM1 CAPG ARPC5 GBP5 NCKAP1L VASP CLIP1 FAS ARPC2 SRF ARPC3 ARPC1B GRB2 ACTR2 IQGAP2 MSN ACTR3 ARPC5L DDB2 NCK1 ARPC4 PLEK GTF2F2 CREB1 VCP PFN1 BID
GO_RESPONSE_TO_VIRUS	0.00226244	0.0474957	0.414155	1.67782	0	95	DEFA1 AZU1 IKBKB HSPB1 PTPRC TPT1 IFI16 SAMHD1 OAS1 TMEM173 IVNS1ABP GBP1 BST2 STAT1 PSMA2 LGALS9 FADD MX2 NPC2 CDK6 IRF9 CD40 PSMB9 PML ISG20 CARD9 UNC93B1 IFIT3 MX1 IKBKE CFL1 TBK1 IKBKG ITCH ACTA2 DNAJC3 IFIT5 ENO1 STAT2 ZC3HAV1 TRIM56 ISG15 DDX3X MAPK14
GO_CELL_CELL_JUNCTION	0.00240964	0.0474957	0.389828	1.67704	0	146	EVPL DPP4 PPL CORO1A PTPRJ WAS MICALL2 CD53 MYH9 COL17A1 PKP2 GJA1 VAV1 CDC42BPB CLMP DES AHNAK CNN2 TLN1 VASP PTPN6 RAP2B SLC2A1 VCL GRB2 LYN FLNA ITGA5 PKP3 ACTN1 CSK LCP2 FLOT1 CADM1 ACTR3 PAK1 SORBS1 ADD3 CTNND1 IQGAP1 VAMP5 DSP LIMS1 TJP2 NCK1 PGM5 CTNNA1 EPB41L3 ANXA6 ILK ADAM17 PRKCD CLDN3 JUP ATP2A2 AKT1 VAPA P2RX7
GO_POSITIVE_REGULATION_OF_RESPONSE_TO_EXTERNAL_STIMULUS	0.00225225	0.0474957	0.410326	1.67452	0	99	S100A12 S100A8 S100A7 S100A9 CYBA AZU1 S100A14 RAC2 IL18 HSPB1 FN1 AIF1 FABP4 IL16 GBP5 NCKAP1L IDO1 FCER1G TNIP1 LGALS9 PIP4K2C CD74 MAPK13 PIP4K2A CAMK1D VAMP8 RALB SQSTM1
GO_POSITIVE_REGULATION_OF_CELL_GROWTH	0.00225225	0.0474957	0.450214	1.67299	0	59	S100A8 S100A9 SFN EGFR CYBA KRT17 CD38 FN1 IST1 CRABP2 FGFR1OP SRF SFRP2
GO_SUPRAMOLECULAR_FIBER	0.00242718	0.0474957	0.366374	1.66952	0	234	CASP14 KRT5 CAMSAP2 KRT17 LCP1 RAC2 KRT6A CORO1A FAM83H KRT16 AIF1 PKP2 KIF2A GJA1 TUBB6 KRT9 HOOK1 ACTG1 RAB3D KRT6B SVIL PALLD CLMP DES MARCKS KRT2 KATNA1 TPM4 CLIP1 BCL10 TUBA1C FLNA TPM1 LMNB1 CLIP2 ACTN1 TUBB3 KCNAB2 VPS18 IQGAP2 IGBP1 CSNK1D DYNC1I2 ARHGAP4 MYO9B EML3 MICAL1 KIF1B WDR1 NEFL PAK1 CAPZB DPYSL3 FKBP15 PARP4 DCTN1 MYO1B IQGAP1 DSP ACTC1 DNAJA3 NEFM WIPF1 MAP1B EML4 NRP1 KRT15 T…
GO_TAXIS	0.00229885	0.0474957	0.391604	1.66364	0	131	S100A12 S100A8 S100A9 DEFA1 AZU1 RNASE2 RAC2 EVL CORO1A TYMP LSP1 PTPRJ ITGB2 NGFR EPHA2 VAV1 DOCK2 SPN IL16 NCKAP1L ARRB2 SYK ANXA1 VASP FCER1G LGALS9 PIP5K1C BIN2 GRB2 PARVA TUBB3 GBF1 RHOG SPTBN2 PLP2
GO_DIVALENT_INORGANIC_CATION_HOMEOSTASIS	0.00227273	0.0474957	0.421258	1.66274	0	80	S100A8 S100A9 ELANE TGM2 S100A14 PTPRC CAV1 CD38 TPT1 PLCG2 CD36 PSEN1 GJA1
GO_ION_HOMEOSTASIS	0.00241546	0.0474957	0.381069	1.65346	0	158	S100A8 S100A9 LCN2 LTF ELANE TGM2 S100A14 CA12 PTPRC CAV1 CD38 TPT1 PLCG2 CD36 SLC9A3R1 PSEN1 STEAP4 NUBP1 TCIRG1 GJA1 ATP6V1G1 FTL SLC4A2 PRKCB ATP6V0C SLC4A7 COMMD1 ATP6V1H WFS1 CD40 CA2 ATP6V1E1 PML PICALM ATOX1 ATP6V1D SLC39A13 SLC39A14 HMOX1 ATP6V1F ATP6AP1 GNA13 ITPR1 FTH1 B2M SFXN3 GNB1 ATP6V0D1 ATP6V1A SLC11A2 ANXA6
GO_EXTERNAL_ENCAPSULATING_STRUCTURE	0.00215054	0.0474957	0.968313	1.65113	0	3	CAMP B4GALT1
GO_REGULATION_OF_I_KAPPAB_KINASE_NF_KAPPAB_SIGNALING	0.00226244	0.0474957	0.407144	1.64941	0	95	S100A12 LTF IL18 IRAK4 IKBKB HSPB1 CD36 GJA1 S100A4 OPTN TRADD CASP1 BST2 STAT1 TRIM38 TNIP1 LGALS9 PRKCB FADD BCL10 FLNA GSTP1 WLS CD40 SQSTM1 CARD9 PSMD10 REL RIPK2 MAP3K7 IKBKE FKBP1A HMOX1 LITAF TBK1 IKBKG DNAJA3
GO_INTRINSIC_COMPONENT_OF_PLASMA_MEMBRANE	0.00251256	0.0474957	0.356081	1.64533	0	288	HLA-A BPI HLA-B CYBA TGM2 HLA-DRB1 NCF2 HVCN1 HLA-C CYBB PTPRJ SGCE IKBKB VAMP2 CD82 ITGB2 NGFR GPC6 ITGAM PTPRC ITGAL SLC38A1 CAV1 EPHA2 CD53 MUC1 LYPD3 ITGAX CD36 LRRC8D PSEN1 ICAM1 STEAP4 ICAM3 MSR1 MYH9 COL17A1 TCIRG1 KTN1 GJA1 STXBP5 HLA-DQA1 HLA-DRA FXYD3 SPN CD97 NCKAP1L CD163 ITGB6 GPNMB SLC4A2 THY1 BST2 HLA-DPA1 FCER1G FAS CD14 MPP1 SLC2A1 SDC1 SLMAP LYN STOM ENTPD1 SLC4A7 ITGA5
GO_REGULATION_OF_CYSTEINE_TYPE_ENDOPEPTIDASE_ACTIVITY	0.00226244	0.0474957	0.403662	1.64345	0	98	S100A8 S100A9 SFN CDKN2A NGFR MMP9 IFI16 TNFAIP8 CTSH ARRB2 TRADD CASP1 ARRB1 DHCR24 CASP3 FAS LGALS9 FADD BCL10 TBC1D10A SFRP2 RPS27L PSMB9 PML IGBP1 GPX1 MICAL1 PAK2
GO_REGULATION_OF_SYMBIOSIS_ENCOMPASSING_MUTUALISM_THROUGH_PARASITISM	0.00225225	0.0474957	0.393177	1.63349	0	112	MPO LTF ELANE CTSG CAMP SNF8 CAV1 IFI16 CD36 OAS1 SP100 BST2 STAT1 TRIM38 TNIP1 LGALS9 STOM SQSTM1 PML ISG20 CCNK MX1 CDK9 CFL1 POLR2D LARP1 YTHDC2 POLR2E PPIE POLR2L GTF2F2 TRIM21 LGALS1 CAV2 POLR2B RSF1 PFN1 SNX3 PPIB VPS25 VAPA TAP1 ZC3HAV1 ISG15 DDX3X
GO_REGULATION_OF_MULTI_ORGANISM_PROCESS	0.00239808	0.0474957	0.364482	1.6326	0	198	HLA-A MPO LTF ELANE CTSG CAMP CYBA ARHGDIB SNF8 CAV1 CPA3 IFI16 CD36 OAS1 TMEM173 DOCK2 SPN IST1 SP100 ADA BST2 STAT1 HIST1H3A TRIM38 TNIP1 LGALS9 CD93 STOM ATP6V1H ELMO1 ZCCHC17 SQSTM1 PML ISG20 CCNK PTGDS RIPK2 MX1 CDK9 PAK2 CFL1 LRSAM1 PLAU AP2A1 TBK1 POLR2D B2M LARP1 YTHDC2 POLR2E AP2S1 AP1B1 ITCH PPIE POLR2L GTF2F2 TRIM21 LGALS1 CAV2 POLR2B RSF1 PFN1 SNX3 PPIB AP2B1 MAPK3 PTAFR VPS25 VAPA TA…
GO_CELLULAR_CHEMICAL_HOMEOSTASIS	0.00238095	0.0474957	0.374695	1.63123	0	165	S100A8 S100A9 LCN2 LTF ELANE CYBA TGM2 HK3 PTPRC CAV1 CD38 CMA1 TPT1 PLCG2 FN1 CD36 SLC9A3R1 PSEN1 ICAM1 NUBP1 TCIRG1 GJA1 ATP6V1G1 FTL SLC4A2 FAS PRKCB SRF ATP6V0C SLC4A7 ATP6V1H WFS1 CD40 CA2 ATP6V1E1 PML ATOX1 ATP6V1D SLC39A13 SLC39A14 HMOX1 ATP6V1F GNA13 PLAU ITPR1 FTH1 GNB1 ATP6V0D1 ATP6V1A SLC11A2 ANXA6
GO_SIGNAL_TRANSDUCER_ACTIVITY	0.00240964	0.0474957	0.356185	1.62974	0	238	S100A9 EGFR HLA-DRB1 KRT17 LSP1 IKBKB ITGB2 PLCB2 NGFR GPC6 PTPRC ITGAL EPHA2 FCGR2C PLCG2 CD36 ICAM1 PPFIA1 FCGR1A GJA1 HLA-DQA1 HLA-DRA GNG10 SPN CTSH CD97 SYK TRADD GMFB BST2 STK10 STAT1 HLA-DPA1 PTPN6 FCER1G GNAI3 FAS TRIM38 LGALS9 CD14 CD74 MAPK13 GNAI2 HLA-DQB1 SFRP2 LYN FLNA GNG5 WLS SLK CD40 CBL STAT5A RIPK2 MAP3K7 IKBKE PAK2 PAK1 FKBP1A HMOX1 PRLR PPP4C GNA13 LITAF TAOK3 ITPR1 GNG7 OXSR1…
GO_INTRACELLULAR_VESICLE	0.0027027	0.048467	0.328101	1.62071	0	559	HLA-A SERPINB3 MPO SFN LTF HLA-B ELANE CTSG DEFA1 ANXA3 CAMP EGFR CYBA CRISP3 HLA-DRB1 AZU1 NCF2 ARC DPP4 SEPT6 C3orf58 RAC2 HLA-C CYBB CORO1A MYH11 VAMP2 FMNL1 ITGB2 ARHGDIB NGFR RAB25 TMSB4X CAV1 CPA3 FN1 CD36 PSEN1 CHGB CTSB ITM2B MSR1 AP3M1 FCGR1A PHACTR2 ARAP1 TCIRG1 GJA1 STXBP5 HLA-DQA1 HLA-DRA FNDC3A VPS11 TMEM173 CAPG IST1 CTSH HLA-F RP2 RAB3D GBP5 RAB8B VWF CD163 ARRB2 OPTN SYK ADA ACP2 …
GO_REGULATION_OF_PROTEIN_POLYMERIZATION	0.00226757	0.0474957	0.396784	1.61238	0	97	EVL CORO1A WAS GMFG CAV1 HCLS1 ICAM1 TRIOBP ARHGAP18 CAPG ARPC5 LMOD1 NCKAP1L GMFB VASP CLIP1 ARPC2 ARPC3 ARPC1B GRB2 ACTR2 IQGAP2 SPTBN2 ACTR3 CAPZB TMOD3 TWF2 ARPC5L NCK1 ARPC4 WIPF1 CAPZA1 PRKCD CYFIP1 RDX PFN1 ARFIP2
GO_RESPONSE_TO_EXTERNAL_STIMULUS	0.00269542	0.048467	0.324262	1.61085	0	585	S100A12 HLA-A S100A8 S100A7 S100A9 MPO RNASE3 LTF BPI HLA-B ELANE CTSG DEFA1 ANXA3 CAMP CYBA HLA-DRB1 AZU1 S100A14 LYZ RNASE2 RAC2 EVL RETN KYNU IL18 CORO1A NQO1 HDDC3 TYMP LSP1 PTPRJ IKBKB ITGB2 NGFR HSPB1 G6PD PTPRC LXN CAV1 CPA3 EPHA2 TPT1 IFI16 PLCG2 FN1 AIF1 CD36 ICAM1 CTSB SAMHD1 ARSB GJA1 OAS1 TMEM173 COTL1 VAV1 DOCK2 IVNS1ABP SPN IST1 ALOX5 DMD NFKB2 IL16 NCKAP1L RPTOR ARRB2 OPTN AKR1C3 S…
GO_ENZYME_LINKED_RECEPTOR_PROTEIN_SIGNALING_PATHWAY	0.0025	0.0474957	0.351259	1.60988	0	249	EGFR CYBA NCF2 CYBB MVP PTPRJ NGFR HSPB1 EPHA2 MMP9 TGFB1I1 SULF1 TCIRG1 VAV1 ARPC5 SGPL1 ACTG1 NCKAP1L ATP6V1G1 ARRB2 SYK NEDD8 CASP3 ARPC2 NAMPT MAPK13 EPS15 ATP6V0C ARPC3 ARPC1B GRB2 LYN ACTR2 ATP6V1H ELMO1 ROCK1 CSK ATP6V1E1 PML LCP2 ATP6V1D TAB1 CBL STAT5A ACTR3 MAP3K7 PAK2 PAK1 GIT1 SORBS1 FKBP1A PRLR ATP6V1F ATP6AP1 PTPN1 ADAM10 AP2A1 POLR2D IQGAP1 POLR2E SMARCC1 NCK1 NCF4 ARPC4 AP2S1 ATP6…
GO_PROTEIN_COMPLEX_BINDING	0.00268097	0.0483902	0.330601	1.60835	0	468	HLA-A S100A8 S100A9 CAMSAP2 EGFR HLA-DRB1 ANXA8 LCP1 EVPL CORO1A MYH11 FAM83H VAMP2 FAP FMNL1 ITGB2 CTSS GMFG ITGAL MICALL2 MMP9 FCGR3A HCLS1 FCGR2C FN1 AIF1 SLC9A3R1 ICAM1 CTSB ICAM3 MYH9 PKP2 FCGR1A FERMT3 KIF2A MLKL TRIOBP HLA-DMB HLA-DRA DOCK2 CAPG IST1 ARPC5 LIMA1 PFKP HOOK1 NEXN STRN3 NCKAP1L RPTOR VWF SVIL FLNC ARRB2 SYK ITGB6 TRADD GPNMB DOK3 GMFB MARCKS KATNA1 THY1 TLN1 ARRB1 FCER1G CLIP…
GO_CHEMICAL_HOMEOSTASIS	0.00253165	0.0474957	0.349949	1.60663	0	269	S100A8 S100A9 SFN LCN2 LTF ELANE CYBA TGM2 S100A14 CA12 HK3 AKR1C1 KRT16 FLG2 NGFR PTPRC CAV1 CD38 CMA1 TPT1 PLCG2 FN1 CD36 SLC9A3R1 PSEN1 ICAM1 STEAP4 NUBP1 PKP2 FABP4 TCIRG1 GJA1 SOD2 OAS1 CTSH ATP6V1G1 FTL SLC4A2 STAT1 FAS PRKCB LCAT SRF NPC2 ATP6V0C EHD1 VPS13C GSTP1 SLC4A7 COMMD1 ATP6V1H WFS1 CD40 CA2 ATP6V1E1 PML PICALM ATOX1 ATP6V1D SLC39A13 SLC39A14 GK HMOX1 ATP6V1F ATP6AP1 GNA13 RPS6 PLA…
GO_REGULATION_OF_CELLULAR_COMPONENT_MOVEMENT	0.00251256	0.0474957	0.345	1.60328	0	301	SERPINB3 S100A7 ANXA3 EGFR S100A14 RAC2 EVL RETN CORO1A PTPRJ FAM83H WAS ARHGDIB KRT16 HSPB1 PTPRC RAB25 TMSB4X CAV1 EPHA2 MMP9 CYP1B1 FN1 AIF1 SLC9A3R1 ICAM1 PKP2 ARSB FERMT3 ARAP1 SULF1 ARHGAP18 CTSH CAPN7 NEXN DOCK10 NCKAP1L SP100 ADA ANXA1 MCC THY1 BST2 STK10 LGALS9 FADD RAP2B FGFR1OP MPP1 CD74 SRF VCL SFRP2 CDK6 CAMK1D SUN2 PLVAP LYN SPINT2 FLNA TPM1 ITGA5 ACTN1 ROCK1 SLK SH3BGRL3 PHPT1 IGBP…
GO_MEMBRANE_PROTEIN_COMPLEX	0.00255754	0.0474957	0.331096	1.59807	0	419	HLA-A HLA-B EGFR CYBA HLA-DRB1 NCF2 C3orf58 HLA-C CYBB SGCE IKBKB VAMP2 ITGB2 ITGAM ITGAL SNF8 CAV1 ITGAX PSEN1 AP3M1 MYH9 HLA-DMB TCIRG1 GJA1 STXBP5 HLA-DQA1 HLA-DRA VPS11 FXYD3 GNG10 HLA-F DMD HOOK1 APBB1IP ATP6V1G1 SYK ITGB6 TRADD STXBP2 HLA-DPA1 ARRB1 RRAGC PTPN6 FCER1G GNAI3 CASP3 FAS FADD BCL10 CD14 CD74 EPS15 ATP6V0C GNAI2 HLA-DQB1 GRB2 LYN ITGA5 ATP6V1H GNG5 VAMP8 KCNAB2 VPS18 SPCS3 VPS37…
GO_MEMBRANE_REGION	0.00249377	0.0474957	0.33528	1.59299	0	361	EGFR CYBA LCP1 ARC DPP4 PTPRJ SGCE IKBKB FAP NGFR EFHD2 PTPRC RAB25 CAV1 EPHA2 MUC1 FN1 AIF1 CD36 SLC9A3R1 PSEN1 ICAM1 CTSB SULF1 TCIRG1 GJA1 DMD RP2 ARRB2 AHNAK TRADD ANXA1 SLC4A2 THY1 TLN1 BST2 VASP STXBP2 FNBP1 ARRB1 GNAI3 CASP3 FAS ARPC2 FADD RAP2B PECAM1 BCL10 CD14 PIP5K1C GOPC SLC2A1 EPS15 RFTN1 RAB27A SYNE1 GNAI2 VCL EHD1 PLVAP LYN STOM MYOF SLC4A7 TPM1 ITGA5 CSK WLS NECAP2 CA2 ATP6V1E1 SP…
GO_ENZYME_ACTIVATOR_ACTIVITY	0.00244499	0.0474957	0.360453	1.59175	0	187	LTF PSME2 PSME1 ARHGDIB GMFG ALDH1A1 ACAP1 CAV1 FN1 ARHGAP25 PHACTR4 ARAP1 ACAP2 STXBP5 DOCK2 ARHGAP18 CTSH RP2 NCKAP1L GMFB CASP1 THY1 PSAP RALGAPB ARRB1 CASP3 BCL10 TBC1D10A SFRP2 AGFG2 RPS27L TRIP10 SH3BGRL3 SH3BP1 IQGAP2 ARHGAP4 MGST2 MYO9B RAB3GAP1 TAB1 DNAJC1 AFAP1L2 RABEP2 TBC1D4 PAK2 GIT1 ARHGEF6 PRLR GM2A ASAP1 IQGAP1 NCF4 GIT2 CTSC STK4 CAB39 PDPK1 CTAGE5 VCP PRKCD MAP2K1
GO_KINASE_BINDING	0.00246914	0.0474957	0.346356	1.59058	0	251	SFN EEF1A2 AKAP11 MVP PTPRJ IKBKB FAM83H WAS ITGB2 CDKN2A HSPB1 PTPRC CAV1 HCLS1 PKP2 MLKL NEK9 TMEM173 RPTOR SP100 ARRB2 SYK TRADD MARCKS THY1 ARRB1 PTPN6 FAS TNIP1 PRKCB FGFR1OP BCL10 SLC2A1 PGAM1 GRB2 FLNA GSTP1 RAB8A CSK SQSTM1 IGBP1 GLRX3 CBL MSN CCNK PAK2 PAK1 ARHGEF16 TWF2 PTPN1 RPS6 ADD3 ADAM10 AP2A1 CTNND1 IQGAP1 DSP LIMS1 NCK1 AP1B1 DNAJA3 PLEK ELP2 CDC37 ACTA2 GOLGA2 CAB39 ILK PDPK1 CA…
GO_VACUOLE	0.00273973	0.048467	0.322585	1.58612	0	546	HLA-A MPO HLA-B DEFA1 EGFR CYBA HLA-DRB1 AKR1B10 AZU1 ANXA8 NCF2 ARC EEF1A2 DPP4 RNASE2 HLA-C IRAK4 CORO1A VAMP2 CTSS NGFR IFI30 GPC6 SNF8 ACAP1 CAV1 MICALL2 TPT1 PSEN1 STEAP4 CTSB ITM2B AP3M1 FCGR1A ARSB HLA-DMB ACAP2 TCIRG1 GJA1 HLA-DQA1 HLA-DRA VPS11 CTSH HLA-F RPTOR ASAH1 ATP6V1G1 OPTN ADA GIMAP5 ACP2 AHNAK ANXA1 MARCKS BST2 STXBP2 PSAP FNBP1 HLA-DPA1 ARRB1 WDFY1 ANKRD13A RRAGC CLIP1 GNAI3 AR…
GO_IMMUNE_EFFECTOR_PROCESS	0.00244499	0.0474957	0.346668	1.582	0	236	MPO ELANE CTSG DEFA1 ANXA3 HLA-DRB1 AZU1 LCP1 IRAK4 CORO1A VAMP2 WAS PTPRC ITGAL FCGR3A IFI16 PLCG2 PSEN1 ICAM1 SAMHD1 FCGR1A OAS1 TMEM173 VAV1 DOCK2 ARPC5 CTSH ACTG1 APBB1IP NCKAP1L SYK ADA GBP1 BST2 STAT1 STXBP2 IGKV1D-33 CRP PTPN6 FCER1G FAS ARPC2 FADD BCL10 CD74 MX2 RFTN1 RAB27A ARPC3 ARPC1B HLA-DQB1 GRB2 LYN FCGR2A ACTR2 ELMO1 VAMP8 IRF9 GBF1 CD40 PML ISG20 CARD9 CADM1 UNC93B1 IFIT3 ACTR3 MX…
GO_VACUOLAR_PART	0.00247525	0.0474957	0.333283	1.57866	0	342	HLA-A HLA-B DEFA1 EGFR HLA-DRB1 AZU1 ANXA8 EEF1A2 DPP4 HLA-C IRAK4 CTSS IFI30 GPC6 SNF8 ACAP1 CAV1 PSEN1 CTSB ITM2B AP3M1 FCGR1A ARSB HLA-DMB ACAP2 TCIRG1 HLA-DQA1 HLA-DRA VPS11 CTSH HLA-F RPTOR ASAH1 ATP6V1G1 ACP2 AHNAK ANXA1 PSAP HLA-DPA1 ARRB1 RRAGC GNAI3 RAP2B CD14 CD74 RAB32 GOPC EPS15 RAB27A ATP6V0C HLA-DQB1 EHD1 SUN2 SDC1 RAB8A COMMD1 GYG1 ATP6V1H PLIN3 VAMP8 VPS18 WLS VPS37C ATP6V1E1 PML …
GO_CELLULAR_HOMEOSTASIS	0.00243309	0.0474957	0.344654	1.56237	0	221	S100A8 S100A9 LCN2 LTF ELANE CAMP CYBA TGM2 HK3 NCF2 CYBB PTPRC CAV1 CD38 CMA1 TPT1 PLCG2 FN1 CD36 SLC9A3R1 GLRX PSEN1 ICAM1 NUBP1 TCIRG1 GJA1 DMD ATP6V1G1 FTL SLC4A2 FAS PRKCB SRF ATP6V0C SLC4A7 ATP6V1H WFS1 SH3BGRL3 CD40 CA2 ATP6V1E1 PML ATOX1 ATP6V1D GLRX3 GPX1 SLC39A13 SLC39A14 HMOX1 ATP6V1F GNA13 PLAU ITPR1 FTH1
GO_REGULATION_OF_INTRACELLULAR_TRANSPORT	0.00240964	0.0474957	0.337585	1.55441	0	260	SFN EGFR CYBA LCP1 RNASE2 RAC2 IL18 CORO1A UBASH3B VAMP2 CDKN2A CAV1 MICALL2 HCLS1 ITGAX CD36 SLC9A3R1 VPS11 TMEM173 DMD SP100 SYK THY1 BST2 STXBP2 SNAPIN SNIP1 PCM1 PTPN6 FCER1G LGALS9 GOPC MX2 GSTO1 SFRP2 EHD1 LYN FLNA STOM UBE2J1 VAMP8 CSK CLIC2 PML EHD2 DIAPH1 RAB3GAP1 PSMD10 REEP6 MSN DNAJC13 UBAC2 ACAA2 FKBP1A HMOX1 PTPN1 HNMT LITAF PEMT KPNA1 VPS35 SNX12 CTSK SCFD1 MAP1B SNX6 PDPK1 PRKCD M…
GO_REGULATION_OF_PROTEIN_COMPLEX_ASSEMBLY	0.00244499	0.0474957	0.351919	1.55429	0	185	MMP1 LCP1 EVL CORO1A WAS GMFG CAV1 FBLIM1 HCLS1 CD36 ICAM1 TRIOBP VPS11 ARHGAP18 CAPG ARPC5 LMOD1 GBP5 NCKAP1L GMFB VASP CLIP1 FAS ARPC2 SRF IMPACT ARPC3 ARPC1B GRB2 ACTR2 VPS18 RALB IQGAP2 SPTBN2 TFIP11 MSN ACTR3 CAPZB TMOD3 TWF2 ARPC5L DDB2 NCK1 ARPC4 WIPF1 PLEK CTNNBIP1 GTF2F2 CAPZA1 PEX5 CREB1 VCP PRKCD CYFIP1 RDX PFN1 ARFIP2 BID
GO_LAMELLIPODIUM	0.00228833	0.0474957	0.374087	1.54018	0	105	DPP4 IGF2BP1 RAC2 EVL CORO1A FAP EPHA2 AIF1 PHACTR4 APBB1IP PALLD MCC VASP ARPC3 ROCK1 SH3BGRL3 IQGAP2 FLOT1 MYO9B ACTR3 SLC39A14 DPYSL3 CFL1 ARHGEF6 TWF2 ABI3 CTNND1 MYH10 DYSF ACTC1 CORO1C CTNNA1 ACTA2 ILK CYFIP1 DNM2 RDX
GO_TISSUE_DEVELOPMENT	0.00268097	0.0483902	0.314628	1.5338	0	481	CASP14 S100A7 SFN KRT5 SPRR2D SPRR2A SPRR1B EGFR TGM2 KRT17 IVL LCP1 EVPL CSTA ARC BASP1 PPL C3orf58 ZEB2 MYH11 FAM83H WAS ITGB2 AKR1C1 KRT16 NGFR ITGAM PTPRC RAB25 CAV1 EPHA2 MMP9 CYP1B1 FN1 SLC9A3R1 PSEN1 ICAM1 CTSB TGFB1I1 COL17A1 PHACTR4 PKP2 SULF1 LTA4H GJA1 FNDC3A HSBP1 CTSH KRT9 NEXN KRT6B CRABP2 S100A4 SVIL PALLD AKR1C3 ADA SPI1 CPT1A GPNMB ANXA1 MARCKS KRT2 THY1 VASP STAT1 PSAP DHCR24 CA…
GO_POSITIVE_REGULATION_OF_RESPONSE_TO_STIMULUS	0.00274725	0.048467	0.30444	1.53301	0	716	S100A12 HLA-A S100A8 S100A7 S100A9 SFN LTF HLA-B ELANE CTSG EGFR CYBA HLA-DRB1 AZU1 S100A14 ARC PSME2 PSME1 RAC2 ZEB2 IL18 IRAK4 SASH3 SKAP2 PTPRJ IKBKB WAS ITGB2 CTSS CDKN2A NGFR HSPB1 ITGAM PTPRC CD209 CAV1 CD38 MMP9 FCGR3A CYP1B1 IFI16 HCLS1 PLCG2 MNDA FN1 AIF1 CD36 SLC9A3R1 SH2D1A PSEN1 ICAM1 CTSB ICAM3 TGFB1I1 FCGR1A FABP4 ARAP1 HLA-DMB SULF1 PSMB8 GJA1 HLA-DQA1 HLA-DRA TMEM173 VAV1 ARPC5 CT…
GO_SIGNALING_RECEPTOR_ACTIVITY	0.00228311	0.0474957	0.371386	1.5326	0	106	EGFR HLA-DRB1 KRT17 ITGB2 NGFR GPC6 PTPRC ITGAL EPHA2 FCGR2C CD36 ICAM1 HLA-DQA1 HLA-DRA SPN CTSH CD97 HLA-DPA1 PTPN6 FCER1G FAS CD14 CD74 HLA-DQB1 SFRP2
GO_CELL_DEATH	0.0025	0.0474957	0.318263	1.52819	0	389	CASP14 CLC S100A8 S100A9 SFN LCN2 S100A14 MZB1 FAP ITGB2 CDKN2A NGFR CAV1 CD38 EPHA2 MMP9 CYP1B1 IFI16 CASP4 PSEN1 MLKL SULF1 GJA1 SOD2 TNFAIP8 TMEM173 SPN CTSH SGPL1 ARRB2 OPTN SPI1 ACP2 TRADD CASP1 STAT1 ARRB1 DHCR24 RRAGC PTPN6 CASP3 FAS LGALS9 PRKCB FADD BCL10 CD14 ZFP36L1 SFRP2 RPS27L NFKB1 ELMO1 KANK2 ROCK1 RALB SLK CD40 SQSTM1 PML IGBP1 CADM1 PSMD10 ATM GPX1 MICAL1 ACAA2 RIPK2 MAP3K7 KIF1B…
GO_PLASMA_MEMBRANE_REGION	0.0025	0.0474957	0.330196	1.51785	0	267	EGFR CYBA LCP1 ARC DPP4 PTPRJ SGCE FAP NGFR RAB25 CAV1 EPHA2 MUC1 FN1 AIF1 CD36 SLC9A3R1 CTSB TCIRG1 GJA1 DMD RP2 ARRB2 ANXA1 SLC4A2 THY1 TLN1 BST2 VASP STXBP2 ARRB1 FAS ARPC2 PIP5K1C GOPC SLC2A1 EPS15 RAB27A SYNE1 EHD1 PLVAP MYOF SLC4A7 TPM1 ITGA5 WLS CA2 ATP6V1E1 SPTBN2 PICALM LCP2 EHD2 FLOT1 DIAPH1 CADM1 CBL MSN AKR1A1 SLC3A2 KCTD12 PAK1 CLTB CFL1 HMOX1 GNA13 AP2A1 PEMT ITPK1 PI4K2A DSP GNB1 I…
GO_POSITIVE_REGULATION_OF_MULTICELLULAR_ORGANISMAL_PROCESS	0.00258398	0.0474957	0.314179	1.51684	0	427	SERPINB7 HLA-A SERPINB3 S100A9 SFN LTF ELANE ANXA3 CAMP CYBA KRT17 AZU1 BASP1 PNP RETN ZEB2 IL18 SASH3 IKBKB ITGB2 NGFR HSPB1 RAB25 CAV1 CD38 CMA1 MMP9 CYP1B1 IFI16 HCLS1 PLCG2 FN1 AIF1 CD36 PSEN1 ICAM1 TGFB1I1 ARSB SULF1 GJA1 TMEM173 LRRFIP1 SPN IST1 CTSH ALOX5 CAPN7 DMD NFKB2 CRABP2 GBP5 RAB8B NCKAP1L GRN SYK ADA TRADD ANXA1 MARCKS CASP1 PTGS1 HLA-DPA1 IDO1 FCER1G LGALS9 PRKCB FADD BCL10 CD14 C…
GO_HOMEOSTATIC_PROCESS	0.0026738	0.0483902	0.31189	1.51098	0	441	S100A8 S100A9 SFN LCN2 LTF ELANE CAMP CYBA TGM2 S100A14 CA12 RFC2 HK3 NCF2 LYZ RAC2 SASH3 CYBB CORO1A AMPD3 AKR1C1 KRT16 FLG2 NGFR HSPB1 G6PD PTPRC CAV1 CD38 CMA1 TPT1 HCLS1 PLCG2 FN1 CD36 SLC9A3R1 GLRX PSEN1 ICAM1 STEAP4 NUBP1 ZNF830 PKP2 FABP4 TCIRG1 GJA1 SOD2 OAS1 CTSH DMD ACTG1 RAB3D NCKAP1L ATP6V1G1 SP100 SPI1 ANXA1 FTL SLC4A2 STAT1 TNKS1BP1 CASP3 FAS PRKCB FADD LCAT SRF NPC2 ATP6V0C EHD1 LY…
GO_REGULATION_OF_NEUROTRANSMITTER_RECEPTOR_ACTIVITY	0.00220751	0.0474957	0.986178	1.50268	0	2	ARC FNTA
GO_PROTEIN_PHOSPHORYLATION	0.00255102	0.0474957	0.324668	1.499	0	290	CTSG EGFR PSME2 PSME1 IL18 IRAK4 MAST4 IKBKB GMFG CAV1 EPHA2 MLKL PSMB8 NEK9 CTSH CDC42BPB PSMB10 SYK GMFB THY1 STK10 PSMA2 PTPN6 LGALS9 PRKCB FGFR1OP MAPK13 CDK6 GRB2 CAMK1D PLVAP LYN NFKB1 ROCK1 CSK MORC3 SLK SQSTM1 PSMB9 PML SPTBN2 CSNK1D PSMD10 ATM TAB1 STAT5A CCNK RIPK2 PIK3C3 MAP3K7 CDK9 IKBKE PAK2 NEFL PAK1 ERN2 ARHGEF6 PRLR PTPN1 ADAM10 ABI3 TBK1 TAOK3 OXSR1 IKBKG SCYL1 CDC37 STK4 AAK1 PI…
GO_CELL_PROJECTION	0.00277778	0.048467	0.30133	1.49668	0	606	ANXA3 CYBA LCP1 ARC BASP1 DPP4 SEPT6 IGF2BP1 RAC2 EVL LPXN CORO1A PTPRJ SGCE VAMP2 FAP FMNL1 NGFR DEF6 RAB25 CAV1 MICALL2 EPHA2 AIF1 CD36 SLC9A3R1 PSEN1 NUBP1 AP3M1 MYH9 PHACTR4 FERMT3 KIF2A SPN ARPC5 ALOX5 DMD RP2 APBB1IP STRN3 S100A4 RPTOR SVIL PALLD ARRB2 ADA ACP2 ANXA1 MARCKS MCC KATNA1 THY1 PTGS1 TLN1 VASP STAT1 SNAPIN S100A11 ARRB1 PCM1 SNCG CLIP1 FAS ARPC2 FADD PGK2 MPP1 PIP5K1C GOPC TBC1D…
GO_BIOLOGICAL_ADHESION	0.00250627	0.0474957	0.315289	1.49665	0	352	S100A8 S100A9 LY6D EGFR LCP1 CSTA DPP4 DOCK8 RAC2 LPXN CORO1A SGCE FAP WAS ITGB2 HSPB1 ITGAM PTPRC ITGAL CD209 MICALL2 EPHA2 FBLIM1 CYP1B1 LYPD3 ITGAX FN1 CD36 PSEN1 ICAM1 ICAM3 PARVG PPFIA1 TGFB1I1 MYH9 COL17A1 PKP2 FERMT3 FNDC3A VAV1 DOCK2 SPN ACTG1 APBB1IP PSMB10 CD97 VWF SYK ADA ITGB6 GPNMB ANXA1 MARCKS THY1 TLN1 STK10 PTPN6 FCER1G FAS TNIP1 FADD RAP2B PECAM1 CD74 SRF PIP5K1C ZFP36L1 CD93 RAB…
GO_CELLULAR_RESPONSE_TO_ORGANIC_SUBSTANCE	0.00277778	0.048467	0.297176	1.48863	0	661	HLA-A HLA-B DEFA1 EGFR CYBA HLA-DRB1 PSME2 PSME1 HLA-C IL18 IRAK4 CORO1A GBP2 IKBKB VAMP2 MT1X ITGB2 AKR1C1 CTSS NGFR IFI30 HSPB1 CAV1 CMA1 CYP1B1 HCLS1 FN1 AIF1 CD36 CASP4 ICAM1 CTSB TGFB1I1 SAMHD1 MSR1 FCGR1A ACAP2 TCIRG1 PSMB8 HLA-DQA1 HLA-DRA OAS1 TMEM173 GNG10 CTSH HLA-F PSMB10 GBP5 RPTOR ATP6V1G1 SP100 ARRB2 AKR1C3 SYK SPI1 CPT1A TRADD ANXA1 CASP1 GBP1 TLN1 BST2 STAT1 PSAP SNIP1 HLA-DPA1 NE…
GO_POSITIVE_REGULATION_OF_CELL_PROLIFERATION	0.00245098	0.0474957	0.32362	1.48756	0	262	SERPINB7 HLA-A SERPINB3 LTF PRTN3 ELANE EGFR CYBA DPP4 PNP RAC2 RETN IL18 IRAK4 SASH3 CORO1A LTBP3 MZB1 IKBKB PTPRC RAB25 CAV1 CD38 HCLS1 FN1 AIF1 NCCRP1 HLA-DMB TCIRG1 RNASEH2B SPN CTSH NCKAP1L RPTOR AKR1C3 SYK ADA ANXA1 STAT1 HLA-DPA1 PTPN6 LGALS9 FADD NAMPT FGFR1OP CD74 CAPN1 GNAI2 SFRP2 CDK6 NUDT16 NOTCH3 LYN
GO_POSITIVE_REGULATION_OF_MOLECULAR_FUNCTION	0.0027933	0.048467	0.27765	1.3883	0	650	S100A12 SERPINB3 S100A8 S100A9 LTF ELANE ANXA3 EGFR AZU1 RFC2 ARC EEF1A2 PSME2 PSME1 DOCK8 ZEB2 IKBKB ITGB2 ARHGDIB CTSS CDKN2A GMFG PLCB2 NGFR ALDH1A1 PTPRC ACAP1 CAV1 EPHA2 MMP9 IFI16 PLCG2 FN1 GLRX PSEN1 DENND4A ICAM1 ARHGAP25 PHACTR4 ARAP1 ACAP2 PSMB8 STXBP5 TMEM173 VAV1 DOCK2 ARHGAP18 CTSH DMD RP2 NFKB2 PSMB10 DOCK10 NCKAP1L RPTOR SP100 SYK TRADD GMFB MARCKS CAP1 CASP1 THY1 PSAP RALGAPB FNBP…
GO_MACROMOLECULAR_COMPLEX_BINDING	0.00273973	0.048467	0.276168	1.38241	0	647	HLA-A S100A8 S100A9 MPO CAMSAP2 EGFR HLA-DRB1 ANXA8 LCP1 EVPL CORO1A MYH11 FAM83H VAMP2 FAP FMNL1 ITGB2 CTSS GMFG ITGAL MICALL2 MMP9 FCGR3A HCLS1 FCGR2C FN1 AIF1 CD36 SLC9A3R1 ICAM1 CTSB ICAM3 MSR1 MYH9 PKP2 FCGR1A FERMT3 KIF2A MLKL TRIOBP HLA-DMB HLA-DRA DOCK2 CAPG IST1 ARPC5 LIMA1 PFKP HOOK1 NFKB2 NEXN STRN3 NCKAP1L RPTOR VWF SVIL FLNC ARRB2 SYK ITGB6 TRADD GPNMB DOK3 GMFB MARCKS KATNA1 THY1 TL…
GO_REGULATION_OF_RESPONSE_TO_STRESS	0.00275482	0.048467	0.276217	1.37808	0	635	S100A12 HLA-A SERPINB3 S100A8 S100A9 LTF HLA-B ELANE EGFR CYBA S100A14 PSME2 PSME1 ZEB2 IL18 IRAK4 UBASH3B IKBKB VAMP2 FAP ITGB2 CTSS CDKN2A HSPB1 ITGAM CD209 CAV1 CMA1 CPA3 MUC1 TPT1 IFI16 PLCG2 CD36 CASP4 SH2D1A CTSB ICAM3 SAMHD1 FABP4 PSMB8 GJA1 STXBP5 SOD2 HSBP1 PARP9 RNASEH2B TMEM173 VAV1 DOCK2 SPN IST1 PSMB10 GBP5 RPTOR ATP6V1G1 ARRB2 SYK ADA ANXA1 NMI CASP1 STAT1 PSAP HIST1H3A WDFY1 PSMA2 …
GO_ENZYME_BINDING	0.00276243	0.048467	0.265485	1.34047	0	764	SERPINB3 SFN PRTN3 ELANE EGFR RFC2 LCP1 NCF2 CSTA EEF1A2 DPP4 AKAP11 MVP PTPRJ IKBKB FAM83H FAP FMNL1 WAS ITGB2 ARHGDIB CDKN2A NGFR HSPB1 PTPRC CAV1 MICALL2 HCLS1 FN1 SLC9A3R1 CAST AP3M1 PHACTR4 PKP2 MLKL TRIOBP PPP6R3 ACAP2 TCIRG1 NEK9 STXBP5 FXYD3 TMEM173 COTL1 CDC42BPB DMD PPP1R18 ACTG1 RAB3D STRN3 RPTOR VWF ATP6V1G1 SP100 ARRB2 OPTN SYK TRADD MARCKS GBP1 SLC4A2 THY1 STAT1 ARRB1 NEDD8 DHCR24 P…
GO_REGULATION_OF_CELL_PROLIFERATION_INVOLVED_IN_KIDNEY_DEVELOPMENT	0.00206612	0.0474957	0.999294	1.32007	0	1	SERPINB7
GO_SMALL_MOLECULE_METABOLIC_PROCESS	0.0015674	0.0474957	-0.274844	-1.34665	0	804	ACAN NCAN PRELP CRABP1 FOLR1 DPM1 BGN LMBRD1 RBP4 SCARB1 FMOD ATP1B1 CSPG4 XDH PLA2G2A MCAT POFUT1 SHMT1 PRKAA1 GC SLC44A2 CBR4 MECR ENPP1 HSD17B10 TTR MCEE POFUT2 SLC27A1 MDH2 NDUFAB1 CA3 OGN ENPP2 PLA2G4A DDAH1 CKMT1A SORD SNCA FH PAPSS1 GLS COX7A2L PRKAR2B DECR1 SLC25A10 ALDH5A1 CHDH ASS1 MOCS1 AQP1 CA1 CYB5R1 TARS2 LDHB GAA PAM COQ7 COX7C ABHD14B YARS2 GCSH GPT DARS2 ALDH6A1 DHTKD1 SULT1A1 IG…
GO_ORGANONITROGEN_COMPOUND_BIOSYNTHETIC_PROCESS	0.00160772	0.0474957	-0.289175	-1.37219	0	512	ACAN NCAN PRELP BGN FMOD CSPG4 SDC2 SHMT1 OPLAH SLC44A2 SLC27A1 OGN PLA2G4A TMEM14C SNCA MRPL45 PAPSS1 MRPL2 MRPL15 GLS SLC25A10 CHDH MRPL12 ASS1 MOCS1 AQP1 MRPS23 MRPL16 MRPL27 TARS2 SRM YARS2 GPT DARS2 FAU TUFM MRPL53 RPL36A RPL36 TMLHE APOA1 IBA57 PYCR1 PYCR2 ALDH9A1 SLC25A11 MRPS6 RPS28 APOA2 SLC25A19 IARS2 NMNAT3 NMRAL1 AGRN RPS29 SLC44A1 DUT MRPS21 GSTM2 SLC25A12 ATP5EP2 FXN MRPL30 CHPF NAR…
GO_CARBOHYDRATE_DERIVATIVE_METABOLIC_PROCESS	0.00163934	0.0474957	-0.312824	-1.46424	0	429	ACAN COL2A1 NCAN PRELP DPM1 BGN CHI3L1 FMOD THBS1 ITIH6 ATP1B1 CSPG4 SDC2 ITIH1 PLA2G2A POFUT1 SHMT1 ITIH2 MCFD2 ITIH3 PGLYRP2 CBR4 ENPP1 MCEE POFUT2 SLC27A1 NDUFAB1 OGN PLA2G4A GOLPH3 SORD SNCA PAPSS1 GUSB PIGT COX7A2L ALDH5A1 MOCS1 AQP1 COX7C ABHD14B SLC9A1 DHTKD1 SULT1A1 IGF1 ITIH4 CMAS MSH2 CFP PIGU PFKM SIRT5 NDUFV3 BPNT1 IMPAD1 NDUFB11 AGRN GALNS DUT UGP2 PIGK SDHC ATP5EP2 GAPDH FXN NDUFS4 …
GO_ORGANONITROGEN_COMPOUND_METABOLIC_PROCESS	0.0015528	0.0474957	-0.301793	-1.48937	0	873	ACAN NCAN PRELP FOLR1 BGN LMBRD1 CHI3L1 FMOD ITIH6 ATP1B1 CSPG4 XDH SDC2 ITIH1 PLA2G2A SHMT1 ITIH2 CPXM2 OPLAH ITIH3 AMBP SLC44A2 PGLYRP2 ENPP1 HSD17B10 MCEE SLC27A1 MDH2 NDUFAB1 OGN ENPP2 PLA2G4A DDAH1 TMEM14C HPX CKMT1A AEBP1 SNCA MAOB MRPL45 PAPSS1 GUSB MRPL2 HTRA2 MRPL15 GLS COX7A2L SLC25A10 ALDH5A1 CHDH GDAP1 MRPL12 ASS1 MOCS1 AQP1 MRPS23 MRPL16 MRPL27 TARS2 LDHB F2 PAM SRM COX7C ABHD14B YAR…
GO_ORGANIC_ACID_METABOLIC_PROCESS	0.0016	0.0474957	-0.318322	-1.49604	0	446	ACAN NCAN PRELP CRABP1 FOLR1 BGN FMOD CSPG4 MCAT SHMT1 PRKAA1 CBR4 MECR ENPP1 HSD17B10 MCEE SLC27A1 MDH2 NDUFAB1 OGN PLA2G4A DDAH1 CKMT1A SORD SNCA FH PAPSS1 GLS PRKAR2B DECR1 ALDH5A1 ASS1 TARS2 LDHB PAM ABHD14B YARS2 GCSH GPT DARS2 ALDH6A1 DHTKD1 SULT1A1 IGF1 CMAS TMLHE L2HGDH PYCR1 PYCR2 PFKM GLO1 HIBADH BCKDHB ALDH9A1 LYPLA1 BPNT1 AACS IARS2 BPHL IMPAD1 NMNAT3 EPHX2 GALNS MORC2 UGP2 ACO2 ABHD5…
GO_NEURON_DIFFERENTIATION	0.00167785	0.0474957	-0.339855	-1.4996	0	245	S100B PRELP SFRP1 MATN2 LAMA2 FOLR1 ECM2 THBS4 CLU FMOD PROM1 SDC2 CALU PTPRZ1 MAP2 PTN OGN NFIB PIGT HTRA2 KRAS RAPH1 UCHL1 CTHRC1 ZNF280D APOA1 NRCAM S100A6 TBCE TNC AGRN CLMN DPYSL2 SOD1 AFG3L2 SCRIB NCDN ZNF280C LUM CPNE1 APP BAIAP2 PQBP1 EFHD1 APOA4 SPAST
GO_MITOCHONDRION	0.00156986	0.0474957	-0.320655	-1.57818	0	833	CLU GTPBP3 ACOT13 MTFP1 MCAT SHMT1 TOMM6 VDAC3 CBR4 MECR HSD17B10 MCEE SLC27A1 MDH2 NDUFAB1 TFAP2C RAB24 PLA2G4A DDAH1 TMEM14C CRYAB GOLPH3 CKMT1A TMEM65 SORD SNCA MAOB FH MRPL45 PHB2 PUS1 FAHD1 PHB MRPL2 HTRA2 MRPL15 GLS COX7A2L PNPT1 KRAS PRKAR2B DECR1 SLC25A10 SOX10 HSPE1 ALDH5A1 CHDH DNM1L GDAP1 MRPL12 ASS1 MRPS23 CYB5R1 MRPL16 MRPL27 NVL TARS2 LDHB COQ7 COX7C RRP15 YARS2 GCSH DARS2 ALDH6A1 S…
GO_BONE_GROWTH	0.0018622	0.0474957	-0.958783	-1.59285	0	3	THBS3 COMP
GO_ENVELOPE	0.00155763	0.0474957	-0.333679	-1.59977	0	570	CLU MTFP1 TOMM6 VDAC3 TMEM97 SLC27A1 MDH2 NDUFAB1 PLA2G4A TMEM14C GOLPH3 CKMT1A SORD SNCA MAOB MRPL45 PHB2 PHF8 FAHD1 PHB MRPL2 HTRA2 MRPL15 LEMD2 COX7A2L PNPT1 PRKAR2B SLC25A10 SOX10 MAD2L1 CHDH DNM1L GDAP1 MRPL12 ASS1 AQP1 MRPS23 MRPL16 MRPL27 COQ7 COX7C MTCH2 TMEM11 MRPL53 CISD1 GFER CHCHD3 L2HGDH ARL2BP NUP35 S100A6 SIRT5 NDUFV3 SLC22A18 SLC25A11 OCIAD2 MRPS6 SLC25A19 BPHL TOMM22 NDUFB11 OSBP…
GO_EXTRACELLULAR_STRUCTURE_ORGANIZATION	0.00168634	0.0474957	-0.414082	-1.73928	0	171	ACAN COL2A1 HAPLN1 NCAN COL9A1 MATN4 LAMA2 COL8A1 ECM2 BGN FMOD MATN3 THBS1 FBN2 A2M COMP VTN PLG CST3 TTR ADAMTS4 COL11A2 SNCA DPT PLOD3 SMOC2 NID1 COL12A1 TNC SERPINF2 KLKB1 AGRN MFAP2 P4HA1 CD47 FGA DNAJB6 LUM LOXL2 TGFBI PXDN APP COL18A1 PRDX4 FGB
GO_MITOCHONDRION_ORGANIZATION	0.00168067	0.0474957	-0.392693	-1.76163	0	304	HAPLN1 CLU CAPS ATP1B1 MTFP1 HPR HSD17B10 SFRP4 NDUFAB1 SNCA MRPL45 PHB2 PUS1 PHB MRPL2 HTRA2 MRPL15 PNPT1 C5 DNM1L GDAP1 MRPL12 MRPS23 MRPL16 MRPL27 TARS2 MYH14 YARS2 DARS2 SLC9A1 MTCH2 TUFM TMEM11 MRPL53 CHCHD3 NDUFV3 MRPS6 TOMM22 NDUFB11 MRPS21 AFG3L2 FXN TOMM34 NDUFS4 MAP1A MRPL30 MTX2 NUBPL TOMM40 MRPL44 MRPL43 UQCR10 MRPL49 BMF APOO NME2 MRPL19 MRPL10 MTIF2 TFAM TTC19 CYCS MTX3 MRPL3 MRPS28…
GO_TRANSLATIONAL_ELONGATION	0.00178253	0.0474957	-0.477403	-1.77379	0	74	MRPL45 MRPL2 MRPL15 MRPL12 MRPS23 MRPL16 MRPL27 TUFM MRPL53 MRPS6 MRPS21 MRPL30 MRPL44 MRPL43 MRPL49 MRPL19 MRPL10 MRPL3 MRPS28 MRPL21 MRPS18A MRPL11 MRPL48 MRPL28 MRPL37 MRPL9 MRPL22 MRPS26 MRPL40 MRPL46 MRPS17 MRPS11 DAP3 MRPL38
GO_MITOCHONDRIAL_MEMBRANE_PART	0.00177936	0.0474957	-0.460965	-1.79795	0	100	TOMM6 NDUFAB1 SNCA COX7A2L SOX10 GDAP1 TMEM11 CHCHD3 L2HGDH NDUFV3 TOMM22 NDUFB11 AKAP1 SDHC ATP5EP2 NNT NDUFS4 UQCRH TOMM40 MCU UQCR10 APOO UQCRC1 UQCRB NDUFB1 PAM16 COX5A SAMM50 BCS1L NDUFS3 IMMT TOMM40L NDUFA4 BDH1 NDUFA2 COX7A2 NDUFB4 PPIF NDUFB10 UQCRC2 TOMM20 SLC25A6 NDUFB6 PMPCB NDUFV2 SDHA NDUFB5
GO_AMINO_ACID_BINDING	0.0017331	0.0474957	-0.544013	-1.80716	0	42	MFGE8 FOLR1 SCARB1 THBS1 SHMT1 DDAH1 ASS1 SCIN YARS2
GO_SULFUR_COMPOUND_BINDING	0.00179211	0.0474957	-0.457202	-1.80842	0	112	PRELP SFRP1 CLEC3B ECM2 THBS4 FMOD SERPINC1 THBS1 SOD3 THBS3 HRG ANG COMP VTN APOH SERPINE2 PTN ENPP1 OGN SMOC2 PCOLCE ALDH6A1 DHTKD1 KNG1 F11 AGRN GSTM2 LPA CFH ACBD6 GPC4 ACOT7 APP
GO_PEPTIDASE_INHIBITOR_ACTIVITY	0.00178891	0.0474957	-0.483575	-1.81301	0	78	SLPI SERPINA3 SERPINC1 SERPINF1 ITIH6 HRG SERPINA1 ITIH1 ITIH2 A2M SERPINA4 ITIH3 AMBP SERPINE2 CD109 CST3 SNCA PEBP1 C5 SERPINA7 KNG1 ITIH4 AGT SERPINF2 AHSG LPA SERPINB2 TIMP3 APP C3 SERPIND1 SERPINB5 SERPING1 C4B
GO_CONNECTIVE_TISSUE_DEVELOPMENT	0.00171821	0.0474957	-0.529946	-1.81464	0	47	COL2A1 COL9A1 MGP CHI3L1 THBS3 COMP COL11A2 NFIB AACS IMPAD1 OXCT1 HMGA2 LUM TGFBI FTO
GO_ELECTRON_TRANSPORT_CHAIN	0.00177305	0.0474957	-0.502355	-1.84448	0	70	NDUFAB1 SNCA COX7A2L ALDH5A1 COX7C NDUFV3 NDUFB11 SDHC SLC25A12 NDUFS4 UQCRH CYC1 UQCR10 CYCS UQCRC1 UQCRB SLC25A13 NDUFB1 COX5A NDUFS3 NDUFA4 NDUFA2 DLD NDUFB4 COQ9 NDUFB10 UQCRC2 NDUFB6 PMPCB NDUFV2 SDHA NDUFB5 MYBBP1A NDUFA13 NDUFA10 COX6C UQCRFS1 NDUFS2 COX5B UQCRQ SDHB NDUFB8 NDUFA3
GO_NEGATIVE_REGULATION_OF_PROTEIN_MATURATION	0.00169779	0.0474957	-0.702922	-1.84694	0	15	THBS1 A2M SERPINE2 CPB2 CD59 SERPINF2 SERPING1 C4BPB C4BPA
GO_LIPOPROTEIN_METABOLIC_PROCESS	0.00171821	0.0474957	-0.540798	-1.8518	0	47	DPM1 SCARB1 PIGT ALB GOLGA7 APOA1 PIGU APOM LYPLA1 APOA2 PIGK LPA APOA4 APOL1 PIGS APOC1 PRKACB NMT1 ATG5 P4HB LYPLAL1 PPT1
GO_ENDOCHONDRAL_BONE_MORPHOGENESIS	0.00176991	0.0474957	-0.765151	-1.85737	0	12	COL2A1 THBS3 COMP IMPAD1
GO_BONE_TRABECULA_MORPHOGENESIS	0.00184843	0.0474957	-0.963968	-1.86764	0	5	SFRP1 FBN2 THBS3
GO_KERATAN_SULFATE_BIOSYNTHETIC_PROCESS	0.00183824	0.0474957	-0.901015	-1.88375	0	7	ACAN PRELP FMOD OGN
GO_GROWTH_FACTOR_BINDING	0.00174825	0.0474957	-0.552398	-1.8924	0	48	COL2A1 THBS1 S100A13 A2M PTPRZ1 CD109 PTN IGFBP3 TGFB3 SDCBP SRPX2 FLT1 LTBP4 SEC61B SORT1 PXDN
GO_TRABECULA_MORPHOGENESIS	0.00169779	0.0474957	-0.721444	-1.8956	0	15	SFRP1 RBP4 FBN2 THBS3
GO_CARTILAGE_DEVELOPMENT	0.00171233	0.0474957	-0.608044	-1.90523	0	31	COL2A1 COL9A1 MGP CHI3L1 THBS3 COMP COL11A2 NFIB IMPAD1 HMGA2 LUM TGFBI
GO_EXTRACELLULAR_SPACE	0.0016	0.0474957	-0.401559	-1.90644	0	511	COL2A1 MFGE8 S100B PRELP MIA SFRP1 CLEC11A LOXL4 HAPLN3 CLEC3B SLPI ECM2 THBS4 CLU CHI3L1 RBP4 SERPINA3 FMOD SERPINC1 THBS1 SOD3 SERPINF1 PTX3 IGHG4 HRG PROM1 C8G CSN3 ANG MST1 XDH SERPINA1 ORM2 S100A13 C9 HPR ITIH1 CFD PLA2G2A ITIH2 CD9 A2M SERPINA4 C8A COMP CPXM2 PTPRZ1 CFHR1 GC VTN TF AMBP APOH SERPINE2 PLG CD109 PTN ENPP1 CST3 CPB2 TTR SFRP4 IGHG3 C1QC OGN ENPP2 ADAMTS4 LBP HPX ACTA1 SORD AEB…
GO_RESPIRATORY_CHAIN	0.00178571	0.0474957	-0.53783	-1.9116	0	60	NDUFAB1 SNCA COX7A2L NDUFV3 NDUFB11 SDHC NNT NDUFS4 UQCRH CYC1 UQCR10 CYCS UQCRC1 UQCRB NDUFB1 COX5A BCS1L NDUFS3 NDUFA4 NDUFA2 COX7A2 NDUFB4 NDUFB10 UQCRC2 NDUFB6 PMPCB NDUFV2 SDHA NDUFB5 NDUFA13 NDUFA10 HIGD1A UQCRFS1 NDUFS2 PARK7 SDHD UQCRQ SDHB NDUFB8 NDUFA3
GO_CELLULAR_PROTEIN_COMPLEX_DISASSEMBLY	0.00177305	0.0474957	-0.509759	-1.91273	0	77	MRPL45 MRPL2 MRPL15 MRPL12 MRPS23 MRPL16 MRPL27 DSTN MRPL53 MRPS6 MRPS21 MRPL30 MRPL44 MRPL43 MRPL49 MRPL19 MRPL10 MRPL3 MRPS28 MRPL21 MRPS18A MRPL11 MRPL48 MRPL28 VPS4A MRPL37 MRPL9 N6AMT1 MRPL22 MRPS26 MRPL40 MRPL46 STMN3 MRPS17 MRPS11 DAP3 MRPL38
GO_B_CELL_MEDIATED_IMMUNITY	0.00178571	0.0474957	-0.53678	-1.91402	0	61	CLU IGHG4 C8G C9 C8A C6 IGHG3 C1QC IGLV7-43 C1QA C8B C5 MSH6 MSH2 IGLC2 C2 C7 IGKV1-5 CFI IGKV3-20 C1QB IGLL5 C3 HSPD1 SERPING1 C4B C1S C4BPB C1QBP C1R C4BPA IGHG1
GO_INNER_MITOCHONDRIAL_MEMBRANE_PROTEIN_COMPLEX	0.00178253	0.0474957	-0.532846	-1.92166	0	64	NDUFAB1 SNCA CHCHD3 NDUFV3 NDUFB11 SDHC ATP5EP2 NDUFS4 MCU UQCR10 APOO UQCRC1 UQCRB NDUFB1 PAM16 COX5A BCS1L NDUFS3 IMMT NDUFA4 NDUFA2 NDUFB4 PPIF NDUFB10 UQCRC2 SLC25A6 NDUFB6 PMPCB NDUFV2 SDHA NDUFB5 NDUFA13 NDUFA10 TIMM50 UQCRFS1 NDUFS2 PARK7 SDHD SDHB NDUFB8 NDUFA3
GO_HYALURONAN_METABOLIC_PROCESS	0.00169779	0.0474957	-0.731596	-1.92228	0	15	ITIH6 ITIH1 ITIH2 ITIH3 GUSB SLC9A1 ITIH4
GO_VESICLE_LUMEN	0.00180505	0.0474957	-0.537665	-1.93817	0	65	CLEC3B CLU SERPINA3 THBS1 HRG SERPINA1 ORM2 CFD A2M SERPINA4 TF ITIH3 APOH PLG HPX ALB KNG1 IGF1 ITIH4 APOA1 TGFB3 A1BG ISLR SERPINF2 AHSG HBA1 FGA TIMP3 APP HBB ORM1 FGB SERPING1 FGG
GO_HEPARIN_BINDING	0.00177936	0.0474957	-0.53311	-1.94179	0	67	PRELP SFRP1 CLEC3B ECM2 THBS4 FMOD SERPINC1 THBS1 SOD3 THBS3 HRG ANG COMP VTN APOH SERPINE2 PTN OGN SMOC2 PCOLCE KNG1 F11
GO_FIBRINOLYSIS	0.0016835	0.0474957	-0.712968	-1.94199	0	17	HRG PLG CPB2 F2 SERPINF2 KLKB1 FGA SERPINB2 FGB SERPING1 FGG PROS1 F12
GO_PLATELET_DEGRANULATION	0.00175131	0.0474957	-0.523462	-1.94371	0	73	CLEC3B CLU SERPINA3 THBS1 HRG SERPINA1 ORM2 CFD CD9 A2M SERPINA4 TF ITIH3 APOH PLG CYB5R1 ALB KNG1 IGF1 ITIH4 APOA1 TGFB3 A1BG ISLR SERPINF2 AHSG SOD1 FGA TIMP3 APP ORM1 FGB
GO_ORGANELLAR_LARGE_RIBOSOMAL_SUBUNIT	0.00170068	0.0474957	-0.701616	-1.94641	0	19	MRPL2 MRPL15 MRPL12 MRPL16 MRPL27 MRPL43 MRPL49 MRPL19 MRPL10 MRPL3 MRPL21 MRPL11 MRPL28 MRPL22 MRPL46
GO_OXIDATIVE_PHOSPHORYLATION	0.00178571	0.0474957	-0.546833	-1.94986	0	61	NDUFAB1 SNCA COX7A2L COX7C MSH2 NDUFV3 NDUFB11 SDHC FXN NDUFS4 UQCRH CYC1 UQCR10 CYCS UQCRC1 UQCRB NDUFB1 COX5A NDUFS3 NDUFA4 NDUFA2 DLD NDUFB4 COQ9 NDUFB10 UQCRC2 AK2 NDUFB6 PMPCB NDUFV2 NDUFB5 NDUFA13 NDUFA10 COX6C
GO_ORGANELLAR_RIBOSOME	0.00174825	0.0474957	-0.57047	-1.95432	0	48	MRPL2 MRPL15 MRPL12 MRPL16 MRPL27 MRPS6 MRPS21 MRPL43 MRPL49 MRPL19 MRPL10 MRPL3 MRPS28 MRPL21 MRPS18A MRPL11 MRPL48 MRPL28 MRPL37 MRPL9 MRPL22 MRPS26 MRPL40 MRPL46 MRPS17 MRPS11 DAP3
GO_NEGATIVE_REGULATION_OF_WOUND_HEALING	0.00171233	0.0474957	-0.602579	-1.95512	0	36	HRG VTN APOH SERPINE2 PLG CD109 CPB2 APCS F2 KNG1 F11 SERPINF2 KLKB1 FGA SERPINB2 FGB SERPING1 FGG PROS1 F12 ANXA5
GO_KERATAN_SULFATE_CATABOLIC_PROCESS	0.00179533	0.0474957	-0.825776	-1.95852	0	11	ACAN PRELP FMOD OGN GALNS LUM HEXA
GO_HYALURONIC_ACID_BINDING	0.00181488	0.0474957	-0.849768	-1.95903	0	10	ACAN HAPLN1 NCAN HAPLN3
GO_NEGATIVE_REGULATION_OF_COAGULATION	0.00172712	0.0474957	-0.639539	-1.96585	0	29	HRG VTN APOH SERPINE2 PLG CPB2 F2 KNG1 F11 SERPINF2 KLKB1 FGA SERPINB2 FGB SERPING1 FGG PROS1 F12 ANXA5
GO_BLOOD_COAGULATION_FIBRIN_CLOT_FORMATION	0.0016835	0.0474957	-0.726238	-1.97813	0	17	A2M APOH F2 KNG1 F11 KLKB1 F9 FGA F10 FGB SERPING1 FGG C1QBP F12
GO_VITAMIN_BINDING	0.00170358	0.0474957	-0.625864	-1.98144	0	32	CRABP1 FOLR1 LMBRD1 RBP4 C8G GC PLOD3 PAM DHTKD1 TMLHE P4HA1 SEC14L2 AFM
GO_SERINE_TYPE_ENDOPEPTIDASE_INHIBITOR_ACTIVITY	0.00175747	0.0474957	-0.591825	-1.98173	0	44	SLPI SERPINA3 SERPINC1 SERPINF1 ITIH6 HRG SERPINA1 ITIH1 ITIH2 A2M SERPINA4 ITIH3 AMBP SERPINE2 CD109 PEBP1 SERPINA7 ITIH4 AGT SERPINF2 SERPINB2 APP SERPIND1 SERPINB5 SERPING1
GO_MITOCHONDRIAL_ENVELOPE	0.0016835	0.0474957	-0.430588	-1.98815	0	371	CLU MTFP1 TOMM6 VDAC3 SLC27A1 MDH2 NDUFAB1 PLA2G4A TMEM14C GOLPH3 CKMT1A SORD SNCA MAOB MRPL45 PHB2 FAHD1 PHB MRPL2 HTRA2 MRPL15 COX7A2L PNPT1 PRKAR2B SLC25A10 SOX10 CHDH DNM1L GDAP1 MRPL12 ASS1 MRPS23 MRPL16 MRPL27 COQ7 COX7C MTCH2 TMEM11 MRPL53 CISD1 GFER CHCHD3 L2HGDH ARL2BP SIRT5 NDUFV3 SLC25A11 OCIAD2 MRPS6 SLC25A19 BPHL TOMM22 NDUFB11 SLC44A1 MRPS21 AKAP1 PGAM5 SDHC SLC25A12 ATP5EP2 SOD1 AF…
GO_SULFUR_COMPOUND_BIOSYNTHETIC_PROCESS	0.00176678	0.0474957	-0.522363	-1.98996	0	84	ACAN NCAN PRELP BGN FMOD ACOT13 CSPG4 OPLAH OGN PAPSS1 GSTM2 ACSS1 CHPF AHCY LUM AGK ACOT7 GSTA4 GGCT PDHX SLC35B2 GSTT1 FASN ACOT8 PPT1 VCAN MTAP MGST1 ACOT2 ADI1 MGST3 DLD
GO_KERATAN_SULFATE_METABOLIC_PROCESS	0.00176991	0.0474957	-0.82552	-2.00391	0	12	ACAN PRELP FMOD OGN GALNS LUM HEXA
GO_ORGANELLE_INNER_MEMBRANE	0.00162866	0.0474957	-0.448308	-2.00856	0	286	MTFP1 SLC27A1 MDH2 NDUFAB1 PLA2G4A CKMT1A SNCA MAOB MRPL45 PHB2 FAHD1 PHB MRPL2 MRPL15 LEMD2 COX7A2L PRKAR2B SLC25A10 CHDH MRPL12 MRPS23 MRPL16 MRPL27 COQ7 COX7C MTCH2 TMEM11 MRPL53 CHCHD3 L2HGDH SIRT5 NDUFV3 SLC25A11 OCIAD2 MRPS6 SLC25A19 TOMM22 NDUFB11 MRPS21 AKAP1 SDHC SLC25A12 ATP5EP2 AFG3L2 NNT NDUFS4 UQCRH MRPL30 CYC1 MCU MRPL44 MRPL43 UQCR10 MRPL49 APOO MRPL19 MRPL10 NRM EFHD1 TTC19 HSPD1 …
GO_GOLGI_LUMEN	0.00169205	0.0474957	-0.626617	-2.00887	0	33	ACAN NCAN PRELP BGN FMOD SOD3 CSPG4 SDC2 OGN F2 LALBA AGRN F9 F10 GPC4 LUM
GO_MITOCHONDRIAL_MATRIX	0.00168919	0.0474957	-0.455829	-2.01042	0	259	CBR4 HSD17B10 MCEE MDH2 NDUFAB1 FH PUS1 MRPL2 MRPL15 GLS DECR1 HSPE1 ALDH5A1 MRPL12 MRPL16 MRPL27 TARS2 YARS2 GCSH DARS2 ALDH6A1 DHTKD1 TUFM TMLHE IBA57 PYCR1 ARL2BP PYCR2 SIRT5 HIBADH BCKDHB TXNRD2 MRPS6 IARS2 MRPS21 OXCT1 ACO2 AKAP1 SOD1 FXN ACSS1 CHPF NUBPL NARS2 MRPL43 MRPL49 BCKDK MRPL19 MRPL10 HSD17B8 TFAM HSPD1 MRPL3 MRPS28 MRPL21 FLAD1 MRPS18A PDHX SUCLG2 MRPL11 PAM16 ARL2 CLPX SSBP1 MRPL…
GO_PORE_COMPLEX	0.00169779	0.0474957	-0.770298	-2.02397	0	15	C8G C9 C8A C6 VDAC3 C8B C5 C7 TOMM40
GO_TRANSLATIONAL_TERMINATION	0.00178253	0.0474957	-0.56334	-2.03163	0	64	MRPL45 MRPL2 MRPL15 MRPL12 MRPS23 MRPL16 MRPL27 MRPL53 MRPS6 MRPS21 MRPL30 MRPL44 MRPL43 MRPL49 MRPL19 MRPL10 MRPL3 MRPS28 MRPL21 MRPS18A MRPL11 MRPL48 MRPL28 MRPL37 MRPL9 N6AMT1 MRPL22 MRPS26 MRPL40 MRPL46 MRPS17 MRPS11 DAP3 MRPL38 MRPS36 MRPL4 MRPL39
GO_MITOCHONDRIAL_PART	0.00158983	0.0474957	-0.431101	-2.05342	0	527	CLU MTFP1 TOMM6 VDAC3 CBR4 HSD17B10 MCEE SLC27A1 MDH2 NDUFAB1 PLA2G4A TMEM14C GOLPH3 CKMT1A SORD SNCA MAOB FH MRPL45 PHB2 PUS1 FAHD1 PHB MRPL2 HTRA2 MRPL15 GLS COX7A2L PNPT1 PRKAR2B DECR1 SLC25A10 SOX10 HSPE1 ALDH5A1 CHDH DNM1L GDAP1 MRPL12 ASS1 MRPS23 MRPL16 MRPL27 TARS2 COQ7 COX7C YARS2 GCSH DARS2 ALDH6A1 MTCH2 DHTKD1 TUFM TMEM11 MRPL53 CISD1 GFER CHCHD3 TMLHE L2HGDH IBA57 PYCR1 ARL2BP PYCR2 SI…
GO_MITOCHONDRIAL_PROTEIN_COMPLEX	0.00176678	0.0474957	-0.540677	-2.05973	0	84	TOMM6 NDUFAB1 SNCA PNPT1 CHCHD3 BCKDHB NDUFV3 TOMM22 NDUFB11 SDHC ATP5EP2 NDUFS4 TOMM40 MCU UQCR10 BCKDK APOO UQCRC1 UQCRB NDUFB1 PAM16 COX5A SAMM50 CLPX BCS1L NDUFS3 IMMT TOMM40L NDUFA4 NDUFA2 NDUFB4 PPIF NDUFB10 UQCRC2 TOMM20 SLC25A6 NDUFB6 PDK1 PMPCB NDUFV2 SDHA NDUFB5 MRPS36 NDUFA13 NDUFA10 TIMM50 UQCRFS1 NDUFS2 TIMM8B DLAT PARK7 SDHD SDHB SUPV3L1 NDUFB8 NDUFA3
GO_BASEMENT_MEMBRANE	0.00178571	0.0474957	-0.592908	-2.0957	0	58	COL2A1 MATN2 LAMA2 COL8A1 THBS4 SERPINF1 ANG SMOC1 PTN SMOC2 ALB NID1 TNC AGRN TIMP3 LOXL2 TGFBI COL18A1 EFEMP2
GO_PLATELET_ALPHA_GRANULE	0.00172414	0.0474957	-0.600783	-2.09834	0	52	CLU SERPINA3 THBS1 HRG SERPINA1 ORM2 CFD CD9 A2M SERPINE2 PLG SNCA CYB5R1 ALB KNG1 IGF1 TGFB3 A1BG ISLR SERPINF2 AHSG FGA APP ORM1 FGB SERPING1 FGG
GO_COMPLEMENT_ACTIVATION_ALTERNATIVE_PATHWAY	0.00176991	0.0474957	-0.867584	-2.10602	0	12	C8G C9 CFD C8A CFB C8B C5 CFP C7 CFH C3
GO_PLATELET_ALPHA_GRANULE_LUMEN	0.00171233	0.0474957	-0.654148	-2.12244	0	36	CLU SERPINA3 THBS1 HRG SERPINA1 ORM2 CFD A2M PLG ALB KNG1 IGF1 TGFB3 A1BG ISLR SERPINF2 AHSG FGA APP ORM1 FGB SERPING1 FGG
GO_AMINOGLYCAN_BIOSYNTHETIC_PROCESS	0.00172712	0.0474957	-0.694549	-2.13494	0	29	ACAN NCAN PRELP BGN FMOD CSPG4 SDC2 OGN AGRN CHPF GPC4 LUM HEXA
GO_HUMORAL_IMMUNE_RESPONSE_MEDIATED_BY_CIRCULATING_IMMUNOGLOBULIN	0.00171821	0.0474957	-0.626956	-2.14682	0	47	CLU IGHG4 C8G C9 C8A C6 IGHG3 C1QC IGLV7-43 C1QA C8B C5 IGLC2 C2 C7 IGKV1-5 CFI IGKV3-20 C1QB IGLL5 C3 SERPING1 C4B C1S C4BPB C1QBP C1R C4BPA IGHG1
GO_SULFUR_COMPOUND_CATABOLIC_PROCESS	0.00170068	0.0474957	-0.738477	-2.14758	0	23	ACAN NCAN PRELP BGN FMOD CSPG4 OGN GALNS AHCY LUM ACOT7 HEXA
GO_MITOCHONDRIAL_TRANSLATION	0.00174825	0.0474957	-0.586251	-2.16929	0	72	MRPL45 MRPL2 MRPL15 MRPL12 MRPS23 MRPL16 MRPL27 TARS2 YARS2 DARS2 TUFM MRPL53 MRPS6 MRPS21 MRPL30 MRPL44 MRPL43 MRPL49 MRPL19 MRPL10 MTIF2 MRPL3 MRPS28 MRPL21 MRPS18A MRPL11 MRPL48 AARS2 MRPL28 MRPL37 MRPL9 MRPL22 MRPS26 MRPL40 MRPL46 MRPS17 MRPS11 DAP3 MRPL38
GO_EXTRACELLULAR_MATRIX_COMPONENT	0.0018018	0.0474957	-0.575909	-2.17742	0	82	COL2A1 MATN2 LAMA2 COL8A1 THBS4 FBN2 SERPINF1 ANG PTPRZ1 SMOC1 PTN COL11A2 SNCA SMOC2 ALB NID1 COL12A1 TNC AGRN MFAP2 TIMP3 LUM LOXL2 TGFBI COL18A1 EFEMP2
GO_SECRETORY_GRANULE_LUMEN	0.00176678	0.0474957	-0.636745	-2.18323	0	49	CLEC3B CLU SERPINA3 THBS1 HRG SERPINA1 ORM2 CFD A2M SERPINA4 TF ITIH3 APOH PLG ALB KNG1 IGF1 ITIH4 APOA1 TGFB3 A1BG ISLR SERPINF2 AHSG FGA TIMP3 APP ORM1 FGB SERPING1 FGG
GO_AMINOGLYCAN_CATABOLIC_PROCESS	0.0017094	0.0474957	-0.671637	-2.20555	0	38	ACAN NCAN PRELP BGN CHI3L1 FMOD CSPG4 SDC2 PGLYRP2 OGN GUSB SLC9A1 AGRN GALNS GPC4 LUM HEXA
GO_SKELETAL_SYSTEM_DEVELOPMENT	0.00176991	0.0474957	-0.551339	-2.21433	0	125	ACAN COL2A1 HAPLN1 NCAN PRELP SFRP1 COL9A1 HAPLN3 MGP CHI3L1 RBP4 MATN3 FBN2 THBS3 TRPS1 CHAD COMP ADAMTS4 COL11A2 AEBP1 NFIB PAPSS1 FOXP1 IGF1 AKAP13 TGFB3 COL12A1 IMPAD1 DHRS3 AHSG
GO_GLYCOSAMINOGLYCAN_BINDING	0.00177305	0.0474957	-0.58318	-2.23334	0	86	ACAN HAPLN1 NCAN PRELP SFRP1 HAPLN3 CLEC3B ECM2 THBS4 BGN FMOD SERPINC1 THBS1 SOD3 THBS3 HRG ANG COMP VTN APOH SERPINE2 PGLYRP2 PTN OGN SMOC2 PCOLCE KNG1 F11
GO_REGULATION_OF_ACUTE_INFLAMMATORY_RESPONSE	0.00170648	0.0474957	-0.712447	-2.28679	0	34	C8G C9 A2M C8A VTN C6 PLA2G4A PHB2 CFB PHB APCS C8B C5 CD59 CFP KLKB1 C2 C7 CFH CFI C3 SERPING1 C4B C4BPB C1QBP PROS1 F12 C4BPA
GO_REGULATION_OF_HUMORAL_IMMUNE_RESPONSE	0.00172414	0.0474957	-0.751379	-2.33513	0	30	C8G C9 A2M C8A VTN C6 HPX PHB2 CFB PHB C8B C5 CD59 CFP C2 C7 CFH CFI C3 SERPING1 C4B C4BPB C1QBP PROS1
GO_AMINOGLYCAN_METABOLIC_PROCESS	0.00176678	0.0474957	-0.670735	-2.36949	0	57	ACAN NCAN PRELP BGN CHI3L1 FMOD ITIH6 CSPG4 SDC2 ITIH1 ITIH2 ITIH3 PGLYRP2 OGN GUSB SLC9A1 ITIH4 IMPAD1 AGRN GALNS CHPF GPC4 LUM HEXA
GO_MUCOPOLYSACCHARIDE_METABOLIC_PROCESS	0.00171233	0.0474957	-0.744006	-2.414	0	36	ACAN NCAN PRELP BGN FMOD ITIH6 CSPG4 ITIH1 ITIH2 ITIH3 OGN GUSB SLC9A1 ITIH4 IMPAD1 GALNS CHPF LUM HEXA
GO_REGULATION_OF_PROTEIN_MATURATION	0.0017331	0.0474957	-0.730858	-2.42784	0	42	CLEC3B THBS1 C8G C9 A2M C8A VTN C6 SERPINE2 CPB2 PHB2 CFB PHB C8B C5 CD59 CFP SERPINF2 KLKB1 C2 C7 CFH CFI C3 SERPING1 PRKACB C4B C4BPB C1QBP PROS1 F12
GO_REGULATION_OF_PROTEIN_ACTIVATION_CASCADE	0.00172712	0.0474957	-0.796366	-2.44792	0	29	SERPINC1 C8G C9 A2M C8A VTN C6 PHB2 CFB PHB C8B C5 CD59 CFP C2 C7 CFH FGA CFI C3 SERPING1 C4B C4BPB C1QBP PROS1
GO_COMPLEMENT_ACTIVATION	0.00172117	0.0474957	-0.724753	-2.51967	0	51	CLU IGHG4 C8G C9 CFD C8A CFHR1 C6 IGHG3 C1QC IGLV7-43 CFB C1QA C8B C5 CFP IGLC2 C2 C7 CFH IGKV1-5 CFI IGKV3-20 C1QB IGLL5 C3 SERPING1 C4B C1S C4BPB C1QBP C1R C4BPA IGHG1
GO_EXTRACELLULAR_MATRIX	0.0017094	0.0474957	-0.595326	-2.52779	0	189	ACAN COL2A1 MFGE8 HAPLN1 NCAN PRELP SFRP1 COL9A1 MATN2 LAMA2 HAPLN3 COL8A1 CLEC3B SLPI MGP ECM2 THBS4 BGN CLU CHI3L1 FMOD MATN3 THBS1 FBN2 SOD3 SERPINF1 ASPN ANG SERPINA1 CHAD COMP CPXM2 PTPRZ1 VTN APOH SERPINE2 SMOC1 PTN CST3 OGN ADAMTS4 COL11A2 AEBP1 SNCA DPT APCS SMOC2 ALB PCOLCE F2 CTHRC1 IGF1 TGFB3 NID1 CFP COL12A1 MAMDC2 TNC AGRN AHSG SOD1 MFAP2 LTBP4 TIMP3 GPC4 LUM LOXL2 TGFBI PXDN CRIP2 C…
GO_BLOOD_MICROPARTICLE	0.00177936	0.0474957	-0.646443	-2.53242	0	107	CLU SERPINA3 SERPINC1 IGHG4 HRG C8G ORM2 C9 HPR ITIH1 ITIH2 A2M C8A CFHR1 GC VTN TF AMBP PLG IGHG3 C1QC HPX ACTA1 CFB CP APCS ALB F2 KNG1 ITIH4 APOA1 A1BG SDCBP AGT APOA2 IGLC2 SERPINF2 AHSG HBA1 AFM CFH FGA IGKV1-5 IGKV3-20 C1QB IGLL5 HBB APOA4 C3 CPN2 ORM1 FGB APOL1 SERPING1 C4B FGG HSPA1A C1S SLC4A1
GO_PROTEINACEOUS_EXTRACELLULAR_MATRIX	0.00170068	0.0474957	-0.613898	-2.54452	0	149	ACAN COL2A1 HAPLN1 NCAN PRELP SFRP1 COL9A1 MATN2 LAMA2 HAPLN3 COL8A1 MGP ECM2 THBS4 BGN CHI3L1 FMOD MATN3 FBN2 SERPINF1 ASPN ANG SERPINA1 CHAD COMP PTPRZ1 VTN SMOC1 PTN OGN ADAMTS4 COL11A2 SNCA DPT SMOC2 ALB CTHRC1 IGF1 NID1 COL12A1 MAMDC2 TNC AGRN MFAP2 LTBP4 TIMP3 GPC4 LUM LOXL2 TGFBI PXDN COL18A1 EFEMP2
GO_PROTEIN_ACTIVATION_CASCADE	0.00178253	0.0474957	-0.72053	-2.62059	0	66	CLU IGHG4 C8G C9 CFD A2M C8A CFHR1 C6 APOH IGHG3 C1QC IGLV7-43 CFB C1QA C8B C5 F2 KNG1 F11 CFP IGLC2 KLKB1 C2 F9 C7 CFH FGA IGKV1-5 CFI F10 IGKV3-20 C1QB IGLL5 C3 FGB SERPING1 C4B FGG C1S C4BPB C1QBP F12 C1R C4BPA IGHG1
GO_EXTRACELLULAR_MATRIX_STRUCTURAL_CONSTITUENT	0.0017094	0.0474957	-0.802115	-2.63402	0	38	ACAN COL2A1 HAPLN1 NCAN PRELP COL9A1 HAPLN3 MGP BGN CHI3L1 MATN3 FBN2 COMP COL11A2
